# Supplementary material for: Impact of truck contamination and information sharing on foot-and-mouth disease spreading in beef cattle production systems
Source: PLoS One. 2020 Oct 16;15(10):e0240819. doi: 10.1371/journal.pone.0240819 (PMC7567383; doi:10.1371/journal.pone.0240819)
Supplement: S1 Data — (ZIP) [file pone.0240819.s001.zip]

Archive with 46 entries (33 files):
- FMD ABM data/
- FMD ABM data/scenario analysis/
- FMD ABM data/scenario analysis/scenario10_D&IN_RB/
- FMD ABM data/scenario analysis/scenario10_D&IN_RB/scenario10_D&IN_RB.xlsx
- FMD ABM data/scenario analysis/scenario1_DI/
- FMD ABM data/scenario analysis/scenario1_DI/scenario1_DI.xlsx
- FMD ABM data/scenario analysis/scenario2_DI_B/
- FMD ABM data/scenario analysis/scenario2_DI_B/ecatt.txt
- FMD ABM data/scenario analysis/scenario2_DI_B/icatt.txt
- FMD ABM data/scenario analysis/scenario2_DI_B/newcase.txt
- FMD ABM data/scenario analysis/scenario2_DI_B/rcatt.txt
- FMD ABM data/scenario analysis/scenario2_DI_B/scatt.txt
- FMD ABM data/scenario analysis/scenario2_DI_B/scenario2_DI_B.xlsx
- FMD ABM data/scenario analysis/scenario3_DI_B_P/
- FMD ABM data/scenario analysis/scenario3_DI_B_P/scenario3_DI_B_P.xlsx
- FMD ABM data/scenario analysis/scenario4_DI_B_PP/
- FMD ABM data/scenario analysis/scenario4_DI_B_PP/scenario4_DI_B_PP.xlsx
- FMD ABM data/scenario analysis/scenario5_DI_RB/
- FMD ABM data/scenario analysis/scenario5_DI_RB/scenario5_DI_RB.xlsx
- FMD ABM data/scenario analysis/scenario6_D&IN/
- FMD ABM data/scenario analysis/scenario6_D&IN/scenario6_D&IN.xlsx
- FMD ABM data/scenario analysis/scenario7_D&IN_B/
- FMD ABM data/scenario analysis/scenario7_D&IN_B/ecatt.txt
- FMD ABM data/scenario analysis/scenario7_D&IN_B/icatt.txt
- FMD ABM data/scenario analysis/scenario7_D&IN_B/newcase.txt
- FMD ABM data/scenario analysis/scenario7_D&IN_B/rcatt.txt
- FMD ABM data/scenario analysis/scenario7_D&IN_B/scatt.txt
- FMD ABM data/scenario analysis/scenario7_D&IN_B/scenario7_D&IN_B.xlsx
- FMD ABM data/scenario analysis/scenario8_D&IN_B_P/
- FMD ABM data/scenario analysis/scenario8_D&IN_B_P/ecatt.txt
- FMD ABM data/scenario analysis/scenario8_D&IN_B_P/icatt.txt
- FMD ABM data/scenario analysis/scenario8_D&IN_B_P/newcase.txt
- FMD ABM data/scenario analysis/scenario8_D&IN_B_P/rcatt.txt
- FMD ABM data/scenario analysis/scenario8_D&IN_B_P/scatt.txt
- FMD ABM data/scenario analysis/scenario8_D&IN_B_P/scenario8_D&IN_B_P.xlsx
- FMD ABM data/scenario analysis/scenario9_D&IN_B_PP/
- FMD ABM data/scenario analysis/scenario9_D&IN_B_PP/ecatt.txt
- FMD ABM data/scenario analysis/scenario9_D&IN_B_PP/icatt.txt
- FMD ABM data/scenario analysis/scenario9_D&IN_B_PP/newcase.txt
- FMD ABM data/scenario analysis/scenario9_D&IN_B_PP/rcatt.txt
- FMD ABM data/scenario analysis/scenario9_D&IN_B_PP/scatt.txt
- FMD ABM data/scenario analysis/scenario9_D&IN_B_PP/scenario9_D&IN_B_PP.xlsx
- FMD ABM data/sensitivity analysis/
- FMD ABM data/sensitivity analysis/Sensitivity on contamination period h.xlsx
- FMD ABM data/sensitivity analysis/Sensitivity on indirect probability.xlsx
- FMD ABM data/sensitivity analysis/Sensitivity on number of days to trace forward and back.xlsx
