# Supplementary material for: Impact of truck contamination and information sharing on foot-and-mouth disease spreading in beef cattle production systems
Source: PLoS One. 2020 Oct 16;15(10):e0240819. doi: 10.1371/journal.pone.0240819 (PMC7567383; doi:10.1371/journal.pone.0240819)
Supplement: S1 Data — (ZIP) [file pone.0240819.s001.zip › FMD ABM data/scenario analysis/scenario10_D&IN_RB/scenario10_D&IN_RB.xlsx]

## Sheet: scenario10_D&IN_RB
nfarm infect	ncatt removed	ncatt total	np infect	np day
5	29791	319464	4	68
16	72577	319372	4	72
9	51427	321701	4	72
13	72706	318497	4	64
10	54332	327899	4	76
4	33794	321228	4	72
14	102780	320772	4	72
6	25153	321252	4	72
6	66838	318549	4	68
5	41644	318066	4	64
4	30045	319643	4	68
21	95119	319438	4	68
4	15502	320078	4	68
5	35834	321285	4	72
10	58721	324345	4	76
7	28274	319934	4	68
11	63472	319768	4	68
8	61514	327602	4	76
3	21474	321345	4	72
7	38873	319739	4	68
3	17542	321611	4	72
14	126339	321547	4	72
25	112924	319734	4	76
21	80754	320890	4	76
8	37518	320064	4	68
3	5022	321324	4	72
6	40905	318686	4	68
11	104483	319604	4	72
6	49228	321236	4	72
7	18559	319635	4	64
4	12478	319377	4	68
5	56300	320250	4	72
11	68306	319050	4	68
5	28807	319585	4	68
5	15590	318567	4	68
7	46324	320233	4	72
6	29862	319493	4	72
12	122082	321233	4	72
7	36700	325686	4	75
11	61675	320820	4	76
10	46170	329930	4	80
6	26722	319895	4	72
38	120297	321551	4	76
18	70095	327877	4	80
22	81004	328390	4	80
26	159926	320924	4	72
1	84	320879	4	76
22	77924	320094	4	68
5	55654	320276	4	68
8	41290	320664	4	72
3	8706	319711	4	68
6	56609	321354	4	72
3	11134	321012	4	68
3	5448	318403	4	64
16	100985	320303	4	68
6	40718	319244	4	68
7	24549	318003	4	64
26	158040	318953	4	68
4	15117	320737	4	68
14	114813	318502	4	64
6	52050	318850	4	64
8	48725	320414	4	68
5	17070	318951	4	68
1	72	321973	4	72
6	28845	319848	4	72
9	57090	319669	4	72
7	30203	320881	4	72
6	28000	319029	4	68
17	102536	321368	4	76
18	102250	320280	4	68
8	71195	319500	4	68
16	80490	328314	4	76
5	54084	319288	4	68
8	33649	319924	4	68
7	15492	319350	4	64
5	35176	319312	4	68
3	4898	320241	4	68
6	31036	320901	4	72
5	14896	321522	4	72
6	28342	319039	4	72
7	96620	318504	4	64
14	46077	318777	4	68
15	109300	319533	4	72
4	12294	319703	4	68
19	92955	318569	4	68
6	28448	318271	4	68
15	53354	321775	4	76
6	68493	319516	4	72
8	47419	319643	4	68
10	94406	319611	4	68
19	104954	319300	4	72
12	45389	323244	4	76
28	92751	319578	4	72
3	10853	319035	4	64
7	28677	327895	4	80
2	555	328095	4	80
23	133060	319874	4	72
12	71769	318680	4	68
25	100687	319364	4	71
5	15932	318649	4	68
7	73492	320081	4	68
5	12894	319153	4	68
8	41125	319029	4	64
2	8046	318573	4	64
8	30979	318103	4	68
5	29965	319470	4	72
8	24137	318511	4	64
19	114286	320175	4	72
5	36632	322952	4	76
10	82843	318935	4	68
17	81127	327338	4	76
18	81262	320407	4	72
9	29742	320846	4	72
5	38189	319255	4	68
8	20227	318734	4	64
10	40435	318243	4	72
12	55426	329056	4	80
8	10414	318279	4	68
15	53827	319103	4	72
33	144130	319538	4	72
4	12159	320778	4	67
4	27730	319968	4	68
6	22993	319124	4	68
11	56055	320548	4	71
11	52553	320894	4	72
18	62425	321567	4	76
11	40443	320870	4	72
4	13408	321306	4	72
5	18097	318148	4	64
3	20839	319370	4	68
5	39934	321368	4	76
7	55106	318379	4	68
3	20212	319835	4	68
8	98439	320068	4	68
5	15822	321776	4	72
3	7802	320439	4	72
27	122597	320417	4	76
6	58396	320576	4	72
9	47736	321524	4	76
7	38725	319168	4	68
9	65360	318582	4	68
10	56503	318656	4	68
10	65063	318351	4	68
2	2158	320442	4	72
7	65781	320561	4	71
13	79241	318540	4	68
8	96696	320657	4	72
5	26477	318802	4	64
8	44124	320167	4	68
9	71802	318646	4	68
8	19696	320010	4	72
16	88273	320825	4	76
11	101014	321721	4	76
4	27436	318883	4	68
3	36161	317768	4	68
19	68308	327773	4	82
28	109061	319405	4	68
3	31985	321171	4	72
6	34759	320195	4	72
10	52526	321015	4	72
19	86486	319784	4	68
7	62934	324260	4	76
6	28139	319833	4	68
3	6779	319416	4	68
4	9160	319173	4	68
4	26511	320728	4	72
10	29529	321040	4	72
5	21552	318686	4	68
12	58666	320849	4	72
8	53562	319842	4	72
4	10169	321283	4	76
8	41603	328270	4	76
15	65653	321369	4	72
5	25945	327894	4	80
2	6584	318471	4	64
7	36372	318496	4	64
7	28445	319995	4	68
4	41497	320280	4	72
7	48982	330587	4	80
7	55018	320240	4	68
4	56168	321141	4	72
2	6658	320428	4	72
5	13171	318094	4	68
4	4030	320278	4	68
6	19354	318192	4	64
4	35438	320573	4	68
8	32168	319255	4	72
13	54867	321605	4	72
8	37901	320500	4	67
37	139013	319880	4	72
3	17541	318698	4	68
8	51060	319966	4	68
11	50539	320915	4	76
10	51458	319912	4	72
5	38938	319723	4	72
7	8956	318655	4	64
9	68984	321313	4	72
3	32482	318176	4	68
2	516	318927	4	68
8	58977	321886	4	72
3	2033	318440	4	68
19	145461	319754	4	68
15	44481	325620	4	76
10	34657	320086	4	68
7	46033	320473	4	68
12	67815	320471	4	72
4	7451	318613	4	64
7	46910	321921	4	72
9	61454	328174	4	76
6	56621	320757	4	72
9	20525	318752	4	68
7	71302	319625	4	68
7	27320	319598	4	72
12	114080	320039	4	68
19	88762	321311	4	72
8	51459	320641	4	72
5	37122	319777	4	68
7	50876	320316	4	68
10	31705	318394	4	64
6	38622	320019	4	68
4	28683	320135	4	68
5	14755	319436	4	72
6	33061	319007	4	68
6	45966	318029	4	68
4	23142	320684	4	72
23	63866	318787	4	68
7	41005	319795	4	68
35	129301	323509	4	75
10	63801	319939	4	68
5	35835	318108	4	68
7	75351	320287	4	68
4	19436	319532	4	64
23	87643	320746	4	76
10	62848	319190	4	72
18	105880	327756	4	76
5	27116	319324	4	68
15	86703	320634	4	72
8	63173	321176	4	72
22	111762	321557	4	72
6	47875	318395	4	68
8	27151	319751	4	72
2	9735	320587	4	72
6	39842	321251	4	72
11	38599	320870	4	68
5	20790	319742	4	72
9	47577	319127	4	72
13	64692	318316	4	64
22	140639	319883	4	72
5	29977	318846	4	64
6	20432	320366	4	68
31	148003	320415	4	68
6	9180	319133	4	64
5	33640	319114	4	64
8	91629	322260	4	75
6	23613	319540	4	72
11	76508	319894	4	68
10	53525	319526	4	68
7	50061	320734	4	71
12	73999	319052	4	68
10	82471	320201	4	68
16	81840	318397	4	64
6	20323	323678	4	76
4	15144	319227	4	64
43	160659	322122	4	76
8	66418	321887	4	72
8	58673	319163	4	68
4	40488	319447	4	68
16	50866	319224	4	72
20	60510	321454	4	72
7	56716	318203	4	68
7	27606	319521	4	68
11	62494	322801	4	76
2	1574	318424	4	68
11	91455	319758	4	68
5	29742	319842	4	68
19	113820	325283	4	76
5	35757	318753	4	68
6	42660	318170	4	64
5	17319	320443	4	68
6	45252	318307	4	68
4	59264	319600	4	68
19	140780	326396	4	75
4	14474	322353	4	76
22	70210	321514	4	75
8	42758	328611	4	80
13	90359	318961	4	72
4	7977	318446	4	68
3	15037	318358	4	68
5	49273	320995	4	68
19	82171	326779	4	76
7	77626	317517	4	64
10	82114	320308	4	72
5	41766	319402	4	72
9	28570	318730	4	64
4	15633	319180	4	72
5	14865	317982	4	64
17	95523	319697	4	68
6	48844	326768	4	76
6	26778	319998	4	68
5	27217	320560	4	72
9	24017	319189	4	72
4	15739	318586	4	64
11	40166	329245	4	80
3	14364	318903	4	68
5	11922	320142	4	68
4	14987	318921	4	72
16	89196	319964	4	68
5	35660	319680	4	68
7	44055	319877	4	68
10	40821	330169	4	80
11	101615	319532	4	72
8	51079	319588	4	72
5	26227	318880	4	72
7	36941	320490	4	72
7	23435	320669	4	76
6	18273	318460	4	68
11	103804	320949	4	72
7	49138	320224	4	72
15	160217	319471	4	68
7	6615	320659	4	76
21	142448	321029	4	72
6	21190	319706	4	72
21	134832	319370	4	68
6	36086	319134	4	64
2	418	320377	4	68
6	47659	329690	4	80
8	48448	325790	4	75
24	90478	323238	4	75
7	43730	320061	4	72
4	15728	328519	4	80
5	60793	318903	4	68
2	6575	327012	4	76
23	84091	328471	4	78
17	103938	319935	4	68
4	16302	318832	4	68
6	48523	319954	4	72
8	25968	318210	4	68
3	14815	320257	4	68
12	80231	320063	4	68
7	57194	319517	4	72
2	26013	321751	4	72
15	115089	319848	4	72
10	60368	327399	4	76
4	10228	320226	4	72
15	77900	321001	4	72
5	12282	318682	4	68
1	84	318129	4	68
7	57422	319961	4	72
7	54469	320297	4	72
6	40517	327575	4	76
8	28148	320338	4	68
3	3383	327546	4	76
4	35620	320035	4	68
18	142771	327202	4	76
8	56307	320011	4	68
5	30294	318076	4	64
5	38414	319594	4	68
5	16553	318809	4	68
33	165237	320115	4	68
17	59803	320757	4	72
18	108905	320000	4	72
9	51700	319900	4	68
5	27866	319847	4	68
9	39678	318742	4	64
3	27703	319262	4	68
4	7094	327789	4	80
5	2983	321866	4	72
19	122906	320075	4	72
4	30481	321227	4	72
23	132091	319544	4	68
16	63346	324253	4	76
15	107348	319641	4	68
19	70981	320038	4	72
9	40686	318930	4	64
11	73159	320897	4	76
12	24527	327593	4	76
12	59945	319613	4	68
13	73225	321174	4	76
5	16329	320401	4	72
33	159841	324127	4	76
2	1849	318816	4	68
6	37993	320760	4	72
8	37495	319431	4	68
6	41588	319679	4	72
5	74962	321297	4	76
6	43831	320025	4	72
7	74021	321803	4	72
2	56605	320595	4	68
4	58246	320393	4	68
4	53890	319472	4	68
4	13786	319943	4	68
7	16538	318748	4	68
5	37511	318738	4	64
6	56981	318161	4	64
3	15074	319710	4	68
14	100376	319423	4	72
4	12465	321570	4	72
12	100450	320632	4	72
7	45069	319099	4	68
2	11430	320876	4	72
9	87190	321271	4	76
8	27141	319585	4	68
4	12785	319878	4	68
10	90328	323708	4	76
5	23516	318746	4	64
13	67634	319305	4	72
21	135091	319901	4	68
6	22315	317693	4	68
15	82816	320976	4	72
11	93572	320442	4	71
23	135223	320461	4	72
6	20244	319487	4	68
8	43473	320721	4	68
25	98255	319422	4	72
9	58099	319202	4	67
16	56585	320250	4	72
8	43940	320003	4	68
18	119015	321844	4	76
7	16456	318772	4	72
11	31429	319160	4	68
4	4602	320007	4	68
29	134880	320426	4	72
12	90516	320705	4	72
4	59173	319197	4	68
4	7004	318037	4	64
12	77903	320773	4	76
38	125537	320982	4	75
9	49654	320557	4	68
5	12032	319471	4	68
8	65581	321186	4	72
4	29208	319476	4	72
3	15586	319747	4	68
10	61096	326867	4	76
4	24201	319692	4	72
4	12511	318117	4	68
7	26594	319348	4	72
4	8666	321136	4	72
8	51049	329684	4	80
9	40421	319207	4	68
13	81642	321750	4	72
10	68544	319856	4	68
4	1522	318486	4	64
6	30987	318694	4	67
7	57151	328683	4	76
6	37702	318757	4	68
5	54233	317576	4	64
4	3756	326895	4	76
5	20336	318916	4	68
6	20854	318965	4	72
30	149536	321266	4	72
3	11861	327199	4	76
4	53618	321444	4	72
8	78593	319784	4	68
5	50944	321808	4	72
8	49902	327840	4	80
7	59770	322715	4	75
4	7232	318704	4	64
6	21632	320144	4	68
7	42958	319266	4	68
10	68774	319577	4	68
5	5934	318944	4	64
5	47502	320636	4	68
4	56056	319601	4	72
4	30676	319202	4	64
7	60569	320190	4	68
2	5303	318924	4	68
5	55750	320912	4	72
20	125086	327246	4	76
9	85425	321308	4	72
4	28898	318742	4	64
4	13025	318254	4	68
4	11409	319309	4	64
7	33054	320456	4	72
16	121019	320109	4	68
6	34249	321356	4	72
10	58080	326411	4	76
22	131432	326293	4	76
9	70927	319967	4	68
26	105508	325871	4	76
15	63610	317383	4	72
17	88607	327416	4	80
6	29883	320410	4	72
2	1047	319297	4	64
10	62090	320987	4	76
8	63484	320318	4	68
5	7104	322157	4	72
7	37636	319393	4	68
13	85327	322008	4	72
22	85645	328829	4	80
25	117278	321690	4	71
6	26959	320456	4	68
9	52599	321003	4	72
8	78022	321213	4	72
8	44725	321194	4	72
8	39760	327378	4	80
11	61348	327403	4	80
9	67422	319470	4	72
8	47734	325671	4	79
4	48424	327856	4	76
13	89158	320331	4	68
