# Supplementary material for: Impact of truck contamination and information sharing on foot-and-mouth disease spreading in beef cattle production systems
Source: PLoS One. 2020 Oct 16;15(10):e0240819. doi: 10.1371/journal.pone.0240819 (PMC7567383; doi:10.1371/journal.pone.0240819)
Supplement: S1 Data — (ZIP) [file pone.0240819.s001.zip › FMD ABM data/scenario analysis/scenario1_DI/scenario1_DI.xlsx]

## Sheet: scenario1_DI
nfarm infect	ncatt remove	ncatt total	np infect	np day
13	23438	337636	4	100
5	4125	342507	4	111
11	26072	342485	4	110
9	19497	338346	4	98
12	26017	340957	4	104
12	35984	332618	4	87
11	37909	339419	4	101
8	26873	336710	4	97
10	34310	336392	4	95
12	38936	335705	4	93
16	43847	337888	4	96
11	39319	342389	4	111
14	43097	336383	4	91
14	49892	336240	4	96
27	79580	334547	4	90
14	42590	337120	4	98
11	49280	338854	4	101
17	56522	333092	4	87
19	86719	335496	4	92
14	63585	334031	4	91
11	58077	332467	4	85
22	75539	329246	4	79
8	20044	337884	4	101
12	33758	334955	4	90
39	113568	326188	4	73
38	106123	333708	4	86
10	22288	338615	4	101
7	18346	342336	4	110
10	38848	334327	4	88
12	43591	334945	4	91
14	41181	336788	4	98
19	57120	332695	4	82
20	62966	330355	4	81
19	59736	338286	4	98
15	50834	333396	4	89
27	85598	333526	4	85
10	28919	340306	4	101
10	39407	335125	4	91
13	45918	333321	4	89
11	42895	338002	4	99
10	26365	341577	4	107
23	80642	331180	4	81
19	82250	328575	4	77
14	41435	336370	4	95
41	118519	329184	4	80
6	25466	417888	3	290
18	72704	335706	4	90
19	54992	334193	4	86
11	46887	339224	4	99
7	26868	337255	4	95
20	64299	335287	4	91
30	72160	331335	4	81
14	37251	335091	4	91
14	35922	337639	4	97
10	34112	336636	4	91
18	53578	334068	4	86
13	35575	336801	4	95
23	49542	333372	4	89
11	31585	334730	4	91
18	74853	335792	4	94
40	138580	329342	4	78
10	59546	340131	4	101
15	32965	339168	4	102
14	55764	331966	4	87
10	34899	336996	4	98
19	52346	335265	4	93
14	67157	337260	4	96
16	59920	335872	4	94
5	25000	338533	4	99
8	27089	333866	4	85
24	63793	333868	4	91
22	50305	334630	4	91
9	17327	336395	4	96
16	47471	338652	4	100
19	54018	334287	4	91
10	40500	334309	4	88
14	55479	335472	4	92
14	36446	338862	4	102
23	39377	334668	4	90
35	104344	333799	4	84
14	27660	337860	4	99
9	29482	333796	4	88
9	22282	340704	4	104
19	49980	335825	4	95
45	119069	330485	4	78
13	53548	333395	4	88
5	14221	410763	3	273
13	55513	336891	4	98
12	43802	342566	4	110
12	33257	335506	4	93
34	99480	333638	4	86
13	19377	335294	4	93
17	66980	334077	4	90
17	51753	337343	4	99
11	29241	340022	4	101
9	22852	331439	4	81
8	22550	338060	4	96
24	80053	332997	4	87
24	92095	332195	4	85
8	34913	337716	4	95
15	29138	335632	4	94
16	43472	337896	4	101
9	45225	335562	4	93
4	4718	349137	4	126
5	17697	339603	4	102
8	15923	340280	4	102
13	44450	333381	4	88
24	79097	332760	4	87
12	46487	338675	4	101
9	37781	338480	4	100
9	28992	338399	4	99
21	91993	335593	4	93
28	55483	335074	4	93
15	44905	332495	4	88
49	154877	328522	4	78
35	107990	330382	4	82
19	59711	337477	4	97
21	82406	332982	4	87
5	17958	354214	4	134
4	14099	416371	3	288
21	65370	338195	4	99
21	68866	335653	4	90
3	7196	485331	2	448
12	52827	338620	4	100
40	129780	332121	4	83
10	46153	334409	4	92
12	52329	333465	4	88
13	60043	333124	4	88
11	30381	335731	4	93
18	70449	331500	4	82
8	28598	339239	4	101
15	51868	331401	4	81
11	33601	339830	4	100
7	19607	342158	4	109
47	125556	324928	4	69
10	53756	336664	4	96
6	19890	338491	4	98
15	36046	336414	4	95
11	41744	337010	4	94
23	66319	337557	4	100
11	33508	335447	4	88
10	38925	332439	4	85
6	32185	338133	4	99
39	122515	332378	4	86
18	82535	331888	4	87
11	34840	340261	4	106
16	74255	332722	4	85
9	30900	339413	4	103
11	39640	345963	4	118
15	48632	330643	4	82
15	41059	335311	4	93
10	18315	335612	4	94
18	46789	334593	4	90
15	45412	333637	4	89
24	87524	334896	4	91
9	28730	334309	4	91
8	19742	342368	4	109
10	30675	330779	4	82
5	9326	413372	3	278
5	28810	345531	4	117
8	34408	335550	4	94
15	42042	334027	4	90
8	30818	344636	4	113
7	22789	339365	4	102
12	33002	336108	4	95
13	46329	340973	4	105
22	57907	332695	4	86
8	15249	337335	4	99
18	59542	333164	4	88
9	24118	334926	4	90
7	8663	336239	4	96
20	45306	332106	4	84
17	81221	338103	4	99
9	29253	338981	4	104
17	71933	333619	4	85
26	86792	330987	4	83
8	23320	336792	4	93
11	44381	339900	4	102
14	49204	332302	4	85
44	105768	329265	4	79
18	66051	330556	4	80
20	65657	334359	4	89
13	53146	335680	4	91
9	25075	340984	4	108
21	73737	329121	4	78
15	45518	335076	4	92
6	6425	412338	3	277
17	62736	334670	4	93
7	15016	337658	4	98
17	76925	338648	4	101
8	24871	341368	4	106
8	26248	333683	4	90
15	44600	339158	4	102
7	29446	342997	4	106
9	27905	333625	4	90
21	49446	332698	4	87
14	34295	331297	4	82
9	17869	343015	4	108
8	31631	335987	4	93
9	24454	333318	4	88
9	19366	411445	3	274
12	39017	333289	4	89
10	30092	336410	4	96
11	31936	333745	4	90
6	23068	344308	4	116
8	33585	334219	4	92
16	59025	338176	4	100
8	12954	333776	4	91
9	29036	338241	4	99
7	20654	332112	4	85
25	88619	330759	4	78
21	64015	333217	4	89
7	21930	407878	3	266
12	32080	333030	4	88
12	37382	331791	4	86
6	28509	341516	4	107
9	22037	338393	4	102
59	155078	333010	4	88
24	63023	336322	4	95
8	38839	339010	4	101
6	14645	343759	4	111
10	39720	338834	4	100
15	45478	338145	4	101
19	51286	332372	4	86
11	45557	333008	4	88
12	31882	344167	4	110
23	81590	328547	4	78
9	43089	332370	4	85
8	16815	336432	4	95
9	24398	335881	4	92
10	48058	333772	4	86
19	57429	334359	4	90
8	17508	340151	4	100
9	16795	335736	4	94
10	49803	344436	4	113
15	35213	341665	4	108
12	31584	339646	4	100
36	98996	331504	4	82
13	52144	336244	4	95
41	128704	335188	4	92
15	38948	335087	4	92
11	41156	337215	4	96
21	44833	340141	4	103
18	52369	338539	4	101
19	60809	334043	4	89
29	122164	336797	4	93
11	34120	342994	4	110
18	67938	335890	4	95
15	26296	331638	4	86
14	30925	334580	4	88
5	9711	358928	4	148
10	25631	342926	4	111
5	10655	411268	3	277
7	32843	410090	3	268
13	40407	332338	4	86
8	34851	339074	4	101
14	41840	335519	4	94
12	46275	333929	4	91
13	59926	333367	4	88
15	52848	334776	4	90
7	18972	343165	4	113
15	54964	330618	4	81
9	35876	337188	4	94
13	54723	335022	4	89
5	23400	339884	4	105
9	26388	335849	4	93
9	41205	339421	4	101
43	150955	330137	4	79
9	45001	337692	4	96
4	11721	342697	4	108
7	19444	413671	3	279
11	51147	342100	4	109
17	54420	331345	4	85
10	31653	333854	4	89
12	33400	334639	4	88
7	30396	338942	4	101
11	25326	336071	4	94
40	107327	332803	4	84
18	54892	332854	4	87
34	115015	331655	4	83
25	52101	332752	4	86
10	41348	334068	4	91
14	28066	338942	4	96
12	36271	336751	4	93
8	24644	336235	4	96
6	14303	411729	3	274
32	109527	328337	4	78
12	61055	335699	4	91
12	41061	339827	4	100
22	70076	331637	4	84
9	38069	344202	4	116
14	49547	333529	4	89
7	27726	335912	4	94
21	75804	333820	4	84
13	42225	338522	4	99
8	47564	340059	4	103
11	52708	335578	4	92
11	49137	343087	4	112
12	31833	341169	4	104
11	38517	340015	4	96
10	23835	341652	4	106
17	77604	334327	4	89
23	69959	331645	4	82
43	118502	331611	4	86
11	52052	341593	4	104
14	30426	334789	4	88
9	28395	337081	4	95
9	27691	339345	4	103
13	47295	335712	4	88
12	46771	334999	4	91
47	116016	328272	4	78
9	26481	336894	4	94
23	71227	338732	4	100
7	14822	350385	4	123
5	11219	348893	4	122
28	107588	332804	4	83
14	45168	337929	4	99
9	19857	344401	4	113
10	37503	344098	4	113
20	62917	335097	4	92
18	50246	333236	4	87
16	47634	334099	4	89
8	40243	337821	4	95
25	96445	333970	4	88
16	27522	336988	4	97
8	18246	335803	4	93
14	50325	334574	4	92
10	41793	338400	4	99
11	29952	339507	4	100
13	37323	339368	4	103
13	55018	335537	4	87
6	26857	339701	4	99
33	114551	332711	4	84
7	22425	340004	4	102
14	58856	335021	4	92
8	17182	335610	4	94
5	16613	335522	4	96
8	23988	339467	4	102
11	28361	337354	4	94
16	43563	331047	4	84
6	18115	340641	4	107
9	26224	341089	4	106
11	28832	333812	4	91
8	24070	339574	4	103
18	48471	334670	4	90
11	45444	333916	4	89
8	33354	337419	4	99
25	62069	330946	4	84
16	49272	333606	4	90
12	50831	337014	4	93
9	33485	342414	4	111
8	34466	342463	4	111
11	45686	339095	4	102
16	49251	338740	4	101
23	66236	335946	4	91
13	62115	330969	4	82
9	20600	338039	4	98
15	58208	337604	4	97
27	94473	331625	4	81
5	11523	344531	4	109
24	51395	336345	4	92
14	22507	342333	4	106
11	48818	339877	4	102
12	46069	335728	4	93
9	24086	343569	4	110
11	32619	333690	4	84
8	27034	339019	4	102
18	48115	341114	4	106
10	26420	341139	4	107
22	73490	329578	4	81
20	77096	338724	4	99
10	43241	335592	4	94
14	53007	332369	4	85
33	113747	334109	4	88
22	93030	332037	4	83
18	63271	331271	4	81
14	59644	331717	4	86
7	27122	338806	4	100
21	95612	335403	4	92
8	30320	338222	4	99
17	51483	335245	4	91
6	15967	340511	4	104
29	98140	330363	4	82
12	36706	338332	4	100
15	58489	336015	4	94
40	104029	329687	4	79
38	118309	330489	4	80
12	33126	337250	4	94
6	11489	344612	4	110
25	101744	332393	4	84
10	30808	340752	4	105
12	37415	333998	4	89
18	66809	331971	4	87
11	43876	340208	4	103
8	23307	340248	4	103
6	24150	337260	4	99
10	33809	335407	4	92
9	50115	335099	4	90
15	45216	336230	4	95
14	36561	332347	4	85
17	64945	331884	4	84
11	34817	337652	4	96
12	49176	341800	4	106
5	20066	340776	4	105
20	72113	337500	4	97
17	59586	335357	4	93
17	60210	330955	4	84
14	45305	341448	4	106
13	41714	333943	4	88
15	52267	332597	4	86
16	51216	332341	4	88
9	29976	337185	4	95
10	23360	335351	4	92
8	34206	338475	4	97
7	8730	338744	4	100
9	41708	336893	4	94
8	22368	340979	4	106
6	15227	341309	4	109
12	45323	338921	4	102
43	118090	332330	4	85
13	32674	335359	4	92
16	66746	331271	4	84
19	51251	332324	4	86
12	43196	339708	4	104
16	56915	336461	4	96
5	36370	343997	4	111
21	65854	335626	4	94
22	74781	334241	4	92
22	70297	332405	4	86
11	21817	339883	4	100
17	60989	329993	4	80
6	27772	344099	4	112
37	113421	332615	4	87
25	80994	333511	4	87
17	55755	333234	4	88
10	28896	343123	4	109
14	39755	334290	4	90
22	82305	332548	4	86
8	12157	338634	4	100
13	44518	333369	4	88
9	16264	337813	4	98
11	25620	336628	4	94
11	36805	335406	4	88
11	39503	334585	4	93
8	28897	407919	3	265
9	28882	334052	4	87
8	30430	340319	4	102
11	19112	333586	4	86
17	45512	336495	4	92
15	48729	336195	4	95
14	48326	342163	4	110
7	13640	342229	4	108
11	20421	338812	4	102
12	35183	334637	4	89
15	49877	336725	4	94
13	54830	333340	4	89
15	43251	339673	4	103
8	15647	336951	4	95
13	28785	338627	4	100
46	120353	331668	4	83
8	29898	344992	4	116
18	47701	332042	4	84
9	27624	338231	4	99
9	35240	339195	4	97
31	106985	332048	4	84
12	24284	334102	4	91
35	101343	331550	4	82
20	60634	334134	4	91
22	54461	337932	4	96
8	18549	345374	4	108
9	31351	336033	4	95
18	48667	340040	4	102
19	50742	332365	4	85
8	18387	343840	4	113
14	45320	334482	4	88
13	44554	335127	4	91
18	66617	336984	4	97
20	54737	332426	4	88
39	110264	332825	4	82
12	46971	330939	4	82
7	33230	341963	4	108
22	79613	332618	4	86
14	56421	338679	4	97
10	17897	336856	4	97
26	73024	333038	4	88
23	49218	334720	4	90
10	42405	339239	4	101
16	53902	337734	4	97
4	12479	414609	3	282
9	55070	340491	4	104
14	32449	339441	4	101
7	15785	412282	3	276
32	98523	331230	4	82
23	79459	332070	4	83
22	72899	335082	4	91
21	64139	332210	4	85
18	68925	334496	4	88
5	9264	338980	4	101
19	71230	333275	4	79
20	56699	334715	4	89
