# Supplementary material for: Impact of truck contamination and information sharing on foot-and-mouth disease spreading in beef cattle production systems
Source: PLoS One. 2020 Oct 16;15(10):e0240819. doi: 10.1371/journal.pone.0240819 (PMC7567383; doi:10.1371/journal.pone.0240819)
Supplement: S1 Data — (ZIP) [file pone.0240819.s001.zip › FMD ABM data/scenario analysis/scenario2_DI_B/rcatt.txt]

0 0 0 0 0 0 0 0 0 0 0 0 0 0 0 0 0 5389 5390 8849 9337 11095 11338 12515 21792 21794 23875 23875 23875 23875 23875 23875 23875 23875 23875 23875 23875 23875 23875 23875 23875 23875 23875 23875 23875 23875 23875 23875 23875 23875 23875 23875 23875 23875 23875 23875 23875 23875 23875 23875 23875 23875 23875 23875 23875 23875 23875 23875 23875 23875 23875 23875 23875 23875 23875 23875 23875 23875 23875 23875 23875 23875 23875 23875 23875 23875 23875 23875 23875 23875 23875 23875 23875 23875 23875 23875 23875 23875 23875 23875 23875 23875 23875 23875 23875 23875 23875 23875 23875 23875 23875 23875 23875 23875 23875 23875 23875 23875 23875 23875 23875 23875 23875 23875 23875 23875 23875 23875 23875 23875 23875 23875 23875 23875 23875 23875 23875 23875 23875 23875 23875 23875 23875 23875 23875 23875 23875 23875 23875 23875 23875 23875 23875 23875 23875 23875 23875 23875 23875 23875 23875 23875 23875 23875 23875 23875 23875 23875 23875 23875 23875 23875 23875 23875 23875 23875 23875 23875 23875 23875 23875 23875 23875 23875 23875 23875 23875 23875 23875 23875 23875 23875 23875 23875 23875 23875 23875 23875 23875 23875 23875 
0 0 0 0 0 0 0 0 0 0 0 0 0 0 0 0 5426 5634 5634 18723 18723 19664 24418 24418 24418 24418 24418 24418 24418 24418 24418 24418 24418 24418 24418 24418 24418 24418 24418 24418 24418 24418 24418 24418 24418 24418 24418 24418 24418 24418 24418 24418 24418 24418 24418 24418 24418 24418 24418 24418 24418 24418 24418 24418 24418 24418 24418 24418 24418 24418 24418 24418 24418 24418 24418 24418 24418 24418 24418 24418 24418 24418 24418 24418 24418 24418 24418 24418 24418 24418 24418 24418 24418 24418 24418 24418 24418 24418 24418 24418 24418 24418 24418 24418 24418 24418 24418 24418 24418 24418 24418 24418 24418 24418 24418 24418 24418 24418 24418 24418 24418 24418 24418 24418 24418 24418 24418 24418 24418 24418 24418 24418 24418 24418 24418 24418 24418 24418 24418 24418 24418 24418 24418 24418 24418 24418 24418 24418 24418 24418 24418 24418 24418 24418 24418 24418 24418 24418 24418 24418 24418 24418 24418 24418 24418 24418 24418 24418 24418 24418 24418 24418 24418 24418 24418 24418 24418 24418 24418 24418 24418 24418 24418 24418 24418 24418 24418 24418 24418 24418 24418 24418 24418 24418 24418 24418 24418 24418 24418 24418 24418 
0 0 0 0 0 0 0 0 0 0 0 0 0 0 0 0 0 0 3959 5764 5764 8344 16995 18457 18703 19039 24981 24982 24982 26774 32011 32011 32011 32011 32011 32011 32011 32011 32011 32011 32011 32011 32011 32011 32011 32011 32011 32011 32011 32011 32011 32011 32011 32011 32011 32011 32011 32011 32011 32011 32011 32011 32011 32011 32011 32011 32011 32011 32011 32011 32011 32011 32011 32011 32011 32011 32011 32011 32011 32011 32011 32011 32011 32011 32011 32011 32011 32011 32011 32011 32011 32011 32011 32011 32011 32011 32011 32011 32011 32011 32011 32011 32011 32011 32011 32011 32011 32011 32011 32011 32011 32011 32011 32011 32011 32011 32011 32011 32011 32011 32011 32011 32011 32011 32011 32011 32011 32011 32011 32011 32011 32011 32011 32011 32011 32011 32011 32011 32011 32011 32011 32011 32011 32011 32011 32011 32011 32011 32011 32011 32011 32011 32011 32011 32011 32011 32011 32011 32011 32011 32011 32011 32011 32011 32011 32011 32011 32011 32011 32011 32011 32011 32011 32011 32011 32011 32011 32011 32011 32011 32011 32011 32011 32011 32011 32011 32011 32011 32011 32011 32011 32011 32011 32011 32011 32011 32011 32011 32011 32011 32011 
0 0 0 0 0 0 0 0 0 0 0 0 0 0 0 0 0 659 3594 8323 11350 16812 22548 32233 32233 32975 32975 32975 32975 32975 32975 32975 32975 32975 32975 32975 32975 32975 32975 32975 32975 32975 32975 32975 32975 32975 32975 32975 32975 32975 32975 32975 32975 32975 32975 32975 32975 32975 32975 32975 32975 32975 32975 32975 32975 32975 32975 32975 32975 32975 32975 32975 32975 32975 32975 32975 32975 32975 32975 32975 32975 32975 32975 32975 32975 32975 32975 32975 32975 32975 32975 32975 32975 32975 32975 32975 32975 32975 32975 32975 32975 32975 32975 32975 32975 32975 32975 32975 32975 32975 32975 32975 32975 32975 32975 32975 32975 32975 32975 32975 32975 32975 32975 32975 32975 32975 32975 32975 32975 32975 32975 32975 32975 32975 32975 32975 32975 32975 32975 32975 32975 32975 32975 32975 32975 32975 32975 32975 32975 32975 32975 32975 32975 32975 32975 32975 32975 32975 32975 32975 32975 32975 32975 32975 32975 32975 32975 32975 32975 32975 32975 32975 32975 32975 32975 32975 32975 32975 32975 32975 32975 32975 32975 32975 32975 32975 32975 32975 32975 32975 32975 32975 32975 32975 32975 32975 32975 32975 32975 32975 32975 
0 0 0 0 0 0 0 0 0 0 0 0 0 0 0 0 0 645 645 5421 9540 9540 11014 12052 15581 18730 18730 18730 18730 18730 18730 18730 18730 18730 18730 18730 18730 18730 18730 18730 18730 18730 18730 18730 18730 18730 18730 18730 18730 18730 18730 18730 18730 18730 18730 18730 18730 18730 18730 18730 18730 18730 18730 18730 18730 18730 18730 18730 18730 18730 18730 18730 18730 18730 18730 18730 18730 18730 18730 18730 18730 18730 18730 18730 18730 18730 18730 18730 18730 18730 18730 18730 18730 18730 18730 18730 18730 18730 18730 18730 18730 18730 18730 18730 18730 18730 18730 18730 18730 18730 18730 18730 18730 18730 18730 18730 18730 18730 18730 18730 18730 18730 18730 18730 18730 18730 18730 18730 18730 18730 18730 18730 18730 18730 18730 18730 18730 18730 18730 18730 18730 18730 18730 18730 18730 18730 18730 18730 18730 18730 18730 18730 18730 18730 18730 18730 18730 18730 18730 18730 18730 18730 18730 18730 18730 18730 18730 18730 18730 18730 18730 18730 18730 18730 18730 18730 18730 18730 18730 18730 18730 18730 18730 18730 18730 18730 18730 18730 18730 18730 18730 18730 18730 18730 18730 18730 18730 18730 18730 18730 18730 
0 0 0 0 0 0 0 0 0 0 0 0 0 0 0 0 0 1589 10460 19920 25355 25355 31908 36239 36239 36239 36239 36239 36239 36239 36239 36239 36239 36239 36239 36239 36239 36239 36239 36239 36239 36239 36239 36239 36239 36239 36239 36239 36239 36239 36239 36239 36239 36239 36239 36239 36239 36239 36239 36239 36239 36239 36239 36239 36239 36239 36239 36239 36239 36239 36239 36239 36239 36239 36239 36239 36239 36239 36239 36239 36239 36239 36239 36239 36239 36239 36239 36239 36239 36239 36239 36239 36239 36239 36239 36239 36239 36239 36239 36239 36239 36239 36239 36239 36239 36239 36239 36239 36239 36239 36239 36239 36239 36239 36239 36239 36239 36239 36239 36239 36239 36239 36239 36239 36239 36239 36239 36239 36239 36239 36239 36239 36239 36239 36239 36239 36239 36239 36239 36239 36239 36239 36239 36239 36239 36239 36239 36239 36239 36239 36239 36239 36239 36239 36239 36239 36239 36239 36239 36239 36239 36239 36239 36239 36239 36239 36239 36239 36239 36239 36239 36239 36239 36239 36239 36239 36239 36239 36239 36239 36239 36239 36239 36239 36239 36239 36239 36239 36239 36239 36239 36239 36239 36239 36239 36239 36239 36239 36239 36239 36239 
0 0 0 0 0 0 0 0 0 0 0 0 0 0 0 0 0 0 0 3949 6214 6219 6503 18289 19689 19693 33984 33984 33984 33984 33984 33984 33984 33984 33984 33984 33984 33984 33984 33984 33984 33984 33984 33984 33984 33984 33984 33984 33984 33984 33984 33984 33984 33984 33984 33984 33984 33984 33984 33984 33984 33984 33984 33984 33984 33984 33984 33984 33984 33984 33984 33984 33984 33984 33984 33984 33984 33984 33984 33984 33984 33984 33984 33984 33984 33984 33984 33984 33984 33984 33984 33984 33984 33984 33984 33984 33984 33984 33984 33984 33984 33984 33984 33984 33984 33984 33984 33984 33984 33984 33984 33984 33984 33984 33984 33984 33984 33984 33984 33984 33984 33984 33984 33984 33984 33984 33984 33984 33984 33984 33984 33984 33984 33984 33984 33984 33984 33984 33984 33984 33984 33984 33984 33984 33984 33984 33984 33984 33984 33984 33984 33984 33984 33984 33984 33984 33984 33984 33984 33984 33984 33984 33984 33984 33984 33984 33984 33984 33984 33984 33984 33984 33984 33984 33984 33984 33984 33984 33984 33984 33984 33984 33984 33984 33984 33984 33984 33984 33984 33984 33984 33984 33984 33984 33984 33984 33984 33984 33984 33984 33984 
0 0 0 0 0 0 0 0 0 0 0 0 0 0 0 0 0 126 2089 2089 3078 3078 10467 10710 12336 12336 12336 12336 12336 12336 12336 12336 12336 12336 12336 12336 12336 12336 12336 12336 12336 12336 12336 12336 12336 12336 12336 12336 12336 12336 12336 12336 12336 12336 12336 12336 12336 12336 12336 12336 12336 12336 12336 12336 12336 12336 12336 12336 12336 12336 12336 12336 12336 12336 12336 12336 12336 12336 12336 12336 12336 12336 12336 12336 12336 12336 12336 12336 12336 12336 12336 12336 12336 12336 12336 12336 12336 12336 12336 12336 12336 12336 12336 12336 12336 12336 12336 12336 12336 12336 12336 12336 12336 12336 12336 12336 12336 12336 12336 12336 12336 12336 12336 12336 12336 12336 12336 12336 12336 12336 12336 12336 12336 12336 12336 12336 12336 12336 12336 12336 12336 12336 12336 12336 12336 12336 12336 12336 12336 12336 12336 12336 12336 12336 12336 12336 12336 12336 12336 12336 12336 12336 12336 12336 12336 12336 12336 12336 12336 12336 12336 12336 12336 12336 12336 12336 12336 12336 12336 12336 12336 12336 12336 12336 12336 12336 12336 12336 12336 12336 12336 12336 12336 12336 12336 12336 12336 12336 12336 12336 12336 
0 0 0 0 0 0 0 0 0 0 0 0 0 0 0 0 870 7337 12523 16473 16473 17597 17884 17884 17884 17884 17884 17884 17884 17884 17884 17884 17884 17884 17884 17884 17884 17884 17884 17884 17884 17884 17884 17884 17884 17884 17884 17884 17884 17884 17884 17884 17884 17884 17884 17884 17884 17884 17884 17884 17884 17884 17884 17884 17884 17884 17884 17884 17884 17884 17884 17884 17884 17884 17884 17884 17884 17884 17884 17884 17884 17884 17884 17884 17884 17884 17884 17884 17884 17884 17884 17884 17884 17884 17884 17884 17884 17884 17884 17884 17884 17884 17884 17884 17884 17884 17884 17884 17884 17884 17884 17884 17884 17884 17884 17884 17884 17884 17884 17884 17884 17884 17884 17884 17884 17884 17884 17884 17884 17884 17884 17884 17884 17884 17884 17884 17884 17884 17884 17884 17884 17884 17884 17884 17884 17884 17884 17884 17884 17884 17884 17884 17884 17884 17884 17884 17884 17884 17884 17884 17884 17884 17884 17884 17884 17884 17884 17884 17884 17884 17884 17884 17884 17884 17884 17884 17884 17884 17884 17884 17884 17884 17884 17884 17884 17884 17884 17884 17884 17884 17884 17884 17884 17884 17884 17884 17884 17884 17884 17884 17884 
0 0 0 0 0 0 0 0 0 0 0 0 0 0 0 0 279 279 279 863 6975 6975 6975 7063 7063 9019 9019 9019 9019 9019 9019 9019 9019 9019 9019 9019 9019 9019 9019 9019 9019 9019 9019 9019 9019 9019 9019 9019 9019 9019 9019 9019 9019 9019 9019 9019 9019 9019 9019 9019 9019 9019 9019 9019 9019 9019 9019 9019 9019 9019 9019 9019 9019 9019 9019 9019 9019 9019 9019 9019 9019 9019 9019 9019 9019 9019 9019 9019 9019 9019 9019 9019 9019 9019 9019 9019 9019 9019 9019 9019 9019 9019 9019 9019 9019 9019 9019 9019 9019 9019 9019 9019 9019 9019 9019 9019 9019 9019 9019 9019 9019 9019 9019 9019 9019 9019 9019 9019 9019 9019 9019 9019 9019 9019 9019 9019 9019 9019 9019 9019 9019 9019 9019 9019 9019 9019 9019 9019 9019 9019 9019 9019 9019 9019 9019 9019 9019 9019 9019 9019 9019 9019 9019 9019 9019 9019 9019 9019 9019 9019 9019 9019 9019 9019 9019 9019 9019 9019 9019 9019 9019 9019 9019 9019 9019 9019 9019 9019 9019 9019 9019 9019 9019 9019 9019 9019 9019 9019 9019 9019 9019 
0 0 0 0 0 0 0 0 0 0 0 0 0 0 0 0 0 239 239 1290 5338 5338 5338 5339 5343 5343 5343 11334 11334 11334 11334 11334 11334 11334 11334 11334 11334 11334 11334 11334 11334 11334 11334 11334 11334 11334 11334 11334 11334 11334 11334 11334 11334 11334 11334 11334 11334 11334 11334 11334 11334 11334 11334 11334 11334 11334 11334 11334 11334 11334 11334 11334 11334 11334 11334 11334 11334 11334 11334 11334 11334 11334 11334 11334 11334 11334 11334 11334 11334 11334 11334 11334 11334 11334 11334 11334 11334 11334 11334 11334 11334 11334 11334 11334 11334 11334 11334 11334 11334 11334 11334 11334 11334 11334 11334 11334 11334 11334 11334 11334 11334 11334 11334 11334 11334 11334 11334 11334 11334 11334 11334 11334 11334 11334 11334 11334 11334 11334 11334 11334 11334 11334 11334 11334 11334 11334 11334 11334 11334 11334 11334 11334 11334 11334 11334 11334 11334 11334 11334 11334 11334 11334 11334 11334 11334 11334 11334 11334 11334 11334 11334 11334 11334 11334 11334 11334 11334 11334 11334 11334 11334 11334 11334 11334 11334 11334 11334 11334 11334 11334 11334 11334 11334 11334 11334 11334 11334 11334 11334 11334 11334 
0 0 0 0 0 0 0 0 0 0 0 0 0 0 0 0 0 1384 1384 1384 1384 2743 5740 19477 19477 20620 20620 20620 20620 20620 20620 20620 20620 20620 20620 20620 20620 20620 20620 20620 20620 20620 20620 20620 20620 20620 20620 20620 20620 20620 20620 20620 20620 20620 20620 20620 20620 20620 20620 20620 20620 20620 20620 20620 20620 20620 20620 20620 20620 20620 20620 20620 20620 20620 20620 20620 20620 20620 20620 20620 20620 20620 20620 20620 20620 20620 20620 20620 20620 20620 20620 20620 20620 20620 20620 20620 20620 20620 20620 20620 20620 20620 20620 20620 20620 20620 20620 20620 20620 20620 20620 20620 20620 20620 20620 20620 20620 20620 20620 20620 20620 20620 20620 20620 20620 20620 20620 20620 20620 20620 20620 20620 20620 20620 20620 20620 20620 20620 20620 20620 20620 20620 20620 20620 20620 20620 20620 20620 20620 20620 20620 20620 20620 20620 20620 20620 20620 20620 20620 20620 20620 20620 20620 20620 20620 20620 20620 20620 20620 20620 20620 20620 20620 20620 20620 20620 20620 20620 20620 20620 20620 20620 20620 20620 20620 20620 20620 20620 20620 20620 20620 20620 20620 20620 20620 20620 20620 20620 20620 20620 20620 
0 0 0 0 0 0 0 0 0 0 0 0 0 0 0 0 0 5136 5136 5136 8309 8309 21556 21556 21556 21556 21556 21556 21556 21556 21556 21556 21556 21556 21556 21556 21556 21556 21556 21556 21556 21556 21556 21556 21556 21556 21556 21556 21556 21556 21556 21556 21556 21556 21556 21556 21556 21556 21556 21556 21556 21556 21556 21556 21556 21556 21556 21556 21556 21556 21556 21556 21556 21556 21556 21556 21556 21556 21556 21556 21556 21556 21556 21556 21556 21556 21556 21556 21556 21556 21556 21556 21556 21556 21556 21556 21556 21556 21556 21556 21556 21556 21556 21556 21556 21556 21556 21556 21556 21556 21556 21556 21556 21556 21556 21556 21556 21556 21556 21556 21556 21556 21556 21556 21556 21556 21556 21556 21556 21556 21556 21556 21556 21556 21556 21556 21556 21556 21556 21556 21556 21556 21556 21556 21556 21556 21556 21556 21556 21556 21556 21556 21556 21556 21556 21556 21556 21556 21556 21556 21556 21556 21556 21556 21556 21556 21556 21556 21556 21556 21556 21556 21556 21556 21556 21556 21556 21556 21556 21556 21556 21556 21556 21556 21556 21556 21556 21556 21556 21556 21556 21556 21556 21556 21556 21556 21556 21556 21556 21556 21556 
0 0 0 0 0 0 0 0 0 0 0 0 0 0 0 0 0 0 1977 1977 2161 6462 7454 8488 8490 8492 17056 17056 20047 20047 20047 20047 20047 20047 20047 20047 20047 20047 20047 20047 20047 20047 20047 20047 20047 20047 20047 20047 20047 20047 20047 20047 20047 20047 20047 20047 20047 20047 20047 20047 20047 20047 20047 20047 20047 20047 20047 20047 20047 20047 20047 20047 20047 20047 20047 20047 20047 20047 20047 20047 20047 20047 20047 20047 20047 20047 20047 20047 20047 20047 20047 20047 20047 20047 20047 20047 20047 20047 20047 20047 20047 20047 20047 20047 20047 20047 20047 20047 20047 20047 20047 20047 20047 20047 20047 20047 20047 20047 20047 20047 20047 20047 20047 20047 20047 20047 20047 20047 20047 20047 20047 20047 20047 20047 20047 20047 20047 20047 20047 20047 20047 20047 20047 20047 20047 20047 20047 20047 20047 20047 20047 20047 20047 20047 20047 20047 20047 20047 20047 20047 20047 20047 20047 20047 20047 20047 20047 20047 20047 20047 20047 20047 20047 20047 20047 20047 20047 20047 20047 20047 20047 20047 20047 20047 20047 20047 20047 20047 20047 20047 20047 20047 20047 20047 20047 20047 20047 20047 20047 20047 20047 
0 0 0 0 0 0 0 0 0 0 0 0 0 0 0 0 0 0 5594 5594 5669 8761 18081 18081 24250 24714 24714 24714 24714 24714 24714 24714 24714 24714 24714 24714 24714 24714 24714 24714 24714 24714 24714 24714 24714 24714 24714 24714 24714 24714 24714 24714 24714 24714 24714 24714 24714 24714 24714 24714 24714 24714 24714 24714 24714 24714 24714 24714 24714 24714 24714 24714 24714 24714 24714 24714 24714 24714 24714 24714 24714 24714 24714 24714 24714 24714 24714 24714 24714 24714 24714 24714 24714 24714 24714 24714 24714 24714 24714 24714 24714 24714 24714 24714 24714 24714 24714 24714 24714 24714 24714 24714 24714 24714 24714 24714 24714 24714 24714 24714 24714 24714 24714 24714 24714 24714 24714 24714 24714 24714 24714 24714 24714 24714 24714 24714 24714 24714 24714 24714 24714 24714 24714 24714 24714 24714 24714 24714 24714 24714 24714 24714 24714 24714 24714 24714 24714 24714 24714 24714 24714 24714 24714 24714 24714 24714 24714 24714 24714 24714 24714 24714 24714 24714 24714 24714 24714 24714 24714 24714 24714 24714 24714 24714 24714 24714 24714 24714 24714 24714 24714 24714 24714 24714 24714 24714 24714 24714 24714 24714 24714 
0 0 0 0 0 0 0 0 0 0 0 0 0 0 0 0 0 0 0 1915 1915 4074 17465 30679 40874 40875 41865 41865 41865 41865 41865 41865 41865 41865 41865 41865 41865 41865 41865 41865 41865 41865 41865 41865 41865 41865 41865 41865 41865 41865 41865 41865 41865 41865 41865 41865 41865 41865 41865 41865 41865 41865 41865 41865 41865 41865 41865 41865 41865 41865 41865 41865 41865 41865 41865 41865 41865 41865 41865 41865 41865 41865 41865 41865 41865 41865 41865 41865 41865 41865 41865 41865 41865 41865 41865 41865 41865 41865 41865 41865 41865 41865 41865 41865 41865 41865 41865 41865 41865 41865 41865 41865 41865 41865 41865 41865 41865 41865 41865 41865 41865 41865 41865 41865 41865 41865 41865 41865 41865 41865 41865 41865 41865 41865 41865 41865 41865 41865 41865 41865 41865 41865 41865 41865 41865 41865 41865 41865 41865 41865 41865 41865 41865 41865 41865 41865 41865 41865 41865 41865 41865 41865 41865 41865 41865 41865 41865 41865 41865 41865 41865 41865 41865 41865 41865 41865 41865 41865 41865 41865 41865 41865 41865 41865 41865 41865 41865 41865 41865 41865 41865 41865 41865 41865 41865 41865 41865 41865 41865 41865 41865 
0 0 0 0 0 0 0 0 0 0 0 0 0 0 0 0 0 0 0 187 187 8481 14990 17140 17732 17732 17732 17732 17732 17732 17732 17732 17732 17732 17732 17732 17732 17732 17732 17732 17732 17732 17732 17732 17732 17732 17732 17732 17732 17732 17732 17732 17732 17732 17732 17732 17732 17732 17732 17732 17732 17732 17732 17732 17732 17732 17732 17732 17732 17732 17732 17732 17732 17732 17732 17732 17732 17732 17732 17732 17732 17732 17732 17732 17732 17732 17732 17732 17732 17732 17732 17732 17732 17732 17732 17732 17732 17732 17732 17732 17732 17732 17732 17732 17732 17732 17732 17732 17732 17732 17732 17732 17732 17732 17732 17732 17732 17732 17732 17732 17732 17732 17732 17732 17732 17732 17732 17732 17732 17732 17732 17732 17732 17732 17732 17732 17732 17732 17732 17732 17732 17732 17732 17732 17732 17732 17732 17732 17732 17732 17732 17732 17732 17732 17732 17732 17732 17732 17732 17732 17732 17732 17732 17732 17732 17732 17732 17732 17732 17732 17732 17732 17732 17732 17732 17732 17732 17732 17732 17732 17732 17732 17732 17732 17732 17732 17732 17732 17732 17732 17732 17732 17732 17732 17732 17732 17732 17732 17732 17732 17732 
0 0 0 0 0 0 0 0 0 0 0 0 0 0 0 0 0 0 215 215 1587 1587 1587 9948 18656 18656 18656 18656 18656 18656 18656 18656 18656 18656 18656 18656 18656 18656 18656 18656 18656 18656 18656 18656 18656 18656 18656 18656 18656 18656 18656 18656 18656 18656 18656 18656 18656 18656 18656 18656 18656 18656 18656 18656 18656 18656 18656 18656 18656 18656 18656 18656 18656 18656 18656 18656 18656 18656 18656 18656 18656 18656 18656 18656 18656 18656 18656 18656 18656 18656 18656 18656 18656 18656 18656 18656 18656 18656 18656 18656 18656 18656 18656 18656 18656 18656 18656 18656 18656 18656 18656 18656 18656 18656 18656 18656 18656 18656 18656 18656 18656 18656 18656 18656 18656 18656 18656 18656 18656 18656 18656 18656 18656 18656 18656 18656 18656 18656 18656 18656 18656 18656 18656 18656 18656 18656 18656 18656 18656 18656 18656 18656 18656 18656 18656 18656 18656 18656 18656 18656 18656 18656 18656 18656 18656 18656 18656 18656 18656 18656 18656 18656 18656 18656 18656 18656 18656 18656 18656 18656 18656 18656 18656 18656 18656 18656 18656 18656 18656 18656 18656 18656 18656 18656 18656 18656 18656 18656 18656 18656 18656 
0 0 0 0 0 0 0 0 0 0 0 0 0 0 0 0 0 0 0 8721 8721 11402 16820 16820 16820 16821 16822 16822 24398 24398 24398 24398 24398 24398 24398 24398 24398 24398 24398 24398 24398 24398 24398 24398 24398 24398 24398 24398 24398 24398 24398 24398 24398 24398 24398 24398 24398 24398 24398 24398 24398 24398 24398 24398 24398 24398 24398 24398 24398 24398 24398 24398 24398 24398 24398 24398 24398 24398 24398 24398 24398 24398 24398 24398 24398 24398 24398 24398 24398 24398 24398 24398 24398 24398 24398 24398 24398 24398 24398 24398 24398 24398 24398 24398 24398 24398 24398 24398 24398 24398 24398 24398 24398 24398 24398 24398 24398 24398 24398 24398 24398 24398 24398 24398 24398 24398 24398 24398 24398 24398 24398 24398 24398 24398 24398 24398 24398 24398 24398 24398 24398 24398 24398 24398 24398 24398 24398 24398 24398 24398 24398 24398 24398 24398 24398 24398 24398 24398 24398 24398 24398 24398 24398 24398 24398 24398 24398 24398 24398 24398 24398 24398 24398 24398 24398 24398 24398 24398 24398 24398 24398 24398 24398 24398 24398 24398 24398 24398 24398 24398 24398 24398 24398 24398 24398 24398 24398 24398 24398 24398 24398 
0 0 0 0 0 0 0 0 0 0 0 0 0 0 0 0 0 698 1184 3159 4522 10473 14905 23758 23758 23758 23758 23758 23758 23758 23758 23758 23758 23758 23758 23758 23758 23758 23758 23758 23758 23758 23758 23758 23758 23758 23758 23758 23758 23758 23758 23758 23758 23758 23758 23758 23758 23758 23758 23758 23758 23758 23758 23758 23758 23758 23758 23758 23758 23758 23758 23758 23758 23758 23758 23758 23758 23758 23758 23758 23758 23758 23758 23758 23758 23758 23758 23758 23758 23758 23758 23758 23758 23758 23758 23758 23758 23758 23758 23758 23758 23758 23758 23758 23758 23758 23758 23758 23758 23758 23758 23758 23758 23758 23758 23758 23758 23758 23758 23758 23758 23758 23758 23758 23758 23758 23758 23758 23758 23758 23758 23758 23758 23758 23758 23758 23758 23758 23758 23758 23758 23758 23758 23758 23758 23758 23758 23758 23758 23758 23758 23758 23758 23758 23758 23758 23758 23758 23758 23758 23758 23758 23758 23758 23758 23758 23758 23758 23758 23758 23758 23758 23758 23758 23758 23758 23758 23758 23758 23758 23758 23758 23758 23758 23758 23758 23758 23758 23758 23758 23758 23758 23758 23758 23758 23758 23758 23758 23758 23758 23758 
0 0 0 0 0 0 0 0 0 0 0 0 0 0 0 0 0 0 2265 14280 14280 14280 14280 14280 14280 15558 15558 15558 15558 15558 15558 15558 15558 15558 15558 15558 15558 15558 15558 15558 15558 15558 15558 15558 15558 15558 15558 15558 15558 15558 15558 15558 15558 15558 15558 15558 15558 15558 15558 15558 15558 15558 15558 15558 15558 15558 15558 15558 15558 15558 15558 15558 15558 15558 15558 15558 15558 15558 15558 15558 15558 15558 15558 15558 15558 15558 15558 15558 15558 15558 15558 15558 15558 15558 15558 15558 15558 15558 15558 15558 15558 15558 15558 15558 15558 15558 15558 15558 15558 15558 15558 15558 15558 15558 15558 15558 15558 15558 15558 15558 15558 15558 15558 15558 15558 15558 15558 15558 15558 15558 15558 15558 15558 15558 15558 15558 15558 15558 15558 15558 15558 15558 15558 15558 15558 15558 15558 15558 15558 15558 15558 15558 15558 15558 15558 15558 15558 15558 15558 15558 15558 15558 15558 15558 15558 15558 15558 15558 15558 15558 15558 15558 15558 15558 15558 15558 15558 15558 15558 15558 15558 15558 15558 15558 15558 15558 15558 15558 15558 15558 15558 15558 15558 15558 15558 15558 15558 15558 15558 15558 15558 
0 0 0 0 0 0 0 0 0 0 0 0 0 0 0 0 0 0 1711 1900 6837 8111 8112 24949 28389 28389 32364 32364 41158 41158 41158 41158 41158 41158 41158 41158 41158 41158 41158 41158 41158 41158 41158 41158 41158 41158 41158 41158 41158 41158 41158 41158 41158 41158 41158 41158 41158 41158 41158 41158 41158 41158 41158 41158 41158 41158 41158 41158 41158 41158 41158 41158 41158 41158 41158 41158 41158 41158 41158 41158 41158 41158 41158 41158 41158 41158 41158 41158 41158 41158 41158 41158 41158 41158 41158 41158 41158 41158 41158 41158 41158 41158 41158 41158 41158 41158 41158 41158 41158 41158 41158 41158 41158 41158 41158 41158 41158 41158 41158 41158 41158 41158 41158 41158 41158 41158 41158 41158 41158 41158 41158 41158 41158 41158 41158 41158 41158 41158 41158 41158 41158 41158 41158 41158 41158 41158 41158 41158 41158 41158 41158 41158 41158 41158 41158 41158 41158 41158 41158 41158 41158 41158 41158 41158 41158 41158 41158 41158 41158 41158 41158 41158 41158 41158 41158 41158 41158 41158 41158 41158 41158 41158 41158 41158 41158 41158 41158 41158 41158 41158 41158 41158 41158 41158 41158 41158 41158 41158 41158 41158 41158 
0 0 0 0 0 0 0 0 0 0 0 0 0 0 0 0 0 291 291 4717 4717 4717 5008 13573 15263 15263 15263 15263 15263 15263 15263 15263 15263 15263 15263 15263 15263 15263 15263 15263 15263 15263 15263 15263 15263 15263 15263 15263 15263 15263 15263 15263 15263 15263 15263 15263 15263 15263 15263 15263 15263 15263 15263 15263 15263 15263 15263 15263 15263 15263 15263 15263 15263 15263 15263 15263 15263 15263 15263 15263 15263 15263 15263 15263 15263 15263 15263 15263 15263 15263 15263 15263 15263 15263 15263 15263 15263 15263 15263 15263 15263 15263 15263 15263 15263 15263 15263 15263 15263 15263 15263 15263 15263 15263 15263 15263 15263 15263 15263 15263 15263 15263 15263 15263 15263 15263 15263 15263 15263 15263 15263 15263 15263 15263 15263 15263 15263 15263 15263 15263 15263 15263 15263 15263 15263 15263 15263 15263 15263 15263 15263 15263 15263 15263 15263 15263 15263 15263 15263 15263 15263 15263 15263 15263 15263 15263 15263 15263 15263 15263 15263 15263 15263 15263 15263 15263 15263 15263 15263 15263 15263 15263 15263 15263 15263 15263 15263 15263 15263 15263 15263 15263 15263 15263 15263 15263 15263 15263 15263 15263 15263 
0 0 0 0 0 0 0 0 0 0 0 0 0 0 0 0 0 1619 9902 16059 17449 24386 30544 30544 30988 32450 32450 32450 32450 32450 32450 32450 32450 32450 32450 32450 32450 32450 32450 32450 32450 32450 32450 32450 32450 32450 32450 32450 32450 32450 32450 32450 32450 32450 32450 32450 32450 32450 32450 32450 32450 32450 32450 32450 32450 32450 32450 32450 32450 32450 32450 32450 32450 32450 32450 32450 32450 32450 32450 32450 32450 32450 32450 32450 32450 32450 32450 32450 32450 32450 32450 32450 32450 32450 32450 32450 32450 32450 32450 32450 32450 32450 32450 32450 32450 32450 32450 32450 32450 32450 32450 32450 32450 32450 32450 32450 32450 32450 32450 32450 32450 32450 32450 32450 32450 32450 32450 32450 32450 32450 32450 32450 32450 32450 32450 32450 32450 32450 32450 32450 32450 32450 32450 32450 32450 32450 32450 32450 32450 32450 32450 32450 32450 32450 32450 32450 32450 32450 32450 32450 32450 32450 32450 32450 32450 32450 32450 32450 32450 32450 32450 32450 32450 32450 32450 32450 32450 32450 32450 32450 32450 32450 32450 32450 32450 32450 32450 32450 32450 32450 32450 32450 32450 32450 32450 32450 32450 32450 32450 32450 32450 
0 0 0 0 0 0 0 0 0 0 0 0 0 0 0 0 0 0 5900 5900 8342 20384 20384 23384 31980 33940 34330 34330 34330 34330 34330 34330 34330 34330 34330 34330 34330 34330 34330 34330 34330 34330 34330 34330 34330 34330 34330 34330 34330 34330 34330 34330 34330 34330 34330 34330 34330 34330 34330 34330 34330 34330 34330 34330 34330 34330 34330 34330 34330 34330 34330 34330 34330 34330 34330 34330 34330 34330 34330 34330 34330 34330 34330 34330 34330 34330 34330 34330 34330 34330 34330 34330 34330 34330 34330 34330 34330 34330 34330 34330 34330 34330 34330 34330 34330 34330 34330 34330 34330 34330 34330 34330 34330 34330 34330 34330 34330 34330 34330 34330 34330 34330 34330 34330 34330 34330 34330 34330 34330 34330 34330 34330 34330 34330 34330 34330 34330 34330 34330 34330 34330 34330 34330 34330 34330 34330 34330 34330 34330 34330 34330 34330 34330 34330 34330 34330 34330 34330 34330 34330 34330 34330 34330 34330 34330 34330 34330 34330 34330 34330 34330 34330 34330 34330 34330 34330 34330 34330 34330 34330 34330 34330 34330 34330 34330 34330 34330 34330 34330 34330 34330 34330 34330 34330 34330 34330 34330 34330 34330 34330 34330 
0 0 0 0 0 0 0 0 0 0 0 0 0 0 0 0 180 4128 4128 4128 4616 4616 6086 6086 6086 6086 6086 6086 6086 6086 6086 6086 6086 6086 6086 6086 6086 6086 6086 6086 6086 6086 6086 6086 6086 6086 6086 6086 6086 6086 6086 6086 6086 6086 6086 6086 6086 6086 6086 6086 6086 6086 6086 6086 6086 6086 6086 6086 6086 6086 6086 6086 6086 6086 6086 6086 6086 6086 6086 6086 6086 6086 6086 6086 6086 6086 6086 6086 6086 6086 6086 6086 6086 6086 6086 6086 6086 6086 6086 6086 6086 6086 6086 6086 6086 6086 6086 6086 6086 6086 6086 6086 6086 6086 6086 6086 6086 6086 6086 6086 6086 6086 6086 6086 6086 6086 6086 6086 6086 6086 6086 6086 6086 6086 6086 6086 6086 6086 6086 6086 6086 6086 6086 6086 6086 6086 6086 6086 6086 6086 6086 6086 6086 6086 6086 6086 6086 6086 6086 6086 6086 6086 6086 6086 6086 6086 6086 6086 6086 6086 6086 6086 6086 6086 6086 6086 6086 6086 6086 6086 6086 6086 6086 6086 6086 6086 6086 6086 6086 6086 6086 6086 6086 6086 6086 6086 6086 6086 6086 6086 6086 
0 0 0 0 0 0 0 0 0 0 0 0 0 0 0 0 0 0 88 88 88 4879 4879 4880 7827 7827 7827 7827 7827 7827 7827 7827 7827 7827 7827 7827 7827 7827 7827 7827 7827 7827 7827 7827 7827 7827 7827 7827 7827 7827 7827 7827 7827 7827 7827 7827 7827 7827 7827 7827 7827 7827 7827 7827 7827 7827 7827 7827 7827 7827 7827 7827 7827 7827 7827 7827 7827 7827 7827 7827 7827 7827 7827 7827 7827 7827 7827 7827 7827 7827 7827 7827 7827 7827 7827 7827 7827 7827 7827 7827 7827 7827 7827 7827 7827 7827 7827 7827 7827 7827 7827 7827 7827 7827 7827 7827 7827 7827 7827 7827 7827 7827 7827 7827 7827 7827 7827 7827 7827 7827 7827 7827 7827 7827 7827 7827 7827 7827 7827 7827 7827 7827 7827 7827 7827 7827 7827 7827 7827 7827 7827 7827 7827 7827 7827 7827 7827 7827 7827 7827 7827 7827 7827 7827 7827 7827 7827 7827 7827 7827 7827 7827 7827 7827 7827 7827 7827 7827 7827 7827 7827 7827 7827 7827 7827 7827 7827 7827 7827 7827 7827 7827 7827 7827 7827 7827 7827 7827 7827 7827 7827 
0 0 0 0 0 0 0 0 0 0 0 0 0 0 0 0 0 0 0 0 0 134 650 722 723 724 724 724 4045 4045 4045 4045 4045 4045 4045 4045 4045 4045 4045 4045 4045 4045 4045 4045 4045 4045 4045 4045 4045 4045 4045 4045 4045 4045 4045 4045 4045 4045 4045 4045 4045 4045 4045 4045 4045 4045 4045 4045 4045 4045 4045 4045 4045 4045 4045 4045 4045 4045 4045 4045 4045 4045 4045 4045 4045 4045 4045 4045 4045 4045 4045 4045 4045 4045 4045 4045 4045 4045 4045 4045 4045 4045 4045 4045 4045 4045 4045 4045 4045 4045 4045 4045 4045 4045 4045 4045 4045 4045 4045 4045 4045 4045 4045 4045 4045 4045 4045 4045 4045 4045 4045 4045 4045 4045 4045 4045 4045 4045 4045 4045 4045 4045 4045 4045 4045 4045 4045 4045 4045 4045 4045 4045 4045 4045 4045 4045 4045 4045 4045 4045 4045 4045 4045 4045 4045 4045 4045 4045 4045 4045 4045 4045 4045 4045 4045 4045 4045 4045 4045 4045 4045 4045 4045 4045 4045 4045 4045 4045 4045 4045 4045 4045 4045 4045 4045 4045 4045 4045 4045 4045 4045 
0 0 0 0 0 0 0 0 0 0 0 0 0 0 0 0 0 1995 1995 1995 1995 1995 1995 1995 3443 3443 5639 5639 5639 5639 5639 5639 5639 5639 5639 5639 5639 5639 5639 5639 5639 5639 5639 5639 5639 5639 5639 5639 5639 5639 5639 5639 5639 5639 5639 5639 5639 5639 5639 5639 5639 5639 5639 5639 5639 5639 5639 5639 5639 5639 5639 5639 5639 5639 5639 5639 5639 5639 5639 5639 5639 5639 5639 5639 5639 5639 5639 5639 5639 5639 5639 5639 5639 5639 5639 5639 5639 5639 5639 5639 5639 5639 5639 5639 5639 5639 5639 5639 5639 5639 5639 5639 5639 5639 5639 5639 5639 5639 5639 5639 5639 5639 5639 5639 5639 5639 5639 5639 5639 5639 5639 5639 5639 5639 5639 5639 5639 5639 5639 5639 5639 5639 5639 5639 5639 5639 5639 5639 5639 5639 5639 5639 5639 5639 5639 5639 5639 5639 5639 5639 5639 5639 5639 5639 5639 5639 5639 5639 5639 5639 5639 5639 5639 5639 5639 5639 5639 5639 5639 5639 5639 5639 5639 5639 5639 5639 5639 5639 5639 5639 5639 5639 5639 5639 5639 5639 5639 5639 5639 5639 5639 
0 0 0 0 0 0 0 0 0 0 0 0 0 0 0 0 0 0 1968 2190 3674 9629 9629 9630 9918 9922 23765 27250 36037 36037 36037 36037 36037 36037 36037 36037 36037 36037 36037 36037 36037 36037 36037 36037 36037 36037 36037 36037 36037 36037 36037 36037 36037 36037 36037 36037 36037 36037 36037 36037 36037 36037 36037 36037 36037 36037 36037 36037 36037 36037 36037 36037 36037 36037 36037 36037 36037 36037 36037 36037 36037 36037 36037 36037 36037 36037 36037 36037 36037 36037 36037 36037 36037 36037 36037 36037 36037 36037 36037 36037 36037 36037 36037 36037 36037 36037 36037 36037 36037 36037 36037 36037 36037 36037 36037 36037 36037 36037 36037 36037 36037 36037 36037 36037 36037 36037 36037 36037 36037 36037 36037 36037 36037 36037 36037 36037 36037 36037 36037 36037 36037 36037 36037 36037 36037 36037 36037 36037 36037 36037 36037 36037 36037 36037 36037 36037 36037 36037 36037 36037 36037 36037 36037 36037 36037 36037 36037 36037 36037 36037 36037 36037 36037 36037 36037 36037 36037 36037 36037 36037 36037 36037 36037 36037 36037 36037 36037 36037 36037 36037 36037 36037 36037 36037 36037 36037 36037 36037 36037 36037 36037 
0 0 0 0 0 0 0 0 0 0 0 0 0 0 0 0 0 2636 2636 3232 3232 3232 3232 5424 12915 12915 12915 12915 12915 12915 12915 12915 12915 12915 12915 12915 12915 12915 12915 12915 12915 12915 12915 12915 12915 12915 12915 12915 12915 12915 12915 12915 12915 12915 12915 12915 12915 12915 12915 12915 12915 12915 12915 12915 12915 12915 12915 12915 12915 12915 12915 12915 12915 12915 12915 12915 12915 12915 12915 12915 12915 12915 12915 12915 12915 12915 12915 12915 12915 12915 12915 12915 12915 12915 12915 12915 12915 12915 12915 12915 12915 12915 12915 12915 12915 12915 12915 12915 12915 12915 12915 12915 12915 12915 12915 12915 12915 12915 12915 12915 12915 12915 12915 12915 12915 12915 12915 12915 12915 12915 12915 12915 12915 12915 12915 12915 12915 12915 12915 12915 12915 12915 12915 12915 12915 12915 12915 12915 12915 12915 12915 12915 12915 12915 12915 12915 12915 12915 12915 12915 12915 12915 12915 12915 12915 12915 12915 12915 12915 12915 12915 12915 12915 12915 12915 12915 12915 12915 12915 12915 12915 12915 12915 12915 12915 12915 12915 12915 12915 12915 12915 12915 12915 12915 12915 12915 12915 12915 12915 12915 12915 
0 0 0 0 0 0 0 0 0 0 0 0 0 0 0 0 0 0 1976 2861 4993 6470 6470 8986 11924 12318 16654 16654 16654 16654 16654 16654 16654 16654 16654 16654 16654 16654 16654 16654 16654 16654 16654 16654 16654 16654 16654 16654 16654 16654 16654 16654 16654 16654 16654 16654 16654 16654 16654 16654 16654 16654 16654 16654 16654 16654 16654 16654 16654 16654 16654 16654 16654 16654 16654 16654 16654 16654 16654 16654 16654 16654 16654 16654 16654 16654 16654 16654 16654 16654 16654 16654 16654 16654 16654 16654 16654 16654 16654 16654 16654 16654 16654 16654 16654 16654 16654 16654 16654 16654 16654 16654 16654 16654 16654 16654 16654 16654 16654 16654 16654 16654 16654 16654 16654 16654 16654 16654 16654 16654 16654 16654 16654 16654 16654 16654 16654 16654 16654 16654 16654 16654 16654 16654 16654 16654 16654 16654 16654 16654 16654 16654 16654 16654 16654 16654 16654 16654 16654 16654 16654 16654 16654 16654 16654 16654 16654 16654 16654 16654 16654 16654 16654 16654 16654 16654 16654 16654 16654 16654 16654 16654 16654 16654 16654 16654 16654 16654 16654 16654 16654 16654 16654 16654 16654 16654 16654 16654 16654 16654 16654 
0 0 0 0 0 0 0 0 0 0 0 0 0 0 0 0 0 0 4623 8439 8439 16933 18043 18043 26020 26020 26020 26020 26020 26020 26020 26020 26020 26020 26020 26020 26020 26020 26020 26020 26020 26020 26020 26020 26020 26020 26020 26020 26020 26020 26020 26020 26020 26020 26020 26020 26020 26020 26020 26020 26020 26020 26020 26020 26020 26020 26020 26020 26020 26020 26020 26020 26020 26020 26020 26020 26020 26020 26020 26020 26020 26020 26020 26020 26020 26020 26020 26020 26020 26020 26020 26020 26020 26020 26020 26020 26020 26020 26020 26020 26020 26020 26020 26020 26020 26020 26020 26020 26020 26020 26020 26020 26020 26020 26020 26020 26020 26020 26020 26020 26020 26020 26020 26020 26020 26020 26020 26020 26020 26020 26020 26020 26020 26020 26020 26020 26020 26020 26020 26020 26020 26020 26020 26020 26020 26020 26020 26020 26020 26020 26020 26020 26020 26020 26020 26020 26020 26020 26020 26020 26020 26020 26020 26020 26020 26020 26020 26020 26020 26020 26020 26020 26020 26020 26020 26020 26020 26020 26020 26020 26020 26020 26020 26020 26020 26020 26020 26020 26020 26020 26020 26020 26020 26020 26020 26020 26020 26020 26020 26020 26020 
0 0 0 0 0 0 0 0 0 0 0 0 0 0 0 0 80 80 4620 4620 4620 4620 4621 10226 10588 14509 14509 14509 14509 14509 14509 14509 14509 14509 14509 14509 14509 14509 14509 14509 14509 14509 14509 14509 14509 14509 14509 14509 14509 14509 14509 14509 14509 14509 14509 14509 14509 14509 14509 14509 14509 14509 14509 14509 14509 14509 14509 14509 14509 14509 14509 14509 14509 14509 14509 14509 14509 14509 14509 14509 14509 14509 14509 14509 14509 14509 14509 14509 14509 14509 14509 14509 14509 14509 14509 14509 14509 14509 14509 14509 14509 14509 14509 14509 14509 14509 14509 14509 14509 14509 14509 14509 14509 14509 14509 14509 14509 14509 14509 14509 14509 14509 14509 14509 14509 14509 14509 14509 14509 14509 14509 14509 14509 14509 14509 14509 14509 14509 14509 14509 14509 14509 14509 14509 14509 14509 14509 14509 14509 14509 14509 14509 14509 14509 14509 14509 14509 14509 14509 14509 14509 14509 14509 14509 14509 14509 14509 14509 14509 14509 14509 14509 14509 14509 14509 14509 14509 14509 14509 14509 14509 14509 14509 14509 14509 14509 14509 14509 14509 14509 14509 14509 14509 14509 14509 14509 14509 14509 14509 14509 14509 
0 0 0 0 0 0 0 0 0 0 0 0 0 0 0 0 87 87 5516 5516 5516 19111 19111 19111 19111 19111 19111 19111 19111 19111 19111 19111 19111 19111 19111 19111 19111 19111 19111 19111 19111 19111 19111 19111 19111 19111 19111 19111 19111 19111 19111 19111 19111 19111 19111 19111 19111 19111 19111 19111 19111 19111 19111 19111 19111 19111 19111 19111 19111 19111 19111 19111 19111 19111 19111 19111 19111 19111 19111 19111 19111 19111 19111 19111 19111 19111 19111 19111 19111 19111 19111 19111 19111 19111 19111 19111 19111 19111 19111 19111 19111 19111 19111 19111 19111 19111 19111 19111 19111 19111 19111 19111 19111 19111 19111 19111 19111 19111 19111 19111 19111 19111 19111 19111 19111 19111 19111 19111 19111 19111 19111 19111 19111 19111 19111 19111 19111 19111 19111 19111 19111 19111 19111 19111 19111 19111 19111 19111 19111 19111 19111 19111 19111 19111 19111 19111 19111 19111 19111 19111 19111 19111 19111 19111 19111 19111 19111 19111 19111 19111 19111 19111 19111 19111 19111 19111 19111 19111 19111 19111 19111 19111 19111 19111 19111 19111 19111 19111 19111 19111 19111 19111 19111 19111 19111 19111 19111 19111 19111 19111 19111 
0 0 0 0 0 0 0 0 0 0 0 0 0 0 0 0 0 459 459 459 459 4326 5958 5958 5958 6401 6401 6401 6401 6401 6401 6401 6401 6401 6401 6401 6401 6401 6401 6401 6401 6401 6401 6401 6401 6401 6401 6401 6401 6401 6401 6401 6401 6401 6401 6401 6401 6401 6401 6401 6401 6401 6401 6401 6401 6401 6401 6401 6401 6401 6401 6401 6401 6401 6401 6401 6401 6401 6401 6401 6401 6401 6401 6401 6401 6401 6401 6401 6401 6401 6401 6401 6401 6401 6401 6401 6401 6401 6401 6401 6401 6401 6401 6401 6401 6401 6401 6401 6401 6401 6401 6401 6401 6401 6401 6401 6401 6401 6401 6401 6401 6401 6401 6401 6401 6401 6401 6401 6401 6401 6401 6401 6401 6401 6401 6401 6401 6401 6401 6401 6401 6401 6401 6401 6401 6401 6401 6401 6401 6401 6401 6401 6401 6401 6401 6401 6401 6401 6401 6401 6401 6401 6401 6401 6401 6401 6401 6401 6401 6401 6401 6401 6401 6401 6401 6401 6401 6401 6401 6401 6401 6401 6401 6401 6401 6401 6401 6401 6401 6401 6401 6401 6401 6401 6401 6401 6401 6401 6401 6401 6401 
0 0 0 0 0 0 0 0 0 0 0 0 0 0 0 0 0 0 0 0 2129 2129 13577 22541 22541 28573 37096 37096 37096 37096 37096 37096 37096 37096 37096 37096 37096 37096 37096 37096 37096 37096 37096 37096 37096 37096 37096 37096 37096 37096 37096 37096 37096 37096 37096 37096 37096 37096 37096 37096 37096 37096 37096 37096 37096 37096 37096 37096 37096 37096 37096 37096 37096 37096 37096 37096 37096 37096 37096 37096 37096 37096 37096 37096 37096 37096 37096 37096 37096 37096 37096 37096 37096 37096 37096 37096 37096 37096 37096 37096 37096 37096 37096 37096 37096 37096 37096 37096 37096 37096 37096 37096 37096 37096 37096 37096 37096 37096 37096 37096 37096 37096 37096 37096 37096 37096 37096 37096 37096 37096 37096 37096 37096 37096 37096 37096 37096 37096 37096 37096 37096 37096 37096 37096 37096 37096 37096 37096 37096 37096 37096 37096 37096 37096 37096 37096 37096 37096 37096 37096 37096 37096 37096 37096 37096 37096 37096 37096 37096 37096 37096 37096 37096 37096 37096 37096 37096 37096 37096 37096 37096 37096 37096 37096 37096 37096 37096 37096 37096 37096 37096 37096 37096 37096 37096 37096 37096 37096 37096 37096 37096 
0 0 0 0 0 0 0 0 0 0 0 0 0 0 0 0 0 0 1108 1108 1108 1108 1108 1109 4254 4254 4254 4254 4254 4254 4254 4254 4254 4254 4254 4254 4254 4254 4254 4254 4254 4254 4254 4254 4254 4254 4254 4254 4254 4254 4254 4254 4254 4254 4254 4254 4254 4254 4254 4254 4254 4254 4254 4254 4254 4254 4254 4254 4254 4254 4254 4254 4254 4254 4254 4254 4254 4254 4254 4254 4254 4254 4254 4254 4254 4254 4254 4254 4254 4254 4254 4254 4254 4254 4254 4254 4254 4254 4254 4254 4254 4254 4254 4254 4254 4254 4254 4254 4254 4254 4254 4254 4254 4254 4254 4254 4254 4254 4254 4254 4254 4254 4254 4254 4254 4254 4254 4254 4254 4254 4254 4254 4254 4254 4254 4254 4254 4254 4254 4254 4254 4254 4254 4254 4254 4254 4254 4254 4254 4254 4254 4254 4254 4254 4254 4254 4254 4254 4254 4254 4254 4254 4254 4254 4254 4254 4254 4254 4254 4254 4254 4254 4254 4254 4254 4254 4254 4254 4254 4254 4254 4254 4254 4254 4254 4254 4254 4254 4254 4254 4254 4254 4254 4254 4254 4254 4254 4254 4254 4254 4254 
0 0 0 0 0 0 0 0 0 0 0 0 0 0 0 0 0 8555 10344 25580 27546 37650 50936 54443 55714 56042 56042 56042 56042 56042 56042 56042 56042 56042 56042 56042 56042 56042 56042 56042 56042 56042 56042 56042 56042 56042 56042 56042 56042 56042 56042 56042 56042 56042 56042 56042 56042 56042 56042 56042 56042 56042 56042 56042 56042 56042 56042 56042 56042 56042 56042 56042 56042 56042 56042 56042 56042 56042 56042 56042 56042 56042 56042 56042 56042 56042 56042 56042 56042 56042 56042 56042 56042 56042 56042 56042 56042 56042 56042 56042 56042 56042 56042 56042 56042 56042 56042 56042 56042 56042 56042 56042 56042 56042 56042 56042 56042 56042 56042 56042 56042 56042 56042 56042 56042 56042 56042 56042 56042 56042 56042 56042 56042 56042 56042 56042 56042 56042 56042 56042 56042 56042 56042 56042 56042 56042 56042 56042 56042 56042 56042 56042 56042 56042 56042 56042 56042 56042 56042 56042 56042 56042 56042 56042 56042 56042 56042 56042 56042 56042 56042 56042 56042 56042 56042 56042 56042 56042 56042 56042 56042 56042 56042 56042 56042 56042 56042 56042 56042 56042 56042 56042 56042 56042 56042 56042 56042 56042 56042 56042 56042 
0 0 0 0 0 0 0 0 0 0 0 0 0 0 0 0 0 19547 19547 23487 23487 23487 27951 42760 42760 42760 42760 42760 42760 42760 42760 42760 42760 42760 42760 42760 42760 42760 42760 42760 42760 42760 42760 42760 42760 42760 42760 42760 42760 42760 42760 42760 42760 42760 42760 42760 42760 42760 42760 42760 42760 42760 42760 42760 42760 42760 42760 42760 42760 42760 42760 42760 42760 42760 42760 42760 42760 42760 42760 42760 42760 42760 42760 42760 42760 42760 42760 42760 42760 42760 42760 42760 42760 42760 42760 42760 42760 42760 42760 42760 42760 42760 42760 42760 42760 42760 42760 42760 42760 42760 42760 42760 42760 42760 42760 42760 42760 42760 42760 42760 42760 42760 42760 42760 42760 42760 42760 42760 42760 42760 42760 42760 42760 42760 42760 42760 42760 42760 42760 42760 42760 42760 42760 42760 42760 42760 42760 42760 42760 42760 42760 42760 42760 42760 42760 42760 42760 42760 42760 42760 42760 42760 42760 42760 42760 42760 42760 42760 42760 42760 42760 42760 42760 42760 42760 42760 42760 42760 42760 42760 42760 42760 42760 42760 42760 42760 42760 42760 42760 42760 42760 42760 42760 42760 42760 42760 42760 42760 42760 42760 42760 
0 0 0 0 0 0 0 0 0 0 0 0 0 0 0 0 0 0 0 3732 10818 25351 26705 30922 36184 58665 69117 70364 70364 74346 74346 74346 74346 74346 74346 74346 74346 74346 74346 74346 74346 74346 74346 74346 74346 74346 74346 74346 74346 74346 74346 74346 74346 74346 74346 74346 74346 74346 74346 74346 74346 74346 74346 74346 74346 74346 74346 74346 74346 74346 74346 74346 74346 74346 74346 74346 74346 74346 74346 74346 74346 74346 74346 74346 74346 74346 74346 74346 74346 74346 74346 74346 74346 74346 74346 74346 74346 74346 74346 74346 74346 74346 74346 74346 74346 74346 74346 74346 74346 74346 74346 74346 74346 74346 74346 74346 74346 74346 74346 74346 74346 74346 74346 74346 74346 74346 74346 74346 74346 74346 74346 74346 74346 74346 74346 74346 74346 74346 74346 74346 74346 74346 74346 74346 74346 74346 74346 74346 74346 74346 74346 74346 74346 74346 74346 74346 74346 74346 74346 74346 74346 74346 74346 74346 74346 74346 74346 74346 74346 74346 74346 74346 74346 74346 74346 74346 74346 74346 74346 74346 74346 74346 74346 74346 74346 74346 74346 74346 74346 74346 74346 74346 74346 74346 74346 74346 74346 74346 74346 74346 74346 
0 0 0 0 0 0 0 0 0 0 0 0 0 0 0 0 0 174 661 904 904 3675 9130 9130 9130 9130 9130 9130 9130 9130 9130 9130 9130 9130 9130 9130 9130 9130 9130 9130 9130 9130 9130 9130 9130 9130 9130 9130 9130 9130 9130 9130 9130 9130 9130 9130 9130 9130 9130 9130 9130 9130 9130 9130 9130 9130 9130 9130 9130 9130 9130 9130 9130 9130 9130 9130 9130 9130 9130 9130 9130 9130 9130 9130 9130 9130 9130 9130 9130 9130 9130 9130 9130 9130 9130 9130 9130 9130 9130 9130 9130 9130 9130 9130 9130 9130 9130 9130 9130 9130 9130 9130 9130 9130 9130 9130 9130 9130 9130 9130 9130 9130 9130 9130 9130 9130 9130 9130 9130 9130 9130 9130 9130 9130 9130 9130 9130 9130 9130 9130 9130 9130 9130 9130 9130 9130 9130 9130 9130 9130 9130 9130 9130 9130 9130 9130 9130 9130 9130 9130 9130 9130 9130 9130 9130 9130 9130 9130 9130 9130 9130 9130 9130 9130 9130 9130 9130 9130 9130 9130 9130 9130 9130 9130 9130 9130 9130 9130 9130 9130 9130 9130 9130 9130 9130 9130 9130 9130 9130 9130 9130 
0 0 0 0 0 0 0 0 0 0 0 0 0 0 0 0 0 0 317 317 606 6078 6078 8017 9960 9962 17450 17450 17450 17450 17450 17450 17450 17450 17450 17450 17450 17450 17450 17450 17450 17450 17450 17450 17450 17450 17450 17450 17450 17450 17450 17450 17450 17450 17450 17450 17450 17450 17450 17450 17450 17450 17450 17450 17450 17450 17450 17450 17450 17450 17450 17450 17450 17450 17450 17450 17450 17450 17450 17450 17450 17450 17450 17450 17450 17450 17450 17450 17450 17450 17450 17450 17450 17450 17450 17450 17450 17450 17450 17450 17450 17450 17450 17450 17450 17450 17450 17450 17450 17450 17450 17450 17450 17450 17450 17450 17450 17450 17450 17450 17450 17450 17450 17450 17450 17450 17450 17450 17450 17450 17450 17450 17450 17450 17450 17450 17450 17450 17450 17450 17450 17450 17450 17450 17450 17450 17450 17450 17450 17450 17450 17450 17450 17450 17450 17450 17450 17450 17450 17450 17450 17450 17450 17450 17450 17450 17450 17450 17450 17450 17450 17450 17450 17450 17450 17450 17450 17450 17450 17450 17450 17450 17450 17450 17450 17450 17450 17450 17450 17450 17450 17450 17450 17450 17450 17450 17450 17450 17450 17450 17450 
0 0 0 0 0 0 0 0 0 0 0 0 0 0 0 0 86 86 665 665 1109 1109 1109 1111 3182 3182 3182 3182 3182 3182 3182 3182 3182 3182 3182 3182 3182 3182 3182 3182 3182 3182 3182 3182 3182 3182 3182 3182 3182 3182 3182 3182 3182 3182 3182 3182 3182 3182 3182 3182 3182 3182 3182 3182 3182 3182 3182 3182 3182 3182 3182 3182 3182 3182 3182 3182 3182 3182 3182 3182 3182 3182 3182 3182 3182 3182 3182 3182 3182 3182 3182 3182 3182 3182 3182 3182 3182 3182 3182 3182 3182 3182 3182 3182 3182 3182 3182 3182 3182 3182 3182 3182 3182 3182 3182 3182 3182 3182 3182 3182 3182 3182 3182 3182 3182 3182 3182 3182 3182 3182 3182 3182 3182 3182 3182 3182 3182 3182 3182 3182 3182 3182 3182 3182 3182 3182 3182 3182 3182 3182 3182 3182 3182 3182 3182 3182 3182 3182 3182 3182 3182 3182 3182 3182 3182 3182 3182 3182 3182 3182 3182 3182 3182 3182 3182 3182 3182 3182 3182 3182 3182 3182 3182 3182 3182 3182 3182 3182 3182 3182 3182 3182 3182 3182 3182 3182 3182 3182 3182 3182 3182 
0 0 0 0 0 0 0 0 0 0 0 0 0 0 0 0 1557 1557 6876 15725 33178 33178 35172 35172 35172 35172 35172 35172 35172 35172 35172 35172 35172 35172 35172 35172 35172 35172 35172 35172 35172 35172 35172 35172 35172 35172 35172 35172 35172 35172 35172 35172 35172 35172 35172 35172 35172 35172 35172 35172 35172 35172 35172 35172 35172 35172 35172 35172 35172 35172 35172 35172 35172 35172 35172 35172 35172 35172 35172 35172 35172 35172 35172 35172 35172 35172 35172 35172 35172 35172 35172 35172 35172 35172 35172 35172 35172 35172 35172 35172 35172 35172 35172 35172 35172 35172 35172 35172 35172 35172 35172 35172 35172 35172 35172 35172 35172 35172 35172 35172 35172 35172 35172 35172 35172 35172 35172 35172 35172 35172 35172 35172 35172 35172 35172 35172 35172 35172 35172 35172 35172 35172 35172 35172 35172 35172 35172 35172 35172 35172 35172 35172 35172 35172 35172 35172 35172 35172 35172 35172 35172 35172 35172 35172 35172 35172 35172 35172 35172 35172 35172 35172 35172 35172 35172 35172 35172 35172 35172 35172 35172 35172 35172 35172 35172 35172 35172 35172 35172 35172 35172 35172 35172 35172 35172 35172 35172 35172 35172 35172 35172 
0 0 0 0 0 0 0 0 0 0 0 0 0 0 0 0 0 0 0 8699 8989 9243 11450 11896 20982 23642 28222 28222 28222 28222 28222 28222 28222 28222 28222 28222 28222 28222 28222 28222 28222 28222 28222 28222 28222 28222 28222 28222 28222 28222 28222 28222 28222 28222 28222 28222 28222 28222 28222 28222 28222 28222 28222 28222 28222 28222 28222 28222 28222 28222 28222 28222 28222 28222 28222 28222 28222 28222 28222 28222 28222 28222 28222 28222 28222 28222 28222 28222 28222 28222 28222 28222 28222 28222 28222 28222 28222 28222 28222 28222 28222 28222 28222 28222 28222 28222 28222 28222 28222 28222 28222 28222 28222 28222 28222 28222 28222 28222 28222 28222 28222 28222 28222 28222 28222 28222 28222 28222 28222 28222 28222 28222 28222 28222 28222 28222 28222 28222 28222 28222 28222 28222 28222 28222 28222 28222 28222 28222 28222 28222 28222 28222 28222 28222 28222 28222 28222 28222 28222 28222 28222 28222 28222 28222 28222 28222 28222 28222 28222 28222 28222 28222 28222 28222 28222 28222 28222 28222 28222 28222 28222 28222 28222 28222 28222 28222 28222 28222 28222 28222 28222 28222 28222 28222 28222 28222 28222 28222 28222 28222 28222 
0 0 0 0 0 0 0 0 0 0 0 0 0 0 0 0 0 0 0 9954 16241 20214 30335 30337 30339 35479 35483 35483 40970 40970 40970 40970 40970 40970 40970 40970 40970 40970 40970 40970 40970 40970 40970 40970 40970 40970 40970 40970 40970 40970 40970 40970 40970 40970 40970 40970 40970 40970 40970 40970 40970 40970 40970 40970 40970 40970 40970 40970 40970 40970 40970 40970 40970 40970 40970 40970 40970 40970 40970 40970 40970 40970 40970 40970 40970 40970 40970 40970 40970 40970 40970 40970 40970 40970 40970 40970 40970 40970 40970 40970 40970 40970 40970 40970 40970 40970 40970 40970 40970 40970 40970 40970 40970 40970 40970 40970 40970 40970 40970 40970 40970 40970 40970 40970 40970 40970 40970 40970 40970 40970 40970 40970 40970 40970 40970 40970 40970 40970 40970 40970 40970 40970 40970 40970 40970 40970 40970 40970 40970 40970 40970 40970 40970 40970 40970 40970 40970 40970 40970 40970 40970 40970 40970 40970 40970 40970 40970 40970 40970 40970 40970 40970 40970 40970 40970 40970 40970 40970 40970 40970 40970 40970 40970 40970 40970 40970 40970 40970 40970 40970 40970 40970 40970 40970 40970 40970 40970 40970 40970 40970 40970 
0 0 0 0 0 0 0 0 0 0 0 0 0 0 0 0 0 0 1112 1112 1112 3081 3081 13303 16599 16603 16603 19567 19567 19567 19567 19567 19567 19567 19567 19567 19567 19567 19567 19567 19567 19567 19567 19567 19567 19567 19567 19567 19567 19567 19567 19567 19567 19567 19567 19567 19567 19567 19567 19567 19567 19567 19567 19567 19567 19567 19567 19567 19567 19567 19567 19567 19567 19567 19567 19567 19567 19567 19567 19567 19567 19567 19567 19567 19567 19567 19567 19567 19567 19567 19567 19567 19567 19567 19567 19567 19567 19567 19567 19567 19567 19567 19567 19567 19567 19567 19567 19567 19567 19567 19567 19567 19567 19567 19567 19567 19567 19567 19567 19567 19567 19567 19567 19567 19567 19567 19567 19567 19567 19567 19567 19567 19567 19567 19567 19567 19567 19567 19567 19567 19567 19567 19567 19567 19567 19567 19567 19567 19567 19567 19567 19567 19567 19567 19567 19567 19567 19567 19567 19567 19567 19567 19567 19567 19567 19567 19567 19567 19567 19567 19567 19567 19567 19567 19567 19567 19567 19567 19567 19567 19567 19567 19567 19567 19567 19567 19567 19567 19567 19567 19567 19567 19567 19567 19567 19567 19567 19567 19567 19567 19567 
0 0 0 0 0 0 0 0 0 0 0 0 0 0 0 0 0 0 937 937 1022 1022 1022 1024 6586 6588 11936 11936 14707 14707 14707 14707 14707 14707 14707 14707 14707 14707 14707 14707 14707 14707 14707 14707 14707 14707 14707 14707 14707 14707 14707 14707 14707 14707 14707 14707 14707 14707 14707 14707 14707 14707 14707 14707 14707 14707 14707 14707 14707 14707 14707 14707 14707 14707 14707 14707 14707 14707 14707 14707 14707 14707 14707 14707 14707 14707 14707 14707 14707 14707 14707 14707 14707 14707 14707 14707 14707 14707 14707 14707 14707 14707 14707 14707 14707 14707 14707 14707 14707 14707 14707 14707 14707 14707 14707 14707 14707 14707 14707 14707 14707 14707 14707 14707 14707 14707 14707 14707 14707 14707 14707 14707 14707 14707 14707 14707 14707 14707 14707 14707 14707 14707 14707 14707 14707 14707 14707 14707 14707 14707 14707 14707 14707 14707 14707 14707 14707 14707 14707 14707 14707 14707 14707 14707 14707 14707 14707 14707 14707 14707 14707 14707 14707 14707 14707 14707 14707 14707 14707 14707 14707 14707 14707 14707 14707 14707 14707 14707 14707 14707 14707 14707 14707 14707 14707 14707 14707 14707 14707 14707 14707 
0 0 0 0 0 0 0 0 0 0 0 0 0 0 0 0 0 0 0 5231 13077 22814 22815 25906 34451 34454 36439 36439 37026 37026 37026 37026 37026 37026 37026 37026 37026 37026 37026 37026 37026 37026 37026 37026 37026 37026 37026 37026 37026 37026 37026 37026 37026 37026 37026 37026 37026 37026 37026 37026 37026 37026 37026 37026 37026 37026 37026 37026 37026 37026 37026 37026 37026 37026 37026 37026 37026 37026 37026 37026 37026 37026 37026 37026 37026 37026 37026 37026 37026 37026 37026 37026 37026 37026 37026 37026 37026 37026 37026 37026 37026 37026 37026 37026 37026 37026 37026 37026 37026 37026 37026 37026 37026 37026 37026 37026 37026 37026 37026 37026 37026 37026 37026 37026 37026 37026 37026 37026 37026 37026 37026 37026 37026 37026 37026 37026 37026 37026 37026 37026 37026 37026 37026 37026 37026 37026 37026 37026 37026 37026 37026 37026 37026 37026 37026 37026 37026 37026 37026 37026 37026 37026 37026 37026 37026 37026 37026 37026 37026 37026 37026 37026 37026 37026 37026 37026 37026 37026 37026 37026 37026 37026 37026 37026 37026 37026 37026 37026 37026 37026 37026 37026 37026 37026 37026 37026 37026 37026 37026 37026 37026 
0 0 0 0 0 0 0 0 0 0 0 0 0 0 0 0 0 0 2225 3591 3591 3591 11336 11336 11336 11336 11336 11336 11336 11336 11336 11336 11336 11336 11336 11336 11336 11336 11336 11336 11336 11336 11336 11336 11336 11336 11336 11336 11336 11336 11336 11336 11336 11336 11336 11336 11336 11336 11336 11336 11336 11336 11336 11336 11336 11336 11336 11336 11336 11336 11336 11336 11336 11336 11336 11336 11336 11336 11336 11336 11336 11336 11336 11336 11336 11336 11336 11336 11336 11336 11336 11336 11336 11336 11336 11336 11336 11336 11336 11336 11336 11336 11336 11336 11336 11336 11336 11336 11336 11336 11336 11336 11336 11336 11336 11336 11336 11336 11336 11336 11336 11336 11336 11336 11336 11336 11336 11336 11336 11336 11336 11336 11336 11336 11336 11336 11336 11336 11336 11336 11336 11336 11336 11336 11336 11336 11336 11336 11336 11336 11336 11336 11336 11336 11336 11336 11336 11336 11336 11336 11336 11336 11336 11336 11336 11336 11336 11336 11336 11336 11336 11336 11336 11336 11336 11336 11336 11336 11336 11336 11336 11336 11336 11336 11336 11336 11336 11336 11336 11336 11336 11336 11336 11336 11336 11336 11336 11336 11336 11336 11336 
0 0 0 0 0 0 0 0 0 0 0 0 0 0 0 0 0 631 631 1698 12215 13893 14886 14978 16271 16271 16362 16362 16362 16362 16362 16362 16362 16362 16362 16362 16362 16362 16362 16362 16362 16362 16362 16362 16362 16362 16362 16362 16362 16362 16362 16362 16362 16362 16362 16362 16362 16362 16362 16362 16362 16362 16362 16362 16362 16362 16362 16362 16362 16362 16362 16362 16362 16362 16362 16362 16362 16362 16362 16362 16362 16362 16362 16362 16362 16362 16362 16362 16362 16362 16362 16362 16362 16362 16362 16362 16362 16362 16362 16362 16362 16362 16362 16362 16362 16362 16362 16362 16362 16362 16362 16362 16362 16362 16362 16362 16362 16362 16362 16362 16362 16362 16362 16362 16362 16362 16362 16362 16362 16362 16362 16362 16362 16362 16362 16362 16362 16362 16362 16362 16362 16362 16362 16362 16362 16362 16362 16362 16362 16362 16362 16362 16362 16362 16362 16362 16362 16362 16362 16362 16362 16362 16362 16362 16362 16362 16362 16362 16362 16362 16362 16362 16362 16362 16362 16362 16362 16362 16362 16362 16362 16362 16362 16362 16362 16362 16362 16362 16362 16362 16362 16362 16362 16362 16362 16362 16362 16362 16362 16362 16362 
0 0 0 0 0 0 0 0 0 0 0 0 0 0 0 0 0 119 119 119 1596 1596 8141 8141 8141 8141 8141 8141 8141 8141 8141 8141 8141 8141 8141 8141 8141 8141 8141 8141 8141 8141 8141 8141 8141 8141 8141 8141 8141 8141 8141 8141 8141 8141 8141 8141 8141 8141 8141 8141 8141 8141 8141 8141 8141 8141 8141 8141 8141 8141 8141 8141 8141 8141 8141 8141 8141 8141 8141 8141 8141 8141 8141 8141 8141 8141 8141 8141 8141 8141 8141 8141 8141 8141 8141 8141 8141 8141 8141 8141 8141 8141 8141 8141 8141 8141 8141 8141 8141 8141 8141 8141 8141 8141 8141 8141 8141 8141 8141 8141 8141 8141 8141 8141 8141 8141 8141 8141 8141 8141 8141 8141 8141 8141 8141 8141 8141 8141 8141 8141 8141 8141 8141 8141 8141 8141 8141 8141 8141 8141 8141 8141 8141 8141 8141 8141 8141 8141 8141 8141 8141 8141 8141 8141 8141 8141 8141 8141 8141 8141 8141 8141 8141 8141 8141 8141 8141 8141 8141 8141 8141 8141 8141 8141 8141 8141 8141 8141 8141 8141 8141 8141 8141 8141 8141 8141 8141 8141 8141 8141 8141 
0 0 0 0 0 0 0 0 0 0 0 0 0 0 0 0 0 0 0 0 5774 5775 10549 12465 13871 22612 22614 22614 22614 23860 23860 23860 23860 23860 23860 23860 23860 23860 23860 23860 23860 23860 23860 23860 23860 23860 23860 23860 23860 23860 23860 23860 23860 23860 23860 23860 23860 23860 23860 23860 23860 23860 23860 23860 23860 23860 23860 23860 23860 23860 23860 23860 23860 23860 23860 23860 23860 23860 23860 23860 23860 23860 23860 23860 23860 23860 23860 23860 23860 23860 23860 23860 23860 23860 23860 23860 23860 23860 23860 23860 23860 23860 23860 23860 23860 23860 23860 23860 23860 23860 23860 23860 23860 23860 23860 23860 23860 23860 23860 23860 23860 23860 23860 23860 23860 23860 23860 23860 23860 23860 23860 23860 23860 23860 23860 23860 23860 23860 23860 23860 23860 23860 23860 23860 23860 23860 23860 23860 23860 23860 23860 23860 23860 23860 23860 23860 23860 23860 23860 23860 23860 23860 23860 23860 23860 23860 23860 23860 23860 23860 23860 23860 23860 23860 23860 23860 23860 23860 23860 23860 23860 23860 23860 23860 23860 23860 23860 23860 23860 23860 23860 23860 23860 23860 23860 23860 23860 23860 23860 23860 23860 
0 0 0 0 0 0 0 0 0 0 0 0 0 0 0 0 0 89 89 1833 1833 1833 1833 1834 3782 3782 3782 3782 3782 3782 3782 3782 3782 3782 3782 3782 3782 3782 3782 3782 3782 3782 3782 3782 3782 3782 3782 3782 3782 3782 3782 3782 3782 3782 3782 3782 3782 3782 3782 3782 3782 3782 3782 3782 3782 3782 3782 3782 3782 3782 3782 3782 3782 3782 3782 3782 3782 3782 3782 3782 3782 3782 3782 3782 3782 3782 3782 3782 3782 3782 3782 3782 3782 3782 3782 3782 3782 3782 3782 3782 3782 3782 3782 3782 3782 3782 3782 3782 3782 3782 3782 3782 3782 3782 3782 3782 3782 3782 3782 3782 3782 3782 3782 3782 3782 3782 3782 3782 3782 3782 3782 3782 3782 3782 3782 3782 3782 3782 3782 3782 3782 3782 3782 3782 3782 3782 3782 3782 3782 3782 3782 3782 3782 3782 3782 3782 3782 3782 3782 3782 3782 3782 3782 3782 3782 3782 3782 3782 3782 3782 3782 3782 3782 3782 3782 3782 3782 3782 3782 3782 3782 3782 3782 3782 3782 3782 3782 3782 3782 3782 3782 3782 3782 3782 3782 3782 3782 3782 3782 3782 3782 
0 0 0 0 0 0 0 0 0 0 0 0 0 0 0 0 0 0 0 9648 10341 10341 14021 26990 34941 39301 45892 46147 46147 46147 46147 46147 46147 46147 46147 46147 46147 46147 46147 46147 46147 46147 46147 46147 46147 46147 46147 46147 46147 46147 46147 46147 46147 46147 46147 46147 46147 46147 46147 46147 46147 46147 46147 46147 46147 46147 46147 46147 46147 46147 46147 46147 46147 46147 46147 46147 46147 46147 46147 46147 46147 46147 46147 46147 46147 46147 46147 46147 46147 46147 46147 46147 46147 46147 46147 46147 46147 46147 46147 46147 46147 46147 46147 46147 46147 46147 46147 46147 46147 46147 46147 46147 46147 46147 46147 46147 46147 46147 46147 46147 46147 46147 46147 46147 46147 46147 46147 46147 46147 46147 46147 46147 46147 46147 46147 46147 46147 46147 46147 46147 46147 46147 46147 46147 46147 46147 46147 46147 46147 46147 46147 46147 46147 46147 46147 46147 46147 46147 46147 46147 46147 46147 46147 46147 46147 46147 46147 46147 46147 46147 46147 46147 46147 46147 46147 46147 46147 46147 46147 46147 46147 46147 46147 46147 46147 46147 46147 46147 46147 46147 46147 46147 46147 46147 46147 46147 46147 46147 46147 46147 46147 
0 0 0 0 0 0 0 0 0 0 0 0 0 0 0 0 0 7368 7368 7368 12161 12161 12161 17618 17618 17618 17618 17618 17618 17618 17618 17618 17618 17618 17618 17618 17618 17618 17618 17618 17618 17618 17618 17618 17618 17618 17618 17618 17618 17618 17618 17618 17618 17618 17618 17618 17618 17618 17618 17618 17618 17618 17618 17618 17618 17618 17618 17618 17618 17618 17618 17618 17618 17618 17618 17618 17618 17618 17618 17618 17618 17618 17618 17618 17618 17618 17618 17618 17618 17618 17618 17618 17618 17618 17618 17618 17618 17618 17618 17618 17618 17618 17618 17618 17618 17618 17618 17618 17618 17618 17618 17618 17618 17618 17618 17618 17618 17618 17618 17618 17618 17618 17618 17618 17618 17618 17618 17618 17618 17618 17618 17618 17618 17618 17618 17618 17618 17618 17618 17618 17618 17618 17618 17618 17618 17618 17618 17618 17618 17618 17618 17618 17618 17618 17618 17618 17618 17618 17618 17618 17618 17618 17618 17618 17618 17618 17618 17618 17618 17618 17618 17618 17618 17618 17618 17618 17618 17618 17618 17618 17618 17618 17618 17618 17618 17618 17618 17618 17618 17618 17618 17618 17618 17618 17618 17618 17618 17618 17618 17618 17618 
0 0 0 0 0 0 0 0 0 0 0 0 0 0 0 0 0 1665 1665 11542 27591 27733 32110 32111 36604 38084 42465 42465 42465 42465 42465 42465 42465 42465 42465 42465 42465 42465 42465 42465 42465 42465 42465 42465 42465 42465 42465 42465 42465 42465 42465 42465 42465 42465 42465 42465 42465 42465 42465 42465 42465 42465 42465 42465 42465 42465 42465 42465 42465 42465 42465 42465 42465 42465 42465 42465 42465 42465 42465 42465 42465 42465 42465 42465 42465 42465 42465 42465 42465 42465 42465 42465 42465 42465 42465 42465 42465 42465 42465 42465 42465 42465 42465 42465 42465 42465 42465 42465 42465 42465 42465 42465 42465 42465 42465 42465 42465 42465 42465 42465 42465 42465 42465 42465 42465 42465 42465 42465 42465 42465 42465 42465 42465 42465 42465 42465 42465 42465 42465 42465 42465 42465 42465 42465 42465 42465 42465 42465 42465 42465 42465 42465 42465 42465 42465 42465 42465 42465 42465 42465 42465 42465 42465 42465 42465 42465 42465 42465 42465 42465 42465 42465 42465 42465 42465 42465 42465 42465 42465 42465 42465 42465 42465 42465 42465 42465 42465 42465 42465 42465 42465 42465 42465 42465 42465 42465 42465 42465 42465 42465 42465 
0 0 0 0 0 0 0 0 0 0 0 0 0 0 0 0 0 81 4271 10076 10076 10076 10076 10076 10076 10076 10076 10076 10076 10076 10076 10076 10076 10076 10076 10076 10076 10076 10076 10076 10076 10076 10076 10076 10076 10076 10076 10076 10076 10076 10076 10076 10076 10076 10076 10076 10076 10076 10076 10076 10076 10076 10076 10076 10076 10076 10076 10076 10076 10076 10076 10076 10076 10076 10076 10076 10076 10076 10076 10076 10076 10076 10076 10076 10076 10076 10076 10076 10076 10076 10076 10076 10076 10076 10076 10076 10076 10076 10076 10076 10076 10076 10076 10076 10076 10076 10076 10076 10076 10076 10076 10076 10076 10076 10076 10076 10076 10076 10076 10076 10076 10076 10076 10076 10076 10076 10076 10076 10076 10076 10076 10076 10076 10076 10076 10076 10076 10076 10076 10076 10076 10076 10076 10076 10076 10076 10076 10076 10076 10076 10076 10076 10076 10076 10076 10076 10076 10076 10076 10076 10076 10076 10076 10076 10076 10076 10076 10076 10076 10076 10076 10076 10076 10076 10076 10076 10076 10076 10076 10076 10076 10076 10076 10076 10076 10076 10076 10076 10076 10076 10076 10076 10076 10076 10076 10076 10076 10076 10076 10076 10076 
0 0 0 0 0 0 0 0 0 0 0 0 0 0 0 0 0 0 6208 7833 14003 17751 18240 21484 22884 22888 23085 23085 26263 26263 26263 26263 26263 26263 26263 26263 26263 26263 26263 26263 26263 26263 26263 26263 26263 26263 26263 26263 26263 26263 26263 26263 26263 26263 26263 26263 26263 26263 26263 26263 26263 26263 26263 26263 26263 26263 26263 26263 26263 26263 26263 26263 26263 26263 26263 26263 26263 26263 26263 26263 26263 26263 26263 26263 26263 26263 26263 26263 26263 26263 26263 26263 26263 26263 26263 26263 26263 26263 26263 26263 26263 26263 26263 26263 26263 26263 26263 26263 26263 26263 26263 26263 26263 26263 26263 26263 26263 26263 26263 26263 26263 26263 26263 26263 26263 26263 26263 26263 26263 26263 26263 26263 26263 26263 26263 26263 26263 26263 26263 26263 26263 26263 26263 26263 26263 26263 26263 26263 26263 26263 26263 26263 26263 26263 26263 26263 26263 26263 26263 26263 26263 26263 26263 26263 26263 26263 26263 26263 26263 26263 26263 26263 26263 26263 26263 26263 26263 26263 26263 26263 26263 26263 26263 26263 26263 26263 26263 26263 26263 26263 26263 26263 26263 26263 26263 26263 26263 26263 26263 26263 26263 
0 0 0 0 0 0 0 0 0 0 0 0 0 0 0 0 0 8609 8609 8609 8879 13103 27362 27364 27365 42425 42427 42427 49020 49020 49020 49020 49020 49020 49020 49020 49020 49020 49020 49020 49020 49020 49020 49020 49020 49020 49020 49020 49020 49020 49020 49020 49020 49020 49020 49020 49020 49020 49020 49020 49020 49020 49020 49020 49020 49020 49020 49020 49020 49020 49020 49020 49020 49020 49020 49020 49020 49020 49020 49020 49020 49020 49020 49020 49020 49020 49020 49020 49020 49020 49020 49020 49020 49020 49020 49020 49020 49020 49020 49020 49020 49020 49020 49020 49020 49020 49020 49020 49020 49020 49020 49020 49020 49020 49020 49020 49020 49020 49020 49020 49020 49020 49020 49020 49020 49020 49020 49020 49020 49020 49020 49020 49020 49020 49020 49020 49020 49020 49020 49020 49020 49020 49020 49020 49020 49020 49020 49020 49020 49020 49020 49020 49020 49020 49020 49020 49020 49020 49020 49020 49020 49020 49020 49020 49020 49020 49020 49020 49020 49020 49020 49020 49020 49020 49020 49020 49020 49020 49020 49020 49020 49020 49020 49020 49020 49020 49020 49020 49020 49020 49020 49020 49020 49020 49020 49020 49020 49020 49020 49020 49020 
0 0 0 0 0 0 0 0 0 0 0 0 0 0 0 0 0 0 1663 15294 15629 17734 29290 29690 40015 48481 65349 70875 70875 70875 70875 70875 70875 70875 70875 70875 70875 70875 70875 70875 70875 70875 70875 70875 70875 70875 70875 70875 70875 70875 70875 70875 70875 70875 70875 70875 70875 70875 70875 70875 70875 70875 70875 70875 70875 70875 70875 70875 70875 70875 70875 70875 70875 70875 70875 70875 70875 70875 70875 70875 70875 70875 70875 70875 70875 70875 70875 70875 70875 70875 70875 70875 70875 70875 70875 70875 70875 70875 70875 70875 70875 70875 70875 70875 70875 70875 70875 70875 70875 70875 70875 70875 70875 70875 70875 70875 70875 70875 70875 70875 70875 70875 70875 70875 70875 70875 70875 70875 70875 70875 70875 70875 70875 70875 70875 70875 70875 70875 70875 70875 70875 70875 70875 70875 70875 70875 70875 70875 70875 70875 70875 70875 70875 70875 70875 70875 70875 70875 70875 70875 70875 70875 70875 70875 70875 70875 70875 70875 70875 70875 70875 70875 70875 70875 70875 70875 70875 70875 70875 70875 70875 70875 70875 70875 70875 70875 70875 70875 70875 70875 70875 70875 70875 70875 70875 70875 70875 70875 70875 70875 70875 
0 0 0 0 0 0 0 0 0 0 0 0 0 0 0 0 0 0 0 0 81 10555 10556 14334 14335 14336 18821 18821 21591 21591 21591 21591 21591 21591 21591 21591 21591 21591 21591 21591 21591 21591 21591 21591 21591 21591 21591 21591 21591 21591 21591 21591 21591 21591 21591 21591 21591 21591 21591 21591 21591 21591 21591 21591 21591 21591 21591 21591 21591 21591 21591 21591 21591 21591 21591 21591 21591 21591 21591 21591 21591 21591 21591 21591 21591 21591 21591 21591 21591 21591 21591 21591 21591 21591 21591 21591 21591 21591 21591 21591 21591 21591 21591 21591 21591 21591 21591 21591 21591 21591 21591 21591 21591 21591 21591 21591 21591 21591 21591 21591 21591 21591 21591 21591 21591 21591 21591 21591 21591 21591 21591 21591 21591 21591 21591 21591 21591 21591 21591 21591 21591 21591 21591 21591 21591 21591 21591 21591 21591 21591 21591 21591 21591 21591 21591 21591 21591 21591 21591 21591 21591 21591 21591 21591 21591 21591 21591 21591 21591 21591 21591 21591 21591 21591 21591 21591 21591 21591 21591 21591 21591 21591 21591 21591 21591 21591 21591 21591 21591 21591 21591 21591 21591 21591 21591 21591 21591 21591 21591 21591 21591 
0 0 0 0 0 0 0 0 0 0 0 0 0 0 0 0 0 1586 2819 14471 21975 48177 48916 54887 54887 54887 54887 54887 54887 54887 54887 54887 54887 54887 54887 54887 54887 54887 54887 54887 54887 54887 54887 54887 54887 54887 54887 54887 54887 54887 54887 54887 54887 54887 54887 54887 54887 54887 54887 54887 54887 54887 54887 54887 54887 54887 54887 54887 54887 54887 54887 54887 54887 54887 54887 54887 54887 54887 54887 54887 54887 54887 54887 54887 54887 54887 54887 54887 54887 54887 54887 54887 54887 54887 54887 54887 54887 54887 54887 54887 54887 54887 54887 54887 54887 54887 54887 54887 54887 54887 54887 54887 54887 54887 54887 54887 54887 54887 54887 54887 54887 54887 54887 54887 54887 54887 54887 54887 54887 54887 54887 54887 54887 54887 54887 54887 54887 54887 54887 54887 54887 54887 54887 54887 54887 54887 54887 54887 54887 54887 54887 54887 54887 54887 54887 54887 54887 54887 54887 54887 54887 54887 54887 54887 54887 54887 54887 54887 54887 54887 54887 54887 54887 54887 54887 54887 54887 54887 54887 54887 54887 54887 54887 54887 54887 54887 54887 54887 54887 54887 54887 54887 54887 54887 54887 54887 54887 54887 54887 54887 54887 
0 0 0 0 0 0 0 0 0 0 0 0 0 0 0 0 0 0 5163 14752 15341 20932 26883 34421 40061 40061 40061 40061 40061 40061 40061 40061 40061 40061 40061 40061 40061 40061 40061 40061 40061 40061 40061 40061 40061 40061 40061 40061 40061 40061 40061 40061 40061 40061 40061 40061 40061 40061 40061 40061 40061 40061 40061 40061 40061 40061 40061 40061 40061 40061 40061 40061 40061 40061 40061 40061 40061 40061 40061 40061 40061 40061 40061 40061 40061 40061 40061 40061 40061 40061 40061 40061 40061 40061 40061 40061 40061 40061 40061 40061 40061 40061 40061 40061 40061 40061 40061 40061 40061 40061 40061 40061 40061 40061 40061 40061 40061 40061 40061 40061 40061 40061 40061 40061 40061 40061 40061 40061 40061 40061 40061 40061 40061 40061 40061 40061 40061 40061 40061 40061 40061 40061 40061 40061 40061 40061 40061 40061 40061 40061 40061 40061 40061 40061 40061 40061 40061 40061 40061 40061 40061 40061 40061 40061 40061 40061 40061 40061 40061 40061 40061 40061 40061 40061 40061 40061 40061 40061 40061 40061 40061 40061 40061 40061 40061 40061 40061 40061 40061 40061 40061 40061 40061 40061 40061 40061 40061 40061 40061 40061 40061 
0 0 0 0 0 0 0 0 0 0 0 0 0 0 0 0 0 5405 5405 11615 11705 11705 11705 16848 16850 20090 20090 20090 20090 20090 20090 20090 20090 20090 20090 20090 20090 20090 20090 20090 20090 20090 20090 20090 20090 20090 20090 20090 20090 20090 20090 20090 20090 20090 20090 20090 20090 20090 20090 20090 20090 20090 20090 20090 20090 20090 20090 20090 20090 20090 20090 20090 20090 20090 20090 20090 20090 20090 20090 20090 20090 20090 20090 20090 20090 20090 20090 20090 20090 20090 20090 20090 20090 20090 20090 20090 20090 20090 20090 20090 20090 20090 20090 20090 20090 20090 20090 20090 20090 20090 20090 20090 20090 20090 20090 20090 20090 20090 20090 20090 20090 20090 20090 20090 20090 20090 20090 20090 20090 20090 20090 20090 20090 20090 20090 20090 20090 20090 20090 20090 20090 20090 20090 20090 20090 20090 20090 20090 20090 20090 20090 20090 20090 20090 20090 20090 20090 20090 20090 20090 20090 20090 20090 20090 20090 20090 20090 20090 20090 20090 20090 20090 20090 20090 20090 20090 20090 20090 20090 20090 20090 20090 20090 20090 20090 20090 20090 20090 20090 20090 20090 20090 20090 20090 20090 20090 20090 20090 20090 20090 20090 
0 0 0 0 0 0 0 0 0 0 0 0 0 0 0 0 0 0 2969 12416 29498 34065 34065 39099 39099 39101 40441 40441 41108 41108 41108 41108 41108 41108 41108 41108 41108 41108 41108 41108 41108 41108 41108 41108 41108 41108 41108 41108 41108 41108 41108 41108 41108 41108 41108 41108 41108 41108 41108 41108 41108 41108 41108 41108 41108 41108 41108 41108 41108 41108 41108 41108 41108 41108 41108 41108 41108 41108 41108 41108 41108 41108 41108 41108 41108 41108 41108 41108 41108 41108 41108 41108 41108 41108 41108 41108 41108 41108 41108 41108 41108 41108 41108 41108 41108 41108 41108 41108 41108 41108 41108 41108 41108 41108 41108 41108 41108 41108 41108 41108 41108 41108 41108 41108 41108 41108 41108 41108 41108 41108 41108 41108 41108 41108 41108 41108 41108 41108 41108 41108 41108 41108 41108 41108 41108 41108 41108 41108 41108 41108 41108 41108 41108 41108 41108 41108 41108 41108 41108 41108 41108 41108 41108 41108 41108 41108 41108 41108 41108 41108 41108 41108 41108 41108 41108 41108 41108 41108 41108 41108 41108 41108 41108 41108 41108 41108 41108 41108 41108 41108 41108 41108 41108 41108 41108 41108 41108 41108 41108 41108 41108 
0 0 0 0 0 0 0 0 0 0 0 0 0 0 0 0 0 0 1029 1029 6320 6320 6321 6322 6324 9301 9301 9301 9301 9301 9301 9301 9301 9301 9301 9301 9301 9301 9301 9301 9301 9301 9301 9301 9301 9301 9301 9301 9301 9301 9301 9301 9301 9301 9301 9301 9301 9301 9301 9301 9301 9301 9301 9301 9301 9301 9301 9301 9301 9301 9301 9301 9301 9301 9301 9301 9301 9301 9301 9301 9301 9301 9301 9301 9301 9301 9301 9301 9301 9301 9301 9301 9301 9301 9301 9301 9301 9301 9301 9301 9301 9301 9301 9301 9301 9301 9301 9301 9301 9301 9301 9301 9301 9301 9301 9301 9301 9301 9301 9301 9301 9301 9301 9301 9301 9301 9301 9301 9301 9301 9301 9301 9301 9301 9301 9301 9301 9301 9301 9301 9301 9301 9301 9301 9301 9301 9301 9301 9301 9301 9301 9301 9301 9301 9301 9301 9301 9301 9301 9301 9301 9301 9301 9301 9301 9301 9301 9301 9301 9301 9301 9301 9301 9301 9301 9301 9301 9301 9301 9301 9301 9301 9301 9301 9301 9301 9301 9301 9301 9301 9301 9301 9301 9301 9301 9301 9301 9301 9301 9301 9301 
0 0 0 0 0 0 0 0 0 0 0 0 0 0 0 0 0 0 11053 11545 11545 16141 21740 21740 25654 25654 25654 25654 25654 25654 25654 25654 25654 25654 25654 25654 25654 25654 25654 25654 25654 25654 25654 25654 25654 25654 25654 25654 25654 25654 25654 25654 25654 25654 25654 25654 25654 25654 25654 25654 25654 25654 25654 25654 25654 25654 25654 25654 25654 25654 25654 25654 25654 25654 25654 25654 25654 25654 25654 25654 25654 25654 25654 25654 25654 25654 25654 25654 25654 25654 25654 25654 25654 25654 25654 25654 25654 25654 25654 25654 25654 25654 25654 25654 25654 25654 25654 25654 25654 25654 25654 25654 25654 25654 25654 25654 25654 25654 25654 25654 25654 25654 25654 25654 25654 25654 25654 25654 25654 25654 25654 25654 25654 25654 25654 25654 25654 25654 25654 25654 25654 25654 25654 25654 25654 25654 25654 25654 25654 25654 25654 25654 25654 25654 25654 25654 25654 25654 25654 25654 25654 25654 25654 25654 25654 25654 25654 25654 25654 25654 25654 25654 25654 25654 25654 25654 25654 25654 25654 25654 25654 25654 25654 25654 25654 25654 25654 25654 25654 25654 25654 25654 25654 25654 25654 25654 25654 25654 25654 25654 25654 
0 0 0 0 0 0 0 0 0 0 0 0 0 0 0 0 0 0 81 81 81 711 711 711 3812 3812 3812 3812 3812 3812 3812 3812 3812 3812 3812 3812 3812 3812 3812 3812 3812 3812 3812 3812 3812 3812 3812 3812 3812 3812 3812 3812 3812 3812 3812 3812 3812 3812 3812 3812 3812 3812 3812 3812 3812 3812 3812 3812 3812 3812 3812 3812 3812 3812 3812 3812 3812 3812 3812 3812 3812 3812 3812 3812 3812 3812 3812 3812 3812 3812 3812 3812 3812 3812 3812 3812 3812 3812 3812 3812 3812 3812 3812 3812 3812 3812 3812 3812 3812 3812 3812 3812 3812 3812 3812 3812 3812 3812 3812 3812 3812 3812 3812 3812 3812 3812 3812 3812 3812 3812 3812 3812 3812 3812 3812 3812 3812 3812 3812 3812 3812 3812 3812 3812 3812 3812 3812 3812 3812 3812 3812 3812 3812 3812 3812 3812 3812 3812 3812 3812 3812 3812 3812 3812 3812 3812 3812 3812 3812 3812 3812 3812 3812 3812 3812 3812 3812 3812 3812 3812 3812 3812 3812 3812 3812 3812 3812 3812 3812 3812 3812 3812 3812 3812 3812 3812 3812 3812 3812 3812 3812 
0 0 0 0 0 0 0 0 0 0 0 0 0 0 0 0 0 0 80 5476 5476 6973 6974 12961 12961 12961 12961 12961 12961 12961 12961 12961 12961 12961 12961 12961 12961 12961 12961 12961 12961 12961 12961 12961 12961 12961 12961 12961 12961 12961 12961 12961 12961 12961 12961 12961 12961 12961 12961 12961 12961 12961 12961 12961 12961 12961 12961 12961 12961 12961 12961 12961 12961 12961 12961 12961 12961 12961 12961 12961 12961 12961 12961 12961 12961 12961 12961 12961 12961 12961 12961 12961 12961 12961 12961 12961 12961 12961 12961 12961 12961 12961 12961 12961 12961 12961 12961 12961 12961 12961 12961 12961 12961 12961 12961 12961 12961 12961 12961 12961 12961 12961 12961 12961 12961 12961 12961 12961 12961 12961 12961 12961 12961 12961 12961 12961 12961 12961 12961 12961 12961 12961 12961 12961 12961 12961 12961 12961 12961 12961 12961 12961 12961 12961 12961 12961 12961 12961 12961 12961 12961 12961 12961 12961 12961 12961 12961 12961 12961 12961 12961 12961 12961 12961 12961 12961 12961 12961 12961 12961 12961 12961 12961 12961 12961 12961 12961 12961 12961 12961 12961 12961 12961 12961 12961 12961 12961 12961 12961 12961 12961 
0 0 0 0 0 0 0 0 0 0 0 0 0 0 0 0 0 1773 5904 16518 18690 22918 24338 36142 40294 40294 40294 40294 40294 40294 40294 40294 40294 40294 40294 40294 40294 40294 40294 40294 40294 40294 40294 40294 40294 40294 40294 40294 40294 40294 40294 40294 40294 40294 40294 40294 40294 40294 40294 40294 40294 40294 40294 40294 40294 40294 40294 40294 40294 40294 40294 40294 40294 40294 40294 40294 40294 40294 40294 40294 40294 40294 40294 40294 40294 40294 40294 40294 40294 40294 40294 40294 40294 40294 40294 40294 40294 40294 40294 40294 40294 40294 40294 40294 40294 40294 40294 40294 40294 40294 40294 40294 40294 40294 40294 40294 40294 40294 40294 40294 40294 40294 40294 40294 40294 40294 40294 40294 40294 40294 40294 40294 40294 40294 40294 40294 40294 40294 40294 40294 40294 40294 40294 40294 40294 40294 40294 40294 40294 40294 40294 40294 40294 40294 40294 40294 40294 40294 40294 40294 40294 40294 40294 40294 40294 40294 40294 40294 40294 40294 40294 40294 40294 40294 40294 40294 40294 40294 40294 40294 40294 40294 40294 40294 40294 40294 40294 40294 40294 40294 40294 40294 40294 40294 40294 40294 40294 40294 40294 40294 40294 
0 0 0 0 0 0 0 0 0 0 0 0 0 0 0 0 0 0 3148 3148 3149 3232 3232 6380 6381 6381 8477 8477 17272 17272 17272 17272 17272 17272 17272 17272 17272 17272 17272 17272 17272 17272 17272 17272 17272 17272 17272 17272 17272 17272 17272 17272 17272 17272 17272 17272 17272 17272 17272 17272 17272 17272 17272 17272 17272 17272 17272 17272 17272 17272 17272 17272 17272 17272 17272 17272 17272 17272 17272 17272 17272 17272 17272 17272 17272 17272 17272 17272 17272 17272 17272 17272 17272 17272 17272 17272 17272 17272 17272 17272 17272 17272 17272 17272 17272 17272 17272 17272 17272 17272 17272 17272 17272 17272 17272 17272 17272 17272 17272 17272 17272 17272 17272 17272 17272 17272 17272 17272 17272 17272 17272 17272 17272 17272 17272 17272 17272 17272 17272 17272 17272 17272 17272 17272 17272 17272 17272 17272 17272 17272 17272 17272 17272 17272 17272 17272 17272 17272 17272 17272 17272 17272 17272 17272 17272 17272 17272 17272 17272 17272 17272 17272 17272 17272 17272 17272 17272 17272 17272 17272 17272 17272 17272 17272 17272 17272 17272 17272 17272 17272 17272 17272 17272 17272 17272 17272 17272 17272 17272 17272 17272 
0 0 0 0 0 0 0 0 0 0 0 0 0 0 0 0 0 2970 7545 15627 21514 43197 48182 54761 54763 61319 61320 65208 65208 65208 65208 65208 65208 65208 65208 65208 65208 65208 65208 65208 65208 65208 65208 65208 65208 65208 65208 65208 65208 65208 65208 65208 65208 65208 65208 65208 65208 65208 65208 65208 65208 65208 65208 65208 65208 65208 65208 65208 65208 65208 65208 65208 65208 65208 65208 65208 65208 65208 65208 65208 65208 65208 65208 65208 65208 65208 65208 65208 65208 65208 65208 65208 65208 65208 65208 65208 65208 65208 65208 65208 65208 65208 65208 65208 65208 65208 65208 65208 65208 65208 65208 65208 65208 65208 65208 65208 65208 65208 65208 65208 65208 65208 65208 65208 65208 65208 65208 65208 65208 65208 65208 65208 65208 65208 65208 65208 65208 65208 65208 65208 65208 65208 65208 65208 65208 65208 65208 65208 65208 65208 65208 65208 65208 65208 65208 65208 65208 65208 65208 65208 65208 65208 65208 65208 65208 65208 65208 65208 65208 65208 65208 65208 65208 65208 65208 65208 65208 65208 65208 65208 65208 65208 65208 65208 65208 65208 65208 65208 65208 65208 65208 65208 65208 65208 65208 65208 65208 65208 65208 65208 65208 
0 0 0 0 0 0 0 0 0 0 0 0 0 0 0 0 0 0 0 84 3284 3284 3677 6205 6205 6205 6205 6205 6205 6205 6205 6205 6205 6205 6205 6205 6205 6205 6205 6205 6205 6205 6205 6205 6205 6205 6205 6205 6205 6205 6205 6205 6205 6205 6205 6205 6205 6205 6205 6205 6205 6205 6205 6205 6205 6205 6205 6205 6205 6205 6205 6205 6205 6205 6205 6205 6205 6205 6205 6205 6205 6205 6205 6205 6205 6205 6205 6205 6205 6205 6205 6205 6205 6205 6205 6205 6205 6205 6205 6205 6205 6205 6205 6205 6205 6205 6205 6205 6205 6205 6205 6205 6205 6205 6205 6205 6205 6205 6205 6205 6205 6205 6205 6205 6205 6205 6205 6205 6205 6205 6205 6205 6205 6205 6205 6205 6205 6205 6205 6205 6205 6205 6205 6205 6205 6205 6205 6205 6205 6205 6205 6205 6205 6205 6205 6205 6205 6205 6205 6205 6205 6205 6205 6205 6205 6205 6205 6205 6205 6205 6205 6205 6205 6205 6205 6205 6205 6205 6205 6205 6205 6205 6205 6205 6205 6205 6205 6205 6205 6205 6205 6205 6205 6205 6205 6205 6205 6205 6205 6205 6205 
0 0 0 0 0 0 0 0 0 0 0 0 0 0 0 0 0 0 0 7495 9458 11904 13028 18914 27641 36641 39720 39721 39721 41703 41703 41703 41703 41703 41703 41703 41703 41703 41703 41703 41703 41703 41703 41703 41703 41703 41703 41703 41703 41703 41703 41703 41703 41703 41703 41703 41703 41703 41703 41703 41703 41703 41703 41703 41703 41703 41703 41703 41703 41703 41703 41703 41703 41703 41703 41703 41703 41703 41703 41703 41703 41703 41703 41703 41703 41703 41703 41703 41703 41703 41703 41703 41703 41703 41703 41703 41703 41703 41703 41703 41703 41703 41703 41703 41703 41703 41703 41703 41703 41703 41703 41703 41703 41703 41703 41703 41703 41703 41703 41703 41703 41703 41703 41703 41703 41703 41703 41703 41703 41703 41703 41703 41703 41703 41703 41703 41703 41703 41703 41703 41703 41703 41703 41703 41703 41703 41703 41703 41703 41703 41703 41703 41703 41703 41703 41703 41703 41703 41703 41703 41703 41703 41703 41703 41703 41703 41703 41703 41703 41703 41703 41703 41703 41703 41703 41703 41703 41703 41703 41703 41703 41703 41703 41703 41703 41703 41703 41703 41703 41703 41703 41703 41703 41703 41703 41703 41703 41703 41703 41703 41703 
0 0 0 0 0 0 0 0 0 0 0 0 0 0 0 0 0 628 628 2623 5817 19274 27719 27862 27863 28459 28459 28459 28459 28459 28459 28459 28459 28459 28459 28459 28459 28459 28459 28459 28459 28459 28459 28459 28459 28459 28459 28459 28459 28459 28459 28459 28459 28459 28459 28459 28459 28459 28459 28459 28459 28459 28459 28459 28459 28459 28459 28459 28459 28459 28459 28459 28459 28459 28459 28459 28459 28459 28459 28459 28459 28459 28459 28459 28459 28459 28459 28459 28459 28459 28459 28459 28459 28459 28459 28459 28459 28459 28459 28459 28459 28459 28459 28459 28459 28459 28459 28459 28459 28459 28459 28459 28459 28459 28459 28459 28459 28459 28459 28459 28459 28459 28459 28459 28459 28459 28459 28459 28459 28459 28459 28459 28459 28459 28459 28459 28459 28459 28459 28459 28459 28459 28459 28459 28459 28459 28459 28459 28459 28459 28459 28459 28459 28459 28459 28459 28459 28459 28459 28459 28459 28459 28459 28459 28459 28459 28459 28459 28459 28459 28459 28459 28459 28459 28459 28459 28459 28459 28459 28459 28459 28459 28459 28459 28459 28459 28459 28459 28459 28459 28459 28459 28459 28459 28459 28459 28459 28459 28459 28459 28459 
0 0 0 0 0 0 0 0 0 0 0 0 0 0 0 0 8356 8673 12155 12155 12155 25605 25605 34085 34085 34085 34085 34085 34085 34085 34085 34085 34085 34085 34085 34085 34085 34085 34085 34085 34085 34085 34085 34085 34085 34085 34085 34085 34085 34085 34085 34085 34085 34085 34085 34085 34085 34085 34085 34085 34085 34085 34085 34085 34085 34085 34085 34085 34085 34085 34085 34085 34085 34085 34085 34085 34085 34085 34085 34085 34085 34085 34085 34085 34085 34085 34085 34085 34085 34085 34085 34085 34085 34085 34085 34085 34085 34085 34085 34085 34085 34085 34085 34085 34085 34085 34085 34085 34085 34085 34085 34085 34085 34085 34085 34085 34085 34085 34085 34085 34085 34085 34085 34085 34085 34085 34085 34085 34085 34085 34085 34085 34085 34085 34085 34085 34085 34085 34085 34085 34085 34085 34085 34085 34085 34085 34085 34085 34085 34085 34085 34085 34085 34085 34085 34085 34085 34085 34085 34085 34085 34085 34085 34085 34085 34085 34085 34085 34085 34085 34085 34085 34085 34085 34085 34085 34085 34085 34085 34085 34085 34085 34085 34085 34085 34085 34085 34085 34085 34085 34085 34085 34085 34085 34085 34085 34085 34085 34085 34085 34085 
0 0 0 0 0 0 0 0 0 0 0 0 0 0 0 0 469 469 469 952 2926 21251 21251 21251 21251 21251 21251 21251 21251 21251 21251 21251 21251 21251 21251 21251 21251 21251 21251 21251 21251 21251 21251 21251 21251 21251 21251 21251 21251 21251 21251 21251 21251 21251 21251 21251 21251 21251 21251 21251 21251 21251 21251 21251 21251 21251 21251 21251 21251 21251 21251 21251 21251 21251 21251 21251 21251 21251 21251 21251 21251 21251 21251 21251 21251 21251 21251 21251 21251 21251 21251 21251 21251 21251 21251 21251 21251 21251 21251 21251 21251 21251 21251 21251 21251 21251 21251 21251 21251 21251 21251 21251 21251 21251 21251 21251 21251 21251 21251 21251 21251 21251 21251 21251 21251 21251 21251 21251 21251 21251 21251 21251 21251 21251 21251 21251 21251 21251 21251 21251 21251 21251 21251 21251 21251 21251 21251 21251 21251 21251 21251 21251 21251 21251 21251 21251 21251 21251 21251 21251 21251 21251 21251 21251 21251 21251 21251 21251 21251 21251 21251 21251 21251 21251 21251 21251 21251 21251 21251 21251 21251 21251 21251 21251 21251 21251 21251 21251 21251 21251 21251 21251 21251 21251 21251 21251 21251 21251 21251 21251 21251 
0 0 0 0 0 0 0 0 0 0 0 0 0 0 0 0 1789 1789 10492 22930 41059 51304 54499 57642 59849 59849 59849 59849 59849 59849 59849 59849 59849 59849 59849 59849 59849 59849 59849 59849 59849 59849 59849 59849 59849 59849 59849 59849 59849 59849 59849 59849 59849 59849 59849 59849 59849 59849 59849 59849 59849 59849 59849 59849 59849 59849 59849 59849 59849 59849 59849 59849 59849 59849 59849 59849 59849 59849 59849 59849 59849 59849 59849 59849 59849 59849 59849 59849 59849 59849 59849 59849 59849 59849 59849 59849 59849 59849 59849 59849 59849 59849 59849 59849 59849 59849 59849 59849 59849 59849 59849 59849 59849 59849 59849 59849 59849 59849 59849 59849 59849 59849 59849 59849 59849 59849 59849 59849 59849 59849 59849 59849 59849 59849 59849 59849 59849 59849 59849 59849 59849 59849 59849 59849 59849 59849 59849 59849 59849 59849 59849 59849 59849 59849 59849 59849 59849 59849 59849 59849 59849 59849 59849 59849 59849 59849 59849 59849 59849 59849 59849 59849 59849 59849 59849 59849 59849 59849 59849 59849 59849 59849 59849 59849 59849 59849 59849 59849 59849 59849 59849 59849 59849 59849 59849 59849 59849 59849 59849 59849 59849 
0 0 0 0 0 0 0 0 0 0 0 0 0 0 0 0 0 0 0 0 0 482 7074 10940 10942 12849 12850 12850 14843 14843 14843 14843 14843 14843 14843 14843 14843 14843 14843 14843 14843 14843 14843 14843 14843 14843 14843 14843 14843 14843 14843 14843 14843 14843 14843 14843 14843 14843 14843 14843 14843 14843 14843 14843 14843 14843 14843 14843 14843 14843 14843 14843 14843 14843 14843 14843 14843 14843 14843 14843 14843 14843 14843 14843 14843 14843 14843 14843 14843 14843 14843 14843 14843 14843 14843 14843 14843 14843 14843 14843 14843 14843 14843 14843 14843 14843 14843 14843 14843 14843 14843 14843 14843 14843 14843 14843 14843 14843 14843 14843 14843 14843 14843 14843 14843 14843 14843 14843 14843 14843 14843 14843 14843 14843 14843 14843 14843 14843 14843 14843 14843 14843 14843 14843 14843 14843 14843 14843 14843 14843 14843 14843 14843 14843 14843 14843 14843 14843 14843 14843 14843 14843 14843 14843 14843 14843 14843 14843 14843 14843 14843 14843 14843 14843 14843 14843 14843 14843 14843 14843 14843 14843 14843 14843 14843 14843 14843 14843 14843 14843 14843 14843 14843 14843 14843 14843 14843 14843 14843 14843 14843 
0 0 0 0 0 0 0 0 0 0 0 0 0 0 0 0 0 6181 6275 6275 6275 6275 6276 6276 7742 7743 13387 13387 13387 13387 13387 13387 13387 13387 13387 13387 13387 13387 13387 13387 13387 13387 13387 13387 13387 13387 13387 13387 13387 13387 13387 13387 13387 13387 13387 13387 13387 13387 13387 13387 13387 13387 13387 13387 13387 13387 13387 13387 13387 13387 13387 13387 13387 13387 13387 13387 13387 13387 13387 13387 13387 13387 13387 13387 13387 13387 13387 13387 13387 13387 13387 13387 13387 13387 13387 13387 13387 13387 13387 13387 13387 13387 13387 13387 13387 13387 13387 13387 13387 13387 13387 13387 13387 13387 13387 13387 13387 13387 13387 13387 13387 13387 13387 13387 13387 13387 13387 13387 13387 13387 13387 13387 13387 13387 13387 13387 13387 13387 13387 13387 13387 13387 13387 13387 13387 13387 13387 13387 13387 13387 13387 13387 13387 13387 13387 13387 13387 13387 13387 13387 13387 13387 13387 13387 13387 13387 13387 13387 13387 13387 13387 13387 13387 13387 13387 13387 13387 13387 13387 13387 13387 13387 13387 13387 13387 13387 13387 13387 13387 13387 13387 13387 13387 13387 13387 13387 13387 13387 13387 13387 13387 
0 0 0 0 0 0 0 0 0 0 0 0 0 0 0 0 0 0 90 90 90 4530 11654 11654 11654 11654 11654 11654 11654 11654 11654 11654 11654 11654 11654 11654 11654 11654 11654 11654 11654 11654 11654 11654 11654 11654 11654 11654 11654 11654 11654 11654 11654 11654 11654 11654 11654 11654 11654 11654 11654 11654 11654 11654 11654 11654 11654 11654 11654 11654 11654 11654 11654 11654 11654 11654 11654 11654 11654 11654 11654 11654 11654 11654 11654 11654 11654 11654 11654 11654 11654 11654 11654 11654 11654 11654 11654 11654 11654 11654 11654 11654 11654 11654 11654 11654 11654 11654 11654 11654 11654 11654 11654 11654 11654 11654 11654 11654 11654 11654 11654 11654 11654 11654 11654 11654 11654 11654 11654 11654 11654 11654 11654 11654 11654 11654 11654 11654 11654 11654 11654 11654 11654 11654 11654 11654 11654 11654 11654 11654 11654 11654 11654 11654 11654 11654 11654 11654 11654 11654 11654 11654 11654 11654 11654 11654 11654 11654 11654 11654 11654 11654 11654 11654 11654 11654 11654 11654 11654 11654 11654 11654 11654 11654 11654 11654 11654 11654 11654 11654 11654 11654 11654 11654 11654 11654 11654 11654 11654 11654 11654 
0 0 0 0 0 0 0 0 0 0 0 0 0 0 0 0 0 6568 11867 23916 24360 29024 32304 32304 34193 38348 38348 40311 40311 40311 40311 40311 40311 40311 40311 40311 40311 40311 40311 40311 40311 40311 40311 40311 40311 40311 40311 40311 40311 40311 40311 40311 40311 40311 40311 40311 40311 40311 40311 40311 40311 40311 40311 40311 40311 40311 40311 40311 40311 40311 40311 40311 40311 40311 40311 40311 40311 40311 40311 40311 40311 40311 40311 40311 40311 40311 40311 40311 40311 40311 40311 40311 40311 40311 40311 40311 40311 40311 40311 40311 40311 40311 40311 40311 40311 40311 40311 40311 40311 40311 40311 40311 40311 40311 40311 40311 40311 40311 40311 40311 40311 40311 40311 40311 40311 40311 40311 40311 40311 40311 40311 40311 40311 40311 40311 40311 40311 40311 40311 40311 40311 40311 40311 40311 40311 40311 40311 40311 40311 40311 40311 40311 40311 40311 40311 40311 40311 40311 40311 40311 40311 40311 40311 40311 40311 40311 40311 40311 40311 40311 40311 40311 40311 40311 40311 40311 40311 40311 40311 40311 40311 40311 40311 40311 40311 40311 40311 40311 40311 40311 40311 40311 40311 40311 40311 40311 40311 40311 40311 40311 40311 
0 0 0 0 0 0 0 0 0 0 0 0 0 0 0 0 0 0 1393 4860 4862 4867 11549 20957 20959 20962 34752 43233 44624 44624 44624 44624 44624 44624 44624 44624 44624 44624 44624 44624 44624 44624 44624 44624 44624 44624 44624 44624 44624 44624 44624 44624 44624 44624 44624 44624 44624 44624 44624 44624 44624 44624 44624 44624 44624 44624 44624 44624 44624 44624 44624 44624 44624 44624 44624 44624 44624 44624 44624 44624 44624 44624 44624 44624 44624 44624 44624 44624 44624 44624 44624 44624 44624 44624 44624 44624 44624 44624 44624 44624 44624 44624 44624 44624 44624 44624 44624 44624 44624 44624 44624 44624 44624 44624 44624 44624 44624 44624 44624 44624 44624 44624 44624 44624 44624 44624 44624 44624 44624 44624 44624 44624 44624 44624 44624 44624 44624 44624 44624 44624 44624 44624 44624 44624 44624 44624 44624 44624 44624 44624 44624 44624 44624 44624 44624 44624 44624 44624 44624 44624 44624 44624 44624 44624 44624 44624 44624 44624 44624 44624 44624 44624 44624 44624 44624 44624 44624 44624 44624 44624 44624 44624 44624 44624 44624 44624 44624 44624 44624 44624 44624 44624 44624 44624 44624 44624 44624 44624 44624 44624 44624 
0 0 0 0 0 0 0 0 0 0 0 0 0 0 0 0 0 443 530 3493 3493 3493 4709 11636 11636 16791 16791 16791 16791 16791 16791 16791 16791 16791 16791 16791 16791 16791 16791 16791 16791 16791 16791 16791 16791 16791 16791 16791 16791 16791 16791 16791 16791 16791 16791 16791 16791 16791 16791 16791 16791 16791 16791 16791 16791 16791 16791 16791 16791 16791 16791 16791 16791 16791 16791 16791 16791 16791 16791 16791 16791 16791 16791 16791 16791 16791 16791 16791 16791 16791 16791 16791 16791 16791 16791 16791 16791 16791 16791 16791 16791 16791 16791 16791 16791 16791 16791 16791 16791 16791 16791 16791 16791 16791 16791 16791 16791 16791 16791 16791 16791 16791 16791 16791 16791 16791 16791 16791 16791 16791 16791 16791 16791 16791 16791 16791 16791 16791 16791 16791 16791 16791 16791 16791 16791 16791 16791 16791 16791 16791 16791 16791 16791 16791 16791 16791 16791 16791 16791 16791 16791 16791 16791 16791 16791 16791 16791 16791 16791 16791 16791 16791 16791 16791 16791 16791 16791 16791 16791 16791 16791 16791 16791 16791 16791 16791 16791 16791 16791 16791 16791 16791 16791 16791 16791 16791 16791 16791 16791 16791 16791 
0 0 0 0 0 0 0 0 0 0 0 0 0 0 0 0 0 0 1194 6390 6480 6480 6480 6480 6480 15196 15196 15196 15196 15196 15196 15196 15196 15196 15196 15196 15196 15196 15196 15196 15196 15196 15196 15196 15196 15196 15196 15196 15196 15196 15196 15196 15196 15196 15196 15196 15196 15196 15196 15196 15196 15196 15196 15196 15196 15196 15196 15196 15196 15196 15196 15196 15196 15196 15196 15196 15196 15196 15196 15196 15196 15196 15196 15196 15196 15196 15196 15196 15196 15196 15196 15196 15196 15196 15196 15196 15196 15196 15196 15196 15196 15196 15196 15196 15196 15196 15196 15196 15196 15196 15196 15196 15196 15196 15196 15196 15196 15196 15196 15196 15196 15196 15196 15196 15196 15196 15196 15196 15196 15196 15196 15196 15196 15196 15196 15196 15196 15196 15196 15196 15196 15196 15196 15196 15196 15196 15196 15196 15196 15196 15196 15196 15196 15196 15196 15196 15196 15196 15196 15196 15196 15196 15196 15196 15196 15196 15196 15196 15196 15196 15196 15196 15196 15196 15196 15196 15196 15196 15196 15196 15196 15196 15196 15196 15196 15196 15196 15196 15196 15196 15196 15196 15196 15196 15196 15196 15196 15196 15196 15196 15196 
0 0 0 0 0 0 0 0 0 0 0 0 0 0 0 0 0 612 3576 12860 27174 35769 41912 41912 42348 42348 42348 42348 42348 42348 42348 42348 42348 42348 42348 42348 42348 42348 42348 42348 42348 42348 42348 42348 42348 42348 42348 42348 42348 42348 42348 42348 42348 42348 42348 42348 42348 42348 42348 42348 42348 42348 42348 42348 42348 42348 42348 42348 42348 42348 42348 42348 42348 42348 42348 42348 42348 42348 42348 42348 42348 42348 42348 42348 42348 42348 42348 42348 42348 42348 42348 42348 42348 42348 42348 42348 42348 42348 42348 42348 42348 42348 42348 42348 42348 42348 42348 42348 42348 42348 42348 42348 42348 42348 42348 42348 42348 42348 42348 42348 42348 42348 42348 42348 42348 42348 42348 42348 42348 42348 42348 42348 42348 42348 42348 42348 42348 42348 42348 42348 42348 42348 42348 42348 42348 42348 42348 42348 42348 42348 42348 42348 42348 42348 42348 42348 42348 42348 42348 42348 42348 42348 42348 42348 42348 42348 42348 42348 42348 42348 42348 42348 42348 42348 42348 42348 42348 42348 42348 42348 42348 42348 42348 42348 42348 42348 42348 42348 42348 42348 42348 42348 42348 42348 42348 42348 42348 42348 42348 42348 42348 
0 0 0 0 0 0 0 0 0 0 0 0 0 0 0 0 0 0 5143 5143 5143 6889 10173 10174 11638 11638 11638 11638 11638 11638 11638 11638 11638 11638 11638 11638 11638 11638 11638 11638 11638 11638 11638 11638 11638 11638 11638 11638 11638 11638 11638 11638 11638 11638 11638 11638 11638 11638 11638 11638 11638 11638 11638 11638 11638 11638 11638 11638 11638 11638 11638 11638 11638 11638 11638 11638 11638 11638 11638 11638 11638 11638 11638 11638 11638 11638 11638 11638 11638 11638 11638 11638 11638 11638 11638 11638 11638 11638 11638 11638 11638 11638 11638 11638 11638 11638 11638 11638 11638 11638 11638 11638 11638 11638 11638 11638 11638 11638 11638 11638 11638 11638 11638 11638 11638 11638 11638 11638 11638 11638 11638 11638 11638 11638 11638 11638 11638 11638 11638 11638 11638 11638 11638 11638 11638 11638 11638 11638 11638 11638 11638 11638 11638 11638 11638 11638 11638 11638 11638 11638 11638 11638 11638 11638 11638 11638 11638 11638 11638 11638 11638 11638 11638 11638 11638 11638 11638 11638 11638 11638 11638 11638 11638 11638 11638 11638 11638 11638 11638 11638 11638 11638 11638 11638 11638 11638 11638 11638 11638 11638 11638 
0 0 0 0 0 0 0 0 0 0 0 0 0 0 0 0 0 0 1700 14893 20852 26462 45042 48028 63402 65605 65605 65605 65605 65605 65605 65605 65605 65605 65605 65605 65605 65605 65605 65605 65605 65605 65605 65605 65605 65605 65605 65605 65605 65605 65605 65605 65605 65605 65605 65605 65605 65605 65605 65605 65605 65605 65605 65605 65605 65605 65605 65605 65605 65605 65605 65605 65605 65605 65605 65605 65605 65605 65605 65605 65605 65605 65605 65605 65605 65605 65605 65605 65605 65605 65605 65605 65605 65605 65605 65605 65605 65605 65605 65605 65605 65605 65605 65605 65605 65605 65605 65605 65605 65605 65605 65605 65605 65605 65605 65605 65605 65605 65605 65605 65605 65605 65605 65605 65605 65605 65605 65605 65605 65605 65605 65605 65605 65605 65605 65605 65605 65605 65605 65605 65605 65605 65605 65605 65605 65605 65605 65605 65605 65605 65605 65605 65605 65605 65605 65605 65605 65605 65605 65605 65605 65605 65605 65605 65605 65605 65605 65605 65605 65605 65605 65605 65605 65605 65605 65605 65605 65605 65605 65605 65605 65605 65605 65605 65605 65605 65605 65605 65605 65605 65605 65605 65605 65605 65605 65605 65605 65605 65605 65605 65605 
0 0 0 0 0 0 0 0 0 0 0 0 0 0 0 0 0 7419 7880 7880 21927 26728 26728 27319 36266 36268 39358 40748 40748 40748 40748 40748 40748 40748 40748 40748 40748 40748 40748 40748 40748 40748 40748 40748 40748 40748 40748 40748 40748 40748 40748 40748 40748 40748 40748 40748 40748 40748 40748 40748 40748 40748 40748 40748 40748 40748 40748 40748 40748 40748 40748 40748 40748 40748 40748 40748 40748 40748 40748 40748 40748 40748 40748 40748 40748 40748 40748 40748 40748 40748 40748 40748 40748 40748 40748 40748 40748 40748 40748 40748 40748 40748 40748 40748 40748 40748 40748 40748 40748 40748 40748 40748 40748 40748 40748 40748 40748 40748 40748 40748 40748 40748 40748 40748 40748 40748 40748 40748 40748 40748 40748 40748 40748 40748 40748 40748 40748 40748 40748 40748 40748 40748 40748 40748 40748 40748 40748 40748 40748 40748 40748 40748 40748 40748 40748 40748 40748 40748 40748 40748 40748 40748 40748 40748 40748 40748 40748 40748 40748 40748 40748 40748 40748 40748 40748 40748 40748 40748 40748 40748 40748 40748 40748 40748 40748 40748 40748 40748 40748 40748 40748 40748 40748 40748 40748 40748 40748 40748 40748 40748 40748 
0 0 0 0 0 0 0 0 0 0 0 0 0 0 0 0 0 0 0 0 3131 16606 25653 25654 25654 26870 26870 27310 27310 27310 27310 27310 27310 27310 27310 27310 27310 27310 27310 27310 27310 27310 27310 27310 27310 27310 27310 27310 27310 27310 27310 27310 27310 27310 27310 27310 27310 27310 27310 27310 27310 27310 27310 27310 27310 27310 27310 27310 27310 27310 27310 27310 27310 27310 27310 27310 27310 27310 27310 27310 27310 27310 27310 27310 27310 27310 27310 27310 27310 27310 27310 27310 27310 27310 27310 27310 27310 27310 27310 27310 27310 27310 27310 27310 27310 27310 27310 27310 27310 27310 27310 27310 27310 27310 27310 27310 27310 27310 27310 27310 27310 27310 27310 27310 27310 27310 27310 27310 27310 27310 27310 27310 27310 27310 27310 27310 27310 27310 27310 27310 27310 27310 27310 27310 27310 27310 27310 27310 27310 27310 27310 27310 27310 27310 27310 27310 27310 27310 27310 27310 27310 27310 27310 27310 27310 27310 27310 27310 27310 27310 27310 27310 27310 27310 27310 27310 27310 27310 27310 27310 27310 27310 27310 27310 27310 27310 27310 27310 27310 27310 27310 27310 27310 27310 27310 27310 27310 27310 27310 27310 27310 
0 0 0 0 0 0 0 0 0 0 0 0 0 0 0 0 0 0 275 4822 4822 4822 7994 21029 21091 21091 21091 21091 21091 21091 21091 21091 21091 21091 21091 21091 21091 21091 21091 21091 21091 21091 21091 21091 21091 21091 21091 21091 21091 21091 21091 21091 21091 21091 21091 21091 21091 21091 21091 21091 21091 21091 21091 21091 21091 21091 21091 21091 21091 21091 21091 21091 21091 21091 21091 21091 21091 21091 21091 21091 21091 21091 21091 21091 21091 21091 21091 21091 21091 21091 21091 21091 21091 21091 21091 21091 21091 21091 21091 21091 21091 21091 21091 21091 21091 21091 21091 21091 21091 21091 21091 21091 21091 21091 21091 21091 21091 21091 21091 21091 21091 21091 21091 21091 21091 21091 21091 21091 21091 21091 21091 21091 21091 21091 21091 21091 21091 21091 21091 21091 21091 21091 21091 21091 21091 21091 21091 21091 21091 21091 21091 21091 21091 21091 21091 21091 21091 21091 21091 21091 21091 21091 21091 21091 21091 21091 21091 21091 21091 21091 21091 21091 21091 21091 21091 21091 21091 21091 21091 21091 21091 21091 21091 21091 21091 21091 21091 21091 21091 21091 21091 21091 21091 21091 21091 21091 21091 21091 21091 21091 21091 
0 0 0 0 0 0 0 0 0 0 0 0 0 0 0 0 1577 14811 28722 38798 43535 43535 48748 50538 55064 55064 55064 55064 55064 55064 55064 55064 55064 55064 55064 55064 55064 55064 55064 55064 55064 55064 55064 55064 55064 55064 55064 55064 55064 55064 55064 55064 55064 55064 55064 55064 55064 55064 55064 55064 55064 55064 55064 55064 55064 55064 55064 55064 55064 55064 55064 55064 55064 55064 55064 55064 55064 55064 55064 55064 55064 55064 55064 55064 55064 55064 55064 55064 55064 55064 55064 55064 55064 55064 55064 55064 55064 55064 55064 55064 55064 55064 55064 55064 55064 55064 55064 55064 55064 55064 55064 55064 55064 55064 55064 55064 55064 55064 55064 55064 55064 55064 55064 55064 55064 55064 55064 55064 55064 55064 55064 55064 55064 55064 55064 55064 55064 55064 55064 55064 55064 55064 55064 55064 55064 55064 55064 55064 55064 55064 55064 55064 55064 55064 55064 55064 55064 55064 55064 55064 55064 55064 55064 55064 55064 55064 55064 55064 55064 55064 55064 55064 55064 55064 55064 55064 55064 55064 55064 55064 55064 55064 55064 55064 55064 55064 55064 55064 55064 55064 55064 55064 55064 55064 55064 55064 55064 55064 55064 55064 55064 
0 0 0 0 0 0 0 0 0 0 0 0 0 0 0 0 0 15158 15894 30407 38809 47805 52718 54096 54533 56245 56247 61737 61737 61737 61737 61737 61737 61737 61737 61737 61737 61737 61737 61737 61737 61737 61737 61737 61737 61737 61737 61737 61737 61737 61737 61737 61737 61737 61737 61737 61737 61737 61737 61737 61737 61737 61737 61737 61737 61737 61737 61737 61737 61737 61737 61737 61737 61737 61737 61737 61737 61737 61737 61737 61737 61737 61737 61737 61737 61737 61737 61737 61737 61737 61737 61737 61737 61737 61737 61737 61737 61737 61737 61737 61737 61737 61737 61737 61737 61737 61737 61737 61737 61737 61737 61737 61737 61737 61737 61737 61737 61737 61737 61737 61737 61737 61737 61737 61737 61737 61737 61737 61737 61737 61737 61737 61737 61737 61737 61737 61737 61737 61737 61737 61737 61737 61737 61737 61737 61737 61737 61737 61737 61737 61737 61737 61737 61737 61737 61737 61737 61737 61737 61737 61737 61737 61737 61737 61737 61737 61737 61737 61737 61737 61737 61737 61737 61737 61737 61737 61737 61737 61737 61737 61737 61737 61737 61737 61737 61737 61737 61737 61737 61737 61737 61737 61737 61737 61737 61737 61737 61737 61737 61737 61737 
0 0 0 0 0 0 0 0 0 0 0 0 0 0 0 0 0 0 50 1027 1027 1027 1027 4202 4202 4202 4202 4202 4202 4202 4202 4202 4202 4202 4202 4202 4202 4202 4202 4202 4202 4202 4202 4202 4202 4202 4202 4202 4202 4202 4202 4202 4202 4202 4202 4202 4202 4202 4202 4202 4202 4202 4202 4202 4202 4202 4202 4202 4202 4202 4202 4202 4202 4202 4202 4202 4202 4202 4202 4202 4202 4202 4202 4202 4202 4202 4202 4202 4202 4202 4202 4202 4202 4202 4202 4202 4202 4202 4202 4202 4202 4202 4202 4202 4202 4202 4202 4202 4202 4202 4202 4202 4202 4202 4202 4202 4202 4202 4202 4202 4202 4202 4202 4202 4202 4202 4202 4202 4202 4202 4202 4202 4202 4202 4202 4202 4202 4202 4202 4202 4202 4202 4202 4202 4202 4202 4202 4202 4202 4202 4202 4202 4202 4202 4202 4202 4202 4202 4202 4202 4202 4202 4202 4202 4202 4202 4202 4202 4202 4202 4202 4202 4202 4202 4202 4202 4202 4202 4202 4202 4202 4202 4202 4202 4202 4202 4202 4202 4202 4202 4202 4202 4202 4202 4202 4202 4202 4202 4202 4202 4202 
0 0 0 0 0 0 0 0 0 0 0 0 0 0 0 0 0 63 63 63 63 2839 2839 2839 2839 2839 2839 2839 2839 2839 2839 2839 2839 2839 2839 2839 2839 2839 2839 2839 2839 2839 2839 2839 2839 2839 2839 2839 2839 2839 2839 2839 2839 2839 2839 2839 2839 2839 2839 2839 2839 2839 2839 2839 2839 2839 2839 2839 2839 2839 2839 2839 2839 2839 2839 2839 2839 2839 2839 2839 2839 2839 2839 2839 2839 2839 2839 2839 2839 2839 2839 2839 2839 2839 2839 2839 2839 2839 2839 2839 2839 2839 2839 2839 2839 2839 2839 2839 2839 2839 2839 2839 2839 2839 2839 2839 2839 2839 2839 2839 2839 2839 2839 2839 2839 2839 2839 2839 2839 2839 2839 2839 2839 2839 2839 2839 2839 2839 2839 2839 2839 2839 2839 2839 2839 2839 2839 2839 2839 2839 2839 2839 2839 2839 2839 2839 2839 2839 2839 2839 2839 2839 2839 2839 2839 2839 2839 2839 2839 2839 2839 2839 2839 2839 2839 2839 2839 2839 2839 2839 2839 2839 2839 2839 2839 2839 2839 2839 2839 2839 2839 2839 2839 2839 2839 2839 2839 2839 2839 2839 2839 
0 0 0 0 0 0 0 0 0 0 0 0 0 0 0 0 0 3359 6520 6520 8498 8498 8498 8498 11994 11995 11999 15285 15285 15285 15285 15285 15285 15285 15285 15285 15285 15285 15285 15285 15285 15285 15285 15285 15285 15285 15285 15285 15285 15285 15285 15285 15285 15285 15285 15285 15285 15285 15285 15285 15285 15285 15285 15285 15285 15285 15285 15285 15285 15285 15285 15285 15285 15285 15285 15285 15285 15285 15285 15285 15285 15285 15285 15285 15285 15285 15285 15285 15285 15285 15285 15285 15285 15285 15285 15285 15285 15285 15285 15285 15285 15285 15285 15285 15285 15285 15285 15285 15285 15285 15285 15285 15285 15285 15285 15285 15285 15285 15285 15285 15285 15285 15285 15285 15285 15285 15285 15285 15285 15285 15285 15285 15285 15285 15285 15285 15285 15285 15285 15285 15285 15285 15285 15285 15285 15285 15285 15285 15285 15285 15285 15285 15285 15285 15285 15285 15285 15285 15285 15285 15285 15285 15285 15285 15285 15285 15285 15285 15285 15285 15285 15285 15285 15285 15285 15285 15285 15285 15285 15285 15285 15285 15285 15285 15285 15285 15285 15285 15285 15285 15285 15285 15285 15285 15285 15285 15285 15285 15285 15285 15285 
0 0 0 0 0 0 0 0 0 0 0 0 0 0 0 0 0 0 0 6099 6194 6321 6321 13386 13386 13386 13387 14735 14735 14735 14735 14735 14735 14735 14735 14735 14735 14735 14735 14735 14735 14735 14735 14735 14735 14735 14735 14735 14735 14735 14735 14735 14735 14735 14735 14735 14735 14735 14735 14735 14735 14735 14735 14735 14735 14735 14735 14735 14735 14735 14735 14735 14735 14735 14735 14735 14735 14735 14735 14735 14735 14735 14735 14735 14735 14735 14735 14735 14735 14735 14735 14735 14735 14735 14735 14735 14735 14735 14735 14735 14735 14735 14735 14735 14735 14735 14735 14735 14735 14735 14735 14735 14735 14735 14735 14735 14735 14735 14735 14735 14735 14735 14735 14735 14735 14735 14735 14735 14735 14735 14735 14735 14735 14735 14735 14735 14735 14735 14735 14735 14735 14735 14735 14735 14735 14735 14735 14735 14735 14735 14735 14735 14735 14735 14735 14735 14735 14735 14735 14735 14735 14735 14735 14735 14735 14735 14735 14735 14735 14735 14735 14735 14735 14735 14735 14735 14735 14735 14735 14735 14735 14735 14735 14735 14735 14735 14735 14735 14735 14735 14735 14735 14735 14735 14735 14735 14735 14735 14735 14735 14735 
0 0 0 0 0 0 0 0 0 0 0 0 0 0 0 0 0 0 18685 18685 18685 23481 23483 25541 29685 38597 38597 38597 38597 38597 38597 38597 38597 38597 38597 38597 38597 38597 38597 38597 38597 38597 38597 38597 38597 38597 38597 38597 38597 38597 38597 38597 38597 38597 38597 38597 38597 38597 38597 38597 38597 38597 38597 38597 38597 38597 38597 38597 38597 38597 38597 38597 38597 38597 38597 38597 38597 38597 38597 38597 38597 38597 38597 38597 38597 38597 38597 38597 38597 38597 38597 38597 38597 38597 38597 38597 38597 38597 38597 38597 38597 38597 38597 38597 38597 38597 38597 38597 38597 38597 38597 38597 38597 38597 38597 38597 38597 38597 38597 38597 38597 38597 38597 38597 38597 38597 38597 38597 38597 38597 38597 38597 38597 38597 38597 38597 38597 38597 38597 38597 38597 38597 38597 38597 38597 38597 38597 38597 38597 38597 38597 38597 38597 38597 38597 38597 38597 38597 38597 38597 38597 38597 38597 38597 38597 38597 38597 38597 38597 38597 38597 38597 38597 38597 38597 38597 38597 38597 38597 38597 38597 38597 38597 38597 38597 38597 38597 38597 38597 38597 38597 38597 38597 38597 38597 38597 38597 38597 38597 38597 38597 
0 0 0 0 0 0 0 0 0 0 0 0 0 0 0 0 0 0 14310 19535 20152 20152 30905 30907 47636 49329 49330 52318 52318 52318 52318 52318 52318 52318 52318 52318 52318 52318 52318 52318 52318 52318 52318 52318 52318 52318 52318 52318 52318 52318 52318 52318 52318 52318 52318 52318 52318 52318 52318 52318 52318 52318 52318 52318 52318 52318 52318 52318 52318 52318 52318 52318 52318 52318 52318 52318 52318 52318 52318 52318 52318 52318 52318 52318 52318 52318 52318 52318 52318 52318 52318 52318 52318 52318 52318 52318 52318 52318 52318 52318 52318 52318 52318 52318 52318 52318 52318 52318 52318 52318 52318 52318 52318 52318 52318 52318 52318 52318 52318 52318 52318 52318 52318 52318 52318 52318 52318 52318 52318 52318 52318 52318 52318 52318 52318 52318 52318 52318 52318 52318 52318 52318 52318 52318 52318 52318 52318 52318 52318 52318 52318 52318 52318 52318 52318 52318 52318 52318 52318 52318 52318 52318 52318 52318 52318 52318 52318 52318 52318 52318 52318 52318 52318 52318 52318 52318 52318 52318 52318 52318 52318 52318 52318 52318 52318 52318 52318 52318 52318 52318 52318 52318 52318 52318 52318 52318 52318 52318 52318 52318 52318 
0 0 0 0 0 0 0 0 0 0 0 0 0 0 0 0 0 0 0 1406 1839 1839 1839 16144 16144 16144 16144 16144 16144 16144 16144 16144 16144 16144 16144 16144 16144 16144 16144 16144 16144 16144 16144 16144 16144 16144 16144 16144 16144 16144 16144 16144 16144 16144 16144 16144 16144 16144 16144 16144 16144 16144 16144 16144 16144 16144 16144 16144 16144 16144 16144 16144 16144 16144 16144 16144 16144 16144 16144 16144 16144 16144 16144 16144 16144 16144 16144 16144 16144 16144 16144 16144 16144 16144 16144 16144 16144 16144 16144 16144 16144 16144 16144 16144 16144 16144 16144 16144 16144 16144 16144 16144 16144 16144 16144 16144 16144 16144 16144 16144 16144 16144 16144 16144 16144 16144 16144 16144 16144 16144 16144 16144 16144 16144 16144 16144 16144 16144 16144 16144 16144 16144 16144 16144 16144 16144 16144 16144 16144 16144 16144 16144 16144 16144 16144 16144 16144 16144 16144 16144 16144 16144 16144 16144 16144 16144 16144 16144 16144 16144 16144 16144 16144 16144 16144 16144 16144 16144 16144 16144 16144 16144 16144 16144 16144 16144 16144 16144 16144 16144 16144 16144 16144 16144 16144 16144 16144 16144 16144 16144 16144 
0 0 0 0 0 0 0 0 0 0 0 0 0 0 0 0 3270 3361 3361 3361 3361 3361 4999 4999 4999 4999 4999 4999 4999 4999 4999 4999 4999 4999 4999 4999 4999 4999 4999 4999 4999 4999 4999 4999 4999 4999 4999 4999 4999 4999 4999 4999 4999 4999 4999 4999 4999 4999 4999 4999 4999 4999 4999 4999 4999 4999 4999 4999 4999 4999 4999 4999 4999 4999 4999 4999 4999 4999 4999 4999 4999 4999 4999 4999 4999 4999 4999 4999 4999 4999 4999 4999 4999 4999 4999 4999 4999 4999 4999 4999 4999 4999 4999 4999 4999 4999 4999 4999 4999 4999 4999 4999 4999 4999 4999 4999 4999 4999 4999 4999 4999 4999 4999 4999 4999 4999 4999 4999 4999 4999 4999 4999 4999 4999 4999 4999 4999 4999 4999 4999 4999 4999 4999 4999 4999 4999 4999 4999 4999 4999 4999 4999 4999 4999 4999 4999 4999 4999 4999 4999 4999 4999 4999 4999 4999 4999 4999 4999 4999 4999 4999 4999 4999 4999 4999 4999 4999 4999 4999 4999 4999 4999 4999 4999 4999 4999 4999 4999 4999 4999 4999 4999 4999 4999 4999 4999 4999 4999 4999 4999 4999 
0 0 0 0 0 0 0 0 0 0 0 0 0 0 0 0 0 0 0 6289 6289 19993 24427 25886 25888 28963 28963 32155 32155 32155 32155 32155 32155 32155 32155 32155 32155 32155 32155 32155 32155 32155 32155 32155 32155 32155 32155 32155 32155 32155 32155 32155 32155 32155 32155 32155 32155 32155 32155 32155 32155 32155 32155 32155 32155 32155 32155 32155 32155 32155 32155 32155 32155 32155 32155 32155 32155 32155 32155 32155 32155 32155 32155 32155 32155 32155 32155 32155 32155 32155 32155 32155 32155 32155 32155 32155 32155 32155 32155 32155 32155 32155 32155 32155 32155 32155 32155 32155 32155 32155 32155 32155 32155 32155 32155 32155 32155 32155 32155 32155 32155 32155 32155 32155 32155 32155 32155 32155 32155 32155 32155 32155 32155 32155 32155 32155 32155 32155 32155 32155 32155 32155 32155 32155 32155 32155 32155 32155 32155 32155 32155 32155 32155 32155 32155 32155 32155 32155 32155 32155 32155 32155 32155 32155 32155 32155 32155 32155 32155 32155 32155 32155 32155 32155 32155 32155 32155 32155 32155 32155 32155 32155 32155 32155 32155 32155 32155 32155 32155 32155 32155 32155 32155 32155 32155 32155 32155 32155 32155 32155 32155 
0 0 0 0 0 0 0 0 0 0 0 0 0 0 0 0 0 644 644 644 1233 1233 9693 9693 9695 15234 15234 18228 18228 18228 18228 18228 18228 18228 18228 18228 18228 18228 18228 18228 18228 18228 18228 18228 18228 18228 18228 18228 18228 18228 18228 18228 18228 18228 18228 18228 18228 18228 18228 18228 18228 18228 18228 18228 18228 18228 18228 18228 18228 18228 18228 18228 18228 18228 18228 18228 18228 18228 18228 18228 18228 18228 18228 18228 18228 18228 18228 18228 18228 18228 18228 18228 18228 18228 18228 18228 18228 18228 18228 18228 18228 18228 18228 18228 18228 18228 18228 18228 18228 18228 18228 18228 18228 18228 18228 18228 18228 18228 18228 18228 18228 18228 18228 18228 18228 18228 18228 18228 18228 18228 18228 18228 18228 18228 18228 18228 18228 18228 18228 18228 18228 18228 18228 18228 18228 18228 18228 18228 18228 18228 18228 18228 18228 18228 18228 18228 18228 18228 18228 18228 18228 18228 18228 18228 18228 18228 18228 18228 18228 18228 18228 18228 18228 18228 18228 18228 18228 18228 18228 18228 18228 18228 18228 18228 18228 18228 18228 18228 18228 18228 18228 18228 18228 18228 18228 18228 18228 18228 18228 18228 18228 
0 0 0 0 0 0 0 0 0 0 0 0 0 0 0 0 0 0 1347 5757 5757 5757 5757 5757 9885 9885 9885 9885 9885 9885 9885 9885 9885 9885 9885 9885 9885 9885 9885 9885 9885 9885 9885 9885 9885 9885 9885 9885 9885 9885 9885 9885 9885 9885 9885 9885 9885 9885 9885 9885 9885 9885 9885 9885 9885 9885 9885 9885 9885 9885 9885 9885 9885 9885 9885 9885 9885 9885 9885 9885 9885 9885 9885 9885 9885 9885 9885 9885 9885 9885 9885 9885 9885 9885 9885 9885 9885 9885 9885 9885 9885 9885 9885 9885 9885 9885 9885 9885 9885 9885 9885 9885 9885 9885 9885 9885 9885 9885 9885 9885 9885 9885 9885 9885 9885 9885 9885 9885 9885 9885 9885 9885 9885 9885 9885 9885 9885 9885 9885 9885 9885 9885 9885 9885 9885 9885 9885 9885 9885 9885 9885 9885 9885 9885 9885 9885 9885 9885 9885 9885 9885 9885 9885 9885 9885 9885 9885 9885 9885 9885 9885 9885 9885 9885 9885 9885 9885 9885 9885 9885 9885 9885 9885 9885 9885 9885 9885 9885 9885 9885 9885 9885 9885 9885 9885 9885 9885 9885 9885 9885 9885 
0 0 0 0 0 0 0 0 0 0 0 0 0 0 0 0 0 0 3751 4931 8917 14483 15716 28321 34010 40036 43030 43030 43030 43030 43030 43030 43030 43030 43030 43030 43030 43030 43030 43030 43030 43030 43030 43030 43030 43030 43030 43030 43030 43030 43030 43030 43030 43030 43030 43030 43030 43030 43030 43030 43030 43030 43030 43030 43030 43030 43030 43030 43030 43030 43030 43030 43030 43030 43030 43030 43030 43030 43030 43030 43030 43030 43030 43030 43030 43030 43030 43030 43030 43030 43030 43030 43030 43030 43030 43030 43030 43030 43030 43030 43030 43030 43030 43030 43030 43030 43030 43030 43030 43030 43030 43030 43030 43030 43030 43030 43030 43030 43030 43030 43030 43030 43030 43030 43030 43030 43030 43030 43030 43030 43030 43030 43030 43030 43030 43030 43030 43030 43030 43030 43030 43030 43030 43030 43030 43030 43030 43030 43030 43030 43030 43030 43030 43030 43030 43030 43030 43030 43030 43030 43030 43030 43030 43030 43030 43030 43030 43030 43030 43030 43030 43030 43030 43030 43030 43030 43030 43030 43030 43030 43030 43030 43030 43030 43030 43030 43030 43030 43030 43030 43030 43030 43030 43030 43030 43030 43030 43030 43030 43030 43030 
0 0 0 0 0 0 0 0 0 0 0 0 0 0 0 0 0 0 486 1074 1074 17158 24418 26950 27242 27242 27242 27242 27242 27242 27242 27242 27242 27242 27242 27242 27242 27242 27242 27242 27242 27242 27242 27242 27242 27242 27242 27242 27242 27242 27242 27242 27242 27242 27242 27242 27242 27242 27242 27242 27242 27242 27242 27242 27242 27242 27242 27242 27242 27242 27242 27242 27242 27242 27242 27242 27242 27242 27242 27242 27242 27242 27242 27242 27242 27242 27242 27242 27242 27242 27242 27242 27242 27242 27242 27242 27242 27242 27242 27242 27242 27242 27242 27242 27242 27242 27242 27242 27242 27242 27242 27242 27242 27242 27242 27242 27242 27242 27242 27242 27242 27242 27242 27242 27242 27242 27242 27242 27242 27242 27242 27242 27242 27242 27242 27242 27242 27242 27242 27242 27242 27242 27242 27242 27242 27242 27242 27242 27242 27242 27242 27242 27242 27242 27242 27242 27242 27242 27242 27242 27242 27242 27242 27242 27242 27242 27242 27242 27242 27242 27242 27242 27242 27242 27242 27242 27242 27242 27242 27242 27242 27242 27242 27242 27242 27242 27242 27242 27242 27242 27242 27242 27242 27242 27242 27242 27242 27242 27242 27242 27242 
0 0 0 0 0 0 0 0 0 0 0 0 0 0 0 0 0 0 85 85 85 85 2658 8030 8030 8030 8030 8030 8030 8030 8030 8030 8030 8030 8030 8030 8030 8030 8030 8030 8030 8030 8030 8030 8030 8030 8030 8030 8030 8030 8030 8030 8030 8030 8030 8030 8030 8030 8030 8030 8030 8030 8030 8030 8030 8030 8030 8030 8030 8030 8030 8030 8030 8030 8030 8030 8030 8030 8030 8030 8030 8030 8030 8030 8030 8030 8030 8030 8030 8030 8030 8030 8030 8030 8030 8030 8030 8030 8030 8030 8030 8030 8030 8030 8030 8030 8030 8030 8030 8030 8030 8030 8030 8030 8030 8030 8030 8030 8030 8030 8030 8030 8030 8030 8030 8030 8030 8030 8030 8030 8030 8030 8030 8030 8030 8030 8030 8030 8030 8030 8030 8030 8030 8030 8030 8030 8030 8030 8030 8030 8030 8030 8030 8030 8030 8030 8030 8030 8030 8030 8030 8030 8030 8030 8030 8030 8030 8030 8030 8030 8030 8030 8030 8030 8030 8030 8030 8030 8030 8030 8030 8030 8030 8030 8030 8030 8030 8030 8030 8030 8030 8030 8030 8030 8030 8030 8030 8030 8030 8030 8030 
0 0 0 0 0 0 0 0 0 0 0 0 0 0 0 0 0 0 14901 14901 14901 18394 18395 18787 18787 18787 18787 18787 18787 18787 18787 18787 18787 18787 18787 18787 18787 18787 18787 18787 18787 18787 18787 18787 18787 18787 18787 18787 18787 18787 18787 18787 18787 18787 18787 18787 18787 18787 18787 18787 18787 18787 18787 18787 18787 18787 18787 18787 18787 18787 18787 18787 18787 18787 18787 18787 18787 18787 18787 18787 18787 18787 18787 18787 18787 18787 18787 18787 18787 18787 18787 18787 18787 18787 18787 18787 18787 18787 18787 18787 18787 18787 18787 18787 18787 18787 18787 18787 18787 18787 18787 18787 18787 18787 18787 18787 18787 18787 18787 18787 18787 18787 18787 18787 18787 18787 18787 18787 18787 18787 18787 18787 18787 18787 18787 18787 18787 18787 18787 18787 18787 18787 18787 18787 18787 18787 18787 18787 18787 18787 18787 18787 18787 18787 18787 18787 18787 18787 18787 18787 18787 18787 18787 18787 18787 18787 18787 18787 18787 18787 18787 18787 18787 18787 18787 18787 18787 18787 18787 18787 18787 18787 18787 18787 18787 18787 18787 18787 18787 18787 18787 18787 18787 18787 18787 18787 18787 18787 18787 18787 18787 
0 0 0 0 0 0 0 0 0 0 0 0 0 0 0 0 1693 1693 8721 9165 14548 14548 14548 30290 30290 30290 30290 30290 30290 30290 30290 30290 30290 30290 30290 30290 30290 30290 30290 30290 30290 30290 30290 30290 30290 30290 30290 30290 30290 30290 30290 30290 30290 30290 30290 30290 30290 30290 30290 30290 30290 30290 30290 30290 30290 30290 30290 30290 30290 30290 30290 30290 30290 30290 30290 30290 30290 30290 30290 30290 30290 30290 30290 30290 30290 30290 30290 30290 30290 30290 30290 30290 30290 30290 30290 30290 30290 30290 30290 30290 30290 30290 30290 30290 30290 30290 30290 30290 30290 30290 30290 30290 30290 30290 30290 30290 30290 30290 30290 30290 30290 30290 30290 30290 30290 30290 30290 30290 30290 30290 30290 30290 30290 30290 30290 30290 30290 30290 30290 30290 30290 30290 30290 30290 30290 30290 30290 30290 30290 30290 30290 30290 30290 30290 30290 30290 30290 30290 30290 30290 30290 30290 30290 30290 30290 30290 30290 30290 30290 30290 30290 30290 30290 30290 30290 30290 30290 30290 30290 30290 30290 30290 30290 30290 30290 30290 30290 30290 30290 30290 30290 30290 30290 30290 30290 30290 30290 30290 30290 30290 30290 
0 0 0 0 0 0 0 0 0 0 0 0 0 0 0 0 0 4502 5695 5695 5780 5781 6412 6412 8375 11772 11772 11772 11772 11772 11772 11772 11772 11772 11772 11772 11772 11772 11772 11772 11772 11772 11772 11772 11772 11772 11772 11772 11772 11772 11772 11772 11772 11772 11772 11772 11772 11772 11772 11772 11772 11772 11772 11772 11772 11772 11772 11772 11772 11772 11772 11772 11772 11772 11772 11772 11772 11772 11772 11772 11772 11772 11772 11772 11772 11772 11772 11772 11772 11772 11772 11772 11772 11772 11772 11772 11772 11772 11772 11772 11772 11772 11772 11772 11772 11772 11772 11772 11772 11772 11772 11772 11772 11772 11772 11772 11772 11772 11772 11772 11772 11772 11772 11772 11772 11772 11772 11772 11772 11772 11772 11772 11772 11772 11772 11772 11772 11772 11772 11772 11772 11772 11772 11772 11772 11772 11772 11772 11772 11772 11772 11772 11772 11772 11772 11772 11772 11772 11772 11772 11772 11772 11772 11772 11772 11772 11772 11772 11772 11772 11772 11772 11772 11772 11772 11772 11772 11772 11772 11772 11772 11772 11772 11772 11772 11772 11772 11772 11772 11772 11772 11772 11772 11772 11772 11772 11772 11772 11772 11772 11772 
0 0 0 0 0 0 0 0 0 0 0 0 0 0 0 0 0 0 0 3519 5531 5531 5532 5534 6264 6264 14736 14736 14736 14736 14736 14736 14736 14736 14736 14736 14736 14736 14736 14736 14736 14736 14736 14736 14736 14736 14736 14736 14736 14736 14736 14736 14736 14736 14736 14736 14736 14736 14736 14736 14736 14736 14736 14736 14736 14736 14736 14736 14736 14736 14736 14736 14736 14736 14736 14736 14736 14736 14736 14736 14736 14736 14736 14736 14736 14736 14736 14736 14736 14736 14736 14736 14736 14736 14736 14736 14736 14736 14736 14736 14736 14736 14736 14736 14736 14736 14736 14736 14736 14736 14736 14736 14736 14736 14736 14736 14736 14736 14736 14736 14736 14736 14736 14736 14736 14736 14736 14736 14736 14736 14736 14736 14736 14736 14736 14736 14736 14736 14736 14736 14736 14736 14736 14736 14736 14736 14736 14736 14736 14736 14736 14736 14736 14736 14736 14736 14736 14736 14736 14736 14736 14736 14736 14736 14736 14736 14736 14736 14736 14736 14736 14736 14736 14736 14736 14736 14736 14736 14736 14736 14736 14736 14736 14736 14736 14736 14736 14736 14736 14736 14736 14736 14736 14736 14736 14736 14736 14736 14736 14736 14736 
0 0 0 0 0 0 0 0 0 0 0 0 0 0 0 0 0 1977 1977 2061 5322 5322 13936 31959 31959 31959 31959 31959 31959 31959 31959 31959 31959 31959 31959 31959 31959 31959 31959 31959 31959 31959 31959 31959 31959 31959 31959 31959 31959 31959 31959 31959 31959 31959 31959 31959 31959 31959 31959 31959 31959 31959 31959 31959 31959 31959 31959 31959 31959 31959 31959 31959 31959 31959 31959 31959 31959 31959 31959 31959 31959 31959 31959 31959 31959 31959 31959 31959 31959 31959 31959 31959 31959 31959 31959 31959 31959 31959 31959 31959 31959 31959 31959 31959 31959 31959 31959 31959 31959 31959 31959 31959 31959 31959 31959 31959 31959 31959 31959 31959 31959 31959 31959 31959 31959 31959 31959 31959 31959 31959 31959 31959 31959 31959 31959 31959 31959 31959 31959 31959 31959 31959 31959 31959 31959 31959 31959 31959 31959 31959 31959 31959 31959 31959 31959 31959 31959 31959 31959 31959 31959 31959 31959 31959 31959 31959 31959 31959 31959 31959 31959 31959 31959 31959 31959 31959 31959 31959 31959 31959 31959 31959 31959 31959 31959 31959 31959 31959 31959 31959 31959 31959 31959 31959 31959 31959 31959 31959 31959 31959 31959 
0 0 0 0 0 0 0 0 0 0 0 0 0 0 0 0 0 0 1767 7108 10242 14133 16516 27992 27994 36923 36923 36923 36923 36923 36923 36923 36923 36923 36923 36923 36923 36923 36923 36923 36923 36923 36923 36923 36923 36923 36923 36923 36923 36923 36923 36923 36923 36923 36923 36923 36923 36923 36923 36923 36923 36923 36923 36923 36923 36923 36923 36923 36923 36923 36923 36923 36923 36923 36923 36923 36923 36923 36923 36923 36923 36923 36923 36923 36923 36923 36923 36923 36923 36923 36923 36923 36923 36923 36923 36923 36923 36923 36923 36923 36923 36923 36923 36923 36923 36923 36923 36923 36923 36923 36923 36923 36923 36923 36923 36923 36923 36923 36923 36923 36923 36923 36923 36923 36923 36923 36923 36923 36923 36923 36923 36923 36923 36923 36923 36923 36923 36923 36923 36923 36923 36923 36923 36923 36923 36923 36923 36923 36923 36923 36923 36923 36923 36923 36923 36923 36923 36923 36923 36923 36923 36923 36923 36923 36923 36923 36923 36923 36923 36923 36923 36923 36923 36923 36923 36923 36923 36923 36923 36923 36923 36923 36923 36923 36923 36923 36923 36923 36923 36923 36923 36923 36923 36923 36923 36923 36923 36923 36923 36923 36923 
0 0 0 0 0 0 0 0 0 0 0 0 0 0 0 0 0 0 13300 17701 17701 17701 22651 24622 25068 25068 25068 25068 25068 25068 25068 25068 25068 25068 25068 25068 25068 25068 25068 25068 25068 25068 25068 25068 25068 25068 25068 25068 25068 25068 25068 25068 25068 25068 25068 25068 25068 25068 25068 25068 25068 25068 25068 25068 25068 25068 25068 25068 25068 25068 25068 25068 25068 25068 25068 25068 25068 25068 25068 25068 25068 25068 25068 25068 25068 25068 25068 25068 25068 25068 25068 25068 25068 25068 25068 25068 25068 25068 25068 25068 25068 25068 25068 25068 25068 25068 25068 25068 25068 25068 25068 25068 25068 25068 25068 25068 25068 25068 25068 25068 25068 25068 25068 25068 25068 25068 25068 25068 25068 25068 25068 25068 25068 25068 25068 25068 25068 25068 25068 25068 25068 25068 25068 25068 25068 25068 25068 25068 25068 25068 25068 25068 25068 25068 25068 25068 25068 25068 25068 25068 25068 25068 25068 25068 25068 25068 25068 25068 25068 25068 25068 25068 25068 25068 25068 25068 25068 25068 25068 25068 25068 25068 25068 25068 25068 25068 25068 25068 25068 25068 25068 25068 25068 25068 25068 25068 25068 25068 25068 25068 25068 
0 0 0 0 0 0 0 0 0 0 0 0 0 0 0 0 0 0 85 8314 10098 10098 11376 11376 11376 11467 11467 11467 11467 11467 11467 11467 11467 11467 11467 11467 11467 11467 11467 11467 11467 11467 11467 11467 11467 11467 11467 11467 11467 11467 11467 11467 11467 11467 11467 11467 11467 11467 11467 11467 11467 11467 11467 11467 11467 11467 11467 11467 11467 11467 11467 11467 11467 11467 11467 11467 11467 11467 11467 11467 11467 11467 11467 11467 11467 11467 11467 11467 11467 11467 11467 11467 11467 11467 11467 11467 11467 11467 11467 11467 11467 11467 11467 11467 11467 11467 11467 11467 11467 11467 11467 11467 11467 11467 11467 11467 11467 11467 11467 11467 11467 11467 11467 11467 11467 11467 11467 11467 11467 11467 11467 11467 11467 11467 11467 11467 11467 11467 11467 11467 11467 11467 11467 11467 11467 11467 11467 11467 11467 11467 11467 11467 11467 11467 11467 11467 11467 11467 11467 11467 11467 11467 11467 11467 11467 11467 11467 11467 11467 11467 11467 11467 11467 11467 11467 11467 11467 11467 11467 11467 11467 11467 11467 11467 11467 11467 11467 11467 11467 11467 11467 11467 11467 11467 11467 11467 11467 11467 11467 11467 11467 
0 0 0 0 0 0 0 0 0 0 0 0 0 0 0 0 0 62 62 62 62 1756 16217 16217 16217 16217 16217 16217 16217 16217 16217 16217 16217 16217 16217 16217 16217 16217 16217 16217 16217 16217 16217 16217 16217 16217 16217 16217 16217 16217 16217 16217 16217 16217 16217 16217 16217 16217 16217 16217 16217 16217 16217 16217 16217 16217 16217 16217 16217 16217 16217 16217 16217 16217 16217 16217 16217 16217 16217 16217 16217 16217 16217 16217 16217 16217 16217 16217 16217 16217 16217 16217 16217 16217 16217 16217 16217 16217 16217 16217 16217 16217 16217 16217 16217 16217 16217 16217 16217 16217 16217 16217 16217 16217 16217 16217 16217 16217 16217 16217 16217 16217 16217 16217 16217 16217 16217 16217 16217 16217 16217 16217 16217 16217 16217 16217 16217 16217 16217 16217 16217 16217 16217 16217 16217 16217 16217 16217 16217 16217 16217 16217 16217 16217 16217 16217 16217 16217 16217 16217 16217 16217 16217 16217 16217 16217 16217 16217 16217 16217 16217 16217 16217 16217 16217 16217 16217 16217 16217 16217 16217 16217 16217 16217 16217 16217 16217 16217 16217 16217 16217 16217 16217 16217 16217 16217 16217 16217 16217 16217 16217 
0 0 0 0 0 0 0 0 0 0 0 0 0 0 0 0 0 0 0 1087 3042 14949 15335 30505 30508 39844 40089 40089 40089 40089 40089 40089 40089 40089 40089 40089 40089 40089 40089 40089 40089 40089 40089 40089 40089 40089 40089 40089 40089 40089 40089 40089 40089 40089 40089 40089 40089 40089 40089 40089 40089 40089 40089 40089 40089 40089 40089 40089 40089 40089 40089 40089 40089 40089 40089 40089 40089 40089 40089 40089 40089 40089 40089 40089 40089 40089 40089 40089 40089 40089 40089 40089 40089 40089 40089 40089 40089 40089 40089 40089 40089 40089 40089 40089 40089 40089 40089 40089 40089 40089 40089 40089 40089 40089 40089 40089 40089 40089 40089 40089 40089 40089 40089 40089 40089 40089 40089 40089 40089 40089 40089 40089 40089 40089 40089 40089 40089 40089 40089 40089 40089 40089 40089 40089 40089 40089 40089 40089 40089 40089 40089 40089 40089 40089 40089 40089 40089 40089 40089 40089 40089 40089 40089 40089 40089 40089 40089 40089 40089 40089 40089 40089 40089 40089 40089 40089 40089 40089 40089 40089 40089 40089 40089 40089 40089 40089 40089 40089 40089 40089 40089 40089 40089 40089 40089 40089 40089 40089 40089 40089 40089 
0 0 0 0 0 0 0 0 0 0 0 0 0 0 0 0 6330 6330 12760 12760 12760 17500 18969 19398 33346 33346 33346 33346 33346 33346 33346 33346 33346 33346 33346 33346 33346 33346 33346 33346 33346 33346 33346 33346 33346 33346 33346 33346 33346 33346 33346 33346 33346 33346 33346 33346 33346 33346 33346 33346 33346 33346 33346 33346 33346 33346 33346 33346 33346 33346 33346 33346 33346 33346 33346 33346 33346 33346 33346 33346 33346 33346 33346 33346 33346 33346 33346 33346 33346 33346 33346 33346 33346 33346 33346 33346 33346 33346 33346 33346 33346 33346 33346 33346 33346 33346 33346 33346 33346 33346 33346 33346 33346 33346 33346 33346 33346 33346 33346 33346 33346 33346 33346 33346 33346 33346 33346 33346 33346 33346 33346 33346 33346 33346 33346 33346 33346 33346 33346 33346 33346 33346 33346 33346 33346 33346 33346 33346 33346 33346 33346 33346 33346 33346 33346 33346 33346 33346 33346 33346 33346 33346 33346 33346 33346 33346 33346 33346 33346 33346 33346 33346 33346 33346 33346 33346 33346 33346 33346 33346 33346 33346 33346 33346 33346 33346 33346 33346 33346 33346 33346 33346 33346 33346 33346 33346 33346 33346 33346 33346 33346 
0 0 0 0 0 0 0 0 0 0 0 0 0 0 0 0 0 0 0 4171 4172 4302 9091 12251 12254 12900 23637 27616 27616 27616 27616 27616 27616 27616 27616 27616 27616 27616 27616 27616 27616 27616 27616 27616 27616 27616 27616 27616 27616 27616 27616 27616 27616 27616 27616 27616 27616 27616 27616 27616 27616 27616 27616 27616 27616 27616 27616 27616 27616 27616 27616 27616 27616 27616 27616 27616 27616 27616 27616 27616 27616 27616 27616 27616 27616 27616 27616 27616 27616 27616 27616 27616 27616 27616 27616 27616 27616 27616 27616 27616 27616 27616 27616 27616 27616 27616 27616 27616 27616 27616 27616 27616 27616 27616 27616 27616 27616 27616 27616 27616 27616 27616 27616 27616 27616 27616 27616 27616 27616 27616 27616 27616 27616 27616 27616 27616 27616 27616 27616 27616 27616 27616 27616 27616 27616 27616 27616 27616 27616 27616 27616 27616 27616 27616 27616 27616 27616 27616 27616 27616 27616 27616 27616 27616 27616 27616 27616 27616 27616 27616 27616 27616 27616 27616 27616 27616 27616 27616 27616 27616 27616 27616 27616 27616 27616 27616 27616 27616 27616 27616 27616 27616 27616 27616 27616 27616 27616 27616 27616 27616 27616 
0 0 0 0 0 0 0 0 0 0 0 0 0 0 0 0 0 330 1570 9598 9598 11556 13195 13195 13195 13195 13195 13195 13195 13195 13195 13195 13195 13195 13195 13195 13195 13195 13195 13195 13195 13195 13195 13195 13195 13195 13195 13195 13195 13195 13195 13195 13195 13195 13195 13195 13195 13195 13195 13195 13195 13195 13195 13195 13195 13195 13195 13195 13195 13195 13195 13195 13195 13195 13195 13195 13195 13195 13195 13195 13195 13195 13195 13195 13195 13195 13195 13195 13195 13195 13195 13195 13195 13195 13195 13195 13195 13195 13195 13195 13195 13195 13195 13195 13195 13195 13195 13195 13195 13195 13195 13195 13195 13195 13195 13195 13195 13195 13195 13195 13195 13195 13195 13195 13195 13195 13195 13195 13195 13195 13195 13195 13195 13195 13195 13195 13195 13195 13195 13195 13195 13195 13195 13195 13195 13195 13195 13195 13195 13195 13195 13195 13195 13195 13195 13195 13195 13195 13195 13195 13195 13195 13195 13195 13195 13195 13195 13195 13195 13195 13195 13195 13195 13195 13195 13195 13195 13195 13195 13195 13195 13195 13195 13195 13195 13195 13195 13195 13195 13195 13195 13195 13195 13195 13195 13195 13195 13195 13195 13195 13195 
0 0 0 0 0 0 0 0 0 0 0 0 0 0 0 0 0 0 0 897 2886 3110 3110 8694 17419 17423 20885 35507 35507 35507 35507 35507 35507 35507 35507 35507 35507 35507 35507 35507 35507 35507 35507 35507 35507 35507 35507 35507 35507 35507 35507 35507 35507 35507 35507 35507 35507 35507 35507 35507 35507 35507 35507 35507 35507 35507 35507 35507 35507 35507 35507 35507 35507 35507 35507 35507 35507 35507 35507 35507 35507 35507 35507 35507 35507 35507 35507 35507 35507 35507 35507 35507 35507 35507 35507 35507 35507 35507 35507 35507 35507 35507 35507 35507 35507 35507 35507 35507 35507 35507 35507 35507 35507 35507 35507 35507 35507 35507 35507 35507 35507 35507 35507 35507 35507 35507 35507 35507 35507 35507 35507 35507 35507 35507 35507 35507 35507 35507 35507 35507 35507 35507 35507 35507 35507 35507 35507 35507 35507 35507 35507 35507 35507 35507 35507 35507 35507 35507 35507 35507 35507 35507 35507 35507 35507 35507 35507 35507 35507 35507 35507 35507 35507 35507 35507 35507 35507 35507 35507 35507 35507 35507 35507 35507 35507 35507 35507 35507 35507 35507 35507 35507 35507 35507 35507 35507 35507 35507 35507 35507 35507 
0 0 0 0 0 0 0 0 0 0 0 0 0 0 0 0 0 0 0 1949 2031 3001 3001 7401 7401 12994 13079 13079 13079 13079 13079 13079 13079 13079 13079 13079 13079 13079 13079 13079 13079 13079 13079 13079 13079 13079 13079 13079 13079 13079 13079 13079 13079 13079 13079 13079 13079 13079 13079 13079 13079 13079 13079 13079 13079 13079 13079 13079 13079 13079 13079 13079 13079 13079 13079 13079 13079 13079 13079 13079 13079 13079 13079 13079 13079 13079 13079 13079 13079 13079 13079 13079 13079 13079 13079 13079 13079 13079 13079 13079 13079 13079 13079 13079 13079 13079 13079 13079 13079 13079 13079 13079 13079 13079 13079 13079 13079 13079 13079 13079 13079 13079 13079 13079 13079 13079 13079 13079 13079 13079 13079 13079 13079 13079 13079 13079 13079 13079 13079 13079 13079 13079 13079 13079 13079 13079 13079 13079 13079 13079 13079 13079 13079 13079 13079 13079 13079 13079 13079 13079 13079 13079 13079 13079 13079 13079 13079 13079 13079 13079 13079 13079 13079 13079 13079 13079 13079 13079 13079 13079 13079 13079 13079 13079 13079 13079 13079 13079 13079 13079 13079 13079 13079 13079 13079 13079 13079 13079 13079 13079 13079 
0 0 0 0 0 0 0 0 0 0 0 0 0 0 0 0 0 1480 8945 8945 17504 17504 17505 31277 44166 49221 54808 54808 54808 54808 54808 54808 54808 54808 54808 54808 54808 54808 54808 54808 54808 54808 54808 54808 54808 54808 54808 54808 54808 54808 54808 54808 54808 54808 54808 54808 54808 54808 54808 54808 54808 54808 54808 54808 54808 54808 54808 54808 54808 54808 54808 54808 54808 54808 54808 54808 54808 54808 54808 54808 54808 54808 54808 54808 54808 54808 54808 54808 54808 54808 54808 54808 54808 54808 54808 54808 54808 54808 54808 54808 54808 54808 54808 54808 54808 54808 54808 54808 54808 54808 54808 54808 54808 54808 54808 54808 54808 54808 54808 54808 54808 54808 54808 54808 54808 54808 54808 54808 54808 54808 54808 54808 54808 54808 54808 54808 54808 54808 54808 54808 54808 54808 54808 54808 54808 54808 54808 54808 54808 54808 54808 54808 54808 54808 54808 54808 54808 54808 54808 54808 54808 54808 54808 54808 54808 54808 54808 54808 54808 54808 54808 54808 54808 54808 54808 54808 54808 54808 54808 54808 54808 54808 54808 54808 54808 54808 54808 54808 54808 54808 54808 54808 54808 54808 54808 54808 54808 54808 54808 54808 54808 
0 0 0 0 0 0 0 0 0 0 0 0 0 0 0 0 88 2049 2049 15468 17417 17417 17417 17417 17417 17417 17417 17417 17417 17417 17417 17417 17417 17417 17417 17417 17417 17417 17417 17417 17417 17417 17417 17417 17417 17417 17417 17417 17417 17417 17417 17417 17417 17417 17417 17417 17417 17417 17417 17417 17417 17417 17417 17417 17417 17417 17417 17417 17417 17417 17417 17417 17417 17417 17417 17417 17417 17417 17417 17417 17417 17417 17417 17417 17417 17417 17417 17417 17417 17417 17417 17417 17417 17417 17417 17417 17417 17417 17417 17417 17417 17417 17417 17417 17417 17417 17417 17417 17417 17417 17417 17417 17417 17417 17417 17417 17417 17417 17417 17417 17417 17417 17417 17417 17417 17417 17417 17417 17417 17417 17417 17417 17417 17417 17417 17417 17417 17417 17417 17417 17417 17417 17417 17417 17417 17417 17417 17417 17417 17417 17417 17417 17417 17417 17417 17417 17417 17417 17417 17417 17417 17417 17417 17417 17417 17417 17417 17417 17417 17417 17417 17417 17417 17417 17417 17417 17417 17417 17417 17417 17417 17417 17417 17417 17417 17417 17417 17417 17417 17417 17417 17417 17417 17417 17417 17417 17417 17417 17417 17417 17417 
0 0 0 0 0 0 0 0 0 0 0 0 0 0 0 0 0 299 299 18190 18190 22683 31843 31843 31843 31843 31843 31843 31843 31843 31843 31843 31843 31843 31843 31843 31843 31843 31843 31843 31843 31843 31843 31843 31843 31843 31843 31843 31843 31843 31843 31843 31843 31843 31843 31843 31843 31843 31843 31843 31843 31843 31843 31843 31843 31843 31843 31843 31843 31843 31843 31843 31843 31843 31843 31843 31843 31843 31843 31843 31843 31843 31843 31843 31843 31843 31843 31843 31843 31843 31843 31843 31843 31843 31843 31843 31843 31843 31843 31843 31843 31843 31843 31843 31843 31843 31843 31843 31843 31843 31843 31843 31843 31843 31843 31843 31843 31843 31843 31843 31843 31843 31843 31843 31843 31843 31843 31843 31843 31843 31843 31843 31843 31843 31843 31843 31843 31843 31843 31843 31843 31843 31843 31843 31843 31843 31843 31843 31843 31843 31843 31843 31843 31843 31843 31843 31843 31843 31843 31843 31843 31843 31843 31843 31843 31843 31843 31843 31843 31843 31843 31843 31843 31843 31843 31843 31843 31843 31843 31843 31843 31843 31843 31843 31843 31843 31843 31843 31843 31843 31843 31843 31843 31843 31843 31843 31843 31843 31843 31843 31843 
0 0 0 0 0 0 0 0 0 0 0 0 0 0 0 0 0 0 6756 21692 41799 44936 50659 57049 57420 65766 65766 65766 65766 65766 65766 65766 65766 65766 65766 65766 65766 65766 65766 65766 65766 65766 65766 65766 65766 65766 65766 65766 65766 65766 65766 65766 65766 65766 65766 65766 65766 65766 65766 65766 65766 65766 65766 65766 65766 65766 65766 65766 65766 65766 65766 65766 65766 65766 65766 65766 65766 65766 65766 65766 65766 65766 65766 65766 65766 65766 65766 65766 65766 65766 65766 65766 65766 65766 65766 65766 65766 65766 65766 65766 65766 65766 65766 65766 65766 65766 65766 65766 65766 65766 65766 65766 65766 65766 65766 65766 65766 65766 65766 65766 65766 65766 65766 65766 65766 65766 65766 65766 65766 65766 65766 65766 65766 65766 65766 65766 65766 65766 65766 65766 65766 65766 65766 65766 65766 65766 65766 65766 65766 65766 65766 65766 65766 65766 65766 65766 65766 65766 65766 65766 65766 65766 65766 65766 65766 65766 65766 65766 65766 65766 65766 65766 65766 65766 65766 65766 65766 65766 65766 65766 65766 65766 65766 65766 65766 65766 65766 65766 65766 65766 65766 65766 65766 65766 65766 65766 65766 65766 65766 65766 65766 
0 0 0 0 0 0 0 0 0 0 0 0 0 0 0 0 0 0 0 68 68 4775 8684 8684 9129 9129 9129 9129 9129 9129 9129 9129 9129 9129 9129 9129 9129 9129 9129 9129 9129 9129 9129 9129 9129 9129 9129 9129 9129 9129 9129 9129 9129 9129 9129 9129 9129 9129 9129 9129 9129 9129 9129 9129 9129 9129 9129 9129 9129 9129 9129 9129 9129 9129 9129 9129 9129 9129 9129 9129 9129 9129 9129 9129 9129 9129 9129 9129 9129 9129 9129 9129 9129 9129 9129 9129 9129 9129 9129 9129 9129 9129 9129 9129 9129 9129 9129 9129 9129 9129 9129 9129 9129 9129 9129 9129 9129 9129 9129 9129 9129 9129 9129 9129 9129 9129 9129 9129 9129 9129 9129 9129 9129 9129 9129 9129 9129 9129 9129 9129 9129 9129 9129 9129 9129 9129 9129 9129 9129 9129 9129 9129 9129 9129 9129 9129 9129 9129 9129 9129 9129 9129 9129 9129 9129 9129 9129 9129 9129 9129 9129 9129 9129 9129 9129 9129 9129 9129 9129 9129 9129 9129 9129 9129 9129 9129 9129 9129 9129 9129 9129 9129 9129 9129 9129 9129 9129 9129 9129 9129 9129 
0 0 0 0 0 0 0 0 0 0 0 0 0 0 0 0 0 366 366 366 730 10028 10028 10028 10028 10028 10028 10028 10028 10028 10028 10028 10028 10028 10028 10028 10028 10028 10028 10028 10028 10028 10028 10028 10028 10028 10028 10028 10028 10028 10028 10028 10028 10028 10028 10028 10028 10028 10028 10028 10028 10028 10028 10028 10028 10028 10028 10028 10028 10028 10028 10028 10028 10028 10028 10028 10028 10028 10028 10028 10028 10028 10028 10028 10028 10028 10028 10028 10028 10028 10028 10028 10028 10028 10028 10028 10028 10028 10028 10028 10028 10028 10028 10028 10028 10028 10028 10028 10028 10028 10028 10028 10028 10028 10028 10028 10028 10028 10028 10028 10028 10028 10028 10028 10028 10028 10028 10028 10028 10028 10028 10028 10028 10028 10028 10028 10028 10028 10028 10028 10028 10028 10028 10028 10028 10028 10028 10028 10028 10028 10028 10028 10028 10028 10028 10028 10028 10028 10028 10028 10028 10028 10028 10028 10028 10028 10028 10028 10028 10028 10028 10028 10028 10028 10028 10028 10028 10028 10028 10028 10028 10028 10028 10028 10028 10028 10028 10028 10028 10028 10028 10028 10028 10028 10028 10028 10028 10028 10028 10028 10028 
0 0 0 0 0 0 0 0 0 0 0 0 0 0 0 0 0 0 0 13892 13892 15185 15185 16310 16311 19505 19505 19505 19505 19505 19505 19505 19505 19505 19505 19505 19505 19505 19505 19505 19505 19505 19505 19505 19505 19505 19505 19505 19505 19505 19505 19505 19505 19505 19505 19505 19505 19505 19505 19505 19505 19505 19505 19505 19505 19505 19505 19505 19505 19505 19505 19505 19505 19505 19505 19505 19505 19505 19505 19505 19505 19505 19505 19505 19505 19505 19505 19505 19505 19505 19505 19505 19505 19505 19505 19505 19505 19505 19505 19505 19505 19505 19505 19505 19505 19505 19505 19505 19505 19505 19505 19505 19505 19505 19505 19505 19505 19505 19505 19505 19505 19505 19505 19505 19505 19505 19505 19505 19505 19505 19505 19505 19505 19505 19505 19505 19505 19505 19505 19505 19505 19505 19505 19505 19505 19505 19505 19505 19505 19505 19505 19505 19505 19505 19505 19505 19505 19505 19505 19505 19505 19505 19505 19505 19505 19505 19505 19505 19505 19505 19505 19505 19505 19505 19505 19505 19505 19505 19505 19505 19505 19505 19505 19505 19505 19505 19505 19505 19505 19505 19505 19505 19505 19505 19505 19505 19505 19505 19505 19505 19505 
0 0 0 0 0 0 0 0 0 0 0 0 0 0 0 0 0 0 624 693 693 2720 2720 2720 2722 7833 7833 8327 8327 8327 8327 8327 8327 8327 8327 8327 8327 8327 8327 8327 8327 8327 8327 8327 8327 8327 8327 8327 8327 8327 8327 8327 8327 8327 8327 8327 8327 8327 8327 8327 8327 8327 8327 8327 8327 8327 8327 8327 8327 8327 8327 8327 8327 8327 8327 8327 8327 8327 8327 8327 8327 8327 8327 8327 8327 8327 8327 8327 8327 8327 8327 8327 8327 8327 8327 8327 8327 8327 8327 8327 8327 8327 8327 8327 8327 8327 8327 8327 8327 8327 8327 8327 8327 8327 8327 8327 8327 8327 8327 8327 8327 8327 8327 8327 8327 8327 8327 8327 8327 8327 8327 8327 8327 8327 8327 8327 8327 8327 8327 8327 8327 8327 8327 8327 8327 8327 8327 8327 8327 8327 8327 8327 8327 8327 8327 8327 8327 8327 8327 8327 8327 8327 8327 8327 8327 8327 8327 8327 8327 8327 8327 8327 8327 8327 8327 8327 8327 8327 8327 8327 8327 8327 8327 8327 8327 8327 8327 8327 8327 8327 8327 8327 8327 8327 8327 8327 8327 8327 8327 8327 8327 
0 0 0 0 0 0 0 0 0 0 0 0 0 0 0 0 0 1692 1692 6363 11526 18709 34634 53251 58846 59219 60410 60410 60410 60410 60410 60410 60410 60410 60410 60410 60410 60410 60410 60410 60410 60410 60410 60410 60410 60410 60410 60410 60410 60410 60410 60410 60410 60410 60410 60410 60410 60410 60410 60410 60410 60410 60410 60410 60410 60410 60410 60410 60410 60410 60410 60410 60410 60410 60410 60410 60410 60410 60410 60410 60410 60410 60410 60410 60410 60410 60410 60410 60410 60410 60410 60410 60410 60410 60410 60410 60410 60410 60410 60410 60410 60410 60410 60410 60410 60410 60410 60410 60410 60410 60410 60410 60410 60410 60410 60410 60410 60410 60410 60410 60410 60410 60410 60410 60410 60410 60410 60410 60410 60410 60410 60410 60410 60410 60410 60410 60410 60410 60410 60410 60410 60410 60410 60410 60410 60410 60410 60410 60410 60410 60410 60410 60410 60410 60410 60410 60410 60410 60410 60410 60410 60410 60410 60410 60410 60410 60410 60410 60410 60410 60410 60410 60410 60410 60410 60410 60410 60410 60410 60410 60410 60410 60410 60410 60410 60410 60410 60410 60410 60410 60410 60410 60410 60410 60410 60410 60410 60410 60410 60410 60410 
0 0 0 0 0 0 0 0 0 0 0 0 0 0 0 0 0 0 16127 29070 41549 48187 52764 53755 53765 58222 62707 62707 62707 62707 62707 62707 62707 62707 62707 62707 62707 62707 62707 62707 62707 62707 62707 62707 62707 62707 62707 62707 62707 62707 62707 62707 62707 62707 62707 62707 62707 62707 62707 62707 62707 62707 62707 62707 62707 62707 62707 62707 62707 62707 62707 62707 62707 62707 62707 62707 62707 62707 62707 62707 62707 62707 62707 62707 62707 62707 62707 62707 62707 62707 62707 62707 62707 62707 62707 62707 62707 62707 62707 62707 62707 62707 62707 62707 62707 62707 62707 62707 62707 62707 62707 62707 62707 62707 62707 62707 62707 62707 62707 62707 62707 62707 62707 62707 62707 62707 62707 62707 62707 62707 62707 62707 62707 62707 62707 62707 62707 62707 62707 62707 62707 62707 62707 62707 62707 62707 62707 62707 62707 62707 62707 62707 62707 62707 62707 62707 62707 62707 62707 62707 62707 62707 62707 62707 62707 62707 62707 62707 62707 62707 62707 62707 62707 62707 62707 62707 62707 62707 62707 62707 62707 62707 62707 62707 62707 62707 62707 62707 62707 62707 62707 62707 62707 62707 62707 62707 62707 62707 62707 62707 62707 
0 0 0 0 0 0 0 0 0 0 0 0 0 0 0 0 0 0 21803 21803 21803 21803 27875 27875 27875 27875 27875 27875 27875 27875 27875 27875 27875 27875 27875 27875 27875 27875 27875 27875 27875 27875 27875 27875 27875 27875 27875 27875 27875 27875 27875 27875 27875 27875 27875 27875 27875 27875 27875 27875 27875 27875 27875 27875 27875 27875 27875 27875 27875 27875 27875 27875 27875 27875 27875 27875 27875 27875 27875 27875 27875 27875 27875 27875 27875 27875 27875 27875 27875 27875 27875 27875 27875 27875 27875 27875 27875 27875 27875 27875 27875 27875 27875 27875 27875 27875 27875 27875 27875 27875 27875 27875 27875 27875 27875 27875 27875 27875 27875 27875 27875 27875 27875 27875 27875 27875 27875 27875 27875 27875 27875 27875 27875 27875 27875 27875 27875 27875 27875 27875 27875 27875 27875 27875 27875 27875 27875 27875 27875 27875 27875 27875 27875 27875 27875 27875 27875 27875 27875 27875 27875 27875 27875 27875 27875 27875 27875 27875 27875 27875 27875 27875 27875 27875 27875 27875 27875 27875 27875 27875 27875 27875 27875 27875 27875 27875 27875 27875 27875 27875 27875 27875 27875 27875 27875 27875 27875 27875 27875 27875 27875 
0 0 0 0 0 0 0 0 0 0 0 0 0 0 0 0 618 618 11190 16355 24848 34084 34084 34084 34084 34084 34084 34084 34084 34084 34084 34084 34084 34084 34084 34084 34084 34084 34084 34084 34084 34084 34084 34084 34084 34084 34084 34084 34084 34084 34084 34084 34084 34084 34084 34084 34084 34084 34084 34084 34084 34084 34084 34084 34084 34084 34084 34084 34084 34084 34084 34084 34084 34084 34084 34084 34084 34084 34084 34084 34084 34084 34084 34084 34084 34084 34084 34084 34084 34084 34084 34084 34084 34084 34084 34084 34084 34084 34084 34084 34084 34084 34084 34084 34084 34084 34084 34084 34084 34084 34084 34084 34084 34084 34084 34084 34084 34084 34084 34084 34084 34084 34084 34084 34084 34084 34084 34084 34084 34084 34084 34084 34084 34084 34084 34084 34084 34084 34084 34084 34084 34084 34084 34084 34084 34084 34084 34084 34084 34084 34084 34084 34084 34084 34084 34084 34084 34084 34084 34084 34084 34084 34084 34084 34084 34084 34084 34084 34084 34084 34084 34084 34084 34084 34084 34084 34084 34084 34084 34084 34084 34084 34084 34084 34084 34084 34084 34084 34084 34084 34084 34084 34084 34084 34084 34084 34084 34084 34084 34084 34084 
0 0 0 0 0 0 0 0 0 0 0 0 0 0 0 0 0 0 682 682 682 15044 20641 20643 27518 27518 27518 27518 27518 27518 27518 27518 27518 27518 27518 27518 27518 27518 27518 27518 27518 27518 27518 27518 27518 27518 27518 27518 27518 27518 27518 27518 27518 27518 27518 27518 27518 27518 27518 27518 27518 27518 27518 27518 27518 27518 27518 27518 27518 27518 27518 27518 27518 27518 27518 27518 27518 27518 27518 27518 27518 27518 27518 27518 27518 27518 27518 27518 27518 27518 27518 27518 27518 27518 27518 27518 27518 27518 27518 27518 27518 27518 27518 27518 27518 27518 27518 27518 27518 27518 27518 27518 27518 27518 27518 27518 27518 27518 27518 27518 27518 27518 27518 27518 27518 27518 27518 27518 27518 27518 27518 27518 27518 27518 27518 27518 27518 27518 27518 27518 27518 27518 27518 27518 27518 27518 27518 27518 27518 27518 27518 27518 27518 27518 27518 27518 27518 27518 27518 27518 27518 27518 27518 27518 27518 27518 27518 27518 27518 27518 27518 27518 27518 27518 27518 27518 27518 27518 27518 27518 27518 27518 27518 27518 27518 27518 27518 27518 27518 27518 27518 27518 27518 27518 27518 27518 27518 27518 27518 27518 27518 
0 0 0 0 0 0 0 0 0 0 0 0 0 0 0 0 0 0 13101 13101 13102 21536 21625 21625 32375 32375 33583 33583 33583 33583 33583 33583 33583 33583 33583 33583 33583 33583 33583 33583 33583 33583 33583 33583 33583 33583 33583 33583 33583 33583 33583 33583 33583 33583 33583 33583 33583 33583 33583 33583 33583 33583 33583 33583 33583 33583 33583 33583 33583 33583 33583 33583 33583 33583 33583 33583 33583 33583 33583 33583 33583 33583 33583 33583 33583 33583 33583 33583 33583 33583 33583 33583 33583 33583 33583 33583 33583 33583 33583 33583 33583 33583 33583 33583 33583 33583 33583 33583 33583 33583 33583 33583 33583 33583 33583 33583 33583 33583 33583 33583 33583 33583 33583 33583 33583 33583 33583 33583 33583 33583 33583 33583 33583 33583 33583 33583 33583 33583 33583 33583 33583 33583 33583 33583 33583 33583 33583 33583 33583 33583 33583 33583 33583 33583 33583 33583 33583 33583 33583 33583 33583 33583 33583 33583 33583 33583 33583 33583 33583 33583 33583 33583 33583 33583 33583 33583 33583 33583 33583 33583 33583 33583 33583 33583 33583 33583 33583 33583 33583 33583 33583 33583 33583 33583 33583 33583 33583 33583 33583 33583 33583 
0 0 0 0 0 0 0 0 0 0 0 0 0 0 0 0 87 87 87 87 2082 2082 2083 2083 2084 2084 7654 7654 7654 7654 7654 7654 7654 7654 7654 7654 7654 7654 7654 7654 7654 7654 7654 7654 7654 7654 7654 7654 7654 7654 7654 7654 7654 7654 7654 7654 7654 7654 7654 7654 7654 7654 7654 7654 7654 7654 7654 7654 7654 7654 7654 7654 7654 7654 7654 7654 7654 7654 7654 7654 7654 7654 7654 7654 7654 7654 7654 7654 7654 7654 7654 7654 7654 7654 7654 7654 7654 7654 7654 7654 7654 7654 7654 7654 7654 7654 7654 7654 7654 7654 7654 7654 7654 7654 7654 7654 7654 7654 7654 7654 7654 7654 7654 7654 7654 7654 7654 7654 7654 7654 7654 7654 7654 7654 7654 7654 7654 7654 7654 7654 7654 7654 7654 7654 7654 7654 7654 7654 7654 7654 7654 7654 7654 7654 7654 7654 7654 7654 7654 7654 7654 7654 7654 7654 7654 7654 7654 7654 7654 7654 7654 7654 7654 7654 7654 7654 7654 7654 7654 7654 7654 7654 7654 7654 7654 7654 7654 7654 7654 7654 7654 7654 7654 7654 7654 7654 7654 7654 7654 7654 7654 
0 0 0 0 0 0 0 0 0 0 0 0 0 0 0 0 0 0 2195 2197 2277 2522 2523 6313 6313 15107 15107 15107 15107 15107 15107 15107 15107 15107 15107 15107 15107 15107 15107 15107 15107 15107 15107 15107 15107 15107 15107 15107 15107 15107 15107 15107 15107 15107 15107 15107 15107 15107 15107 15107 15107 15107 15107 15107 15107 15107 15107 15107 15107 15107 15107 15107 15107 15107 15107 15107 15107 15107 15107 15107 15107 15107 15107 15107 15107 15107 15107 15107 15107 15107 15107 15107 15107 15107 15107 15107 15107 15107 15107 15107 15107 15107 15107 15107 15107 15107 15107 15107 15107 15107 15107 15107 15107 15107 15107 15107 15107 15107 15107 15107 15107 15107 15107 15107 15107 15107 15107 15107 15107 15107 15107 15107 15107 15107 15107 15107 15107 15107 15107 15107 15107 15107 15107 15107 15107 15107 15107 15107 15107 15107 15107 15107 15107 15107 15107 15107 15107 15107 15107 15107 15107 15107 15107 15107 15107 15107 15107 15107 15107 15107 15107 15107 15107 15107 15107 15107 15107 15107 15107 15107 15107 15107 15107 15107 15107 15107 15107 15107 15107 15107 15107 15107 15107 15107 15107 15107 15107 15107 15107 15107 15107 
0 0 0 0 0 0 0 0 0 0 0 0 0 0 0 0 0 4003 4003 4003 4295 4295 4793 4793 4793 4793 4793 4793 4793 4793 4793 4793 4793 4793 4793 4793 4793 4793 4793 4793 4793 4793 4793 4793 4793 4793 4793 4793 4793 4793 4793 4793 4793 4793 4793 4793 4793 4793 4793 4793 4793 4793 4793 4793 4793 4793 4793 4793 4793 4793 4793 4793 4793 4793 4793 4793 4793 4793 4793 4793 4793 4793 4793 4793 4793 4793 4793 4793 4793 4793 4793 4793 4793 4793 4793 4793 4793 4793 4793 4793 4793 4793 4793 4793 4793 4793 4793 4793 4793 4793 4793 4793 4793 4793 4793 4793 4793 4793 4793 4793 4793 4793 4793 4793 4793 4793 4793 4793 4793 4793 4793 4793 4793 4793 4793 4793 4793 4793 4793 4793 4793 4793 4793 4793 4793 4793 4793 4793 4793 4793 4793 4793 4793 4793 4793 4793 4793 4793 4793 4793 4793 4793 4793 4793 4793 4793 4793 4793 4793 4793 4793 4793 4793 4793 4793 4793 4793 4793 4793 4793 4793 4793 4793 4793 4793 4793 4793 4793 4793 4793 4793 4793 4793 4793 4793 4793 4793 4793 4793 4793 4793 
0 0 0 0 0 0 0 0 0 0 0 0 0 0 0 0 0 0 1740 1740 2034 2034 12658 12658 18298 32400 41854 41854 41854 41854 41854 41854 41854 41854 41854 41854 41854 41854 41854 41854 41854 41854 41854 41854 41854 41854 41854 41854 41854 41854 41854 41854 41854 41854 41854 41854 41854 41854 41854 41854 41854 41854 41854 41854 41854 41854 41854 41854 41854 41854 41854 41854 41854 41854 41854 41854 41854 41854 41854 41854 41854 41854 41854 41854 41854 41854 41854 41854 41854 41854 41854 41854 41854 41854 41854 41854 41854 41854 41854 41854 41854 41854 41854 41854 41854 41854 41854 41854 41854 41854 41854 41854 41854 41854 41854 41854 41854 41854 41854 41854 41854 41854 41854 41854 41854 41854 41854 41854 41854 41854 41854 41854 41854 41854 41854 41854 41854 41854 41854 41854 41854 41854 41854 41854 41854 41854 41854 41854 41854 41854 41854 41854 41854 41854 41854 41854 41854 41854 41854 41854 41854 41854 41854 41854 41854 41854 41854 41854 41854 41854 41854 41854 41854 41854 41854 41854 41854 41854 41854 41854 41854 41854 41854 41854 41854 41854 41854 41854 41854 41854 41854 41854 41854 41854 41854 41854 41854 41854 41854 41854 41854 
0 0 0 0 0 0 0 0 0 0 0 0 0 0 0 0 0 0 742 2417 11271 11271 11271 14227 14228 14228 14228 23026 23026 23026 23026 23026 23026 23026 23026 23026 23026 23026 23026 23026 23026 23026 23026 23026 23026 23026 23026 23026 23026 23026 23026 23026 23026 23026 23026 23026 23026 23026 23026 23026 23026 23026 23026 23026 23026 23026 23026 23026 23026 23026 23026 23026 23026 23026 23026 23026 23026 23026 23026 23026 23026 23026 23026 23026 23026 23026 23026 23026 23026 23026 23026 23026 23026 23026 23026 23026 23026 23026 23026 23026 23026 23026 23026 23026 23026 23026 23026 23026 23026 23026 23026 23026 23026 23026 23026 23026 23026 23026 23026 23026 23026 23026 23026 23026 23026 23026 23026 23026 23026 23026 23026 23026 23026 23026 23026 23026 23026 23026 23026 23026 23026 23026 23026 23026 23026 23026 23026 23026 23026 23026 23026 23026 23026 23026 23026 23026 23026 23026 23026 23026 23026 23026 23026 23026 23026 23026 23026 23026 23026 23026 23026 23026 23026 23026 23026 23026 23026 23026 23026 23026 23026 23026 23026 23026 23026 23026 23026 23026 23026 23026 23026 23026 23026 23026 23026 23026 23026 23026 23026 23026 23026 
0 0 0 0 0 0 0 0 0 0 0 0 0 0 0 0 0 0 13498 13498 13498 22177 27655 27655 27655 27655 27655 27655 27655 27655 27655 27655 27655 27655 27655 27655 27655 27655 27655 27655 27655 27655 27655 27655 27655 27655 27655 27655 27655 27655 27655 27655 27655 27655 27655 27655 27655 27655 27655 27655 27655 27655 27655 27655 27655 27655 27655 27655 27655 27655 27655 27655 27655 27655 27655 27655 27655 27655 27655 27655 27655 27655 27655 27655 27655 27655 27655 27655 27655 27655 27655 27655 27655 27655 27655 27655 27655 27655 27655 27655 27655 27655 27655 27655 27655 27655 27655 27655 27655 27655 27655 27655 27655 27655 27655 27655 27655 27655 27655 27655 27655 27655 27655 27655 27655 27655 27655 27655 27655 27655 27655 27655 27655 27655 27655 27655 27655 27655 27655 27655 27655 27655 27655 27655 27655 27655 27655 27655 27655 27655 27655 27655 27655 27655 27655 27655 27655 27655 27655 27655 27655 27655 27655 27655 27655 27655 27655 27655 27655 27655 27655 27655 27655 27655 27655 27655 27655 27655 27655 27655 27655 27655 27655 27655 27655 27655 27655 27655 27655 27655 27655 27655 27655 27655 27655 27655 27655 27655 27655 27655 27655 
0 0 0 0 0 0 0 0 0 0 0 0 0 0 0 0 0 9858 9858 11780 17272 30836 32417 32418 32424 32428 38269 38269 38269 38269 38269 38269 38269 38269 38269 38269 38269 38269 38269 38269 38269 38269 38269 38269 38269 38269 38269 38269 38269 38269 38269 38269 38269 38269 38269 38269 38269 38269 38269 38269 38269 38269 38269 38269 38269 38269 38269 38269 38269 38269 38269 38269 38269 38269 38269 38269 38269 38269 38269 38269 38269 38269 38269 38269 38269 38269 38269 38269 38269 38269 38269 38269 38269 38269 38269 38269 38269 38269 38269 38269 38269 38269 38269 38269 38269 38269 38269 38269 38269 38269 38269 38269 38269 38269 38269 38269 38269 38269 38269 38269 38269 38269 38269 38269 38269 38269 38269 38269 38269 38269 38269 38269 38269 38269 38269 38269 38269 38269 38269 38269 38269 38269 38269 38269 38269 38269 38269 38269 38269 38269 38269 38269 38269 38269 38269 38269 38269 38269 38269 38269 38269 38269 38269 38269 38269 38269 38269 38269 38269 38269 38269 38269 38269 38269 38269 38269 38269 38269 38269 38269 38269 38269 38269 38269 38269 38269 38269 38269 38269 38269 38269 38269 38269 38269 38269 38269 38269 38269 38269 38269 38269 
0 0 0 0 0 0 0 0 0 0 0 0 0 0 0 0 0 0 593 2325 2325 2519 2519 4407 4412 24473 24473 28425 30417 30417 30417 30417 30417 30417 30417 30417 30417 30417 30417 30417 30417 30417 30417 30417 30417 30417 30417 30417 30417 30417 30417 30417 30417 30417 30417 30417 30417 30417 30417 30417 30417 30417 30417 30417 30417 30417 30417 30417 30417 30417 30417 30417 30417 30417 30417 30417 30417 30417 30417 30417 30417 30417 30417 30417 30417 30417 30417 30417 30417 30417 30417 30417 30417 30417 30417 30417 30417 30417 30417 30417 30417 30417 30417 30417 30417 30417 30417 30417 30417 30417 30417 30417 30417 30417 30417 30417 30417 30417 30417 30417 30417 30417 30417 30417 30417 30417 30417 30417 30417 30417 30417 30417 30417 30417 30417 30417 30417 30417 30417 30417 30417 30417 30417 30417 30417 30417 30417 30417 30417 30417 30417 30417 30417 30417 30417 30417 30417 30417 30417 30417 30417 30417 30417 30417 30417 30417 30417 30417 30417 30417 30417 30417 30417 30417 30417 30417 30417 30417 30417 30417 30417 30417 30417 30417 30417 30417 30417 30417 30417 30417 30417 30417 30417 30417 30417 30417 30417 30417 30417 30417 30417 
0 0 0 0 0 0 0 0 0 0 0 0 0 0 0 0 0 221 221 508 986 7355 7355 7355 13376 13376 13376 13376 13376 13376 13376 13376 13376 13376 13376 13376 13376 13376 13376 13376 13376 13376 13376 13376 13376 13376 13376 13376 13376 13376 13376 13376 13376 13376 13376 13376 13376 13376 13376 13376 13376 13376 13376 13376 13376 13376 13376 13376 13376 13376 13376 13376 13376 13376 13376 13376 13376 13376 13376 13376 13376 13376 13376 13376 13376 13376 13376 13376 13376 13376 13376 13376 13376 13376 13376 13376 13376 13376 13376 13376 13376 13376 13376 13376 13376 13376 13376 13376 13376 13376 13376 13376 13376 13376 13376 13376 13376 13376 13376 13376 13376 13376 13376 13376 13376 13376 13376 13376 13376 13376 13376 13376 13376 13376 13376 13376 13376 13376 13376 13376 13376 13376 13376 13376 13376 13376 13376 13376 13376 13376 13376 13376 13376 13376 13376 13376 13376 13376 13376 13376 13376 13376 13376 13376 13376 13376 13376 13376 13376 13376 13376 13376 13376 13376 13376 13376 13376 13376 13376 13376 13376 13376 13376 13376 13376 13376 13376 13376 13376 13376 13376 13376 13376 13376 13376 13376 13376 13376 13376 13376 13376 
0 0 0 0 0 0 0 0 0 0 0 0 0 0 0 0 6631 6631 23984 23984 29490 40456 46421 46421 46421 46421 46421 46421 46421 46421 46421 46421 46421 46421 46421 46421 46421 46421 46421 46421 46421 46421 46421 46421 46421 46421 46421 46421 46421 46421 46421 46421 46421 46421 46421 46421 46421 46421 46421 46421 46421 46421 46421 46421 46421 46421 46421 46421 46421 46421 46421 46421 46421 46421 46421 46421 46421 46421 46421 46421 46421 46421 46421 46421 46421 46421 46421 46421 46421 46421 46421 46421 46421 46421 46421 46421 46421 46421 46421 46421 46421 46421 46421 46421 46421 46421 46421 46421 46421 46421 46421 46421 46421 46421 46421 46421 46421 46421 46421 46421 46421 46421 46421 46421 46421 46421 46421 46421 46421 46421 46421 46421 46421 46421 46421 46421 46421 46421 46421 46421 46421 46421 46421 46421 46421 46421 46421 46421 46421 46421 46421 46421 46421 46421 46421 46421 46421 46421 46421 46421 46421 46421 46421 46421 46421 46421 46421 46421 46421 46421 46421 46421 46421 46421 46421 46421 46421 46421 46421 46421 46421 46421 46421 46421 46421 46421 46421 46421 46421 46421 46421 46421 46421 46421 46421 46421 46421 46421 46421 46421 46421 
0 0 0 0 0 0 0 0 0 0 0 0 0 0 0 0 0 0 0 79 79 79 6212 6212 6212 6212 6212 6212 6212 6212 6212 6212 6212 6212 6212 6212 6212 6212 6212 6212 6212 6212 6212 6212 6212 6212 6212 6212 6212 6212 6212 6212 6212 6212 6212 6212 6212 6212 6212 6212 6212 6212 6212 6212 6212 6212 6212 6212 6212 6212 6212 6212 6212 6212 6212 6212 6212 6212 6212 6212 6212 6212 6212 6212 6212 6212 6212 6212 6212 6212 6212 6212 6212 6212 6212 6212 6212 6212 6212 6212 6212 6212 6212 6212 6212 6212 6212 6212 6212 6212 6212 6212 6212 6212 6212 6212 6212 6212 6212 6212 6212 6212 6212 6212 6212 6212 6212 6212 6212 6212 6212 6212 6212 6212 6212 6212 6212 6212 6212 6212 6212 6212 6212 6212 6212 6212 6212 6212 6212 6212 6212 6212 6212 6212 6212 6212 6212 6212 6212 6212 6212 6212 6212 6212 6212 6212 6212 6212 6212 6212 6212 6212 6212 6212 6212 6212 6212 6212 6212 6212 6212 6212 6212 6212 6212 6212 6212 6212 6212 6212 6212 6212 6212 6212 6212 6212 6212 6212 6212 6212 6212 
0 0 0 0 0 0 0 0 0 0 0 0 0 0 0 0 0 0 88 825 1647 1647 1647 1647 1647 1647 1647 1647 1647 1647 1647 1647 1647 1647 1647 1647 1647 1647 1647 1647 1647 1647 1647 1647 1647 1647 1647 1647 1647 1647 1647 1647 1647 1647 1647 1647 1647 1647 1647 1647 1647 1647 1647 1647 1647 1647 1647 1647 1647 1647 1647 1647 1647 1647 1647 1647 1647 1647 1647 1647 1647 1647 1647 1647 1647 1647 1647 1647 1647 1647 1647 1647 1647 1647 1647 1647 1647 1647 1647 1647 1647 1647 1647 1647 1647 1647 1647 1647 1647 1647 1647 1647 1647 1647 1647 1647 1647 1647 1647 1647 1647 1647 1647 1647 1647 1647 1647 1647 1647 1647 1647 1647 1647 1647 1647 1647 1647 1647 1647 1647 1647 1647 1647 1647 1647 1647 1647 1647 1647 1647 1647 1647 1647 1647 1647 1647 1647 1647 1647 1647 1647 1647 1647 1647 1647 1647 1647 1647 1647 1647 1647 1647 1647 1647 1647 1647 1647 1647 1647 1647 1647 1647 1647 1647 1647 1647 1647 1647 1647 1647 1647 1647 1647 1647 1647 1647 1647 1647 1647 1647 1647 
0 0 0 0 0 0 0 0 0 0 0 0 0 0 0 0 0 205 6330 6330 10922 10923 14946 18218 18218 18218 18218 18218 18218 18218 18218 18218 18218 18218 18218 18218 18218 18218 18218 18218 18218 18218 18218 18218 18218 18218 18218 18218 18218 18218 18218 18218 18218 18218 18218 18218 18218 18218 18218 18218 18218 18218 18218 18218 18218 18218 18218 18218 18218 18218 18218 18218 18218 18218 18218 18218 18218 18218 18218 18218 18218 18218 18218 18218 18218 18218 18218 18218 18218 18218 18218 18218 18218 18218 18218 18218 18218 18218 18218 18218 18218 18218 18218 18218 18218 18218 18218 18218 18218 18218 18218 18218 18218 18218 18218 18218 18218 18218 18218 18218 18218 18218 18218 18218 18218 18218 18218 18218 18218 18218 18218 18218 18218 18218 18218 18218 18218 18218 18218 18218 18218 18218 18218 18218 18218 18218 18218 18218 18218 18218 18218 18218 18218 18218 18218 18218 18218 18218 18218 18218 18218 18218 18218 18218 18218 18218 18218 18218 18218 18218 18218 18218 18218 18218 18218 18218 18218 18218 18218 18218 18218 18218 18218 18218 18218 18218 18218 18218 18218 18218 18218 18218 18218 18218 18218 18218 18218 18218 18218 18218 18218 
0 0 0 0 0 0 0 0 0 0 0 0 0 0 0 0 0 727 727 4381 4381 4381 4381 6770 6770 6770 6770 6770 6770 6770 6770 6770 6770 6770 6770 6770 6770 6770 6770 6770 6770 6770 6770 6770 6770 6770 6770 6770 6770 6770 6770 6770 6770 6770 6770 6770 6770 6770 6770 6770 6770 6770 6770 6770 6770 6770 6770 6770 6770 6770 6770 6770 6770 6770 6770 6770 6770 6770 6770 6770 6770 6770 6770 6770 6770 6770 6770 6770 6770 6770 6770 6770 6770 6770 6770 6770 6770 6770 6770 6770 6770 6770 6770 6770 6770 6770 6770 6770 6770 6770 6770 6770 6770 6770 6770 6770 6770 6770 6770 6770 6770 6770 6770 6770 6770 6770 6770 6770 6770 6770 6770 6770 6770 6770 6770 6770 6770 6770 6770 6770 6770 6770 6770 6770 6770 6770 6770 6770 6770 6770 6770 6770 6770 6770 6770 6770 6770 6770 6770 6770 6770 6770 6770 6770 6770 6770 6770 6770 6770 6770 6770 6770 6770 6770 6770 6770 6770 6770 6770 6770 6770 6770 6770 6770 6770 6770 6770 6770 6770 6770 6770 6770 6770 6770 6770 6770 6770 6770 6770 6770 6770 
0 0 0 0 0 0 0 0 0 0 0 0 0 0 0 0 0 3062 3062 5653 6898 7154 9384 22297 27073 32949 36436 36436 36436 36436 36436 36436 36436 36436 36436 36436 36436 36436 36436 36436 36436 36436 36436 36436 36436 36436 36436 36436 36436 36436 36436 36436 36436 36436 36436 36436 36436 36436 36436 36436 36436 36436 36436 36436 36436 36436 36436 36436 36436 36436 36436 36436 36436 36436 36436 36436 36436 36436 36436 36436 36436 36436 36436 36436 36436 36436 36436 36436 36436 36436 36436 36436 36436 36436 36436 36436 36436 36436 36436 36436 36436 36436 36436 36436 36436 36436 36436 36436 36436 36436 36436 36436 36436 36436 36436 36436 36436 36436 36436 36436 36436 36436 36436 36436 36436 36436 36436 36436 36436 36436 36436 36436 36436 36436 36436 36436 36436 36436 36436 36436 36436 36436 36436 36436 36436 36436 36436 36436 36436 36436 36436 36436 36436 36436 36436 36436 36436 36436 36436 36436 36436 36436 36436 36436 36436 36436 36436 36436 36436 36436 36436 36436 36436 36436 36436 36436 36436 36436 36436 36436 36436 36436 36436 36436 36436 36436 36436 36436 36436 36436 36436 36436 36436 36436 36436 36436 36436 36436 36436 36436 36436 
0 0 0 0 0 0 0 0 0 0 0 0 0 0 0 0 0 0 0 85 4263 4739 4739 4739 4739 27316 27316 27316 27316 27316 27316 27316 27316 27316 27316 27316 27316 27316 27316 27316 27316 27316 27316 27316 27316 27316 27316 27316 27316 27316 27316 27316 27316 27316 27316 27316 27316 27316 27316 27316 27316 27316 27316 27316 27316 27316 27316 27316 27316 27316 27316 27316 27316 27316 27316 27316 27316 27316 27316 27316 27316 27316 27316 27316 27316 27316 27316 27316 27316 27316 27316 27316 27316 27316 27316 27316 27316 27316 27316 27316 27316 27316 27316 27316 27316 27316 27316 27316 27316 27316 27316 27316 27316 27316 27316 27316 27316 27316 27316 27316 27316 27316 27316 27316 27316 27316 27316 27316 27316 27316 27316 27316 27316 27316 27316 27316 27316 27316 27316 27316 27316 27316 27316 27316 27316 27316 27316 27316 27316 27316 27316 27316 27316 27316 27316 27316 27316 27316 27316 27316 27316 27316 27316 27316 27316 27316 27316 27316 27316 27316 27316 27316 27316 27316 27316 27316 27316 27316 27316 27316 27316 27316 27316 27316 27316 27316 27316 27316 27316 27316 27316 27316 27316 27316 27316 27316 27316 27316 27316 27316 27316 
0 0 0 0 0 0 0 0 0 0 0 0 0 0 0 0 0 0 7451 7451 7451 7451 8539 11354 11354 11354 11354 11354 11354 11354 11354 11354 11354 11354 11354 11354 11354 11354 11354 11354 11354 11354 11354 11354 11354 11354 11354 11354 11354 11354 11354 11354 11354 11354 11354 11354 11354 11354 11354 11354 11354 11354 11354 11354 11354 11354 11354 11354 11354 11354 11354 11354 11354 11354 11354 11354 11354 11354 11354 11354 11354 11354 11354 11354 11354 11354 11354 11354 11354 11354 11354 11354 11354 11354 11354 11354 11354 11354 11354 11354 11354 11354 11354 11354 11354 11354 11354 11354 11354 11354 11354 11354 11354 11354 11354 11354 11354 11354 11354 11354 11354 11354 11354 11354 11354 11354 11354 11354 11354 11354 11354 11354 11354 11354 11354 11354 11354 11354 11354 11354 11354 11354 11354 11354 11354 11354 11354 11354 11354 11354 11354 11354 11354 11354 11354 11354 11354 11354 11354 11354 11354 11354 11354 11354 11354 11354 11354 11354 11354 11354 11354 11354 11354 11354 11354 11354 11354 11354 11354 11354 11354 11354 11354 11354 11354 11354 11354 11354 11354 11354 11354 11354 11354 11354 11354 11354 11354 11354 11354 11354 11354 
0 0 0 0 0 0 0 0 0 0 0 0 0 0 0 0 0 0 8443 9991 9991 9991 15872 15872 15872 15872 15872 15872 15872 15872 15872 15872 15872 15872 15872 15872 15872 15872 15872 15872 15872 15872 15872 15872 15872 15872 15872 15872 15872 15872 15872 15872 15872 15872 15872 15872 15872 15872 15872 15872 15872 15872 15872 15872 15872 15872 15872 15872 15872 15872 15872 15872 15872 15872 15872 15872 15872 15872 15872 15872 15872 15872 15872 15872 15872 15872 15872 15872 15872 15872 15872 15872 15872 15872 15872 15872 15872 15872 15872 15872 15872 15872 15872 15872 15872 15872 15872 15872 15872 15872 15872 15872 15872 15872 15872 15872 15872 15872 15872 15872 15872 15872 15872 15872 15872 15872 15872 15872 15872 15872 15872 15872 15872 15872 15872 15872 15872 15872 15872 15872 15872 15872 15872 15872 15872 15872 15872 15872 15872 15872 15872 15872 15872 15872 15872 15872 15872 15872 15872 15872 15872 15872 15872 15872 15872 15872 15872 15872 15872 15872 15872 15872 15872 15872 15872 15872 15872 15872 15872 15872 15872 15872 15872 15872 15872 15872 15872 15872 15872 15872 15872 15872 15872 15872 15872 15872 15872 15872 15872 15872 15872 
0 0 0 0 0 0 0 0 0 0 0 0 0 0 0 0 0 0 3467 3467 16626 28532 35106 44554 44554 44554 44554 44554 44554 44554 44554 44554 44554 44554 44554 44554 44554 44554 44554 44554 44554 44554 44554 44554 44554 44554 44554 44554 44554 44554 44554 44554 44554 44554 44554 44554 44554 44554 44554 44554 44554 44554 44554 44554 44554 44554 44554 44554 44554 44554 44554 44554 44554 44554 44554 44554 44554 44554 44554 44554 44554 44554 44554 44554 44554 44554 44554 44554 44554 44554 44554 44554 44554 44554 44554 44554 44554 44554 44554 44554 44554 44554 44554 44554 44554 44554 44554 44554 44554 44554 44554 44554 44554 44554 44554 44554 44554 44554 44554 44554 44554 44554 44554 44554 44554 44554 44554 44554 44554 44554 44554 44554 44554 44554 44554 44554 44554 44554 44554 44554 44554 44554 44554 44554 44554 44554 44554 44554 44554 44554 44554 44554 44554 44554 44554 44554 44554 44554 44554 44554 44554 44554 44554 44554 44554 44554 44554 44554 44554 44554 44554 44554 44554 44554 44554 44554 44554 44554 44554 44554 44554 44554 44554 44554 44554 44554 44554 44554 44554 44554 44554 44554 44554 44554 44554 44554 44554 44554 44554 44554 44554 
0 0 0 0 0 0 0 0 0 0 0 0 0 0 0 0 0 0 3952 9401 12528 35123 41058 46655 65410 67407 67422 67427 81696 81696 81696 81696 81696 81696 81696 81696 81696 81696 81696 81696 81696 81696 81696 81696 81696 81696 81696 81696 81696 81696 81696 81696 81696 81696 81696 81696 81696 81696 81696 81696 81696 81696 81696 81696 81696 81696 81696 81696 81696 81696 81696 81696 81696 81696 81696 81696 81696 81696 81696 81696 81696 81696 81696 81696 81696 81696 81696 81696 81696 81696 81696 81696 81696 81696 81696 81696 81696 81696 81696 81696 81696 81696 81696 81696 81696 81696 81696 81696 81696 81696 81696 81696 81696 81696 81696 81696 81696 81696 81696 81696 81696 81696 81696 81696 81696 81696 81696 81696 81696 81696 81696 81696 81696 81696 81696 81696 81696 81696 81696 81696 81696 81696 81696 81696 81696 81696 81696 81696 81696 81696 81696 81696 81696 81696 81696 81696 81696 81696 81696 81696 81696 81696 81696 81696 81696 81696 81696 81696 81696 81696 81696 81696 81696 81696 81696 81696 81696 81696 81696 81696 81696 81696 81696 81696 81696 81696 81696 81696 81696 81696 81696 81696 81696 81696 81696 81696 81696 81696 81696 81696 81696 
0 0 0 0 0 0 0 0 0 0 0 0 0 0 0 0 493 493 6922 13094 16042 26654 26654 26654 26654 26654 26654 26654 26654 26654 26654 26654 26654 26654 26654 26654 26654 26654 26654 26654 26654 26654 26654 26654 26654 26654 26654 26654 26654 26654 26654 26654 26654 26654 26654 26654 26654 26654 26654 26654 26654 26654 26654 26654 26654 26654 26654 26654 26654 26654 26654 26654 26654 26654 26654 26654 26654 26654 26654 26654 26654 26654 26654 26654 26654 26654 26654 26654 26654 26654 26654 26654 26654 26654 26654 26654 26654 26654 26654 26654 26654 26654 26654 26654 26654 26654 26654 26654 26654 26654 26654 26654 26654 26654 26654 26654 26654 26654 26654 26654 26654 26654 26654 26654 26654 26654 26654 26654 26654 26654 26654 26654 26654 26654 26654 26654 26654 26654 26654 26654 26654 26654 26654 26654 26654 26654 26654 26654 26654 26654 26654 26654 26654 26654 26654 26654 26654 26654 26654 26654 26654 26654 26654 26654 26654 26654 26654 26654 26654 26654 26654 26654 26654 26654 26654 26654 26654 26654 26654 26654 26654 26654 26654 26654 26654 26654 26654 26654 26654 26654 26654 26654 26654 26654 26654 26654 26654 26654 26654 26654 26654 
0 0 0 0 0 0 0 0 0 0 0 0 0 0 0 0 0 0 9692 9692 11782 13171 13171 17664 17664 17664 17664 17664 17664 17664 17664 17664 17664 17664 17664 17664 17664 17664 17664 17664 17664 17664 17664 17664 17664 17664 17664 17664 17664 17664 17664 17664 17664 17664 17664 17664 17664 17664 17664 17664 17664 17664 17664 17664 17664 17664 17664 17664 17664 17664 17664 17664 17664 17664 17664 17664 17664 17664 17664 17664 17664 17664 17664 17664 17664 17664 17664 17664 17664 17664 17664 17664 17664 17664 17664 17664 17664 17664 17664 17664 17664 17664 17664 17664 17664 17664 17664 17664 17664 17664 17664 17664 17664 17664 17664 17664 17664 17664 17664 17664 17664 17664 17664 17664 17664 17664 17664 17664 17664 17664 17664 17664 17664 17664 17664 17664 17664 17664 17664 17664 17664 17664 17664 17664 17664 17664 17664 17664 17664 17664 17664 17664 17664 17664 17664 17664 17664 17664 17664 17664 17664 17664 17664 17664 17664 17664 17664 17664 17664 17664 17664 17664 17664 17664 17664 17664 17664 17664 17664 17664 17664 17664 17664 17664 17664 17664 17664 17664 17664 17664 17664 17664 17664 17664 17664 17664 17664 17664 17664 17664 17664 
0 0 0 0 0 0 0 0 0 0 0 0 0 0 0 0 0 125 125 3113 3184 3184 6265 20200 20200 20200 20200 20200 20200 20200 20200 20200 20200 20200 20200 20200 20200 20200 20200 20200 20200 20200 20200 20200 20200 20200 20200 20200 20200 20200 20200 20200 20200 20200 20200 20200 20200 20200 20200 20200 20200 20200 20200 20200 20200 20200 20200 20200 20200 20200 20200 20200 20200 20200 20200 20200 20200 20200 20200 20200 20200 20200 20200 20200 20200 20200 20200 20200 20200 20200 20200 20200 20200 20200 20200 20200 20200 20200 20200 20200 20200 20200 20200 20200 20200 20200 20200 20200 20200 20200 20200 20200 20200 20200 20200 20200 20200 20200 20200 20200 20200 20200 20200 20200 20200 20200 20200 20200 20200 20200 20200 20200 20200 20200 20200 20200 20200 20200 20200 20200 20200 20200 20200 20200 20200 20200 20200 20200 20200 20200 20200 20200 20200 20200 20200 20200 20200 20200 20200 20200 20200 20200 20200 20200 20200 20200 20200 20200 20200 20200 20200 20200 20200 20200 20200 20200 20200 20200 20200 20200 20200 20200 20200 20200 20200 20200 20200 20200 20200 20200 20200 20200 20200 20200 20200 20200 20200 20200 20200 20200 20200 
0 0 0 0 0 0 0 0 0 0 0 0 0 0 0 0 0 6168 6168 6168 6168 6902 16933 27646 27646 27646 27646 27646 27646 27646 27646 27646 27646 27646 27646 27646 27646 27646 27646 27646 27646 27646 27646 27646 27646 27646 27646 27646 27646 27646 27646 27646 27646 27646 27646 27646 27646 27646 27646 27646 27646 27646 27646 27646 27646 27646 27646 27646 27646 27646 27646 27646 27646 27646 27646 27646 27646 27646 27646 27646 27646 27646 27646 27646 27646 27646 27646 27646 27646 27646 27646 27646 27646 27646 27646 27646 27646 27646 27646 27646 27646 27646 27646 27646 27646 27646 27646 27646 27646 27646 27646 27646 27646 27646 27646 27646 27646 27646 27646 27646 27646 27646 27646 27646 27646 27646 27646 27646 27646 27646 27646 27646 27646 27646 27646 27646 27646 27646 27646 27646 27646 27646 27646 27646 27646 27646 27646 27646 27646 27646 27646 27646 27646 27646 27646 27646 27646 27646 27646 27646 27646 27646 27646 27646 27646 27646 27646 27646 27646 27646 27646 27646 27646 27646 27646 27646 27646 27646 27646 27646 27646 27646 27646 27646 27646 27646 27646 27646 27646 27646 27646 27646 27646 27646 27646 27646 27646 27646 27646 27646 27646 
0 0 0 0 0 0 0 0 0 0 0 0 0 0 0 0 0 0 0 0 4552 4552 19459 19462 22617 31407 31407 31407 31407 31407 31407 31407 31407 31407 31407 31407 31407 31407 31407 31407 31407 31407 31407 31407 31407 31407 31407 31407 31407 31407 31407 31407 31407 31407 31407 31407 31407 31407 31407 31407 31407 31407 31407 31407 31407 31407 31407 31407 31407 31407 31407 31407 31407 31407 31407 31407 31407 31407 31407 31407 31407 31407 31407 31407 31407 31407 31407 31407 31407 31407 31407 31407 31407 31407 31407 31407 31407 31407 31407 31407 31407 31407 31407 31407 31407 31407 31407 31407 31407 31407 31407 31407 31407 31407 31407 31407 31407 31407 31407 31407 31407 31407 31407 31407 31407 31407 31407 31407 31407 31407 31407 31407 31407 31407 31407 31407 31407 31407 31407 31407 31407 31407 31407 31407 31407 31407 31407 31407 31407 31407 31407 31407 31407 31407 31407 31407 31407 31407 31407 31407 31407 31407 31407 31407 31407 31407 31407 31407 31407 31407 31407 31407 31407 31407 31407 31407 31407 31407 31407 31407 31407 31407 31407 31407 31407 31407 31407 31407 31407 31407 31407 31407 31407 31407 31407 31407 31407 31407 31407 31407 31407 
0 0 0 0 0 0 0 0 0 0 0 0 0 0 0 0 0 0 0 1 3380 3380 16224 16224 16224 22659 23257 23257 23257 23257 23257 23257 23257 23257 23257 23257 23257 23257 23257 23257 23257 23257 23257 23257 23257 23257 23257 23257 23257 23257 23257 23257 23257 23257 23257 23257 23257 23257 23257 23257 23257 23257 23257 23257 23257 23257 23257 23257 23257 23257 23257 23257 23257 23257 23257 23257 23257 23257 23257 23257 23257 23257 23257 23257 23257 23257 23257 23257 23257 23257 23257 23257 23257 23257 23257 23257 23257 23257 23257 23257 23257 23257 23257 23257 23257 23257 23257 23257 23257 23257 23257 23257 23257 23257 23257 23257 23257 23257 23257 23257 23257 23257 23257 23257 23257 23257 23257 23257 23257 23257 23257 23257 23257 23257 23257 23257 23257 23257 23257 23257 23257 23257 23257 23257 23257 23257 23257 23257 23257 23257 23257 23257 23257 23257 23257 23257 23257 23257 23257 23257 23257 23257 23257 23257 23257 23257 23257 23257 23257 23257 23257 23257 23257 23257 23257 23257 23257 23257 23257 23257 23257 23257 23257 23257 23257 23257 23257 23257 23257 23257 23257 23257 23257 23257 23257 23257 23257 23257 23257 23257 23257 
0 0 0 0 0 0 0 0 0 0 0 0 0 0 0 0 0 0 0 0 0 186 186 11795 11797 11798 13787 22783 22783 22783 22783 22783 22783 22783 22783 22783 22783 22783 22783 22783 22783 22783 22783 22783 22783 22783 22783 22783 22783 22783 22783 22783 22783 22783 22783 22783 22783 22783 22783 22783 22783 22783 22783 22783 22783 22783 22783 22783 22783 22783 22783 22783 22783 22783 22783 22783 22783 22783 22783 22783 22783 22783 22783 22783 22783 22783 22783 22783 22783 22783 22783 22783 22783 22783 22783 22783 22783 22783 22783 22783 22783 22783 22783 22783 22783 22783 22783 22783 22783 22783 22783 22783 22783 22783 22783 22783 22783 22783 22783 22783 22783 22783 22783 22783 22783 22783 22783 22783 22783 22783 22783 22783 22783 22783 22783 22783 22783 22783 22783 22783 22783 22783 22783 22783 22783 22783 22783 22783 22783 22783 22783 22783 22783 22783 22783 22783 22783 22783 22783 22783 22783 22783 22783 22783 22783 22783 22783 22783 22783 22783 22783 22783 22783 22783 22783 22783 22783 22783 22783 22783 22783 22783 22783 22783 22783 22783 22783 22783 22783 22783 22783 22783 22783 22783 22783 22783 22783 22783 22783 22783 22783 
0 0 0 0 0 0 0 0 0 0 0 0 0 0 0 0 0 68 6508 6508 6508 8483 8483 8483 8483 8483 8483 8483 8483 8483 8483 8483 8483 8483 8483 8483 8483 8483 8483 8483 8483 8483 8483 8483 8483 8483 8483 8483 8483 8483 8483 8483 8483 8483 8483 8483 8483 8483 8483 8483 8483 8483 8483 8483 8483 8483 8483 8483 8483 8483 8483 8483 8483 8483 8483 8483 8483 8483 8483 8483 8483 8483 8483 8483 8483 8483 8483 8483 8483 8483 8483 8483 8483 8483 8483 8483 8483 8483 8483 8483 8483 8483 8483 8483 8483 8483 8483 8483 8483 8483 8483 8483 8483 8483 8483 8483 8483 8483 8483 8483 8483 8483 8483 8483 8483 8483 8483 8483 8483 8483 8483 8483 8483 8483 8483 8483 8483 8483 8483 8483 8483 8483 8483 8483 8483 8483 8483 8483 8483 8483 8483 8483 8483 8483 8483 8483 8483 8483 8483 8483 8483 8483 8483 8483 8483 8483 8483 8483 8483 8483 8483 8483 8483 8483 8483 8483 8483 8483 8483 8483 8483 8483 8483 8483 8483 8483 8483 8483 8483 8483 8483 8483 8483 8483 8483 8483 8483 8483 8483 8483 8483 
0 0 0 0 0 0 0 0 0 0 0 0 0 0 0 0 0 0 0 5312 5313 5313 11185 15348 15349 15349 29271 29271 29271 29271 29271 29271 29271 29271 29271 29271 29271 29271 29271 29271 29271 29271 29271 29271 29271 29271 29271 29271 29271 29271 29271 29271 29271 29271 29271 29271 29271 29271 29271 29271 29271 29271 29271 29271 29271 29271 29271 29271 29271 29271 29271 29271 29271 29271 29271 29271 29271 29271 29271 29271 29271 29271 29271 29271 29271 29271 29271 29271 29271 29271 29271 29271 29271 29271 29271 29271 29271 29271 29271 29271 29271 29271 29271 29271 29271 29271 29271 29271 29271 29271 29271 29271 29271 29271 29271 29271 29271 29271 29271 29271 29271 29271 29271 29271 29271 29271 29271 29271 29271 29271 29271 29271 29271 29271 29271 29271 29271 29271 29271 29271 29271 29271 29271 29271 29271 29271 29271 29271 29271 29271 29271 29271 29271 29271 29271 29271 29271 29271 29271 29271 29271 29271 29271 29271 29271 29271 29271 29271 29271 29271 29271 29271 29271 29271 29271 29271 29271 29271 29271 29271 29271 29271 29271 29271 29271 29271 29271 29271 29271 29271 29271 29271 29271 29271 29271 29271 29271 29271 29271 29271 29271 
0 0 0 0 0 0 0 0 0 0 0 0 0 0 0 0 0 0 292 5618 5710 5710 9630 9631 18835 27439 27440 27440 27440 41433 41433 41433 41433 41433 41433 41433 41433 41433 41433 41433 41433 41433 41433 41433 41433 41433 41433 41433 41433 41433 41433 41433 41433 41433 41433 41433 41433 41433 41433 41433 41433 41433 41433 41433 41433 41433 41433 41433 41433 41433 41433 41433 41433 41433 41433 41433 41433 41433 41433 41433 41433 41433 41433 41433 41433 41433 41433 41433 41433 41433 41433 41433 41433 41433 41433 41433 41433 41433 41433 41433 41433 41433 41433 41433 41433 41433 41433 41433 41433 41433 41433 41433 41433 41433 41433 41433 41433 41433 41433 41433 41433 41433 41433 41433 41433 41433 41433 41433 41433 41433 41433 41433 41433 41433 41433 41433 41433 41433 41433 41433 41433 41433 41433 41433 41433 41433 41433 41433 41433 41433 41433 41433 41433 41433 41433 41433 41433 41433 41433 41433 41433 41433 41433 41433 41433 41433 41433 41433 41433 41433 41433 41433 41433 41433 41433 41433 41433 41433 41433 41433 41433 41433 41433 41433 41433 41433 41433 41433 41433 41433 41433 41433 41433 41433 41433 41433 41433 41433 41433 41433 41433 
0 0 0 0 0 0 0 0 0 0 0 0 0 0 0 0 0 0 317 5781 8062 8062 8064 21016 22232 23667 23667 23667 23667 23667 23667 23667 23667 23667 23667 23667 23667 23667 23667 23667 23667 23667 23667 23667 23667 23667 23667 23667 23667 23667 23667 23667 23667 23667 23667 23667 23667 23667 23667 23667 23667 23667 23667 23667 23667 23667 23667 23667 23667 23667 23667 23667 23667 23667 23667 23667 23667 23667 23667 23667 23667 23667 23667 23667 23667 23667 23667 23667 23667 23667 23667 23667 23667 23667 23667 23667 23667 23667 23667 23667 23667 23667 23667 23667 23667 23667 23667 23667 23667 23667 23667 23667 23667 23667 23667 23667 23667 23667 23667 23667 23667 23667 23667 23667 23667 23667 23667 23667 23667 23667 23667 23667 23667 23667 23667 23667 23667 23667 23667 23667 23667 23667 23667 23667 23667 23667 23667 23667 23667 23667 23667 23667 23667 23667 23667 23667 23667 23667 23667 23667 23667 23667 23667 23667 23667 23667 23667 23667 23667 23667 23667 23667 23667 23667 23667 23667 23667 23667 23667 23667 23667 23667 23667 23667 23667 23667 23667 23667 23667 23667 23667 23667 23667 23667 23667 23667 23667 23667 23667 23667 23667 
0 0 0 0 0 0 0 0 0 0 0 0 0 0 0 0 0 0 995 995 7100 7101 8003 8007 16572 18244 35032 35034 40650 40650 40650 40650 40650 40650 40650 40650 40650 40650 40650 40650 40650 40650 40650 40650 40650 40650 40650 40650 40650 40650 40650 40650 40650 40650 40650 40650 40650 40650 40650 40650 40650 40650 40650 40650 40650 40650 40650 40650 40650 40650 40650 40650 40650 40650 40650 40650 40650 40650 40650 40650 40650 40650 40650 40650 40650 40650 40650 40650 40650 40650 40650 40650 40650 40650 40650 40650 40650 40650 40650 40650 40650 40650 40650 40650 40650 40650 40650 40650 40650 40650 40650 40650 40650 40650 40650 40650 40650 40650 40650 40650 40650 40650 40650 40650 40650 40650 40650 40650 40650 40650 40650 40650 40650 40650 40650 40650 40650 40650 40650 40650 40650 40650 40650 40650 40650 40650 40650 40650 40650 40650 40650 40650 40650 40650 40650 40650 40650 40650 40650 40650 40650 40650 40650 40650 40650 40650 40650 40650 40650 40650 40650 40650 40650 40650 40650 40650 40650 40650 40650 40650 40650 40650 40650 40650 40650 40650 40650 40650 40650 40650 40650 40650 40650 40650 40650 40650 40650 40650 40650 40650 40650 
0 0 0 0 0 0 0 0 0 0 0 0 0 0 0 0 0 0 63 7264 7264 7264 7264 7264 7264 7264 7264 7264 7264 7264 7264 7264 7264 7264 7264 7264 7264 7264 7264 7264 7264 7264 7264 7264 7264 7264 7264 7264 7264 7264 7264 7264 7264 7264 7264 7264 7264 7264 7264 7264 7264 7264 7264 7264 7264 7264 7264 7264 7264 7264 7264 7264 7264 7264 7264 7264 7264 7264 7264 7264 7264 7264 7264 7264 7264 7264 7264 7264 7264 7264 7264 7264 7264 7264 7264 7264 7264 7264 7264 7264 7264 7264 7264 7264 7264 7264 7264 7264 7264 7264 7264 7264 7264 7264 7264 7264 7264 7264 7264 7264 7264 7264 7264 7264 7264 7264 7264 7264 7264 7264 7264 7264 7264 7264 7264 7264 7264 7264 7264 7264 7264 7264 7264 7264 7264 7264 7264 7264 7264 7264 7264 7264 7264 7264 7264 7264 7264 7264 7264 7264 7264 7264 7264 7264 7264 7264 7264 7264 7264 7264 7264 7264 7264 7264 7264 7264 7264 7264 7264 7264 7264 7264 7264 7264 7264 7264 7264 7264 7264 7264 7264 7264 7264 7264 7264 7264 7264 7264 7264 7264 7264 
0 0 0 0 0 0 0 0 0 0 0 0 0 0 0 0 0 3066 3066 3260 3260 3260 16625 16625 16625 16625 16625 16625 16625 16625 16625 16625 16625 16625 16625 16625 16625 16625 16625 16625 16625 16625 16625 16625 16625 16625 16625 16625 16625 16625 16625 16625 16625 16625 16625 16625 16625 16625 16625 16625 16625 16625 16625 16625 16625 16625 16625 16625 16625 16625 16625 16625 16625 16625 16625 16625 16625 16625 16625 16625 16625 16625 16625 16625 16625 16625 16625 16625 16625 16625 16625 16625 16625 16625 16625 16625 16625 16625 16625 16625 16625 16625 16625 16625 16625 16625 16625 16625 16625 16625 16625 16625 16625 16625 16625 16625 16625 16625 16625 16625 16625 16625 16625 16625 16625 16625 16625 16625 16625 16625 16625 16625 16625 16625 16625 16625 16625 16625 16625 16625 16625 16625 16625 16625 16625 16625 16625 16625 16625 16625 16625 16625 16625 16625 16625 16625 16625 16625 16625 16625 16625 16625 16625 16625 16625 16625 16625 16625 16625 16625 16625 16625 16625 16625 16625 16625 16625 16625 16625 16625 16625 16625 16625 16625 16625 16625 16625 16625 16625 16625 16625 16625 16625 16625 16625 16625 16625 16625 16625 16625 16625 
0 0 0 0 0 0 0 0 0 0 0 0 0 0 0 0 176 5328 6065 7601 7601 7601 7601 7603 11757 11757 11757 11757 11757 11757 11757 11757 11757 11757 11757 11757 11757 11757 11757 11757 11757 11757 11757 11757 11757 11757 11757 11757 11757 11757 11757 11757 11757 11757 11757 11757 11757 11757 11757 11757 11757 11757 11757 11757 11757 11757 11757 11757 11757 11757 11757 11757 11757 11757 11757 11757 11757 11757 11757 11757 11757 11757 11757 11757 11757 11757 11757 11757 11757 11757 11757 11757 11757 11757 11757 11757 11757 11757 11757 11757 11757 11757 11757 11757 11757 11757 11757 11757 11757 11757 11757 11757 11757 11757 11757 11757 11757 11757 11757 11757 11757 11757 11757 11757 11757 11757 11757 11757 11757 11757 11757 11757 11757 11757 11757 11757 11757 11757 11757 11757 11757 11757 11757 11757 11757 11757 11757 11757 11757 11757 11757 11757 11757 11757 11757 11757 11757 11757 11757 11757 11757 11757 11757 11757 11757 11757 11757 11757 11757 11757 11757 11757 11757 11757 11757 11757 11757 11757 11757 11757 11757 11757 11757 11757 11757 11757 11757 11757 11757 11757 11757 11757 11757 11757 11757 11757 11757 11757 11757 11757 11757 
0 0 0 0 0 0 0 0 0 0 0 0 0 0 0 0 0 582 5414 19603 19603 23453 23454 25377 25378 29376 30352 30352 30352 30352 30352 30352 30352 30352 30352 30352 30352 30352 30352 30352 30352 30352 30352 30352 30352 30352 30352 30352 30352 30352 30352 30352 30352 30352 30352 30352 30352 30352 30352 30352 30352 30352 30352 30352 30352 30352 30352 30352 30352 30352 30352 30352 30352 30352 30352 30352 30352 30352 30352 30352 30352 30352 30352 30352 30352 30352 30352 30352 30352 30352 30352 30352 30352 30352 30352 30352 30352 30352 30352 30352 30352 30352 30352 30352 30352 30352 30352 30352 30352 30352 30352 30352 30352 30352 30352 30352 30352 30352 30352 30352 30352 30352 30352 30352 30352 30352 30352 30352 30352 30352 30352 30352 30352 30352 30352 30352 30352 30352 30352 30352 30352 30352 30352 30352 30352 30352 30352 30352 30352 30352 30352 30352 30352 30352 30352 30352 30352 30352 30352 30352 30352 30352 30352 30352 30352 30352 30352 30352 30352 30352 30352 30352 30352 30352 30352 30352 30352 30352 30352 30352 30352 30352 30352 30352 30352 30352 30352 30352 30352 30352 30352 30352 30352 30352 30352 30352 30352 30352 30352 30352 30352 
0 0 0 0 0 0 0 0 0 0 0 0 0 0 0 0 0 0 6629 11711 24067 33686 52652 64053 69827 69966 72287 79778 79778 79778 79778 79778 79778 79778 79778 79778 79778 79778 79778 79778 79778 79778 79778 79778 79778 79778 79778 79778 79778 79778 79778 79778 79778 79778 79778 79778 79778 79778 79778 79778 79778 79778 79778 79778 79778 79778 79778 79778 79778 79778 79778 79778 79778 79778 79778 79778 79778 79778 79778 79778 79778 79778 79778 79778 79778 79778 79778 79778 79778 79778 79778 79778 79778 79778 79778 79778 79778 79778 79778 79778 79778 79778 79778 79778 79778 79778 79778 79778 79778 79778 79778 79778 79778 79778 79778 79778 79778 79778 79778 79778 79778 79778 79778 79778 79778 79778 79778 79778 79778 79778 79778 79778 79778 79778 79778 79778 79778 79778 79778 79778 79778 79778 79778 79778 79778 79778 79778 79778 79778 79778 79778 79778 79778 79778 79778 79778 79778 79778 79778 79778 79778 79778 79778 79778 79778 79778 79778 79778 79778 79778 79778 79778 79778 79778 79778 79778 79778 79778 79778 79778 79778 79778 79778 79778 79778 79778 79778 79778 79778 79778 79778 79778 79778 79778 79778 79778 79778 79778 79778 79778 79778 
0 0 0 0 0 0 0 0 0 0 0 0 0 0 0 0 0 0 0 10149 10149 10635 11602 15450 15451 22042 22042 22042 22042 22042 22042 22042 22042 22042 22042 22042 22042 22042 22042 22042 22042 22042 22042 22042 22042 22042 22042 22042 22042 22042 22042 22042 22042 22042 22042 22042 22042 22042 22042 22042 22042 22042 22042 22042 22042 22042 22042 22042 22042 22042 22042 22042 22042 22042 22042 22042 22042 22042 22042 22042 22042 22042 22042 22042 22042 22042 22042 22042 22042 22042 22042 22042 22042 22042 22042 22042 22042 22042 22042 22042 22042 22042 22042 22042 22042 22042 22042 22042 22042 22042 22042 22042 22042 22042 22042 22042 22042 22042 22042 22042 22042 22042 22042 22042 22042 22042 22042 22042 22042 22042 22042 22042 22042 22042 22042 22042 22042 22042 22042 22042 22042 22042 22042 22042 22042 22042 22042 22042 22042 22042 22042 22042 22042 22042 22042 22042 22042 22042 22042 22042 22042 22042 22042 22042 22042 22042 22042 22042 22042 22042 22042 22042 22042 22042 22042 22042 22042 22042 22042 22042 22042 22042 22042 22042 22042 22042 22042 22042 22042 22042 22042 22042 22042 22042 22042 22042 22042 22042 22042 22042 22042 
0 0 0 0 0 0 0 0 0 0 0 0 0 0 0 0 0 842 2219 2219 9328 9328 14494 28318 28320 42128 42128 42128 42128 42128 42128 42128 42128 42128 42128 42128 42128 42128 42128 42128 42128 42128 42128 42128 42128 42128 42128 42128 42128 42128 42128 42128 42128 42128 42128 42128 42128 42128 42128 42128 42128 42128 42128 42128 42128 42128 42128 42128 42128 42128 42128 42128 42128 42128 42128 42128 42128 42128 42128 42128 42128 42128 42128 42128 42128 42128 42128 42128 42128 42128 42128 42128 42128 42128 42128 42128 42128 42128 42128 42128 42128 42128 42128 42128 42128 42128 42128 42128 42128 42128 42128 42128 42128 42128 42128 42128 42128 42128 42128 42128 42128 42128 42128 42128 42128 42128 42128 42128 42128 42128 42128 42128 42128 42128 42128 42128 42128 42128 42128 42128 42128 42128 42128 42128 42128 42128 42128 42128 42128 42128 42128 42128 42128 42128 42128 42128 42128 42128 42128 42128 42128 42128 42128 42128 42128 42128 42128 42128 42128 42128 42128 42128 42128 42128 42128 42128 42128 42128 42128 42128 42128 42128 42128 42128 42128 42128 42128 42128 42128 42128 42128 42128 42128 42128 42128 42128 42128 42128 42128 42128 42128 
0 0 0 0 0 0 0 0 0 0 0 0 0 0 0 0 76 76 1559 1559 2544 2544 2544 2544 2544 2544 2544 2544 2544 2544 2544 2544 2544 2544 2544 2544 2544 2544 2544 2544 2544 2544 2544 2544 2544 2544 2544 2544 2544 2544 2544 2544 2544 2544 2544 2544 2544 2544 2544 2544 2544 2544 2544 2544 2544 2544 2544 2544 2544 2544 2544 2544 2544 2544 2544 2544 2544 2544 2544 2544 2544 2544 2544 2544 2544 2544 2544 2544 2544 2544 2544 2544 2544 2544 2544 2544 2544 2544 2544 2544 2544 2544 2544 2544 2544 2544 2544 2544 2544 2544 2544 2544 2544 2544 2544 2544 2544 2544 2544 2544 2544 2544 2544 2544 2544 2544 2544 2544 2544 2544 2544 2544 2544 2544 2544 2544 2544 2544 2544 2544 2544 2544 2544 2544 2544 2544 2544 2544 2544 2544 2544 2544 2544 2544 2544 2544 2544 2544 2544 2544 2544 2544 2544 2544 2544 2544 2544 2544 2544 2544 2544 2544 2544 2544 2544 2544 2544 2544 2544 2544 2544 2544 2544 2544 2544 2544 2544 2544 2544 2544 2544 2544 2544 2544 2544 2544 2544 2544 2544 2544 2544 
0 0 0 0 0 0 0 0 0 0 0 0 0 0 0 0 0 5290 5290 5290 5290 8778 9068 9405 9405 9405 9405 9405 9405 9405 9405 9405 9405 9405 9405 9405 9405 9405 9405 9405 9405 9405 9405 9405 9405 9405 9405 9405 9405 9405 9405 9405 9405 9405 9405 9405 9405 9405 9405 9405 9405 9405 9405 9405 9405 9405 9405 9405 9405 9405 9405 9405 9405 9405 9405 9405 9405 9405 9405 9405 9405 9405 9405 9405 9405 9405 9405 9405 9405 9405 9405 9405 9405 9405 9405 9405 9405 9405 9405 9405 9405 9405 9405 9405 9405 9405 9405 9405 9405 9405 9405 9405 9405 9405 9405 9405 9405 9405 9405 9405 9405 9405 9405 9405 9405 9405 9405 9405 9405 9405 9405 9405 9405 9405 9405 9405 9405 9405 9405 9405 9405 9405 9405 9405 9405 9405 9405 9405 9405 9405 9405 9405 9405 9405 9405 9405 9405 9405 9405 9405 9405 9405 9405 9405 9405 9405 9405 9405 9405 9405 9405 9405 9405 9405 9405 9405 9405 9405 9405 9405 9405 9405 9405 9405 9405 9405 9405 9405 9405 9405 9405 9405 9405 9405 9405 9405 9405 9405 9405 9405 9405 
0 0 0 0 0 0 0 0 0 0 0 0 0 0 0 0 0 211 4129 4129 4129 27193 27193 27193 27193 27193 27193 27193 27193 27193 27193 27193 27193 27193 27193 27193 27193 27193 27193 27193 27193 27193 27193 27193 27193 27193 27193 27193 27193 27193 27193 27193 27193 27193 27193 27193 27193 27193 27193 27193 27193 27193 27193 27193 27193 27193 27193 27193 27193 27193 27193 27193 27193 27193 27193 27193 27193 27193 27193 27193 27193 27193 27193 27193 27193 27193 27193 27193 27193 27193 27193 27193 27193 27193 27193 27193 27193 27193 27193 27193 27193 27193 27193 27193 27193 27193 27193 27193 27193 27193 27193 27193 27193 27193 27193 27193 27193 27193 27193 27193 27193 27193 27193 27193 27193 27193 27193 27193 27193 27193 27193 27193 27193 27193 27193 27193 27193 27193 27193 27193 27193 27193 27193 27193 27193 27193 27193 27193 27193 27193 27193 27193 27193 27193 27193 27193 27193 27193 27193 27193 27193 27193 27193 27193 27193 27193 27193 27193 27193 27193 27193 27193 27193 27193 27193 27193 27193 27193 27193 27193 27193 27193 27193 27193 27193 27193 27193 27193 27193 27193 27193 27193 27193 27193 27193 27193 27193 27193 27193 27193 27193 
0 0 0 0 0 0 0 0 0 0 0 0 0 0 0 0 0 477 1894 1894 8787 8787 11979 15627 29123 29123 29123 29123 29123 29123 29123 29123 29123 29123 29123 29123 29123 29123 29123 29123 29123 29123 29123 29123 29123 29123 29123 29123 29123 29123 29123 29123 29123 29123 29123 29123 29123 29123 29123 29123 29123 29123 29123 29123 29123 29123 29123 29123 29123 29123 29123 29123 29123 29123 29123 29123 29123 29123 29123 29123 29123 29123 29123 29123 29123 29123 29123 29123 29123 29123 29123 29123 29123 29123 29123 29123 29123 29123 29123 29123 29123 29123 29123 29123 29123 29123 29123 29123 29123 29123 29123 29123 29123 29123 29123 29123 29123 29123 29123 29123 29123 29123 29123 29123 29123 29123 29123 29123 29123 29123 29123 29123 29123 29123 29123 29123 29123 29123 29123 29123 29123 29123 29123 29123 29123 29123 29123 29123 29123 29123 29123 29123 29123 29123 29123 29123 29123 29123 29123 29123 29123 29123 29123 29123 29123 29123 29123 29123 29123 29123 29123 29123 29123 29123 29123 29123 29123 29123 29123 29123 29123 29123 29123 29123 29123 29123 29123 29123 29123 29123 29123 29123 29123 29123 29123 29123 29123 29123 29123 29123 29123 
0 0 0 0 0 0 0 0 0 0 0 0 0 0 0 0 0 0 2075 2075 2075 2075 2075 5306 5307 5307 5647 5647 5647 5647 5647 5647 5647 5647 5647 5647 5647 5647 5647 5647 5647 5647 5647 5647 5647 5647 5647 5647 5647 5647 5647 5647 5647 5647 5647 5647 5647 5647 5647 5647 5647 5647 5647 5647 5647 5647 5647 5647 5647 5647 5647 5647 5647 5647 5647 5647 5647 5647 5647 5647 5647 5647 5647 5647 5647 5647 5647 5647 5647 5647 5647 5647 5647 5647 5647 5647 5647 5647 5647 5647 5647 5647 5647 5647 5647 5647 5647 5647 5647 5647 5647 5647 5647 5647 5647 5647 5647 5647 5647 5647 5647 5647 5647 5647 5647 5647 5647 5647 5647 5647 5647 5647 5647 5647 5647 5647 5647 5647 5647 5647 5647 5647 5647 5647 5647 5647 5647 5647 5647 5647 5647 5647 5647 5647 5647 5647 5647 5647 5647 5647 5647 5647 5647 5647 5647 5647 5647 5647 5647 5647 5647 5647 5647 5647 5647 5647 5647 5647 5647 5647 5647 5647 5647 5647 5647 5647 5647 5647 5647 5647 5647 5647 5647 5647 5647 5647 5647 5647 5647 5647 5647 
0 0 0 0 0 0 0 0 0 0 0 0 0 0 0 0 0 0 0 88 88 88 11446 11446 11527 11527 11527 11527 11527 11527 11527 11527 11527 11527 11527 11527 11527 11527 11527 11527 11527 11527 11527 11527 11527 11527 11527 11527 11527 11527 11527 11527 11527 11527 11527 11527 11527 11527 11527 11527 11527 11527 11527 11527 11527 11527 11527 11527 11527 11527 11527 11527 11527 11527 11527 11527 11527 11527 11527 11527 11527 11527 11527 11527 11527 11527 11527 11527 11527 11527 11527 11527 11527 11527 11527 11527 11527 11527 11527 11527 11527 11527 11527 11527 11527 11527 11527 11527 11527 11527 11527 11527 11527 11527 11527 11527 11527 11527 11527 11527 11527 11527 11527 11527 11527 11527 11527 11527 11527 11527 11527 11527 11527 11527 11527 11527 11527 11527 11527 11527 11527 11527 11527 11527 11527 11527 11527 11527 11527 11527 11527 11527 11527 11527 11527 11527 11527 11527 11527 11527 11527 11527 11527 11527 11527 11527 11527 11527 11527 11527 11527 11527 11527 11527 11527 11527 11527 11527 11527 11527 11527 11527 11527 11527 11527 11527 11527 11527 11527 11527 11527 11527 11527 11527 11527 11527 11527 11527 11527 11527 11527 
0 0 0 0 0 0 0 0 0 0 0 0 0 0 0 0 0 0 690 690 9225 19580 21343 21343 23206 23449 23449 23449 23449 23449 23449 23449 23449 23449 23449 23449 23449 23449 23449 23449 23449 23449 23449 23449 23449 23449 23449 23449 23449 23449 23449 23449 23449 23449 23449 23449 23449 23449 23449 23449 23449 23449 23449 23449 23449 23449 23449 23449 23449 23449 23449 23449 23449 23449 23449 23449 23449 23449 23449 23449 23449 23449 23449 23449 23449 23449 23449 23449 23449 23449 23449 23449 23449 23449 23449 23449 23449 23449 23449 23449 23449 23449 23449 23449 23449 23449 23449 23449 23449 23449 23449 23449 23449 23449 23449 23449 23449 23449 23449 23449 23449 23449 23449 23449 23449 23449 23449 23449 23449 23449 23449 23449 23449 23449 23449 23449 23449 23449 23449 23449 23449 23449 23449 23449 23449 23449 23449 23449 23449 23449 23449 23449 23449 23449 23449 23449 23449 23449 23449 23449 23449 23449 23449 23449 23449 23449 23449 23449 23449 23449 23449 23449 23449 23449 23449 23449 23449 23449 23449 23449 23449 23449 23449 23449 23449 23449 23449 23449 23449 23449 23449 23449 23449 23449 23449 23449 23449 23449 23449 23449 23449 
0 0 0 0 0 0 0 0 0 0 0 0 0 0 0 0 0 4872 4872 4872 9994 9994 9994 9995 9998 10001 14172 14252 14702 17451 17451 17451 17451 17451 17451 17451 17451 17451 17451 17451 17451 17451 17451 17451 17451 17451 17451 17451 17451 17451 17451 17451 17451 17451 17451 17451 17451 17451 17451 17451 17451 17451 17451 17451 17451 17451 17451 17451 17451 17451 17451 17451 17451 17451 17451 17451 17451 17451 17451 17451 17451 17451 17451 17451 17451 17451 17451 17451 17451 17451 17451 17451 17451 17451 17451 17451 17451 17451 17451 17451 17451 17451 17451 17451 17451 17451 17451 17451 17451 17451 17451 17451 17451 17451 17451 17451 17451 17451 17451 17451 17451 17451 17451 17451 17451 17451 17451 17451 17451 17451 17451 17451 17451 17451 17451 17451 17451 17451 17451 17451 17451 17451 17451 17451 17451 17451 17451 17451 17451 17451 17451 17451 17451 17451 17451 17451 17451 17451 17451 17451 17451 17451 17451 17451 17451 17451 17451 17451 17451 17451 17451 17451 17451 17451 17451 17451 17451 17451 17451 17451 17451 17451 17451 17451 17451 17451 17451 17451 17451 17451 17451 17451 17451 17451 17451 17451 17451 17451 17451 17451 17451 
0 0 0 0 0 0 0 0 0 0 0 0 0 0 0 0 0 89 89 89 2065 2065 2065 2065 2065 2065 2065 2065 2065 2065 2065 2065 2065 2065 2065 2065 2065 2065 2065 2065 2065 2065 2065 2065 2065 2065 2065 2065 2065 2065 2065 2065 2065 2065 2065 2065 2065 2065 2065 2065 2065 2065 2065 2065 2065 2065 2065 2065 2065 2065 2065 2065 2065 2065 2065 2065 2065 2065 2065 2065 2065 2065 2065 2065 2065 2065 2065 2065 2065 2065 2065 2065 2065 2065 2065 2065 2065 2065 2065 2065 2065 2065 2065 2065 2065 2065 2065 2065 2065 2065 2065 2065 2065 2065 2065 2065 2065 2065 2065 2065 2065 2065 2065 2065 2065 2065 2065 2065 2065 2065 2065 2065 2065 2065 2065 2065 2065 2065 2065 2065 2065 2065 2065 2065 2065 2065 2065 2065 2065 2065 2065 2065 2065 2065 2065 2065 2065 2065 2065 2065 2065 2065 2065 2065 2065 2065 2065 2065 2065 2065 2065 2065 2065 2065 2065 2065 2065 2065 2065 2065 2065 2065 2065 2065 2065 2065 2065 2065 2065 2065 2065 2065 2065 2065 2065 2065 2065 2065 2065 2065 2065 
0 0 0 0 0 0 0 0 0 0 0 0 0 0 0 0 0 0 8868 9753 9753 11701 11701 19733 19733 19733 19733 19733 19733 19733 19733 19733 19733 19733 19733 19733 19733 19733 19733 19733 19733 19733 19733 19733 19733 19733 19733 19733 19733 19733 19733 19733 19733 19733 19733 19733 19733 19733 19733 19733 19733 19733 19733 19733 19733 19733 19733 19733 19733 19733 19733 19733 19733 19733 19733 19733 19733 19733 19733 19733 19733 19733 19733 19733 19733 19733 19733 19733 19733 19733 19733 19733 19733 19733 19733 19733 19733 19733 19733 19733 19733 19733 19733 19733 19733 19733 19733 19733 19733 19733 19733 19733 19733 19733 19733 19733 19733 19733 19733 19733 19733 19733 19733 19733 19733 19733 19733 19733 19733 19733 19733 19733 19733 19733 19733 19733 19733 19733 19733 19733 19733 19733 19733 19733 19733 19733 19733 19733 19733 19733 19733 19733 19733 19733 19733 19733 19733 19733 19733 19733 19733 19733 19733 19733 19733 19733 19733 19733 19733 19733 19733 19733 19733 19733 19733 19733 19733 19733 19733 19733 19733 19733 19733 19733 19733 19733 19733 19733 19733 19733 19733 19733 19733 19733 19733 19733 19733 19733 19733 19733 19733 
0 0 0 0 0 0 0 0 0 0 0 0 0 0 0 0 0 303 8507 16001 16001 16002 35739 35739 35739 42258 42258 42258 42258 42258 42258 42258 42258 42258 42258 42258 42258 42258 42258 42258 42258 42258 42258 42258 42258 42258 42258 42258 42258 42258 42258 42258 42258 42258 42258 42258 42258 42258 42258 42258 42258 42258 42258 42258 42258 42258 42258 42258 42258 42258 42258 42258 42258 42258 42258 42258 42258 42258 42258 42258 42258 42258 42258 42258 42258 42258 42258 42258 42258 42258 42258 42258 42258 42258 42258 42258 42258 42258 42258 42258 42258 42258 42258 42258 42258 42258 42258 42258 42258 42258 42258 42258 42258 42258 42258 42258 42258 42258 42258 42258 42258 42258 42258 42258 42258 42258 42258 42258 42258 42258 42258 42258 42258 42258 42258 42258 42258 42258 42258 42258 42258 42258 42258 42258 42258 42258 42258 42258 42258 42258 42258 42258 42258 42258 42258 42258 42258 42258 42258 42258 42258 42258 42258 42258 42258 42258 42258 42258 42258 42258 42258 42258 42258 42258 42258 42258 42258 42258 42258 42258 42258 42258 42258 42258 42258 42258 42258 42258 42258 42258 42258 42258 42258 42258 42258 42258 42258 42258 42258 42258 42258 
0 0 0 0 0 0 0 0 0 0 0 0 0 0 0 0 0 5209 5385 6026 6026 6026 6026 6026 6026 7515 7515 7515 7515 7515 7515 7515 7515 7515 7515 7515 7515 7515 7515 7515 7515 7515 7515 7515 7515 7515 7515 7515 7515 7515 7515 7515 7515 7515 7515 7515 7515 7515 7515 7515 7515 7515 7515 7515 7515 7515 7515 7515 7515 7515 7515 7515 7515 7515 7515 7515 7515 7515 7515 7515 7515 7515 7515 7515 7515 7515 7515 7515 7515 7515 7515 7515 7515 7515 7515 7515 7515 7515 7515 7515 7515 7515 7515 7515 7515 7515 7515 7515 7515 7515 7515 7515 7515 7515 7515 7515 7515 7515 7515 7515 7515 7515 7515 7515 7515 7515 7515 7515 7515 7515 7515 7515 7515 7515 7515 7515 7515 7515 7515 7515 7515 7515 7515 7515 7515 7515 7515 7515 7515 7515 7515 7515 7515 7515 7515 7515 7515 7515 7515 7515 7515 7515 7515 7515 7515 7515 7515 7515 7515 7515 7515 7515 7515 7515 7515 7515 7515 7515 7515 7515 7515 7515 7515 7515 7515 7515 7515 7515 7515 7515 7515 7515 7515 7515 7515 7515 7515 7515 7515 7515 7515 
0 0 0 0 0 0 0 0 0 0 0 0 0 0 0 0 0 1604 7429 7429 7914 15006 25371 25371 31961 31961 31961 31961 31961 31961 31961 31961 31961 31961 31961 31961 31961 31961 31961 31961 31961 31961 31961 31961 31961 31961 31961 31961 31961 31961 31961 31961 31961 31961 31961 31961 31961 31961 31961 31961 31961 31961 31961 31961 31961 31961 31961 31961 31961 31961 31961 31961 31961 31961 31961 31961 31961 31961 31961 31961 31961 31961 31961 31961 31961 31961 31961 31961 31961 31961 31961 31961 31961 31961 31961 31961 31961 31961 31961 31961 31961 31961 31961 31961 31961 31961 31961 31961 31961 31961 31961 31961 31961 31961 31961 31961 31961 31961 31961 31961 31961 31961 31961 31961 31961 31961 31961 31961 31961 31961 31961 31961 31961 31961 31961 31961 31961 31961 31961 31961 31961 31961 31961 31961 31961 31961 31961 31961 31961 31961 31961 31961 31961 31961 31961 31961 31961 31961 31961 31961 31961 31961 31961 31961 31961 31961 31961 31961 31961 31961 31961 31961 31961 31961 31961 31961 31961 31961 31961 31961 31961 31961 31961 31961 31961 31961 31961 31961 31961 31961 31961 31961 31961 31961 31961 31961 31961 31961 31961 31961 31961 
0 0 0 0 0 0 0 0 0 0 0 0 0 0 0 0 0 705 6126 6126 7110 7110 17952 17952 17952 17952 17952 17952 17952 17952 17952 17952 17952 17952 17952 17952 17952 17952 17952 17952 17952 17952 17952 17952 17952 17952 17952 17952 17952 17952 17952 17952 17952 17952 17952 17952 17952 17952 17952 17952 17952 17952 17952 17952 17952 17952 17952 17952 17952 17952 17952 17952 17952 17952 17952 17952 17952 17952 17952 17952 17952 17952 17952 17952 17952 17952 17952 17952 17952 17952 17952 17952 17952 17952 17952 17952 17952 17952 17952 17952 17952 17952 17952 17952 17952 17952 17952 17952 17952 17952 17952 17952 17952 17952 17952 17952 17952 17952 17952 17952 17952 17952 17952 17952 17952 17952 17952 17952 17952 17952 17952 17952 17952 17952 17952 17952 17952 17952 17952 17952 17952 17952 17952 17952 17952 17952 17952 17952 17952 17952 17952 17952 17952 17952 17952 17952 17952 17952 17952 17952 17952 17952 17952 17952 17952 17952 17952 17952 17952 17952 17952 17952 17952 17952 17952 17952 17952 17952 17952 17952 17952 17952 17952 17952 17952 17952 17952 17952 17952 17952 17952 17952 17952 17952 17952 17952 17952 17952 17952 17952 17952 
0 0 0 0 0 0 0 0 0 0 0 0 0 0 0 0 0 1491 2974 2974 2975 2975 3053 3053 5046 5048 8520 11617 11617 11617 11617 11617 11617 11617 11617 11617 11617 11617 11617 11617 11617 11617 11617 11617 11617 11617 11617 11617 11617 11617 11617 11617 11617 11617 11617 11617 11617 11617 11617 11617 11617 11617 11617 11617 11617 11617 11617 11617 11617 11617 11617 11617 11617 11617 11617 11617 11617 11617 11617 11617 11617 11617 11617 11617 11617 11617 11617 11617 11617 11617 11617 11617 11617 11617 11617 11617 11617 11617 11617 11617 11617 11617 11617 11617 11617 11617 11617 11617 11617 11617 11617 11617 11617 11617 11617 11617 11617 11617 11617 11617 11617 11617 11617 11617 11617 11617 11617 11617 11617 11617 11617 11617 11617 11617 11617 11617 11617 11617 11617 11617 11617 11617 11617 11617 11617 11617 11617 11617 11617 11617 11617 11617 11617 11617 11617 11617 11617 11617 11617 11617 11617 11617 11617 11617 11617 11617 11617 11617 11617 11617 11617 11617 11617 11617 11617 11617 11617 11617 11617 11617 11617 11617 11617 11617 11617 11617 11617 11617 11617 11617 11617 11617 11617 11617 11617 11617 11617 11617 11617 11617 11617 
0 0 0 0 0 0 0 0 0 0 0 0 0 0 0 0 0 83 5500 5500 5500 5500 5500 5500 5500 5500 5500 5500 5500 5500 5500 5500 5500 5500 5500 5500 5500 5500 5500 5500 5500 5500 5500 5500 5500 5500 5500 5500 5500 5500 5500 5500 5500 5500 5500 5500 5500 5500 5500 5500 5500 5500 5500 5500 5500 5500 5500 5500 5500 5500 5500 5500 5500 5500 5500 5500 5500 5500 5500 5500 5500 5500 5500 5500 5500 5500 5500 5500 5500 5500 5500 5500 5500 5500 5500 5500 5500 5500 5500 5500 5500 5500 5500 5500 5500 5500 5500 5500 5500 5500 5500 5500 5500 5500 5500 5500 5500 5500 5500 5500 5500 5500 5500 5500 5500 5500 5500 5500 5500 5500 5500 5500 5500 5500 5500 5500 5500 5500 5500 5500 5500 5500 5500 5500 5500 5500 5500 5500 5500 5500 5500 5500 5500 5500 5500 5500 5500 5500 5500 5500 5500 5500 5500 5500 5500 5500 5500 5500 5500 5500 5500 5500 5500 5500 5500 5500 5500 5500 5500 5500 5500 5500 5500 5500 5500 5500 5500 5500 5500 5500 5500 5500 5500 5500 5500 5500 5500 5500 5500 5500 5500 
0 0 0 0 0 0 0 0 0 0 0 0 0 0 0 0 0 0 191 191 191 191 7228 7229 8680 8681 13420 13420 13420 13420 13420 13420 13420 13420 13420 13420 13420 13420 13420 13420 13420 13420 13420 13420 13420 13420 13420 13420 13420 13420 13420 13420 13420 13420 13420 13420 13420 13420 13420 13420 13420 13420 13420 13420 13420 13420 13420 13420 13420 13420 13420 13420 13420 13420 13420 13420 13420 13420 13420 13420 13420 13420 13420 13420 13420 13420 13420 13420 13420 13420 13420 13420 13420 13420 13420 13420 13420 13420 13420 13420 13420 13420 13420 13420 13420 13420 13420 13420 13420 13420 13420 13420 13420 13420 13420 13420 13420 13420 13420 13420 13420 13420 13420 13420 13420 13420 13420 13420 13420 13420 13420 13420 13420 13420 13420 13420 13420 13420 13420 13420 13420 13420 13420 13420 13420 13420 13420 13420 13420 13420 13420 13420 13420 13420 13420 13420 13420 13420 13420 13420 13420 13420 13420 13420 13420 13420 13420 13420 13420 13420 13420 13420 13420 13420 13420 13420 13420 13420 13420 13420 13420 13420 13420 13420 13420 13420 13420 13420 13420 13420 13420 13420 13420 13420 13420 13420 13420 13420 13420 13420 13420 
0 0 0 0 0 0 0 0 0 0 0 0 0 0 0 0 0 0 0 0 394 8058 8061 9447 9459 13920 20119 23601 23601 23601 26516 26516 26516 26516 26516 26516 26516 26516 26516 26516 26516 26516 26516 26516 26516 26516 26516 26516 26516 26516 26516 26516 26516 26516 26516 26516 26516 26516 26516 26516 26516 26516 26516 26516 26516 26516 26516 26516 26516 26516 26516 26516 26516 26516 26516 26516 26516 26516 26516 26516 26516 26516 26516 26516 26516 26516 26516 26516 26516 26516 26516 26516 26516 26516 26516 26516 26516 26516 26516 26516 26516 26516 26516 26516 26516 26516 26516 26516 26516 26516 26516 26516 26516 26516 26516 26516 26516 26516 26516 26516 26516 26516 26516 26516 26516 26516 26516 26516 26516 26516 26516 26516 26516 26516 26516 26516 26516 26516 26516 26516 26516 26516 26516 26516 26516 26516 26516 26516 26516 26516 26516 26516 26516 26516 26516 26516 26516 26516 26516 26516 26516 26516 26516 26516 26516 26516 26516 26516 26516 26516 26516 26516 26516 26516 26516 26516 26516 26516 26516 26516 26516 26516 26516 26516 26516 26516 26516 26516 26516 26516 26516 26516 26516 26516 26516 26516 26516 26516 26516 26516 26516 
0 0 0 0 0 0 0 0 0 0 0 0 0 0 0 0 0 215 3409 3988 3988 3988 5606 5606 5610 5610 9096 9096 9096 9096 9096 9096 9096 9096 9096 9096 9096 9096 9096 9096 9096 9096 9096 9096 9096 9096 9096 9096 9096 9096 9096 9096 9096 9096 9096 9096 9096 9096 9096 9096 9096 9096 9096 9096 9096 9096 9096 9096 9096 9096 9096 9096 9096 9096 9096 9096 9096 9096 9096 9096 9096 9096 9096 9096 9096 9096 9096 9096 9096 9096 9096 9096 9096 9096 9096 9096 9096 9096 9096 9096 9096 9096 9096 9096 9096 9096 9096 9096 9096 9096 9096 9096 9096 9096 9096 9096 9096 9096 9096 9096 9096 9096 9096 9096 9096 9096 9096 9096 9096 9096 9096 9096 9096 9096 9096 9096 9096 9096 9096 9096 9096 9096 9096 9096 9096 9096 9096 9096 9096 9096 9096 9096 9096 9096 9096 9096 9096 9096 9096 9096 9096 9096 9096 9096 9096 9096 9096 9096 9096 9096 9096 9096 9096 9096 9096 9096 9096 9096 9096 9096 9096 9096 9096 9096 9096 9096 9096 9096 9096 9096 9096 9096 9096 9096 9096 9096 9096 9096 9096 9096 9096 
0 0 0 0 0 0 0 0 0 0 0 0 0 0 0 0 0 0 88 88 88 10604 10604 11585 11585 11587 19011 19011 19011 19011 19011 19011 19011 19011 19011 19011 19011 19011 19011 19011 19011 19011 19011 19011 19011 19011 19011 19011 19011 19011 19011 19011 19011 19011 19011 19011 19011 19011 19011 19011 19011 19011 19011 19011 19011 19011 19011 19011 19011 19011 19011 19011 19011 19011 19011 19011 19011 19011 19011 19011 19011 19011 19011 19011 19011 19011 19011 19011 19011 19011 19011 19011 19011 19011 19011 19011 19011 19011 19011 19011 19011 19011 19011 19011 19011 19011 19011 19011 19011 19011 19011 19011 19011 19011 19011 19011 19011 19011 19011 19011 19011 19011 19011 19011 19011 19011 19011 19011 19011 19011 19011 19011 19011 19011 19011 19011 19011 19011 19011 19011 19011 19011 19011 19011 19011 19011 19011 19011 19011 19011 19011 19011 19011 19011 19011 19011 19011 19011 19011 19011 19011 19011 19011 19011 19011 19011 19011 19011 19011 19011 19011 19011 19011 19011 19011 19011 19011 19011 19011 19011 19011 19011 19011 19011 19011 19011 19011 19011 19011 19011 19011 19011 19011 19011 19011 19011 19011 19011 19011 19011 19011 
0 0 0 0 0 0 0 0 0 0 0 0 0 0 0 0 0 665 13442 13442 14464 16228 16228 16229 19373 19373 19373 19373 19373 19373 19373 19373 19373 19373 19373 19373 19373 19373 19373 19373 19373 19373 19373 19373 19373 19373 19373 19373 19373 19373 19373 19373 19373 19373 19373 19373 19373 19373 19373 19373 19373 19373 19373 19373 19373 19373 19373 19373 19373 19373 19373 19373 19373 19373 19373 19373 19373 19373 19373 19373 19373 19373 19373 19373 19373 19373 19373 19373 19373 19373 19373 19373 19373 19373 19373 19373 19373 19373 19373 19373 19373 19373 19373 19373 19373 19373 19373 19373 19373 19373 19373 19373 19373 19373 19373 19373 19373 19373 19373 19373 19373 19373 19373 19373 19373 19373 19373 19373 19373 19373 19373 19373 19373 19373 19373 19373 19373 19373 19373 19373 19373 19373 19373 19373 19373 19373 19373 19373 19373 19373 19373 19373 19373 19373 19373 19373 19373 19373 19373 19373 19373 19373 19373 19373 19373 19373 19373 19373 19373 19373 19373 19373 19373 19373 19373 19373 19373 19373 19373 19373 19373 19373 19373 19373 19373 19373 19373 19373 19373 19373 19373 19373 19373 19373 19373 19373 19373 19373 19373 19373 19373 
0 0 0 0 0 0 0 0 0 0 0 0 0 0 0 0 0 2537 2537 2537 2624 2624 2624 4678 4678 4678 4678 4678 4678 4678 4678 4678 4678 4678 4678 4678 4678 4678 4678 4678 4678 4678 4678 4678 4678 4678 4678 4678 4678 4678 4678 4678 4678 4678 4678 4678 4678 4678 4678 4678 4678 4678 4678 4678 4678 4678 4678 4678 4678 4678 4678 4678 4678 4678 4678 4678 4678 4678 4678 4678 4678 4678 4678 4678 4678 4678 4678 4678 4678 4678 4678 4678 4678 4678 4678 4678 4678 4678 4678 4678 4678 4678 4678 4678 4678 4678 4678 4678 4678 4678 4678 4678 4678 4678 4678 4678 4678 4678 4678 4678 4678 4678 4678 4678 4678 4678 4678 4678 4678 4678 4678 4678 4678 4678 4678 4678 4678 4678 4678 4678 4678 4678 4678 4678 4678 4678 4678 4678 4678 4678 4678 4678 4678 4678 4678 4678 4678 4678 4678 4678 4678 4678 4678 4678 4678 4678 4678 4678 4678 4678 4678 4678 4678 4678 4678 4678 4678 4678 4678 4678 4678 4678 4678 4678 4678 4678 4678 4678 4678 4678 4678 4678 4678 4678 4678 4678 4678 4678 4678 4678 4678 
0 0 0 0 0 0 0 0 0 0 0 0 0 0 0 0 0 6381 17234 17234 30663 30663 34942 34942 35424 35424 35424 35424 35424 35424 35424 35424 35424 35424 35424 35424 35424 35424 35424 35424 35424 35424 35424 35424 35424 35424 35424 35424 35424 35424 35424 35424 35424 35424 35424 35424 35424 35424 35424 35424 35424 35424 35424 35424 35424 35424 35424 35424 35424 35424 35424 35424 35424 35424 35424 35424 35424 35424 35424 35424 35424 35424 35424 35424 35424 35424 35424 35424 35424 35424 35424 35424 35424 35424 35424 35424 35424 35424 35424 35424 35424 35424 35424 35424 35424 35424 35424 35424 35424 35424 35424 35424 35424 35424 35424 35424 35424 35424 35424 35424 35424 35424 35424 35424 35424 35424 35424 35424 35424 35424 35424 35424 35424 35424 35424 35424 35424 35424 35424 35424 35424 35424 35424 35424 35424 35424 35424 35424 35424 35424 35424 35424 35424 35424 35424 35424 35424 35424 35424 35424 35424 35424 35424 35424 35424 35424 35424 35424 35424 35424 35424 35424 35424 35424 35424 35424 35424 35424 35424 35424 35424 35424 35424 35424 35424 35424 35424 35424 35424 35424 35424 35424 35424 35424 35424 35424 35424 35424 35424 35424 35424 
0 0 0 0 0 0 0 0 0 0 0 0 0 0 0 0 0 990 990 990 1078 1078 3498 3498 3500 3500 6834 6834 6834 6834 6834 6834 6834 6834 6834 6834 6834 6834 6834 6834 6834 6834 6834 6834 6834 6834 6834 6834 6834 6834 6834 6834 6834 6834 6834 6834 6834 6834 6834 6834 6834 6834 6834 6834 6834 6834 6834 6834 6834 6834 6834 6834 6834 6834 6834 6834 6834 6834 6834 6834 6834 6834 6834 6834 6834 6834 6834 6834 6834 6834 6834 6834 6834 6834 6834 6834 6834 6834 6834 6834 6834 6834 6834 6834 6834 6834 6834 6834 6834 6834 6834 6834 6834 6834 6834 6834 6834 6834 6834 6834 6834 6834 6834 6834 6834 6834 6834 6834 6834 6834 6834 6834 6834 6834 6834 6834 6834 6834 6834 6834 6834 6834 6834 6834 6834 6834 6834 6834 6834 6834 6834 6834 6834 6834 6834 6834 6834 6834 6834 6834 6834 6834 6834 6834 6834 6834 6834 6834 6834 6834 6834 6834 6834 6834 6834 6834 6834 6834 6834 6834 6834 6834 6834 6834 6834 6834 6834 6834 6834 6834 6834 6834 6834 6834 6834 6834 6834 6834 6834 6834 6834 
0 0 0 0 0 0 0 0 0 0 0 0 0 0 0 0 0 622 9701 9701 9701 13241 18341 19085 19085 19085 19085 19085 19085 19085 19085 19085 19085 19085 19085 19085 19085 19085 19085 19085 19085 19085 19085 19085 19085 19085 19085 19085 19085 19085 19085 19085 19085 19085 19085 19085 19085 19085 19085 19085 19085 19085 19085 19085 19085 19085 19085 19085 19085 19085 19085 19085 19085 19085 19085 19085 19085 19085 19085 19085 19085 19085 19085 19085 19085 19085 19085 19085 19085 19085 19085 19085 19085 19085 19085 19085 19085 19085 19085 19085 19085 19085 19085 19085 19085 19085 19085 19085 19085 19085 19085 19085 19085 19085 19085 19085 19085 19085 19085 19085 19085 19085 19085 19085 19085 19085 19085 19085 19085 19085 19085 19085 19085 19085 19085 19085 19085 19085 19085 19085 19085 19085 19085 19085 19085 19085 19085 19085 19085 19085 19085 19085 19085 19085 19085 19085 19085 19085 19085 19085 19085 19085 19085 19085 19085 19085 19085 19085 19085 19085 19085 19085 19085 19085 19085 19085 19085 19085 19085 19085 19085 19085 19085 19085 19085 19085 19085 19085 19085 19085 19085 19085 19085 19085 19085 19085 19085 19085 19085 19085 19085 
0 0 0 0 0 0 0 0 0 0 0 0 0 0 0 0 0 0 0 8297 8637 10601 10601 13574 30736 37961 37961 37961 37961 38451 38451 38451 38451 38451 38451 38451 38451 38451 38451 38451 38451 38451 38451 38451 38451 38451 38451 38451 38451 38451 38451 38451 38451 38451 38451 38451 38451 38451 38451 38451 38451 38451 38451 38451 38451 38451 38451 38451 38451 38451 38451 38451 38451 38451 38451 38451 38451 38451 38451 38451 38451 38451 38451 38451 38451 38451 38451 38451 38451 38451 38451 38451 38451 38451 38451 38451 38451 38451 38451 38451 38451 38451 38451 38451 38451 38451 38451 38451 38451 38451 38451 38451 38451 38451 38451 38451 38451 38451 38451 38451 38451 38451 38451 38451 38451 38451 38451 38451 38451 38451 38451 38451 38451 38451 38451 38451 38451 38451 38451 38451 38451 38451 38451 38451 38451 38451 38451 38451 38451 38451 38451 38451 38451 38451 38451 38451 38451 38451 38451 38451 38451 38451 38451 38451 38451 38451 38451 38451 38451 38451 38451 38451 38451 38451 38451 38451 38451 38451 38451 38451 38451 38451 38451 38451 38451 38451 38451 38451 38451 38451 38451 38451 38451 38451 38451 38451 38451 38451 38451 38451 38451 
0 0 0 0 0 0 0 0 0 0 0 0 0 0 0 0 0 0 0 183 5696 5696 14081 19477 19479 19613 19613 24832 33159 33159 33159 33159 33159 33159 33159 33159 33159 33159 33159 33159 33159 33159 33159 33159 33159 33159 33159 33159 33159 33159 33159 33159 33159 33159 33159 33159 33159 33159 33159 33159 33159 33159 33159 33159 33159 33159 33159 33159 33159 33159 33159 33159 33159 33159 33159 33159 33159 33159 33159 33159 33159 33159 33159 33159 33159 33159 33159 33159 33159 33159 33159 33159 33159 33159 33159 33159 33159 33159 33159 33159 33159 33159 33159 33159 33159 33159 33159 33159 33159 33159 33159 33159 33159 33159 33159 33159 33159 33159 33159 33159 33159 33159 33159 33159 33159 33159 33159 33159 33159 33159 33159 33159 33159 33159 33159 33159 33159 33159 33159 33159 33159 33159 33159 33159 33159 33159 33159 33159 33159 33159 33159 33159 33159 33159 33159 33159 33159 33159 33159 33159 33159 33159 33159 33159 33159 33159 33159 33159 33159 33159 33159 33159 33159 33159 33159 33159 33159 33159 33159 33159 33159 33159 33159 33159 33159 33159 33159 33159 33159 33159 33159 33159 33159 33159 33159 33159 33159 33159 33159 33159 33159 
0 0 0 0 0 0 0 0 0 0 0 0 0 0 0 0 0 0 276 609 609 15696 15696 15697 19808 19808 19808 19808 19808 19808 19808 19808 19808 19808 19808 19808 19808 19808 19808 19808 19808 19808 19808 19808 19808 19808 19808 19808 19808 19808 19808 19808 19808 19808 19808 19808 19808 19808 19808 19808 19808 19808 19808 19808 19808 19808 19808 19808 19808 19808 19808 19808 19808 19808 19808 19808 19808 19808 19808 19808 19808 19808 19808 19808 19808 19808 19808 19808 19808 19808 19808 19808 19808 19808 19808 19808 19808 19808 19808 19808 19808 19808 19808 19808 19808 19808 19808 19808 19808 19808 19808 19808 19808 19808 19808 19808 19808 19808 19808 19808 19808 19808 19808 19808 19808 19808 19808 19808 19808 19808 19808 19808 19808 19808 19808 19808 19808 19808 19808 19808 19808 19808 19808 19808 19808 19808 19808 19808 19808 19808 19808 19808 19808 19808 19808 19808 19808 19808 19808 19808 19808 19808 19808 19808 19808 19808 19808 19808 19808 19808 19808 19808 19808 19808 19808 19808 19808 19808 19808 19808 19808 19808 19808 19808 19808 19808 19808 19808 19808 19808 19808 19808 19808 19808 19808 19808 19808 19808 19808 19808 19808 
0 0 0 0 0 0 0 0 0 0 0 0 0 0 0 0 0 0 2052 11046 16205 21340 21628 23303 35532 35532 49284 49284 49284 49284 49284 49284 49284 49284 49284 49284 49284 49284 49284 49284 49284 49284 49284 49284 49284 49284 49284 49284 49284 49284 49284 49284 49284 49284 49284 49284 49284 49284 49284 49284 49284 49284 49284 49284 49284 49284 49284 49284 49284 49284 49284 49284 49284 49284 49284 49284 49284 49284 49284 49284 49284 49284 49284 49284 49284 49284 49284 49284 49284 49284 49284 49284 49284 49284 49284 49284 49284 49284 49284 49284 49284 49284 49284 49284 49284 49284 49284 49284 49284 49284 49284 49284 49284 49284 49284 49284 49284 49284 49284 49284 49284 49284 49284 49284 49284 49284 49284 49284 49284 49284 49284 49284 49284 49284 49284 49284 49284 49284 49284 49284 49284 49284 49284 49284 49284 49284 49284 49284 49284 49284 49284 49284 49284 49284 49284 49284 49284 49284 49284 49284 49284 49284 49284 49284 49284 49284 49284 49284 49284 49284 49284 49284 49284 49284 49284 49284 49284 49284 49284 49284 49284 49284 49284 49284 49284 49284 49284 49284 49284 49284 49284 49284 49284 49284 49284 49284 49284 49284 49284 49284 49284 
0 0 0 0 0 0 0 0 0 0 0 0 0 0 0 0 0 0 0 557 5783 5783 5783 6359 6360 6360 8091 8091 8091 8091 8091 8091 8091 8091 8091 8091 8091 8091 8091 8091 8091 8091 8091 8091 8091 8091 8091 8091 8091 8091 8091 8091 8091 8091 8091 8091 8091 8091 8091 8091 8091 8091 8091 8091 8091 8091 8091 8091 8091 8091 8091 8091 8091 8091 8091 8091 8091 8091 8091 8091 8091 8091 8091 8091 8091 8091 8091 8091 8091 8091 8091 8091 8091 8091 8091 8091 8091 8091 8091 8091 8091 8091 8091 8091 8091 8091 8091 8091 8091 8091 8091 8091 8091 8091 8091 8091 8091 8091 8091 8091 8091 8091 8091 8091 8091 8091 8091 8091 8091 8091 8091 8091 8091 8091 8091 8091 8091 8091 8091 8091 8091 8091 8091 8091 8091 8091 8091 8091 8091 8091 8091 8091 8091 8091 8091 8091 8091 8091 8091 8091 8091 8091 8091 8091 8091 8091 8091 8091 8091 8091 8091 8091 8091 8091 8091 8091 8091 8091 8091 8091 8091 8091 8091 8091 8091 8091 8091 8091 8091 8091 8091 8091 8091 8091 8091 8091 8091 8091 8091 8091 8091 
0 0 0 0 0 0 0 0 0 0 0 0 0 0 0 0 182 182 182 6173 6173 6173 6173 6173 6616 6616 6616 6616 6616 6616 6616 6616 6616 6616 6616 6616 6616 6616 6616 6616 6616 6616 6616 6616 6616 6616 6616 6616 6616 6616 6616 6616 6616 6616 6616 6616 6616 6616 6616 6616 6616 6616 6616 6616 6616 6616 6616 6616 6616 6616 6616 6616 6616 6616 6616 6616 6616 6616 6616 6616 6616 6616 6616 6616 6616 6616 6616 6616 6616 6616 6616 6616 6616 6616 6616 6616 6616 6616 6616 6616 6616 6616 6616 6616 6616 6616 6616 6616 6616 6616 6616 6616 6616 6616 6616 6616 6616 6616 6616 6616 6616 6616 6616 6616 6616 6616 6616 6616 6616 6616 6616 6616 6616 6616 6616 6616 6616 6616 6616 6616 6616 6616 6616 6616 6616 6616 6616 6616 6616 6616 6616 6616 6616 6616 6616 6616 6616 6616 6616 6616 6616 6616 6616 6616 6616 6616 6616 6616 6616 6616 6616 6616 6616 6616 6616 6616 6616 6616 6616 6616 6616 6616 6616 6616 6616 6616 6616 6616 6616 6616 6616 6616 6616 6616 6616 6616 6616 6616 6616 6616 6616 
0 0 0 0 0 0 0 0 0 0 0 0 0 0 0 0 0 0 1322 1919 10634 18668 22993 22995 26445 38343 38343 38343 38343 38343 38343 38343 38343 38343 38343 38343 38343 38343 38343 38343 38343 38343 38343 38343 38343 38343 38343 38343 38343 38343 38343 38343 38343 38343 38343 38343 38343 38343 38343 38343 38343 38343 38343 38343 38343 38343 38343 38343 38343 38343 38343 38343 38343 38343 38343 38343 38343 38343 38343 38343 38343 38343 38343 38343 38343 38343 38343 38343 38343 38343 38343 38343 38343 38343 38343 38343 38343 38343 38343 38343 38343 38343 38343 38343 38343 38343 38343 38343 38343 38343 38343 38343 38343 38343 38343 38343 38343 38343 38343 38343 38343 38343 38343 38343 38343 38343 38343 38343 38343 38343 38343 38343 38343 38343 38343 38343 38343 38343 38343 38343 38343 38343 38343 38343 38343 38343 38343 38343 38343 38343 38343 38343 38343 38343 38343 38343 38343 38343 38343 38343 38343 38343 38343 38343 38343 38343 38343 38343 38343 38343 38343 38343 38343 38343 38343 38343 38343 38343 38343 38343 38343 38343 38343 38343 38343 38343 38343 38343 38343 38343 38343 38343 38343 38343 38343 38343 38343 38343 38343 38343 38343 
0 0 0 0 0 0 0 0 0 0 0 0 0 0 0 0 0 0 0 4598 4598 4598 4598 12483 12483 13200 13200 13200 13200 13200 13200 13200 13200 13200 13200 13200 13200 13200 13200 13200 13200 13200 13200 13200 13200 13200 13200 13200 13200 13200 13200 13200 13200 13200 13200 13200 13200 13200 13200 13200 13200 13200 13200 13200 13200 13200 13200 13200 13200 13200 13200 13200 13200 13200 13200 13200 13200 13200 13200 13200 13200 13200 13200 13200 13200 13200 13200 13200 13200 13200 13200 13200 13200 13200 13200 13200 13200 13200 13200 13200 13200 13200 13200 13200 13200 13200 13200 13200 13200 13200 13200 13200 13200 13200 13200 13200 13200 13200 13200 13200 13200 13200 13200 13200 13200 13200 13200 13200 13200 13200 13200 13200 13200 13200 13200 13200 13200 13200 13200 13200 13200 13200 13200 13200 13200 13200 13200 13200 13200 13200 13200 13200 13200 13200 13200 13200 13200 13200 13200 13200 13200 13200 13200 13200 13200 13200 13200 13200 13200 13200 13200 13200 13200 13200 13200 13200 13200 13200 13200 13200 13200 13200 13200 13200 13200 13200 13200 13200 13200 13200 13200 13200 13200 13200 13200 13200 13200 13200 13200 13200 13200 
0 0 0 0 0 0 0 0 0 0 0 0 0 0 0 0 0 1926 1926 3593 3593 3682 3684 4261 5005 9944 9945 13038 13038 13038 13038 13038 13038 13038 13038 13038 13038 13038 13038 13038 13038 13038 13038 13038 13038 13038 13038 13038 13038 13038 13038 13038 13038 13038 13038 13038 13038 13038 13038 13038 13038 13038 13038 13038 13038 13038 13038 13038 13038 13038 13038 13038 13038 13038 13038 13038 13038 13038 13038 13038 13038 13038 13038 13038 13038 13038 13038 13038 13038 13038 13038 13038 13038 13038 13038 13038 13038 13038 13038 13038 13038 13038 13038 13038 13038 13038 13038 13038 13038 13038 13038 13038 13038 13038 13038 13038 13038 13038 13038 13038 13038 13038 13038 13038 13038 13038 13038 13038 13038 13038 13038 13038 13038 13038 13038 13038 13038 13038 13038 13038 13038 13038 13038 13038 13038 13038 13038 13038 13038 13038 13038 13038 13038 13038 13038 13038 13038 13038 13038 13038 13038 13038 13038 13038 13038 13038 13038 13038 13038 13038 13038 13038 13038 13038 13038 13038 13038 13038 13038 13038 13038 13038 13038 13038 13038 13038 13038 13038 13038 13038 13038 13038 13038 13038 13038 13038 13038 13038 13038 13038 13038 
0 0 0 0 0 0 0 0 0 0 0 0 0 0 0 0 467 467 467 6462 6462 6462 6462 6462 6462 6462 6462 6462 6462 6462 6462 6462 6462 6462 6462 6462 6462 6462 6462 6462 6462 6462 6462 6462 6462 6462 6462 6462 6462 6462 6462 6462 6462 6462 6462 6462 6462 6462 6462 6462 6462 6462 6462 6462 6462 6462 6462 6462 6462 6462 6462 6462 6462 6462 6462 6462 6462 6462 6462 6462 6462 6462 6462 6462 6462 6462 6462 6462 6462 6462 6462 6462 6462 6462 6462 6462 6462 6462 6462 6462 6462 6462 6462 6462 6462 6462 6462 6462 6462 6462 6462 6462 6462 6462 6462 6462 6462 6462 6462 6462 6462 6462 6462 6462 6462 6462 6462 6462 6462 6462 6462 6462 6462 6462 6462 6462 6462 6462 6462 6462 6462 6462 6462 6462 6462 6462 6462 6462 6462 6462 6462 6462 6462 6462 6462 6462 6462 6462 6462 6462 6462 6462 6462 6462 6462 6462 6462 6462 6462 6462 6462 6462 6462 6462 6462 6462 6462 6462 6462 6462 6462 6462 6462 6462 6462 6462 6462 6462 6462 6462 6462 6462 6462 6462 6462 6462 6462 6462 6462 6462 6462 
0 0 0 0 0 0 0 0 0 0 0 0 0 0 0 0 0 0 0 5174 5870 7041 19845 24530 38381 41869 41869 41869 41869 41869 41869 41869 41869 41869 41869 41869 41869 41869 41869 41869 41869 41869 41869 41869 41869 41869 41869 41869 41869 41869 41869 41869 41869 41869 41869 41869 41869 41869 41869 41869 41869 41869 41869 41869 41869 41869 41869 41869 41869 41869 41869 41869 41869 41869 41869 41869 41869 41869 41869 41869 41869 41869 41869 41869 41869 41869 41869 41869 41869 41869 41869 41869 41869 41869 41869 41869 41869 41869 41869 41869 41869 41869 41869 41869 41869 41869 41869 41869 41869 41869 41869 41869 41869 41869 41869 41869 41869 41869 41869 41869 41869 41869 41869 41869 41869 41869 41869 41869 41869 41869 41869 41869 41869 41869 41869 41869 41869 41869 41869 41869 41869 41869 41869 41869 41869 41869 41869 41869 41869 41869 41869 41869 41869 41869 41869 41869 41869 41869 41869 41869 41869 41869 41869 41869 41869 41869 41869 41869 41869 41869 41869 41869 41869 41869 41869 41869 41869 41869 41869 41869 41869 41869 41869 41869 41869 41869 41869 41869 41869 41869 41869 41869 41869 41869 41869 41869 41869 41869 41869 41869 41869 
0 0 0 0 0 0 0 0 0 0 0 0 0 0 0 0 0 0 86 4041 4041 5715 5716 5718 14399 14399 14399 14399 14399 14399 14399 14399 14399 14399 14399 14399 14399 14399 14399 14399 14399 14399 14399 14399 14399 14399 14399 14399 14399 14399 14399 14399 14399 14399 14399 14399 14399 14399 14399 14399 14399 14399 14399 14399 14399 14399 14399 14399 14399 14399 14399 14399 14399 14399 14399 14399 14399 14399 14399 14399 14399 14399 14399 14399 14399 14399 14399 14399 14399 14399 14399 14399 14399 14399 14399 14399 14399 14399 14399 14399 14399 14399 14399 14399 14399 14399 14399 14399 14399 14399 14399 14399 14399 14399 14399 14399 14399 14399 14399 14399 14399 14399 14399 14399 14399 14399 14399 14399 14399 14399 14399 14399 14399 14399 14399 14399 14399 14399 14399 14399 14399 14399 14399 14399 14399 14399 14399 14399 14399 14399 14399 14399 14399 14399 14399 14399 14399 14399 14399 14399 14399 14399 14399 14399 14399 14399 14399 14399 14399 14399 14399 14399 14399 14399 14399 14399 14399 14399 14399 14399 14399 14399 14399 14399 14399 14399 14399 14399 14399 14399 14399 14399 14399 14399 14399 14399 14399 14399 14399 14399 14399 
0 0 0 0 0 0 0 0 0 0 0 0 0 0 0 0 449 449 449 449 7605 9309 13549 13549 13549 13549 13549 13549 13549 13549 13549 13549 13549 13549 13549 13549 13549 13549 13549 13549 13549 13549 13549 13549 13549 13549 13549 13549 13549 13549 13549 13549 13549 13549 13549 13549 13549 13549 13549 13549 13549 13549 13549 13549 13549 13549 13549 13549 13549 13549 13549 13549 13549 13549 13549 13549 13549 13549 13549 13549 13549 13549 13549 13549 13549 13549 13549 13549 13549 13549 13549 13549 13549 13549 13549 13549 13549 13549 13549 13549 13549 13549 13549 13549 13549 13549 13549 13549 13549 13549 13549 13549 13549 13549 13549 13549 13549 13549 13549 13549 13549 13549 13549 13549 13549 13549 13549 13549 13549 13549 13549 13549 13549 13549 13549 13549 13549 13549 13549 13549 13549 13549 13549 13549 13549 13549 13549 13549 13549 13549 13549 13549 13549 13549 13549 13549 13549 13549 13549 13549 13549 13549 13549 13549 13549 13549 13549 13549 13549 13549 13549 13549 13549 13549 13549 13549 13549 13549 13549 13549 13549 13549 13549 13549 13549 13549 13549 13549 13549 13549 13549 13549 13549 13549 13549 13549 13549 13549 13549 13549 13549 
0 0 0 0 0 0 0 0 0 0 0 0 0 0 0 0 0 0 81 81 81 3319 3319 3319 7425 7425 7425 7425 7425 7425 7425 7425 7425 7425 7425 7425 7425 7425 7425 7425 7425 7425 7425 7425 7425 7425 7425 7425 7425 7425 7425 7425 7425 7425 7425 7425 7425 7425 7425 7425 7425 7425 7425 7425 7425 7425 7425 7425 7425 7425 7425 7425 7425 7425 7425 7425 7425 7425 7425 7425 7425 7425 7425 7425 7425 7425 7425 7425 7425 7425 7425 7425 7425 7425 7425 7425 7425 7425 7425 7425 7425 7425 7425 7425 7425 7425 7425 7425 7425 7425 7425 7425 7425 7425 7425 7425 7425 7425 7425 7425 7425 7425 7425 7425 7425 7425 7425 7425 7425 7425 7425 7425 7425 7425 7425 7425 7425 7425 7425 7425 7425 7425 7425 7425 7425 7425 7425 7425 7425 7425 7425 7425 7425 7425 7425 7425 7425 7425 7425 7425 7425 7425 7425 7425 7425 7425 7425 7425 7425 7425 7425 7425 7425 7425 7425 7425 7425 7425 7425 7425 7425 7425 7425 7425 7425 7425 7425 7425 7425 7425 7425 7425 7425 7425 7425 7425 7425 7425 7425 7425 7425 
0 0 0 0 0 0 0 0 0 0 0 0 0 0 0 0 0 0 0 3149 6866 20057 29420 35627 51776 52388 75046 79838 79928 79928 79928 79928 79928 79928 79928 79928 79928 79928 79928 79928 79928 79928 79928 79928 79928 79928 79928 79928 79928 79928 79928 79928 79928 79928 79928 79928 79928 79928 79928 79928 79928 79928 79928 79928 79928 79928 79928 79928 79928 79928 79928 79928 79928 79928 79928 79928 79928 79928 79928 79928 79928 79928 79928 79928 79928 79928 79928 79928 79928 79928 79928 79928 79928 79928 79928 79928 79928 79928 79928 79928 79928 79928 79928 79928 79928 79928 79928 79928 79928 79928 79928 79928 79928 79928 79928 79928 79928 79928 79928 79928 79928 79928 79928 79928 79928 79928 79928 79928 79928 79928 79928 79928 79928 79928 79928 79928 79928 79928 79928 79928 79928 79928 79928 79928 79928 79928 79928 79928 79928 79928 79928 79928 79928 79928 79928 79928 79928 79928 79928 79928 79928 79928 79928 79928 79928 79928 79928 79928 79928 79928 79928 79928 79928 79928 79928 79928 79928 79928 79928 79928 79928 79928 79928 79928 79928 79928 79928 79928 79928 79928 79928 79928 79928 79928 79928 79928 79928 79928 79928 79928 79928 
0 0 0 0 0 0 0 0 0 0 0 0 0 0 0 0 0 0 6340 6340 6340 6340 8307 8307 8307 8307 8308 9297 9297 9297 9297 9297 9297 9297 9297 9297 9297 9297 9297 9297 9297 9297 9297 9297 9297 9297 9297 9297 9297 9297 9297 9297 9297 9297 9297 9297 9297 9297 9297 9297 9297 9297 9297 9297 9297 9297 9297 9297 9297 9297 9297 9297 9297 9297 9297 9297 9297 9297 9297 9297 9297 9297 9297 9297 9297 9297 9297 9297 9297 9297 9297 9297 9297 9297 9297 9297 9297 9297 9297 9297 9297 9297 9297 9297 9297 9297 9297 9297 9297 9297 9297 9297 9297 9297 9297 9297 9297 9297 9297 9297 9297 9297 9297 9297 9297 9297 9297 9297 9297 9297 9297 9297 9297 9297 9297 9297 9297 9297 9297 9297 9297 9297 9297 9297 9297 9297 9297 9297 9297 9297 9297 9297 9297 9297 9297 9297 9297 9297 9297 9297 9297 9297 9297 9297 9297 9297 9297 9297 9297 9297 9297 9297 9297 9297 9297 9297 9297 9297 9297 9297 9297 9297 9297 9297 9297 9297 9297 9297 9297 9297 9297 9297 9297 9297 9297 9297 9297 9297 9297 9297 9297 
0 0 0 0 0 0 0 0 0 0 0 0 0 0 0 0 0 0 8830 8830 17494 17494 18073 20606 22560 22560 22560 22560 22560 22560 22560 22560 22560 22560 22560 22560 22560 22560 22560 22560 22560 22560 22560 22560 22560 22560 22560 22560 22560 22560 22560 22560 22560 22560 22560 22560 22560 22560 22560 22560 22560 22560 22560 22560 22560 22560 22560 22560 22560 22560 22560 22560 22560 22560 22560 22560 22560 22560 22560 22560 22560 22560 22560 22560 22560 22560 22560 22560 22560 22560 22560 22560 22560 22560 22560 22560 22560 22560 22560 22560 22560 22560 22560 22560 22560 22560 22560 22560 22560 22560 22560 22560 22560 22560 22560 22560 22560 22560 22560 22560 22560 22560 22560 22560 22560 22560 22560 22560 22560 22560 22560 22560 22560 22560 22560 22560 22560 22560 22560 22560 22560 22560 22560 22560 22560 22560 22560 22560 22560 22560 22560 22560 22560 22560 22560 22560 22560 22560 22560 22560 22560 22560 22560 22560 22560 22560 22560 22560 22560 22560 22560 22560 22560 22560 22560 22560 22560 22560 22560 22560 22560 22560 22560 22560 22560 22560 22560 22560 22560 22560 22560 22560 22560 22560 22560 22560 22560 22560 22560 22560 22560 
0 0 0 0 0 0 0 0 0 0 0 0 0 0 0 0 0 0 331 8631 10124 10124 10707 10997 11000 14027 14027 14027 14027 14027 14027 14027 14027 14027 14027 14027 14027 14027 14027 14027 14027 14027 14027 14027 14027 14027 14027 14027 14027 14027 14027 14027 14027 14027 14027 14027 14027 14027 14027 14027 14027 14027 14027 14027 14027 14027 14027 14027 14027 14027 14027 14027 14027 14027 14027 14027 14027 14027 14027 14027 14027 14027 14027 14027 14027 14027 14027 14027 14027 14027 14027 14027 14027 14027 14027 14027 14027 14027 14027 14027 14027 14027 14027 14027 14027 14027 14027 14027 14027 14027 14027 14027 14027 14027 14027 14027 14027 14027 14027 14027 14027 14027 14027 14027 14027 14027 14027 14027 14027 14027 14027 14027 14027 14027 14027 14027 14027 14027 14027 14027 14027 14027 14027 14027 14027 14027 14027 14027 14027 14027 14027 14027 14027 14027 14027 14027 14027 14027 14027 14027 14027 14027 14027 14027 14027 14027 14027 14027 14027 14027 14027 14027 14027 14027 14027 14027 14027 14027 14027 14027 14027 14027 14027 14027 14027 14027 14027 14027 14027 14027 14027 14027 14027 14027 14027 14027 14027 14027 14027 14027 14027 
0 0 0 0 0 0 0 0 0 0 0 0 0 0 0 0 52 52 52 52 52 52 5493 5493 5493 5493 5493 5493 5493 5493 5493 5493 5493 5493 5493 5493 5493 5493 5493 5493 5493 5493 5493 5493 5493 5493 5493 5493 5493 5493 5493 5493 5493 5493 5493 5493 5493 5493 5493 5493 5493 5493 5493 5493 5493 5493 5493 5493 5493 5493 5493 5493 5493 5493 5493 5493 5493 5493 5493 5493 5493 5493 5493 5493 5493 5493 5493 5493 5493 5493 5493 5493 5493 5493 5493 5493 5493 5493 5493 5493 5493 5493 5493 5493 5493 5493 5493 5493 5493 5493 5493 5493 5493 5493 5493 5493 5493 5493 5493 5493 5493 5493 5493 5493 5493 5493 5493 5493 5493 5493 5493 5493 5493 5493 5493 5493 5493 5493 5493 5493 5493 5493 5493 5493 5493 5493 5493 5493 5493 5493 5493 5493 5493 5493 5493 5493 5493 5493 5493 5493 5493 5493 5493 5493 5493 5493 5493 5493 5493 5493 5493 5493 5493 5493 5493 5493 5493 5493 5493 5493 5493 5493 5493 5493 5493 5493 5493 5493 5493 5493 5493 5493 5493 5493 5493 5493 5493 5493 5493 5493 5493 
0 0 0 0 0 0 0 0 0 0 0 0 0 0 0 0 0 0 2508 2682 16150 20434 20435 20436 21766 23821 25210 25210 25210 25210 25210 25210 25210 25210 25210 25210 25210 25210 25210 25210 25210 25210 25210 25210 25210 25210 25210 25210 25210 25210 25210 25210 25210 25210 25210 25210 25210 25210 25210 25210 25210 25210 25210 25210 25210 25210 25210 25210 25210 25210 25210 25210 25210 25210 25210 25210 25210 25210 25210 25210 25210 25210 25210 25210 25210 25210 25210 25210 25210 25210 25210 25210 25210 25210 25210 25210 25210 25210 25210 25210 25210 25210 25210 25210 25210 25210 25210 25210 25210 25210 25210 25210 25210 25210 25210 25210 25210 25210 25210 25210 25210 25210 25210 25210 25210 25210 25210 25210 25210 25210 25210 25210 25210 25210 25210 25210 25210 25210 25210 25210 25210 25210 25210 25210 25210 25210 25210 25210 25210 25210 25210 25210 25210 25210 25210 25210 25210 25210 25210 25210 25210 25210 25210 25210 25210 25210 25210 25210 25210 25210 25210 25210 25210 25210 25210 25210 25210 25210 25210 25210 25210 25210 25210 25210 25210 25210 25210 25210 25210 25210 25210 25210 25210 25210 25210 25210 25210 25210 25210 25210 25210 
0 0 0 0 0 0 0 0 0 0 0 0 0 0 0 0 0 287 287 3263 4957 4957 27044 27045 27047 30240 30240 30240 30240 30240 30240 30240 30240 30240 30240 30240 30240 30240 30240 30240 30240 30240 30240 30240 30240 30240 30240 30240 30240 30240 30240 30240 30240 30240 30240 30240 30240 30240 30240 30240 30240 30240 30240 30240 30240 30240 30240 30240 30240 30240 30240 30240 30240 30240 30240 30240 30240 30240 30240 30240 30240 30240 30240 30240 30240 30240 30240 30240 30240 30240 30240 30240 30240 30240 30240 30240 30240 30240 30240 30240 30240 30240 30240 30240 30240 30240 30240 30240 30240 30240 30240 30240 30240 30240 30240 30240 30240 30240 30240 30240 30240 30240 30240 30240 30240 30240 30240 30240 30240 30240 30240 30240 30240 30240 30240 30240 30240 30240 30240 30240 30240 30240 30240 30240 30240 30240 30240 30240 30240 30240 30240 30240 30240 30240 30240 30240 30240 30240 30240 30240 30240 30240 30240 30240 30240 30240 30240 30240 30240 30240 30240 30240 30240 30240 30240 30240 30240 30240 30240 30240 30240 30240 30240 30240 30240 30240 30240 30240 30240 30240 30240 30240 30240 30240 30240 30240 30240 30240 30240 30240 30240 
0 0 0 0 0 0 0 0 0 0 0 0 0 0 0 0 0 597 1969 4917 12379 20645 26945 27921 27921 27921 27921 27921 27921 27921 27921 27921 27921 27921 27921 27921 27921 27921 27921 27921 27921 27921 27921 27921 27921 27921 27921 27921 27921 27921 27921 27921 27921 27921 27921 27921 27921 27921 27921 27921 27921 27921 27921 27921 27921 27921 27921 27921 27921 27921 27921 27921 27921 27921 27921 27921 27921 27921 27921 27921 27921 27921 27921 27921 27921 27921 27921 27921 27921 27921 27921 27921 27921 27921 27921 27921 27921 27921 27921 27921 27921 27921 27921 27921 27921 27921 27921 27921 27921 27921 27921 27921 27921 27921 27921 27921 27921 27921 27921 27921 27921 27921 27921 27921 27921 27921 27921 27921 27921 27921 27921 27921 27921 27921 27921 27921 27921 27921 27921 27921 27921 27921 27921 27921 27921 27921 27921 27921 27921 27921 27921 27921 27921 27921 27921 27921 27921 27921 27921 27921 27921 27921 27921 27921 27921 27921 27921 27921 27921 27921 27921 27921 27921 27921 27921 27921 27921 27921 27921 27921 27921 27921 27921 27921 27921 27921 27921 27921 27921 27921 27921 27921 27921 27921 27921 27921 27921 27921 27921 27921 27921 
0 0 0 0 0 0 0 0 0 0 0 0 0 0 0 0 0 0 0 994 1085 1085 1085 6618 6618 6618 6619 6619 6863 6863 6863 6863 6863 6863 6863 6863 6863 6863 6863 6863 6863 6863 6863 6863 6863 6863 6863 6863 6863 6863 6863 6863 6863 6863 6863 6863 6863 6863 6863 6863 6863 6863 6863 6863 6863 6863 6863 6863 6863 6863 6863 6863 6863 6863 6863 6863 6863 6863 6863 6863 6863 6863 6863 6863 6863 6863 6863 6863 6863 6863 6863 6863 6863 6863 6863 6863 6863 6863 6863 6863 6863 6863 6863 6863 6863 6863 6863 6863 6863 6863 6863 6863 6863 6863 6863 6863 6863 6863 6863 6863 6863 6863 6863 6863 6863 6863 6863 6863 6863 6863 6863 6863 6863 6863 6863 6863 6863 6863 6863 6863 6863 6863 6863 6863 6863 6863 6863 6863 6863 6863 6863 6863 6863 6863 6863 6863 6863 6863 6863 6863 6863 6863 6863 6863 6863 6863 6863 6863 6863 6863 6863 6863 6863 6863 6863 6863 6863 6863 6863 6863 6863 6863 6863 6863 6863 6863 6863 6863 6863 6863 6863 6863 6863 6863 6863 6863 6863 6863 6863 6863 6863 
0 0 0 0 0 0 0 0 0 0 0 0 0 0 0 0 0 88 88 88 8827 8827 8827 8827 8827 8827 8827 8827 8827 8827 8827 8827 8827 8827 8827 8827 8827 8827 8827 8827 8827 8827 8827 8827 8827 8827 8827 8827 8827 8827 8827 8827 8827 8827 8827 8827 8827 8827 8827 8827 8827 8827 8827 8827 8827 8827 8827 8827 8827 8827 8827 8827 8827 8827 8827 8827 8827 8827 8827 8827 8827 8827 8827 8827 8827 8827 8827 8827 8827 8827 8827 8827 8827 8827 8827 8827 8827 8827 8827 8827 8827 8827 8827 8827 8827 8827 8827 8827 8827 8827 8827 8827 8827 8827 8827 8827 8827 8827 8827 8827 8827 8827 8827 8827 8827 8827 8827 8827 8827 8827 8827 8827 8827 8827 8827 8827 8827 8827 8827 8827 8827 8827 8827 8827 8827 8827 8827 8827 8827 8827 8827 8827 8827 8827 8827 8827 8827 8827 8827 8827 8827 8827 8827 8827 8827 8827 8827 8827 8827 8827 8827 8827 8827 8827 8827 8827 8827 8827 8827 8827 8827 8827 8827 8827 8827 8827 8827 8827 8827 8827 8827 8827 8827 8827 8827 8827 8827 8827 8827 8827 8827 
0 0 0 0 0 0 0 0 0 0 0 0 0 0 0 0 0 5329 5459 10160 10160 15657 24456 29214 29945 29947 30891 30891 30891 30891 30891 30891 30891 30891 30891 30891 30891 30891 30891 30891 30891 30891 30891 30891 30891 30891 30891 30891 30891 30891 30891 30891 30891 30891 30891 30891 30891 30891 30891 30891 30891 30891 30891 30891 30891 30891 30891 30891 30891 30891 30891 30891 30891 30891 30891 30891 30891 30891 30891 30891 30891 30891 30891 30891 30891 30891 30891 30891 30891 30891 30891 30891 30891 30891 30891 30891 30891 30891 30891 30891 30891 30891 30891 30891 30891 30891 30891 30891 30891 30891 30891 30891 30891 30891 30891 30891 30891 30891 30891 30891 30891 30891 30891 30891 30891 30891 30891 30891 30891 30891 30891 30891 30891 30891 30891 30891 30891 30891 30891 30891 30891 30891 30891 30891 30891 30891 30891 30891 30891 30891 30891 30891 30891 30891 30891 30891 30891 30891 30891 30891 30891 30891 30891 30891 30891 30891 30891 30891 30891 30891 30891 30891 30891 30891 30891 30891 30891 30891 30891 30891 30891 30891 30891 30891 30891 30891 30891 30891 30891 30891 30891 30891 30891 30891 30891 30891 30891 30891 30891 30891 30891 
0 0 0 0 0 0 0 0 0 0 0 0 0 0 0 0 0 1917 2110 2110 5077 6448 6449 9993 10981 10981 10981 10981 10981 10981 10981 10981 10981 10981 10981 10981 10981 10981 10981 10981 10981 10981 10981 10981 10981 10981 10981 10981 10981 10981 10981 10981 10981 10981 10981 10981 10981 10981 10981 10981 10981 10981 10981 10981 10981 10981 10981 10981 10981 10981 10981 10981 10981 10981 10981 10981 10981 10981 10981 10981 10981 10981 10981 10981 10981 10981 10981 10981 10981 10981 10981 10981 10981 10981 10981 10981 10981 10981 10981 10981 10981 10981 10981 10981 10981 10981 10981 10981 10981 10981 10981 10981 10981 10981 10981 10981 10981 10981 10981 10981 10981 10981 10981 10981 10981 10981 10981 10981 10981 10981 10981 10981 10981 10981 10981 10981 10981 10981 10981 10981 10981 10981 10981 10981 10981 10981 10981 10981 10981 10981 10981 10981 10981 10981 10981 10981 10981 10981 10981 10981 10981 10981 10981 10981 10981 10981 10981 10981 10981 10981 10981 10981 10981 10981 10981 10981 10981 10981 10981 10981 10981 10981 10981 10981 10981 10981 10981 10981 10981 10981 10981 10981 10981 10981 10981 10981 10981 10981 10981 10981 10981 
0 0 0 0 0 0 0 0 0 0 0 0 0 0 0 0 0 71 2034 3716 3716 21728 21729 21729 25939 25939 25939 25939 25939 25939 25939 25939 25939 25939 25939 25939 25939 25939 25939 25939 25939 25939 25939 25939 25939 25939 25939 25939 25939 25939 25939 25939 25939 25939 25939 25939 25939 25939 25939 25939 25939 25939 25939 25939 25939 25939 25939 25939 25939 25939 25939 25939 25939 25939 25939 25939 25939 25939 25939 25939 25939 25939 25939 25939 25939 25939 25939 25939 25939 25939 25939 25939 25939 25939 25939 25939 25939 25939 25939 25939 25939 25939 25939 25939 25939 25939 25939 25939 25939 25939 25939 25939 25939 25939 25939 25939 25939 25939 25939 25939 25939 25939 25939 25939 25939 25939 25939 25939 25939 25939 25939 25939 25939 25939 25939 25939 25939 25939 25939 25939 25939 25939 25939 25939 25939 25939 25939 25939 25939 25939 25939 25939 25939 25939 25939 25939 25939 25939 25939 25939 25939 25939 25939 25939 25939 25939 25939 25939 25939 25939 25939 25939 25939 25939 25939 25939 25939 25939 25939 25939 25939 25939 25939 25939 25939 25939 25939 25939 25939 25939 25939 25939 25939 25939 25939 25939 25939 25939 25939 25939 25939 
0 0 0 0 0 0 0 0 0 0 0 0 0 0 0 0 0 0 3918 37162 43221 54702 57887 59878 68151 72015 75166 88560 94245 94245 94245 94245 94245 94245 94245 94245 94245 94245 94245 94245 94245 94245 94245 94245 94245 94245 94245 94245 94245 94245 94245 94245 94245 94245 94245 94245 94245 94245 94245 94245 94245 94245 94245 94245 94245 94245 94245 94245 94245 94245 94245 94245 94245 94245 94245 94245 94245 94245 94245 94245 94245 94245 94245 94245 94245 94245 94245 94245 94245 94245 94245 94245 94245 94245 94245 94245 94245 94245 94245 94245 94245 94245 94245 94245 94245 94245 94245 94245 94245 94245 94245 94245 94245 94245 94245 94245 94245 94245 94245 94245 94245 94245 94245 94245 94245 94245 94245 94245 94245 94245 94245 94245 94245 94245 94245 94245 94245 94245 94245 94245 94245 94245 94245 94245 94245 94245 94245 94245 94245 94245 94245 94245 94245 94245 94245 94245 94245 94245 94245 94245 94245 94245 94245 94245 94245 94245 94245 94245 94245 94245 94245 94245 94245 94245 94245 94245 94245 94245 94245 94245 94245 94245 94245 94245 94245 94245 94245 94245 94245 94245 94245 94245 94245 94245 94245 94245 94245 94245 94245 94245 94245 
0 0 0 0 0 0 0 0 0 0 0 0 0 0 0 0 0 7705 9173 22239 31780 37424 50972 55520 68199 68199 68199 68199 68199 68199 68199 68199 68199 68199 68199 68199 68199 68199 68199 68199 68199 68199 68199 68199 68199 68199 68199 68199 68199 68199 68199 68199 68199 68199 68199 68199 68199 68199 68199 68199 68199 68199 68199 68199 68199 68199 68199 68199 68199 68199 68199 68199 68199 68199 68199 68199 68199 68199 68199 68199 68199 68199 68199 68199 68199 68199 68199 68199 68199 68199 68199 68199 68199 68199 68199 68199 68199 68199 68199 68199 68199 68199 68199 68199 68199 68199 68199 68199 68199 68199 68199 68199 68199 68199 68199 68199 68199 68199 68199 68199 68199 68199 68199 68199 68199 68199 68199 68199 68199 68199 68199 68199 68199 68199 68199 68199 68199 68199 68199 68199 68199 68199 68199 68199 68199 68199 68199 68199 68199 68199 68199 68199 68199 68199 68199 68199 68199 68199 68199 68199 68199 68199 68199 68199 68199 68199 68199 68199 68199 68199 68199 68199 68199 68199 68199 68199 68199 68199 68199 68199 68199 68199 68199 68199 68199 68199 68199 68199 68199 68199 68199 68199 68199 68199 68199 68199 68199 68199 68199 68199 68199 
0 0 0 0 0 0 0 0 0 0 0 0 0 0 0 0 0 179 3346 3346 3640 3640 18986 18986 18986 18986 18986 18986 18986 18986 18986 18986 18986 18986 18986 18986 18986 18986 18986 18986 18986 18986 18986 18986 18986 18986 18986 18986 18986 18986 18986 18986 18986 18986 18986 18986 18986 18986 18986 18986 18986 18986 18986 18986 18986 18986 18986 18986 18986 18986 18986 18986 18986 18986 18986 18986 18986 18986 18986 18986 18986 18986 18986 18986 18986 18986 18986 18986 18986 18986 18986 18986 18986 18986 18986 18986 18986 18986 18986 18986 18986 18986 18986 18986 18986 18986 18986 18986 18986 18986 18986 18986 18986 18986 18986 18986 18986 18986 18986 18986 18986 18986 18986 18986 18986 18986 18986 18986 18986 18986 18986 18986 18986 18986 18986 18986 18986 18986 18986 18986 18986 18986 18986 18986 18986 18986 18986 18986 18986 18986 18986 18986 18986 18986 18986 18986 18986 18986 18986 18986 18986 18986 18986 18986 18986 18986 18986 18986 18986 18986 18986 18986 18986 18986 18986 18986 18986 18986 18986 18986 18986 18986 18986 18986 18986 18986 18986 18986 18986 18986 18986 18986 18986 18986 18986 18986 18986 18986 18986 18986 18986 
0 0 0 0 0 0 0 0 0 0 0 0 0 0 0 0 0 0 1895 4663 4663 4663 4663 4663 4665 4665 5154 5154 5154 5154 5154 5154 5154 5154 5154 5154 5154 5154 5154 5154 5154 5154 5154 5154 5154 5154 5154 5154 5154 5154 5154 5154 5154 5154 5154 5154 5154 5154 5154 5154 5154 5154 5154 5154 5154 5154 5154 5154 5154 5154 5154 5154 5154 5154 5154 5154 5154 5154 5154 5154 5154 5154 5154 5154 5154 5154 5154 5154 5154 5154 5154 5154 5154 5154 5154 5154 5154 5154 5154 5154 5154 5154 5154 5154 5154 5154 5154 5154 5154 5154 5154 5154 5154 5154 5154 5154 5154 5154 5154 5154 5154 5154 5154 5154 5154 5154 5154 5154 5154 5154 5154 5154 5154 5154 5154 5154 5154 5154 5154 5154 5154 5154 5154 5154 5154 5154 5154 5154 5154 5154 5154 5154 5154 5154 5154 5154 5154 5154 5154 5154 5154 5154 5154 5154 5154 5154 5154 5154 5154 5154 5154 5154 5154 5154 5154 5154 5154 5154 5154 5154 5154 5154 5154 5154 5154 5154 5154 5154 5154 5154 5154 5154 5154 5154 5154 5154 5154 5154 5154 5154 5154 
0 0 0 0 0 0 0 0 0 0 0 0 0 0 0 0 0 0 77 77 3439 3439 3440 3440 3441 6724 7198 7198 7198 7198 7198 7198 7198 7198 7198 7198 7198 7198 7198 7198 7198 7198 7198 7198 7198 7198 7198 7198 7198 7198 7198 7198 7198 7198 7198 7198 7198 7198 7198 7198 7198 7198 7198 7198 7198 7198 7198 7198 7198 7198 7198 7198 7198 7198 7198 7198 7198 7198 7198 7198 7198 7198 7198 7198 7198 7198 7198 7198 7198 7198 7198 7198 7198 7198 7198 7198 7198 7198 7198 7198 7198 7198 7198 7198 7198 7198 7198 7198 7198 7198 7198 7198 7198 7198 7198 7198 7198 7198 7198 7198 7198 7198 7198 7198 7198 7198 7198 7198 7198 7198 7198 7198 7198 7198 7198 7198 7198 7198 7198 7198 7198 7198 7198 7198 7198 7198 7198 7198 7198 7198 7198 7198 7198 7198 7198 7198 7198 7198 7198 7198 7198 7198 7198 7198 7198 7198 7198 7198 7198 7198 7198 7198 7198 7198 7198 7198 7198 7198 7198 7198 7198 7198 7198 7198 7198 7198 7198 7198 7198 7198 7198 7198 7198 7198 7198 7198 7198 7198 7198 7198 7198 
0 0 0 0 0 0 0 0 0 0 0 0 0 0 0 0 0 0 7359 7443 7443 7443 7770 7770 11760 11760 11760 11760 11760 11760 11760 11760 11760 11760 11760 11760 11760 11760 11760 11760 11760 11760 11760 11760 11760 11760 11760 11760 11760 11760 11760 11760 11760 11760 11760 11760 11760 11760 11760 11760 11760 11760 11760 11760 11760 11760 11760 11760 11760 11760 11760 11760 11760 11760 11760 11760 11760 11760 11760 11760 11760 11760 11760 11760 11760 11760 11760 11760 11760 11760 11760 11760 11760 11760 11760 11760 11760 11760 11760 11760 11760 11760 11760 11760 11760 11760 11760 11760 11760 11760 11760 11760 11760 11760 11760 11760 11760 11760 11760 11760 11760 11760 11760 11760 11760 11760 11760 11760 11760 11760 11760 11760 11760 11760 11760 11760 11760 11760 11760 11760 11760 11760 11760 11760 11760 11760 11760 11760 11760 11760 11760 11760 11760 11760 11760 11760 11760 11760 11760 11760 11760 11760 11760 11760 11760 11760 11760 11760 11760 11760 11760 11760 11760 11760 11760 11760 11760 11760 11760 11760 11760 11760 11760 11760 11760 11760 11760 11760 11760 11760 11760 11760 11760 11760 11760 11760 11760 11760 11760 11760 11760 
0 0 0 0 0 0 0 0 0 0 0 0 0 0 0 0 0 0 0 9416 25726 42371 51320 80648 81811 91828 107578 107578 107578 107578 107578 107578 107578 107578 107578 107578 107578 107578 107578 107578 107578 107578 107578 107578 107578 107578 107578 107578 107578 107578 107578 107578 107578 107578 107578 107578 107578 107578 107578 107578 107578 107578 107578 107578 107578 107578 107578 107578 107578 107578 107578 107578 107578 107578 107578 107578 107578 107578 107578 107578 107578 107578 107578 107578 107578 107578 107578 107578 107578 107578 107578 107578 107578 107578 107578 107578 107578 107578 107578 107578 107578 107578 107578 107578 107578 107578 107578 107578 107578 107578 107578 107578 107578 107578 107578 107578 107578 107578 107578 107578 107578 107578 107578 107578 107578 107578 107578 107578 107578 107578 107578 107578 107578 107578 107578 107578 107578 107578 107578 107578 107578 107578 107578 107578 107578 107578 107578 107578 107578 107578 107578 107578 107578 107578 107578 107578 107578 107578 107578 107578 107578 107578 107578 107578 107578 107578 107578 107578 107578 107578 107578 107578 107578 107578 107578 107578 107578 107578 107578 107578 107578 107578 107578 107578 107578 107578 107578 107578 107578 107578 107578 107578 107578 107578 107578 107578 107578 107578 107578 107578 107578 
0 0 0 0 0 0 0 0 0 0 0 0 0 0 0 0 0 0 2087 10567 14758 16516 26328 28829 35504 35505 39452 39452 39452 39452 39452 39452 39452 39452 39452 39452 39452 39452 39452 39452 39452 39452 39452 39452 39452 39452 39452 39452 39452 39452 39452 39452 39452 39452 39452 39452 39452 39452 39452 39452 39452 39452 39452 39452 39452 39452 39452 39452 39452 39452 39452 39452 39452 39452 39452 39452 39452 39452 39452 39452 39452 39452 39452 39452 39452 39452 39452 39452 39452 39452 39452 39452 39452 39452 39452 39452 39452 39452 39452 39452 39452 39452 39452 39452 39452 39452 39452 39452 39452 39452 39452 39452 39452 39452 39452 39452 39452 39452 39452 39452 39452 39452 39452 39452 39452 39452 39452 39452 39452 39452 39452 39452 39452 39452 39452 39452 39452 39452 39452 39452 39452 39452 39452 39452 39452 39452 39452 39452 39452 39452 39452 39452 39452 39452 39452 39452 39452 39452 39452 39452 39452 39452 39452 39452 39452 39452 39452 39452 39452 39452 39452 39452 39452 39452 39452 39452 39452 39452 39452 39452 39452 39452 39452 39452 39452 39452 39452 39452 39452 39452 39452 39452 39452 39452 39452 39452 39452 39452 39452 39452 39452 
0 0 0 0 0 0 0 0 0 0 0 0 0 0 0 0 0 0 0 8582 17031 17033 17515 22776 24771 27916 27918 34269 34269 34269 34269 34269 34269 34269 34269 34269 34269 34269 34269 34269 34269 34269 34269 34269 34269 34269 34269 34269 34269 34269 34269 34269 34269 34269 34269 34269 34269 34269 34269 34269 34269 34269 34269 34269 34269 34269 34269 34269 34269 34269 34269 34269 34269 34269 34269 34269 34269 34269 34269 34269 34269 34269 34269 34269 34269 34269 34269 34269 34269 34269 34269 34269 34269 34269 34269 34269 34269 34269 34269 34269 34269 34269 34269 34269 34269 34269 34269 34269 34269 34269 34269 34269 34269 34269 34269 34269 34269 34269 34269 34269 34269 34269 34269 34269 34269 34269 34269 34269 34269 34269 34269 34269 34269 34269 34269 34269 34269 34269 34269 34269 34269 34269 34269 34269 34269 34269 34269 34269 34269 34269 34269 34269 34269 34269 34269 34269 34269 34269 34269 34269 34269 34269 34269 34269 34269 34269 34269 34269 34269 34269 34269 34269 34269 34269 34269 34269 34269 34269 34269 34269 34269 34269 34269 34269 34269 34269 34269 34269 34269 34269 34269 34269 34269 34269 34269 34269 34269 34269 34269 34269 34269 
0 0 0 0 0 0 0 0 0 0 0 0 0 0 0 0 0 0 0 0 3151 4123 4210 4211 9374 15581 15582 15582 15582 15582 19076 19076 19076 19076 19076 19076 19076 19076 19076 19076 19076 19076 19076 19076 19076 19076 19076 19076 19076 19076 19076 19076 19076 19076 19076 19076 19076 19076 19076 19076 19076 19076 19076 19076 19076 19076 19076 19076 19076 19076 19076 19076 19076 19076 19076 19076 19076 19076 19076 19076 19076 19076 19076 19076 19076 19076 19076 19076 19076 19076 19076 19076 19076 19076 19076 19076 19076 19076 19076 19076 19076 19076 19076 19076 19076 19076 19076 19076 19076 19076 19076 19076 19076 19076 19076 19076 19076 19076 19076 19076 19076 19076 19076 19076 19076 19076 19076 19076 19076 19076 19076 19076 19076 19076 19076 19076 19076 19076 19076 19076 19076 19076 19076 19076 19076 19076 19076 19076 19076 19076 19076 19076 19076 19076 19076 19076 19076 19076 19076 19076 19076 19076 19076 19076 19076 19076 19076 19076 19076 19076 19076 19076 19076 19076 19076 19076 19076 19076 19076 19076 19076 19076 19076 19076 19076 19076 19076 19076 19076 19076 19076 19076 19076 19076 19076 19076 19076 19076 19076 19076 19076 
0 0 0 0 0 0 0 0 0 0 0 0 0 0 0 0 0 0 84 84 84 521 13531 13816 13817 19076 19076 19076 19076 19076 19076 19076 19076 19076 19076 19076 19076 19076 19076 19076 19076 19076 19076 19076 19076 19076 19076 19076 19076 19076 19076 19076 19076 19076 19076 19076 19076 19076 19076 19076 19076 19076 19076 19076 19076 19076 19076 19076 19076 19076 19076 19076 19076 19076 19076 19076 19076 19076 19076 19076 19076 19076 19076 19076 19076 19076 19076 19076 19076 19076 19076 19076 19076 19076 19076 19076 19076 19076 19076 19076 19076 19076 19076 19076 19076 19076 19076 19076 19076 19076 19076 19076 19076 19076 19076 19076 19076 19076 19076 19076 19076 19076 19076 19076 19076 19076 19076 19076 19076 19076 19076 19076 19076 19076 19076 19076 19076 19076 19076 19076 19076 19076 19076 19076 19076 19076 19076 19076 19076 19076 19076 19076 19076 19076 19076 19076 19076 19076 19076 19076 19076 19076 19076 19076 19076 19076 19076 19076 19076 19076 19076 19076 19076 19076 19076 19076 19076 19076 19076 19076 19076 19076 19076 19076 19076 19076 19076 19076 19076 19076 19076 19076 19076 19076 19076 19076 19076 19076 19076 19076 19076 
0 0 0 0 0 0 0 0 0 0 0 0 0 0 0 0 0 0 89 529 529 6518 11713 11714 15854 15854 15854 15854 15854 15854 15854 15854 15854 15854 15854 15854 15854 15854 15854 15854 15854 15854 15854 15854 15854 15854 15854 15854 15854 15854 15854 15854 15854 15854 15854 15854 15854 15854 15854 15854 15854 15854 15854 15854 15854 15854 15854 15854 15854 15854 15854 15854 15854 15854 15854 15854 15854 15854 15854 15854 15854 15854 15854 15854 15854 15854 15854 15854 15854 15854 15854 15854 15854 15854 15854 15854 15854 15854 15854 15854 15854 15854 15854 15854 15854 15854 15854 15854 15854 15854 15854 15854 15854 15854 15854 15854 15854 15854 15854 15854 15854 15854 15854 15854 15854 15854 15854 15854 15854 15854 15854 15854 15854 15854 15854 15854 15854 15854 15854 15854 15854 15854 15854 15854 15854 15854 15854 15854 15854 15854 15854 15854 15854 15854 15854 15854 15854 15854 15854 15854 15854 15854 15854 15854 15854 15854 15854 15854 15854 15854 15854 15854 15854 15854 15854 15854 15854 15854 15854 15854 15854 15854 15854 15854 15854 15854 15854 15854 15854 15854 15854 15854 15854 15854 15854 15854 15854 15854 15854 15854 15854 
0 0 0 0 0 0 0 0 0 0 0 0 0 0 0 0 0 635 635 724 1020 1020 1020 1020 1021 4478 9740 9740 9740 9740 9740 9740 9740 9740 9740 9740 9740 9740 9740 9740 9740 9740 9740 9740 9740 9740 9740 9740 9740 9740 9740 9740 9740 9740 9740 9740 9740 9740 9740 9740 9740 9740 9740 9740 9740 9740 9740 9740 9740 9740 9740 9740 9740 9740 9740 9740 9740 9740 9740 9740 9740 9740 9740 9740 9740 9740 9740 9740 9740 9740 9740 9740 9740 9740 9740 9740 9740 9740 9740 9740 9740 9740 9740 9740 9740 9740 9740 9740 9740 9740 9740 9740 9740 9740 9740 9740 9740 9740 9740 9740 9740 9740 9740 9740 9740 9740 9740 9740 9740 9740 9740 9740 9740 9740 9740 9740 9740 9740 9740 9740 9740 9740 9740 9740 9740 9740 9740 9740 9740 9740 9740 9740 9740 9740 9740 9740 9740 9740 9740 9740 9740 9740 9740 9740 9740 9740 9740 9740 9740 9740 9740 9740 9740 9740 9740 9740 9740 9740 9740 9740 9740 9740 9740 9740 9740 9740 9740 9740 9740 9740 9740 9740 9740 9740 9740 9740 9740 9740 9740 9740 9740 
0 0 0 0 0 0 0 0 0 0 0 0 0 0 0 0 80 80 80 80 566 6262 6496 6496 6496 6496 6496 6496 6496 6496 6496 6496 6496 6496 6496 6496 6496 6496 6496 6496 6496 6496 6496 6496 6496 6496 6496 6496 6496 6496 6496 6496 6496 6496 6496 6496 6496 6496 6496 6496 6496 6496 6496 6496 6496 6496 6496 6496 6496 6496 6496 6496 6496 6496 6496 6496 6496 6496 6496 6496 6496 6496 6496 6496 6496 6496 6496 6496 6496 6496 6496 6496 6496 6496 6496 6496 6496 6496 6496 6496 6496 6496 6496 6496 6496 6496 6496 6496 6496 6496 6496 6496 6496 6496 6496 6496 6496 6496 6496 6496 6496 6496 6496 6496 6496 6496 6496 6496 6496 6496 6496 6496 6496 6496 6496 6496 6496 6496 6496 6496 6496 6496 6496 6496 6496 6496 6496 6496 6496 6496 6496 6496 6496 6496 6496 6496 6496 6496 6496 6496 6496 6496 6496 6496 6496 6496 6496 6496 6496 6496 6496 6496 6496 6496 6496 6496 6496 6496 6496 6496 6496 6496 6496 6496 6496 6496 6496 6496 6496 6496 6496 6496 6496 6496 6496 6496 6496 6496 6496 6496 6496 
0 0 0 0 0 0 0 0 0 0 0 0 0 0 0 0 596 596 4088 14614 17717 28717 31711 31711 31711 31711 31711 31711 31711 31711 31711 31711 31711 31711 31711 31711 31711 31711 31711 31711 31711 31711 31711 31711 31711 31711 31711 31711 31711 31711 31711 31711 31711 31711 31711 31711 31711 31711 31711 31711 31711 31711 31711 31711 31711 31711 31711 31711 31711 31711 31711 31711 31711 31711 31711 31711 31711 31711 31711 31711 31711 31711 31711 31711 31711 31711 31711 31711 31711 31711 31711 31711 31711 31711 31711 31711 31711 31711 31711 31711 31711 31711 31711 31711 31711 31711 31711 31711 31711 31711 31711 31711 31711 31711 31711 31711 31711 31711 31711 31711 31711 31711 31711 31711 31711 31711 31711 31711 31711 31711 31711 31711 31711 31711 31711 31711 31711 31711 31711 31711 31711 31711 31711 31711 31711 31711 31711 31711 31711 31711 31711 31711 31711 31711 31711 31711 31711 31711 31711 31711 31711 31711 31711 31711 31711 31711 31711 31711 31711 31711 31711 31711 31711 31711 31711 31711 31711 31711 31711 31711 31711 31711 31711 31711 31711 31711 31711 31711 31711 31711 31711 31711 31711 31711 31711 31711 31711 31711 31711 31711 31711 
0 0 0 0 0 0 0 0 0 0 0 0 0 0 0 0 0 0 881 1057 1057 13858 14888 14889 14890 19359 32939 32939 32939 32939 32939 32939 32939 32939 32939 32939 32939 32939 32939 32939 32939 32939 32939 32939 32939 32939 32939 32939 32939 32939 32939 32939 32939 32939 32939 32939 32939 32939 32939 32939 32939 32939 32939 32939 32939 32939 32939 32939 32939 32939 32939 32939 32939 32939 32939 32939 32939 32939 32939 32939 32939 32939 32939 32939 32939 32939 32939 32939 32939 32939 32939 32939 32939 32939 32939 32939 32939 32939 32939 32939 32939 32939 32939 32939 32939 32939 32939 32939 32939 32939 32939 32939 32939 32939 32939 32939 32939 32939 32939 32939 32939 32939 32939 32939 32939 32939 32939 32939 32939 32939 32939 32939 32939 32939 32939 32939 32939 32939 32939 32939 32939 32939 32939 32939 32939 32939 32939 32939 32939 32939 32939 32939 32939 32939 32939 32939 32939 32939 32939 32939 32939 32939 32939 32939 32939 32939 32939 32939 32939 32939 32939 32939 32939 32939 32939 32939 32939 32939 32939 32939 32939 32939 32939 32939 32939 32939 32939 32939 32939 32939 32939 32939 32939 32939 32939 32939 32939 32939 32939 32939 32939 
0 0 0 0 0 0 0 0 0 0 0 0 0 0 0 0 0 4713 4888 5229 6721 6721 6906 10902 10903 15495 15495 15495 15495 15495 15495 15495 15495 15495 15495 15495 15495 15495 15495 15495 15495 15495 15495 15495 15495 15495 15495 15495 15495 15495 15495 15495 15495 15495 15495 15495 15495 15495 15495 15495 15495 15495 15495 15495 15495 15495 15495 15495 15495 15495 15495 15495 15495 15495 15495 15495 15495 15495 15495 15495 15495 15495 15495 15495 15495 15495 15495 15495 15495 15495 15495 15495 15495 15495 15495 15495 15495 15495 15495 15495 15495 15495 15495 15495 15495 15495 15495 15495 15495 15495 15495 15495 15495 15495 15495 15495 15495 15495 15495 15495 15495 15495 15495 15495 15495 15495 15495 15495 15495 15495 15495 15495 15495 15495 15495 15495 15495 15495 15495 15495 15495 15495 15495 15495 15495 15495 15495 15495 15495 15495 15495 15495 15495 15495 15495 15495 15495 15495 15495 15495 15495 15495 15495 15495 15495 15495 15495 15495 15495 15495 15495 15495 15495 15495 15495 15495 15495 15495 15495 15495 15495 15495 15495 15495 15495 15495 15495 15495 15495 15495 15495 15495 15495 15495 15495 15495 15495 15495 15495 15495 15495 
0 0 0 0 0 0 0 0 0 0 0 0 0 0 0 0 0 5117 20019 32730 33107 37540 37933 37933 48294 56614 56614 56614 56614 56614 56614 56614 56614 56614 56614 56614 56614 56614 56614 56614 56614 56614 56614 56614 56614 56614 56614 56614 56614 56614 56614 56614 56614 56614 56614 56614 56614 56614 56614 56614 56614 56614 56614 56614 56614 56614 56614 56614 56614 56614 56614 56614 56614 56614 56614 56614 56614 56614 56614 56614 56614 56614 56614 56614 56614 56614 56614 56614 56614 56614 56614 56614 56614 56614 56614 56614 56614 56614 56614 56614 56614 56614 56614 56614 56614 56614 56614 56614 56614 56614 56614 56614 56614 56614 56614 56614 56614 56614 56614 56614 56614 56614 56614 56614 56614 56614 56614 56614 56614 56614 56614 56614 56614 56614 56614 56614 56614 56614 56614 56614 56614 56614 56614 56614 56614 56614 56614 56614 56614 56614 56614 56614 56614 56614 56614 56614 56614 56614 56614 56614 56614 56614 56614 56614 56614 56614 56614 56614 56614 56614 56614 56614 56614 56614 56614 56614 56614 56614 56614 56614 56614 56614 56614 56614 56614 56614 56614 56614 56614 56614 56614 56614 56614 56614 56614 56614 56614 56614 56614 56614 56614 
0 0 0 0 0 0 0 0 0 0 0 0 0 0 0 0 0 171 5666 5666 5666 6794 12023 12023 12023 12023 12023 12023 12023 12023 12023 12023 12023 12023 12023 12023 12023 12023 12023 12023 12023 12023 12023 12023 12023 12023 12023 12023 12023 12023 12023 12023 12023 12023 12023 12023 12023 12023 12023 12023 12023 12023 12023 12023 12023 12023 12023 12023 12023 12023 12023 12023 12023 12023 12023 12023 12023 12023 12023 12023 12023 12023 12023 12023 12023 12023 12023 12023 12023 12023 12023 12023 12023 12023 12023 12023 12023 12023 12023 12023 12023 12023 12023 12023 12023 12023 12023 12023 12023 12023 12023 12023 12023 12023 12023 12023 12023 12023 12023 12023 12023 12023 12023 12023 12023 12023 12023 12023 12023 12023 12023 12023 12023 12023 12023 12023 12023 12023 12023 12023 12023 12023 12023 12023 12023 12023 12023 12023 12023 12023 12023 12023 12023 12023 12023 12023 12023 12023 12023 12023 12023 12023 12023 12023 12023 12023 12023 12023 12023 12023 12023 12023 12023 12023 12023 12023 12023 12023 12023 12023 12023 12023 12023 12023 12023 12023 12023 12023 12023 12023 12023 12023 12023 12023 12023 12023 12023 12023 12023 12023 12023 
0 0 0 0 0 0 0 0 0 0 0 0 0 0 0 0 0 0 226 226 226 6194 6194 12156 12156 12158 12772 12772 12772 12772 12772 12772 12772 12772 12772 12772 12772 12772 12772 12772 12772 12772 12772 12772 12772 12772 12772 12772 12772 12772 12772 12772 12772 12772 12772 12772 12772 12772 12772 12772 12772 12772 12772 12772 12772 12772 12772 12772 12772 12772 12772 12772 12772 12772 12772 12772 12772 12772 12772 12772 12772 12772 12772 12772 12772 12772 12772 12772 12772 12772 12772 12772 12772 12772 12772 12772 12772 12772 12772 12772 12772 12772 12772 12772 12772 12772 12772 12772 12772 12772 12772 12772 12772 12772 12772 12772 12772 12772 12772 12772 12772 12772 12772 12772 12772 12772 12772 12772 12772 12772 12772 12772 12772 12772 12772 12772 12772 12772 12772 12772 12772 12772 12772 12772 12772 12772 12772 12772 12772 12772 12772 12772 12772 12772 12772 12772 12772 12772 12772 12772 12772 12772 12772 12772 12772 12772 12772 12772 12772 12772 12772 12772 12772 12772 12772 12772 12772 12772 12772 12772 12772 12772 12772 12772 12772 12772 12772 12772 12772 12772 12772 12772 12772 12772 12772 12772 12772 12772 12772 12772 12772 
0 0 0 0 0 0 0 0 0 0 0 0 0 0 0 0 0 0 3709 9712 12304 12304 13273 13274 27069 27510 27510 27510 27510 27510 27510 27510 27510 27510 27510 27510 27510 27510 27510 27510 27510 27510 27510 27510 27510 27510 27510 27510 27510 27510 27510 27510 27510 27510 27510 27510 27510 27510 27510 27510 27510 27510 27510 27510 27510 27510 27510 27510 27510 27510 27510 27510 27510 27510 27510 27510 27510 27510 27510 27510 27510 27510 27510 27510 27510 27510 27510 27510 27510 27510 27510 27510 27510 27510 27510 27510 27510 27510 27510 27510 27510 27510 27510 27510 27510 27510 27510 27510 27510 27510 27510 27510 27510 27510 27510 27510 27510 27510 27510 27510 27510 27510 27510 27510 27510 27510 27510 27510 27510 27510 27510 27510 27510 27510 27510 27510 27510 27510 27510 27510 27510 27510 27510 27510 27510 27510 27510 27510 27510 27510 27510 27510 27510 27510 27510 27510 27510 27510 27510 27510 27510 27510 27510 27510 27510 27510 27510 27510 27510 27510 27510 27510 27510 27510 27510 27510 27510 27510 27510 27510 27510 27510 27510 27510 27510 27510 27510 27510 27510 27510 27510 27510 27510 27510 27510 27510 27510 27510 27510 27510 27510 
0 0 0 0 0 0 0 0 0 0 0 0 0 0 0 0 0 0 0 6212 6338 12812 12813 15793 17760 17760 17760 17760 19739 19739 19739 19739 19739 19739 19739 19739 19739 19739 19739 19739 19739 19739 19739 19739 19739 19739 19739 19739 19739 19739 19739 19739 19739 19739 19739 19739 19739 19739 19739 19739 19739 19739 19739 19739 19739 19739 19739 19739 19739 19739 19739 19739 19739 19739 19739 19739 19739 19739 19739 19739 19739 19739 19739 19739 19739 19739 19739 19739 19739 19739 19739 19739 19739 19739 19739 19739 19739 19739 19739 19739 19739 19739 19739 19739 19739 19739 19739 19739 19739 19739 19739 19739 19739 19739 19739 19739 19739 19739 19739 19739 19739 19739 19739 19739 19739 19739 19739 19739 19739 19739 19739 19739 19739 19739 19739 19739 19739 19739 19739 19739 19739 19739 19739 19739 19739 19739 19739 19739 19739 19739 19739 19739 19739 19739 19739 19739 19739 19739 19739 19739 19739 19739 19739 19739 19739 19739 19739 19739 19739 19739 19739 19739 19739 19739 19739 19739 19739 19739 19739 19739 19739 19739 19739 19739 19739 19739 19739 19739 19739 19739 19739 19739 19739 19739 19739 19739 19739 19739 19739 19739 19739 
0 0 0 0 0 0 0 0 0 0 0 0 0 0 0 0 0 5091 13484 24387 25025 26007 33952 41298 51330 55567 64285 66260 66260 66260 66260 66260 66260 66260 66260 66260 66260 66260 66260 66260 66260 66260 66260 66260 66260 66260 66260 66260 66260 66260 66260 66260 66260 66260 66260 66260 66260 66260 66260 66260 66260 66260 66260 66260 66260 66260 66260 66260 66260 66260 66260 66260 66260 66260 66260 66260 66260 66260 66260 66260 66260 66260 66260 66260 66260 66260 66260 66260 66260 66260 66260 66260 66260 66260 66260 66260 66260 66260 66260 66260 66260 66260 66260 66260 66260 66260 66260 66260 66260 66260 66260 66260 66260 66260 66260 66260 66260 66260 66260 66260 66260 66260 66260 66260 66260 66260 66260 66260 66260 66260 66260 66260 66260 66260 66260 66260 66260 66260 66260 66260 66260 66260 66260 66260 66260 66260 66260 66260 66260 66260 66260 66260 66260 66260 66260 66260 66260 66260 66260 66260 66260 66260 66260 66260 66260 66260 66260 66260 66260 66260 66260 66260 66260 66260 66260 66260 66260 66260 66260 66260 66260 66260 66260 66260 66260 66260 66260 66260 66260 66260 66260 66260 66260 66260 66260 66260 66260 66260 66260 66260 66260 
0 0 0 0 0 0 0 0 0 0 0 0 0 0 0 0 0 181 181 181 9036 9036 9036 9322 9322 9322 9322 9322 9322 9322 9322 9322 9322 9322 9322 9322 9322 9322 9322 9322 9322 9322 9322 9322 9322 9322 9322 9322 9322 9322 9322 9322 9322 9322 9322 9322 9322 9322 9322 9322 9322 9322 9322 9322 9322 9322 9322 9322 9322 9322 9322 9322 9322 9322 9322 9322 9322 9322 9322 9322 9322 9322 9322 9322 9322 9322 9322 9322 9322 9322 9322 9322 9322 9322 9322 9322 9322 9322 9322 9322 9322 9322 9322 9322 9322 9322 9322 9322 9322 9322 9322 9322 9322 9322 9322 9322 9322 9322 9322 9322 9322 9322 9322 9322 9322 9322 9322 9322 9322 9322 9322 9322 9322 9322 9322 9322 9322 9322 9322 9322 9322 9322 9322 9322 9322 9322 9322 9322 9322 9322 9322 9322 9322 9322 9322 9322 9322 9322 9322 9322 9322 9322 9322 9322 9322 9322 9322 9322 9322 9322 9322 9322 9322 9322 9322 9322 9322 9322 9322 9322 9322 9322 9322 9322 9322 9322 9322 9322 9322 9322 9322 9322 9322 9322 9322 9322 9322 9322 9322 9322 9322 
0 0 0 0 0 0 0 0 0 0 0 0 0 0 0 0 0 0 0 0 10889 11363 22123 22123 22127 22128 25257 31150 31150 31150 34242 34242 34242 34242 34242 34242 34242 34242 34242 34242 34242 34242 34242 34242 34242 34242 34242 34242 34242 34242 34242 34242 34242 34242 34242 34242 34242 34242 34242 34242 34242 34242 34242 34242 34242 34242 34242 34242 34242 34242 34242 34242 34242 34242 34242 34242 34242 34242 34242 34242 34242 34242 34242 34242 34242 34242 34242 34242 34242 34242 34242 34242 34242 34242 34242 34242 34242 34242 34242 34242 34242 34242 34242 34242 34242 34242 34242 34242 34242 34242 34242 34242 34242 34242 34242 34242 34242 34242 34242 34242 34242 34242 34242 34242 34242 34242 34242 34242 34242 34242 34242 34242 34242 34242 34242 34242 34242 34242 34242 34242 34242 34242 34242 34242 34242 34242 34242 34242 34242 34242 34242 34242 34242 34242 34242 34242 34242 34242 34242 34242 34242 34242 34242 34242 34242 34242 34242 34242 34242 34242 34242 34242 34242 34242 34242 34242 34242 34242 34242 34242 34242 34242 34242 34242 34242 34242 34242 34242 34242 34242 34242 34242 34242 34242 34242 34242 34242 34242 34242 34242 34242 
0 0 0 0 0 0 0 0 0 0 0 0 0 0 0 0 0 0 1302 1303 1379 1379 1380 4824 4824 8193 10946 10946 10946 10946 10946 10946 10946 10946 10946 10946 10946 10946 10946 10946 10946 10946 10946 10946 10946 10946 10946 10946 10946 10946 10946 10946 10946 10946 10946 10946 10946 10946 10946 10946 10946 10946 10946 10946 10946 10946 10946 10946 10946 10946 10946 10946 10946 10946 10946 10946 10946 10946 10946 10946 10946 10946 10946 10946 10946 10946 10946 10946 10946 10946 10946 10946 10946 10946 10946 10946 10946 10946 10946 10946 10946 10946 10946 10946 10946 10946 10946 10946 10946 10946 10946 10946 10946 10946 10946 10946 10946 10946 10946 10946 10946 10946 10946 10946 10946 10946 10946 10946 10946 10946 10946 10946 10946 10946 10946 10946 10946 10946 10946 10946 10946 10946 10946 10946 10946 10946 10946 10946 10946 10946 10946 10946 10946 10946 10946 10946 10946 10946 10946 10946 10946 10946 10946 10946 10946 10946 10946 10946 10946 10946 10946 10946 10946 10946 10946 10946 10946 10946 10946 10946 10946 10946 10946 10946 10946 10946 10946 10946 10946 10946 10946 10946 10946 10946 10946 10946 10946 10946 10946 10946 10946 
0 0 0 0 0 0 0 0 0 0 0 0 0 0 0 0 0 5240 6509 6509 12228 12228 13006 13007 17736 17737 29265 29265 29265 29265 29265 29265 29265 29265 29265 29265 29265 29265 29265 29265 29265 29265 29265 29265 29265 29265 29265 29265 29265 29265 29265 29265 29265 29265 29265 29265 29265 29265 29265 29265 29265 29265 29265 29265 29265 29265 29265 29265 29265 29265 29265 29265 29265 29265 29265 29265 29265 29265 29265 29265 29265 29265 29265 29265 29265 29265 29265 29265 29265 29265 29265 29265 29265 29265 29265 29265 29265 29265 29265 29265 29265 29265 29265 29265 29265 29265 29265 29265 29265 29265 29265 29265 29265 29265 29265 29265 29265 29265 29265 29265 29265 29265 29265 29265 29265 29265 29265 29265 29265 29265 29265 29265 29265 29265 29265 29265 29265 29265 29265 29265 29265 29265 29265 29265 29265 29265 29265 29265 29265 29265 29265 29265 29265 29265 29265 29265 29265 29265 29265 29265 29265 29265 29265 29265 29265 29265 29265 29265 29265 29265 29265 29265 29265 29265 29265 29265 29265 29265 29265 29265 29265 29265 29265 29265 29265 29265 29265 29265 29265 29265 29265 29265 29265 29265 29265 29265 29265 29265 29265 29265 29265 
0 0 0 0 0 0 0 0 0 0 0 0 0 0 0 0 0 0 0 2663 5323 5768 5769 7227 9467 30571 30575 30578 33610 36797 36797 36797 36797 36797 36797 36797 36797 36797 36797 36797 36797 36797 36797 36797 36797 36797 36797 36797 36797 36797 36797 36797 36797 36797 36797 36797 36797 36797 36797 36797 36797 36797 36797 36797 36797 36797 36797 36797 36797 36797 36797 36797 36797 36797 36797 36797 36797 36797 36797 36797 36797 36797 36797 36797 36797 36797 36797 36797 36797 36797 36797 36797 36797 36797 36797 36797 36797 36797 36797 36797 36797 36797 36797 36797 36797 36797 36797 36797 36797 36797 36797 36797 36797 36797 36797 36797 36797 36797 36797 36797 36797 36797 36797 36797 36797 36797 36797 36797 36797 36797 36797 36797 36797 36797 36797 36797 36797 36797 36797 36797 36797 36797 36797 36797 36797 36797 36797 36797 36797 36797 36797 36797 36797 36797 36797 36797 36797 36797 36797 36797 36797 36797 36797 36797 36797 36797 36797 36797 36797 36797 36797 36797 36797 36797 36797 36797 36797 36797 36797 36797 36797 36797 36797 36797 36797 36797 36797 36797 36797 36797 36797 36797 36797 36797 36797 36797 36797 36797 36797 36797 36797 
0 0 0 0 0 0 0 0 0 0 0 0 0 0 0 0 0 3125 7363 11795 12792 28908 35103 35103 35103 35103 35103 35103 35103 35103 35103 35103 35103 35103 35103 35103 35103 35103 35103 35103 35103 35103 35103 35103 35103 35103 35103 35103 35103 35103 35103 35103 35103 35103 35103 35103 35103 35103 35103 35103 35103 35103 35103 35103 35103 35103 35103 35103 35103 35103 35103 35103 35103 35103 35103 35103 35103 35103 35103 35103 35103 35103 35103 35103 35103 35103 35103 35103 35103 35103 35103 35103 35103 35103 35103 35103 35103 35103 35103 35103 35103 35103 35103 35103 35103 35103 35103 35103 35103 35103 35103 35103 35103 35103 35103 35103 35103 35103 35103 35103 35103 35103 35103 35103 35103 35103 35103 35103 35103 35103 35103 35103 35103 35103 35103 35103 35103 35103 35103 35103 35103 35103 35103 35103 35103 35103 35103 35103 35103 35103 35103 35103 35103 35103 35103 35103 35103 35103 35103 35103 35103 35103 35103 35103 35103 35103 35103 35103 35103 35103 35103 35103 35103 35103 35103 35103 35103 35103 35103 35103 35103 35103 35103 35103 35103 35103 35103 35103 35103 35103 35103 35103 35103 35103 35103 35103 35103 35103 35103 35103 35103 
0 0 0 0 0 0 0 0 0 0 0 0 0 0 0 0 0 0 1589 15084 25100 25488 49449 79710 89360 99201 112377 112377 112377 112377 112377 112377 112377 112377 112377 112377 112377 112377 112377 112377 112377 112377 112377 112377 112377 112377 112377 112377 112377 112377 112377 112377 112377 112377 112377 112377 112377 112377 112377 112377 112377 112377 112377 112377 112377 112377 112377 112377 112377 112377 112377 112377 112377 112377 112377 112377 112377 112377 112377 112377 112377 112377 112377 112377 112377 112377 112377 112377 112377 112377 112377 112377 112377 112377 112377 112377 112377 112377 112377 112377 112377 112377 112377 112377 112377 112377 112377 112377 112377 112377 112377 112377 112377 112377 112377 112377 112377 112377 112377 112377 112377 112377 112377 112377 112377 112377 112377 112377 112377 112377 112377 112377 112377 112377 112377 112377 112377 112377 112377 112377 112377 112377 112377 112377 112377 112377 112377 112377 112377 112377 112377 112377 112377 112377 112377 112377 112377 112377 112377 112377 112377 112377 112377 112377 112377 112377 112377 112377 112377 112377 112377 112377 112377 112377 112377 112377 112377 112377 112377 112377 112377 112377 112377 112377 112377 112377 112377 112377 112377 112377 112377 112377 112377 112377 112377 112377 112377 112377 112377 112377 112377 
0 0 0 0 0 0 0 0 0 0 0 0 0 0 0 0 0 0 4699 5858 5858 8617 12621 16563 17157 17157 17157 17157 17157 17157 17157 17157 17157 17157 17157 17157 17157 17157 17157 17157 17157 17157 17157 17157 17157 17157 17157 17157 17157 17157 17157 17157 17157 17157 17157 17157 17157 17157 17157 17157 17157 17157 17157 17157 17157 17157 17157 17157 17157 17157 17157 17157 17157 17157 17157 17157 17157 17157 17157 17157 17157 17157 17157 17157 17157 17157 17157 17157 17157 17157 17157 17157 17157 17157 17157 17157 17157 17157 17157 17157 17157 17157 17157 17157 17157 17157 17157 17157 17157 17157 17157 17157 17157 17157 17157 17157 17157 17157 17157 17157 17157 17157 17157 17157 17157 17157 17157 17157 17157 17157 17157 17157 17157 17157 17157 17157 17157 17157 17157 17157 17157 17157 17157 17157 17157 17157 17157 17157 17157 17157 17157 17157 17157 17157 17157 17157 17157 17157 17157 17157 17157 17157 17157 17157 17157 17157 17157 17157 17157 17157 17157 17157 17157 17157 17157 17157 17157 17157 17157 17157 17157 17157 17157 17157 17157 17157 17157 17157 17157 17157 17157 17157 17157 17157 17157 17157 17157 17157 17157 17157 17157 
0 0 0 0 0 0 0 0 0 0 0 0 0 0 0 0 0 81 1375 4551 4551 4551 4551 5140 5140 6670 6670 6670 6670 6670 6670 6670 6670 6670 6670 6670 6670 6670 6670 6670 6670 6670 6670 6670 6670 6670 6670 6670 6670 6670 6670 6670 6670 6670 6670 6670 6670 6670 6670 6670 6670 6670 6670 6670 6670 6670 6670 6670 6670 6670 6670 6670 6670 6670 6670 6670 6670 6670 6670 6670 6670 6670 6670 6670 6670 6670 6670 6670 6670 6670 6670 6670 6670 6670 6670 6670 6670 6670 6670 6670 6670 6670 6670 6670 6670 6670 6670 6670 6670 6670 6670 6670 6670 6670 6670 6670 6670 6670 6670 6670 6670 6670 6670 6670 6670 6670 6670 6670 6670 6670 6670 6670 6670 6670 6670 6670 6670 6670 6670 6670 6670 6670 6670 6670 6670 6670 6670 6670 6670 6670 6670 6670 6670 6670 6670 6670 6670 6670 6670 6670 6670 6670 6670 6670 6670 6670 6670 6670 6670 6670 6670 6670 6670 6670 6670 6670 6670 6670 6670 6670 6670 6670 6670 6670 6670 6670 6670 6670 6670 6670 6670 6670 6670 6670 6670 6670 6670 6670 6670 6670 6670 
0 0 0 0 0 0 0 0 0 0 0 0 0 0 0 0 0 3779 3779 3779 3779 5755 5755 7828 8450 8450 8450 8450 8450 8450 8450 8450 8450 8450 8450 8450 8450 8450 8450 8450 8450 8450 8450 8450 8450 8450 8450 8450 8450 8450 8450 8450 8450 8450 8450 8450 8450 8450 8450 8450 8450 8450 8450 8450 8450 8450 8450 8450 8450 8450 8450 8450 8450 8450 8450 8450 8450 8450 8450 8450 8450 8450 8450 8450 8450 8450 8450 8450 8450 8450 8450 8450 8450 8450 8450 8450 8450 8450 8450 8450 8450 8450 8450 8450 8450 8450 8450 8450 8450 8450 8450 8450 8450 8450 8450 8450 8450 8450 8450 8450 8450 8450 8450 8450 8450 8450 8450 8450 8450 8450 8450 8450 8450 8450 8450 8450 8450 8450 8450 8450 8450 8450 8450 8450 8450 8450 8450 8450 8450 8450 8450 8450 8450 8450 8450 8450 8450 8450 8450 8450 8450 8450 8450 8450 8450 8450 8450 8450 8450 8450 8450 8450 8450 8450 8450 8450 8450 8450 8450 8450 8450 8450 8450 8450 8450 8450 8450 8450 8450 8450 8450 8450 8450 8450 8450 8450 8450 8450 8450 8450 8450 
0 0 0 0 0 0 0 0 0 0 0 0 0 0 0 0 128 128 21888 21888 22621 29894 29894 29894 29894 29894 29894 29894 29894 29894 29894 29894 29894 29894 29894 29894 29894 29894 29894 29894 29894 29894 29894 29894 29894 29894 29894 29894 29894 29894 29894 29894 29894 29894 29894 29894 29894 29894 29894 29894 29894 29894 29894 29894 29894 29894 29894 29894 29894 29894 29894 29894 29894 29894 29894 29894 29894 29894 29894 29894 29894 29894 29894 29894 29894 29894 29894 29894 29894 29894 29894 29894 29894 29894 29894 29894 29894 29894 29894 29894 29894 29894 29894 29894 29894 29894 29894 29894 29894 29894 29894 29894 29894 29894 29894 29894 29894 29894 29894 29894 29894 29894 29894 29894 29894 29894 29894 29894 29894 29894 29894 29894 29894 29894 29894 29894 29894 29894 29894 29894 29894 29894 29894 29894 29894 29894 29894 29894 29894 29894 29894 29894 29894 29894 29894 29894 29894 29894 29894 29894 29894 29894 29894 29894 29894 29894 29894 29894 29894 29894 29894 29894 29894 29894 29894 29894 29894 29894 29894 29894 29894 29894 29894 29894 29894 29894 29894 29894 29894 29894 29894 29894 29894 29894 29894 29894 29894 29894 29894 29894 29894 
0 0 0 0 0 0 0 0 0 0 0 0 0 0 0 0 0 0 5897 15047 18312 31974 35878 37351 37828 37939 46730 46730 46730 46730 46730 46730 46730 46730 46730 46730 46730 46730 46730 46730 46730 46730 46730 46730 46730 46730 46730 46730 46730 46730 46730 46730 46730 46730 46730 46730 46730 46730 46730 46730 46730 46730 46730 46730 46730 46730 46730 46730 46730 46730 46730 46730 46730 46730 46730 46730 46730 46730 46730 46730 46730 46730 46730 46730 46730 46730 46730 46730 46730 46730 46730 46730 46730 46730 46730 46730 46730 46730 46730 46730 46730 46730 46730 46730 46730 46730 46730 46730 46730 46730 46730 46730 46730 46730 46730 46730 46730 46730 46730 46730 46730 46730 46730 46730 46730 46730 46730 46730 46730 46730 46730 46730 46730 46730 46730 46730 46730 46730 46730 46730 46730 46730 46730 46730 46730 46730 46730 46730 46730 46730 46730 46730 46730 46730 46730 46730 46730 46730 46730 46730 46730 46730 46730 46730 46730 46730 46730 46730 46730 46730 46730 46730 46730 46730 46730 46730 46730 46730 46730 46730 46730 46730 46730 46730 46730 46730 46730 46730 46730 46730 46730 46730 46730 46730 46730 46730 46730 46730 46730 46730 46730 
0 0 0 0 0 0 0 0 0 0 0 0 0 0 0 0 0 0 0 5492 5580 11875 25869 25869 33334 33335 33335 33335 33335 38597 38597 38597 38597 38597 38597 38597 38597 38597 38597 38597 38597 38597 38597 38597 38597 38597 38597 38597 38597 38597 38597 38597 38597 38597 38597 38597 38597 38597 38597 38597 38597 38597 38597 38597 38597 38597 38597 38597 38597 38597 38597 38597 38597 38597 38597 38597 38597 38597 38597 38597 38597 38597 38597 38597 38597 38597 38597 38597 38597 38597 38597 38597 38597 38597 38597 38597 38597 38597 38597 38597 38597 38597 38597 38597 38597 38597 38597 38597 38597 38597 38597 38597 38597 38597 38597 38597 38597 38597 38597 38597 38597 38597 38597 38597 38597 38597 38597 38597 38597 38597 38597 38597 38597 38597 38597 38597 38597 38597 38597 38597 38597 38597 38597 38597 38597 38597 38597 38597 38597 38597 38597 38597 38597 38597 38597 38597 38597 38597 38597 38597 38597 38597 38597 38597 38597 38597 38597 38597 38597 38597 38597 38597 38597 38597 38597 38597 38597 38597 38597 38597 38597 38597 38597 38597 38597 38597 38597 38597 38597 38597 38597 38597 38597 38597 38597 38597 38597 38597 38597 38597 38597 
0 0 0 0 0 0 0 0 0 0 0 0 0 0 0 0 0 0 5936 13641 18192 18192 21685 32272 40888 41258 41258 41258 41258 41258 41258 41258 41258 41258 41258 41258 41258 41258 41258 41258 41258 41258 41258 41258 41258 41258 41258 41258 41258 41258 41258 41258 41258 41258 41258 41258 41258 41258 41258 41258 41258 41258 41258 41258 41258 41258 41258 41258 41258 41258 41258 41258 41258 41258 41258 41258 41258 41258 41258 41258 41258 41258 41258 41258 41258 41258 41258 41258 41258 41258 41258 41258 41258 41258 41258 41258 41258 41258 41258 41258 41258 41258 41258 41258 41258 41258 41258 41258 41258 41258 41258 41258 41258 41258 41258 41258 41258 41258 41258 41258 41258 41258 41258 41258 41258 41258 41258 41258 41258 41258 41258 41258 41258 41258 41258 41258 41258 41258 41258 41258 41258 41258 41258 41258 41258 41258 41258 41258 41258 41258 41258 41258 41258 41258 41258 41258 41258 41258 41258 41258 41258 41258 41258 41258 41258 41258 41258 41258 41258 41258 41258 41258 41258 41258 41258 41258 41258 41258 41258 41258 41258 41258 41258 41258 41258 41258 41258 41258 41258 41258 41258 41258 41258 41258 41258 41258 41258 41258 41258 41258 41258 
0 0 0 0 0 0 0 0 0 0 0 0 0 0 0 0 0 289 289 8783 8783 12479 13047 13047 13047 13047 13047 13047 13047 13047 13047 13047 13047 13047 13047 13047 13047 13047 13047 13047 13047 13047 13047 13047 13047 13047 13047 13047 13047 13047 13047 13047 13047 13047 13047 13047 13047 13047 13047 13047 13047 13047 13047 13047 13047 13047 13047 13047 13047 13047 13047 13047 13047 13047 13047 13047 13047 13047 13047 13047 13047 13047 13047 13047 13047 13047 13047 13047 13047 13047 13047 13047 13047 13047 13047 13047 13047 13047 13047 13047 13047 13047 13047 13047 13047 13047 13047 13047 13047 13047 13047 13047 13047 13047 13047 13047 13047 13047 13047 13047 13047 13047 13047 13047 13047 13047 13047 13047 13047 13047 13047 13047 13047 13047 13047 13047 13047 13047 13047 13047 13047 13047 13047 13047 13047 13047 13047 13047 13047 13047 13047 13047 13047 13047 13047 13047 13047 13047 13047 13047 13047 13047 13047 13047 13047 13047 13047 13047 13047 13047 13047 13047 13047 13047 13047 13047 13047 13047 13047 13047 13047 13047 13047 13047 13047 13047 13047 13047 13047 13047 13047 13047 13047 13047 13047 13047 13047 13047 13047 13047 13047 
0 0 0 0 0 0 0 0 0 0 0 0 0 0 0 0 0 0 0 82 579 1326 4753 4753 4754 5841 5841 5841 5841 5841 5841 5841 5841 5841 5841 5841 5841 5841 5841 5841 5841 5841 5841 5841 5841 5841 5841 5841 5841 5841 5841 5841 5841 5841 5841 5841 5841 5841 5841 5841 5841 5841 5841 5841 5841 5841 5841 5841 5841 5841 5841 5841 5841 5841 5841 5841 5841 5841 5841 5841 5841 5841 5841 5841 5841 5841 5841 5841 5841 5841 5841 5841 5841 5841 5841 5841 5841 5841 5841 5841 5841 5841 5841 5841 5841 5841 5841 5841 5841 5841 5841 5841 5841 5841 5841 5841 5841 5841 5841 5841 5841 5841 5841 5841 5841 5841 5841 5841 5841 5841 5841 5841 5841 5841 5841 5841 5841 5841 5841 5841 5841 5841 5841 5841 5841 5841 5841 5841 5841 5841 5841 5841 5841 5841 5841 5841 5841 5841 5841 5841 5841 5841 5841 5841 5841 5841 5841 5841 5841 5841 5841 5841 5841 5841 5841 5841 5841 5841 5841 5841 5841 5841 5841 5841 5841 5841 5841 5841 5841 5841 5841 5841 5841 5841 5841 5841 5841 5841 5841 5841 5841 
0 0 0 0 0 0 0 0 0 0 0 0 0 0 0 0 0 5463 5463 5463 17605 19702 21666 22300 22759 22759 22759 22759 22759 22759 22759 22759 22759 22759 22759 22759 22759 22759 22759 22759 22759 22759 22759 22759 22759 22759 22759 22759 22759 22759 22759 22759 22759 22759 22759 22759 22759 22759 22759 22759 22759 22759 22759 22759 22759 22759 22759 22759 22759 22759 22759 22759 22759 22759 22759 22759 22759 22759 22759 22759 22759 22759 22759 22759 22759 22759 22759 22759 22759 22759 22759 22759 22759 22759 22759 22759 22759 22759 22759 22759 22759 22759 22759 22759 22759 22759 22759 22759 22759 22759 22759 22759 22759 22759 22759 22759 22759 22759 22759 22759 22759 22759 22759 22759 22759 22759 22759 22759 22759 22759 22759 22759 22759 22759 22759 22759 22759 22759 22759 22759 22759 22759 22759 22759 22759 22759 22759 22759 22759 22759 22759 22759 22759 22759 22759 22759 22759 22759 22759 22759 22759 22759 22759 22759 22759 22759 22759 22759 22759 22759 22759 22759 22759 22759 22759 22759 22759 22759 22759 22759 22759 22759 22759 22759 22759 22759 22759 22759 22759 22759 22759 22759 22759 22759 22759 22759 22759 22759 22759 22759 22759 
0 0 0 0 0 0 0 0 0 0 0 0 0 0 0 0 0 0 92 330 2376 4342 7287 12842 12842 12842 12842 12842 12842 12842 12842 12842 12842 12842 12842 12842 12842 12842 12842 12842 12842 12842 12842 12842 12842 12842 12842 12842 12842 12842 12842 12842 12842 12842 12842 12842 12842 12842 12842 12842 12842 12842 12842 12842 12842 12842 12842 12842 12842 12842 12842 12842 12842 12842 12842 12842 12842 12842 12842 12842 12842 12842 12842 12842 12842 12842 12842 12842 12842 12842 12842 12842 12842 12842 12842 12842 12842 12842 12842 12842 12842 12842 12842 12842 12842 12842 12842 12842 12842 12842 12842 12842 12842 12842 12842 12842 12842 12842 12842 12842 12842 12842 12842 12842 12842 12842 12842 12842 12842 12842 12842 12842 12842 12842 12842 12842 12842 12842 12842 12842 12842 12842 12842 12842 12842 12842 12842 12842 12842 12842 12842 12842 12842 12842 12842 12842 12842 12842 12842 12842 12842 12842 12842 12842 12842 12842 12842 12842 12842 12842 12842 12842 12842 12842 12842 12842 12842 12842 12842 12842 12842 12842 12842 12842 12842 12842 12842 12842 12842 12842 12842 12842 12842 12842 12842 12842 12842 12842 12842 12842 12842 
0 0 0 0 0 0 0 0 0 0 0 0 0 0 0 0 0 0 0 0 6689 11875 11875 11876 11877 11878 28182 31345 31345 31345 31345 31345 31345 31345 31345 31345 31345 31345 31345 31345 31345 31345 31345 31345 31345 31345 31345 31345 31345 31345 31345 31345 31345 31345 31345 31345 31345 31345 31345 31345 31345 31345 31345 31345 31345 31345 31345 31345 31345 31345 31345 31345 31345 31345 31345 31345 31345 31345 31345 31345 31345 31345 31345 31345 31345 31345 31345 31345 31345 31345 31345 31345 31345 31345 31345 31345 31345 31345 31345 31345 31345 31345 31345 31345 31345 31345 31345 31345 31345 31345 31345 31345 31345 31345 31345 31345 31345 31345 31345 31345 31345 31345 31345 31345 31345 31345 31345 31345 31345 31345 31345 31345 31345 31345 31345 31345 31345 31345 31345 31345 31345 31345 31345 31345 31345 31345 31345 31345 31345 31345 31345 31345 31345 31345 31345 31345 31345 31345 31345 31345 31345 31345 31345 31345 31345 31345 31345 31345 31345 31345 31345 31345 31345 31345 31345 31345 31345 31345 31345 31345 31345 31345 31345 31345 31345 31345 31345 31345 31345 31345 31345 31345 31345 31345 31345 31345 31345 31345 31345 31345 31345 
0 0 0 0 0 0 0 0 0 0 0 0 0 0 0 0 0 0 366 747 747 890 890 6345 6345 6345 6345 6345 6345 6345 6345 6345 6345 6345 6345 6345 6345 6345 6345 6345 6345 6345 6345 6345 6345 6345 6345 6345 6345 6345 6345 6345 6345 6345 6345 6345 6345 6345 6345 6345 6345 6345 6345 6345 6345 6345 6345 6345 6345 6345 6345 6345 6345 6345 6345 6345 6345 6345 6345 6345 6345 6345 6345 6345 6345 6345 6345 6345 6345 6345 6345 6345 6345 6345 6345 6345 6345 6345 6345 6345 6345 6345 6345 6345 6345 6345 6345 6345 6345 6345 6345 6345 6345 6345 6345 6345 6345 6345 6345 6345 6345 6345 6345 6345 6345 6345 6345 6345 6345 6345 6345 6345 6345 6345 6345 6345 6345 6345 6345 6345 6345 6345 6345 6345 6345 6345 6345 6345 6345 6345 6345 6345 6345 6345 6345 6345 6345 6345 6345 6345 6345 6345 6345 6345 6345 6345 6345 6345 6345 6345 6345 6345 6345 6345 6345 6345 6345 6345 6345 6345 6345 6345 6345 6345 6345 6345 6345 6345 6345 6345 6345 6345 6345 6345 6345 6345 6345 6345 6345 6345 6345 
0 0 0 0 0 0 0 0 0 0 0 0 0 0 0 0 176 176 176 2332 5570 8780 10003 10003 10003 10003 10003 10003 10003 10003 10003 10003 10003 10003 10003 10003 10003 10003 10003 10003 10003 10003 10003 10003 10003 10003 10003 10003 10003 10003 10003 10003 10003 10003 10003 10003 10003 10003 10003 10003 10003 10003 10003 10003 10003 10003 10003 10003 10003 10003 10003 10003 10003 10003 10003 10003 10003 10003 10003 10003 10003 10003 10003 10003 10003 10003 10003 10003 10003 10003 10003 10003 10003 10003 10003 10003 10003 10003 10003 10003 10003 10003 10003 10003 10003 10003 10003 10003 10003 10003 10003 10003 10003 10003 10003 10003 10003 10003 10003 10003 10003 10003 10003 10003 10003 10003 10003 10003 10003 10003 10003 10003 10003 10003 10003 10003 10003 10003 10003 10003 10003 10003 10003 10003 10003 10003 10003 10003 10003 10003 10003 10003 10003 10003 10003 10003 10003 10003 10003 10003 10003 10003 10003 10003 10003 10003 10003 10003 10003 10003 10003 10003 10003 10003 10003 10003 10003 10003 10003 10003 10003 10003 10003 10003 10003 10003 10003 10003 10003 10003 10003 10003 10003 10003 10003 10003 10003 10003 10003 10003 10003 
0 0 0 0 0 0 0 0 0 0 0 0 0 0 0 0 0 79 79 79 79 10250 10250 14669 14669 14669 14669 14669 14669 14669 14669 14669 14669 14669 14669 14669 14669 14669 14669 14669 14669 14669 14669 14669 14669 14669 14669 14669 14669 14669 14669 14669 14669 14669 14669 14669 14669 14669 14669 14669 14669 14669 14669 14669 14669 14669 14669 14669 14669 14669 14669 14669 14669 14669 14669 14669 14669 14669 14669 14669 14669 14669 14669 14669 14669 14669 14669 14669 14669 14669 14669 14669 14669 14669 14669 14669 14669 14669 14669 14669 14669 14669 14669 14669 14669 14669 14669 14669 14669 14669 14669 14669 14669 14669 14669 14669 14669 14669 14669 14669 14669 14669 14669 14669 14669 14669 14669 14669 14669 14669 14669 14669 14669 14669 14669 14669 14669 14669 14669 14669 14669 14669 14669 14669 14669 14669 14669 14669 14669 14669 14669 14669 14669 14669 14669 14669 14669 14669 14669 14669 14669 14669 14669 14669 14669 14669 14669 14669 14669 14669 14669 14669 14669 14669 14669 14669 14669 14669 14669 14669 14669 14669 14669 14669 14669 14669 14669 14669 14669 14669 14669 14669 14669 14669 14669 14669 14669 14669 14669 14669 14669 
0 0 0 0 0 0 0 0 0 0 0 0 0 0 0 0 0 0 3834 10486 10486 10486 37728 37730 40749 44391 44391 44392 51882 51882 51882 51882 51882 51882 51882 51882 51882 51882 51882 51882 51882 51882 51882 51882 51882 51882 51882 51882 51882 51882 51882 51882 51882 51882 51882 51882 51882 51882 51882 51882 51882 51882 51882 51882 51882 51882 51882 51882 51882 51882 51882 51882 51882 51882 51882 51882 51882 51882 51882 51882 51882 51882 51882 51882 51882 51882 51882 51882 51882 51882 51882 51882 51882 51882 51882 51882 51882 51882 51882 51882 51882 51882 51882 51882 51882 51882 51882 51882 51882 51882 51882 51882 51882 51882 51882 51882 51882 51882 51882 51882 51882 51882 51882 51882 51882 51882 51882 51882 51882 51882 51882 51882 51882 51882 51882 51882 51882 51882 51882 51882 51882 51882 51882 51882 51882 51882 51882 51882 51882 51882 51882 51882 51882 51882 51882 51882 51882 51882 51882 51882 51882 51882 51882 51882 51882 51882 51882 51882 51882 51882 51882 51882 51882 51882 51882 51882 51882 51882 51882 51882 51882 51882 51882 51882 51882 51882 51882 51882 51882 51882 51882 51882 51882 51882 51882 51882 51882 51882 51882 51882 51882 
0 0 0 0 0 0 0 0 0 0 0 0 0 0 0 0 0 85 571 8995 8995 8995 14406 14407 14409 22834 31684 31684 31684 31684 31684 31684 31684 31684 31684 31684 31684 31684 31684 31684 31684 31684 31684 31684 31684 31684 31684 31684 31684 31684 31684 31684 31684 31684 31684 31684 31684 31684 31684 31684 31684 31684 31684 31684 31684 31684 31684 31684 31684 31684 31684 31684 31684 31684 31684 31684 31684 31684 31684 31684 31684 31684 31684 31684 31684 31684 31684 31684 31684 31684 31684 31684 31684 31684 31684 31684 31684 31684 31684 31684 31684 31684 31684 31684 31684 31684 31684 31684 31684 31684 31684 31684 31684 31684 31684 31684 31684 31684 31684 31684 31684 31684 31684 31684 31684 31684 31684 31684 31684 31684 31684 31684 31684 31684 31684 31684 31684 31684 31684 31684 31684 31684 31684 31684 31684 31684 31684 31684 31684 31684 31684 31684 31684 31684 31684 31684 31684 31684 31684 31684 31684 31684 31684 31684 31684 31684 31684 31684 31684 31684 31684 31684 31684 31684 31684 31684 31684 31684 31684 31684 31684 31684 31684 31684 31684 31684 31684 31684 31684 31684 31684 31684 31684 31684 31684 31684 31684 31684 31684 31684 31684 
0 0 0 0 0 0 0 0 0 0 0 0 0 0 0 0 0 0 85 85 1750 6343 6344 6344 14612 14612 14612 14612 14612 14612 14612 14612 14612 14612 14612 14612 14612 14612 14612 14612 14612 14612 14612 14612 14612 14612 14612 14612 14612 14612 14612 14612 14612 14612 14612 14612 14612 14612 14612 14612 14612 14612 14612 14612 14612 14612 14612 14612 14612 14612 14612 14612 14612 14612 14612 14612 14612 14612 14612 14612 14612 14612 14612 14612 14612 14612 14612 14612 14612 14612 14612 14612 14612 14612 14612 14612 14612 14612 14612 14612 14612 14612 14612 14612 14612 14612 14612 14612 14612 14612 14612 14612 14612 14612 14612 14612 14612 14612 14612 14612 14612 14612 14612 14612 14612 14612 14612 14612 14612 14612 14612 14612 14612 14612 14612 14612 14612 14612 14612 14612 14612 14612 14612 14612 14612 14612 14612 14612 14612 14612 14612 14612 14612 14612 14612 14612 14612 14612 14612 14612 14612 14612 14612 14612 14612 14612 14612 14612 14612 14612 14612 14612 14612 14612 14612 14612 14612 14612 14612 14612 14612 14612 14612 14612 14612 14612 14612 14612 14612 14612 14612 14612 14612 14612 14612 14612 14612 14612 14612 14612 14612 
0 0 0 0 0 0 0 0 0 0 0 0 0 0 0 0 0 0 6676 6676 15916 15916 15916 15918 16117 16127 20493 26171 26171 26171 26171 26171 26171 26171 26171 26171 26171 26171 26171 26171 26171 26171 26171 26171 26171 26171 26171 26171 26171 26171 26171 26171 26171 26171 26171 26171 26171 26171 26171 26171 26171 26171 26171 26171 26171 26171 26171 26171 26171 26171 26171 26171 26171 26171 26171 26171 26171 26171 26171 26171 26171 26171 26171 26171 26171 26171 26171 26171 26171 26171 26171 26171 26171 26171 26171 26171 26171 26171 26171 26171 26171 26171 26171 26171 26171 26171 26171 26171 26171 26171 26171 26171 26171 26171 26171 26171 26171 26171 26171 26171 26171 26171 26171 26171 26171 26171 26171 26171 26171 26171 26171 26171 26171 26171 26171 26171 26171 26171 26171 26171 26171 26171 26171 26171 26171 26171 26171 26171 26171 26171 26171 26171 26171 26171 26171 26171 26171 26171 26171 26171 26171 26171 26171 26171 26171 26171 26171 26171 26171 26171 26171 26171 26171 26171 26171 26171 26171 26171 26171 26171 26171 26171 26171 26171 26171 26171 26171 26171 26171 26171 26171 26171 26171 26171 26171 26171 26171 26171 26171 26171 26171 
0 0 0 0 0 0 0 0 0 0 0 0 0 0 0 0 0 0 0 0 87 1570 1571 7688 7689 7689 10259 10259 10259 10259 10259 10259 10259 10259 10259 10259 10259 10259 10259 10259 10259 10259 10259 10259 10259 10259 10259 10259 10259 10259 10259 10259 10259 10259 10259 10259 10259 10259 10259 10259 10259 10259 10259 10259 10259 10259 10259 10259 10259 10259 10259 10259 10259 10259 10259 10259 10259 10259 10259 10259 10259 10259 10259 10259 10259 10259 10259 10259 10259 10259 10259 10259 10259 10259 10259 10259 10259 10259 10259 10259 10259 10259 10259 10259 10259 10259 10259 10259 10259 10259 10259 10259 10259 10259 10259 10259 10259 10259 10259 10259 10259 10259 10259 10259 10259 10259 10259 10259 10259 10259 10259 10259 10259 10259 10259 10259 10259 10259 10259 10259 10259 10259 10259 10259 10259 10259 10259 10259 10259 10259 10259 10259 10259 10259 10259 10259 10259 10259 10259 10259 10259 10259 10259 10259 10259 10259 10259 10259 10259 10259 10259 10259 10259 10259 10259 10259 10259 10259 10259 10259 10259 10259 10259 10259 10259 10259 10259 10259 10259 10259 10259 10259 10259 10259 10259 10259 10259 10259 10259 10259 10259 
0 0 0 0 0 0 0 0 0 0 0 0 0 0 0 0 0 0 190 5233 11581 11913 11913 13873 13874 14984 14984 14984 14984 14984 14984 14984 14984 14984 14984 14984 14984 14984 14984 14984 14984 14984 14984 14984 14984 14984 14984 14984 14984 14984 14984 14984 14984 14984 14984 14984 14984 14984 14984 14984 14984 14984 14984 14984 14984 14984 14984 14984 14984 14984 14984 14984 14984 14984 14984 14984 14984 14984 14984 14984 14984 14984 14984 14984 14984 14984 14984 14984 14984 14984 14984 14984 14984 14984 14984 14984 14984 14984 14984 14984 14984 14984 14984 14984 14984 14984 14984 14984 14984 14984 14984 14984 14984 14984 14984 14984 14984 14984 14984 14984 14984 14984 14984 14984 14984 14984 14984 14984 14984 14984 14984 14984 14984 14984 14984 14984 14984 14984 14984 14984 14984 14984 14984 14984 14984 14984 14984 14984 14984 14984 14984 14984 14984 14984 14984 14984 14984 14984 14984 14984 14984 14984 14984 14984 14984 14984 14984 14984 14984 14984 14984 14984 14984 14984 14984 14984 14984 14984 14984 14984 14984 14984 14984 14984 14984 14984 14984 14984 14984 14984 14984 14984 14984 14984 14984 14984 14984 14984 14984 14984 14984 
0 0 0 0 0 0 0 0 0 0 0 0 0 0 0 0 0 272 272 272 273 6407 8158 9043 9043 9045 11033 11033 11033 11033 11033 11033 11033 11033 11033 11033 11033 11033 11033 11033 11033 11033 11033 11033 11033 11033 11033 11033 11033 11033 11033 11033 11033 11033 11033 11033 11033 11033 11033 11033 11033 11033 11033 11033 11033 11033 11033 11033 11033 11033 11033 11033 11033 11033 11033 11033 11033 11033 11033 11033 11033 11033 11033 11033 11033 11033 11033 11033 11033 11033 11033 11033 11033 11033 11033 11033 11033 11033 11033 11033 11033 11033 11033 11033 11033 11033 11033 11033 11033 11033 11033 11033 11033 11033 11033 11033 11033 11033 11033 11033 11033 11033 11033 11033 11033 11033 11033 11033 11033 11033 11033 11033 11033 11033 11033 11033 11033 11033 11033 11033 11033 11033 11033 11033 11033 11033 11033 11033 11033 11033 11033 11033 11033 11033 11033 11033 11033 11033 11033 11033 11033 11033 11033 11033 11033 11033 11033 11033 11033 11033 11033 11033 11033 11033 11033 11033 11033 11033 11033 11033 11033 11033 11033 11033 11033 11033 11033 11033 11033 11033 11033 11033 11033 11033 11033 11033 11033 11033 11033 11033 11033 
0 0 0 0 0 0 0 0 0 0 0 0 0 0 0 0 0 0 1200 2181 6556 7544 7545 13037 26990 26991 26991 26991 27479 27479 27479 27479 27479 27479 27479 27479 27479 27479 27479 27479 27479 27479 27479 27479 27479 27479 27479 27479 27479 27479 27479 27479 27479 27479 27479 27479 27479 27479 27479 27479 27479 27479 27479 27479 27479 27479 27479 27479 27479 27479 27479 27479 27479 27479 27479 27479 27479 27479 27479 27479 27479 27479 27479 27479 27479 27479 27479 27479 27479 27479 27479 27479 27479 27479 27479 27479 27479 27479 27479 27479 27479 27479 27479 27479 27479 27479 27479 27479 27479 27479 27479 27479 27479 27479 27479 27479 27479 27479 27479 27479 27479 27479 27479 27479 27479 27479 27479 27479 27479 27479 27479 27479 27479 27479 27479 27479 27479 27479 27479 27479 27479 27479 27479 27479 27479 27479 27479 27479 27479 27479 27479 27479 27479 27479 27479 27479 27479 27479 27479 27479 27479 27479 27479 27479 27479 27479 27479 27479 27479 27479 27479 27479 27479 27479 27479 27479 27479 27479 27479 27479 27479 27479 27479 27479 27479 27479 27479 27479 27479 27479 27479 27479 27479 27479 27479 27479 27479 27479 27479 27479 27479 
0 0 0 0 0 0 0 0 0 0 0 0 0 0 0 0 0 12971 12971 12971 16412 16635 16635 18121 28754 28900 28900 28900 28900 33377 33377 33377 33377 33377 33377 33377 33377 33377 33377 33377 33377 33377 33377 33377 33377 33377 33377 33377 33377 33377 33377 33377 33377 33377 33377 33377 33377 33377 33377 33377 33377 33377 33377 33377 33377 33377 33377 33377 33377 33377 33377 33377 33377 33377 33377 33377 33377 33377 33377 33377 33377 33377 33377 33377 33377 33377 33377 33377 33377 33377 33377 33377 33377 33377 33377 33377 33377 33377 33377 33377 33377 33377 33377 33377 33377 33377 33377 33377 33377 33377 33377 33377 33377 33377 33377 33377 33377 33377 33377 33377 33377 33377 33377 33377 33377 33377 33377 33377 33377 33377 33377 33377 33377 33377 33377 33377 33377 33377 33377 33377 33377 33377 33377 33377 33377 33377 33377 33377 33377 33377 33377 33377 33377 33377 33377 33377 33377 33377 33377 33377 33377 33377 33377 33377 33377 33377 33377 33377 33377 33377 33377 33377 33377 33377 33377 33377 33377 33377 33377 33377 33377 33377 33377 33377 33377 33377 33377 33377 33377 33377 33377 33377 33377 33377 33377 33377 33377 33377 33377 33377 33377 
0 0 0 0 0 0 0 0 0 0 0 0 0 0 0 0 0 5152 9582 9582 17974 23110 26042 36027 36027 36027 36027 36027 36027 36027 36027 36027 36027 36027 36027 36027 36027 36027 36027 36027 36027 36027 36027 36027 36027 36027 36027 36027 36027 36027 36027 36027 36027 36027 36027 36027 36027 36027 36027 36027 36027 36027 36027 36027 36027 36027 36027 36027 36027 36027 36027 36027 36027 36027 36027 36027 36027 36027 36027 36027 36027 36027 36027 36027 36027 36027 36027 36027 36027 36027 36027 36027 36027 36027 36027 36027 36027 36027 36027 36027 36027 36027 36027 36027 36027 36027 36027 36027 36027 36027 36027 36027 36027 36027 36027 36027 36027 36027 36027 36027 36027 36027 36027 36027 36027 36027 36027 36027 36027 36027 36027 36027 36027 36027 36027 36027 36027 36027 36027 36027 36027 36027 36027 36027 36027 36027 36027 36027 36027 36027 36027 36027 36027 36027 36027 36027 36027 36027 36027 36027 36027 36027 36027 36027 36027 36027 36027 36027 36027 36027 36027 36027 36027 36027 36027 36027 36027 36027 36027 36027 36027 36027 36027 36027 36027 36027 36027 36027 36027 36027 36027 36027 36027 36027 36027 36027 36027 36027 36027 36027 36027 
0 0 0 0 0 0 0 0 0 0 0 0 0 0 0 0 0 0 8245 9783 18966 19709 26072 43682 50785 67789 76850 82894 84887 84887 84887 84887 84887 84887 84887 84887 84887 84887 84887 84887 84887 84887 84887 84887 84887 84887 84887 84887 84887 84887 84887 84887 84887 84887 84887 84887 84887 84887 84887 84887 84887 84887 84887 84887 84887 84887 84887 84887 84887 84887 84887 84887 84887 84887 84887 84887 84887 84887 84887 84887 84887 84887 84887 84887 84887 84887 84887 84887 84887 84887 84887 84887 84887 84887 84887 84887 84887 84887 84887 84887 84887 84887 84887 84887 84887 84887 84887 84887 84887 84887 84887 84887 84887 84887 84887 84887 84887 84887 84887 84887 84887 84887 84887 84887 84887 84887 84887 84887 84887 84887 84887 84887 84887 84887 84887 84887 84887 84887 84887 84887 84887 84887 84887 84887 84887 84887 84887 84887 84887 84887 84887 84887 84887 84887 84887 84887 84887 84887 84887 84887 84887 84887 84887 84887 84887 84887 84887 84887 84887 84887 84887 84887 84887 84887 84887 84887 84887 84887 84887 84887 84887 84887 84887 84887 84887 84887 84887 84887 84887 84887 84887 84887 84887 84887 84887 84887 84887 84887 84887 84887 84887 
0 0 0 0 0 0 0 0 0 0 0 0 0 0 0 0 0 0 0 0 1 3242 3242 6101 6101 6102 6103 6103 6103 6103 8084 8084 8084 8084 8084 8084 8084 8084 8084 8084 8084 8084 8084 8084 8084 8084 8084 8084 8084 8084 8084 8084 8084 8084 8084 8084 8084 8084 8084 8084 8084 8084 8084 8084 8084 8084 8084 8084 8084 8084 8084 8084 8084 8084 8084 8084 8084 8084 8084 8084 8084 8084 8084 8084 8084 8084 8084 8084 8084 8084 8084 8084 8084 8084 8084 8084 8084 8084 8084 8084 8084 8084 8084 8084 8084 8084 8084 8084 8084 8084 8084 8084 8084 8084 8084 8084 8084 8084 8084 8084 8084 8084 8084 8084 8084 8084 8084 8084 8084 8084 8084 8084 8084 8084 8084 8084 8084 8084 8084 8084 8084 8084 8084 8084 8084 8084 8084 8084 8084 8084 8084 8084 8084 8084 8084 8084 8084 8084 8084 8084 8084 8084 8084 8084 8084 8084 8084 8084 8084 8084 8084 8084 8084 8084 8084 8084 8084 8084 8084 8084 8084 8084 8084 8084 8084 8084 8084 8084 8084 8084 8084 8084 8084 8084 8084 8084 8084 8084 8084 8084 8084 
0 0 0 0 0 0 0 0 0 0 0 0 0 0 0 0 71 1364 6528 6528 6528 9882 9882 10903 10903 10903 10903 10903 10903 10903 10903 10903 10903 10903 10903 10903 10903 10903 10903 10903 10903 10903 10903 10903 10903 10903 10903 10903 10903 10903 10903 10903 10903 10903 10903 10903 10903 10903 10903 10903 10903 10903 10903 10903 10903 10903 10903 10903 10903 10903 10903 10903 10903 10903 10903 10903 10903 10903 10903 10903 10903 10903 10903 10903 10903 10903 10903 10903 10903 10903 10903 10903 10903 10903 10903 10903 10903 10903 10903 10903 10903 10903 10903 10903 10903 10903 10903 10903 10903 10903 10903 10903 10903 10903 10903 10903 10903 10903 10903 10903 10903 10903 10903 10903 10903 10903 10903 10903 10903 10903 10903 10903 10903 10903 10903 10903 10903 10903 10903 10903 10903 10903 10903 10903 10903 10903 10903 10903 10903 10903 10903 10903 10903 10903 10903 10903 10903 10903 10903 10903 10903 10903 10903 10903 10903 10903 10903 10903 10903 10903 10903 10903 10903 10903 10903 10903 10903 10903 10903 10903 10903 10903 10903 10903 10903 10903 10903 10903 10903 10903 10903 10903 10903 10903 10903 10903 10903 10903 10903 10903 10903 
0 0 0 0 0 0 0 0 0 0 0 0 0 0 0 0 0 0 4793 6467 24460 24461 24461 24462 25704 27676 34083 34083 34083 34083 34083 34083 34083 34083 34083 34083 34083 34083 34083 34083 34083 34083 34083 34083 34083 34083 34083 34083 34083 34083 34083 34083 34083 34083 34083 34083 34083 34083 34083 34083 34083 34083 34083 34083 34083 34083 34083 34083 34083 34083 34083 34083 34083 34083 34083 34083 34083 34083 34083 34083 34083 34083 34083 34083 34083 34083 34083 34083 34083 34083 34083 34083 34083 34083 34083 34083 34083 34083 34083 34083 34083 34083 34083 34083 34083 34083 34083 34083 34083 34083 34083 34083 34083 34083 34083 34083 34083 34083 34083 34083 34083 34083 34083 34083 34083 34083 34083 34083 34083 34083 34083 34083 34083 34083 34083 34083 34083 34083 34083 34083 34083 34083 34083 34083 34083 34083 34083 34083 34083 34083 34083 34083 34083 34083 34083 34083 34083 34083 34083 34083 34083 34083 34083 34083 34083 34083 34083 34083 34083 34083 34083 34083 34083 34083 34083 34083 34083 34083 34083 34083 34083 34083 34083 34083 34083 34083 34083 34083 34083 34083 34083 34083 34083 34083 34083 34083 34083 34083 34083 34083 34083 
0 0 0 0 0 0 0 0 0 0 0 0 0 0 0 0 0 0 0 1957 6096 6554 6554 6557 14242 34675 35164 38415 43848 43848 43848 43848 43848 43848 43848 43848 43848 43848 43848 43848 43848 43848 43848 43848 43848 43848 43848 43848 43848 43848 43848 43848 43848 43848 43848 43848 43848 43848 43848 43848 43848 43848 43848 43848 43848 43848 43848 43848 43848 43848 43848 43848 43848 43848 43848 43848 43848 43848 43848 43848 43848 43848 43848 43848 43848 43848 43848 43848 43848 43848 43848 43848 43848 43848 43848 43848 43848 43848 43848 43848 43848 43848 43848 43848 43848 43848 43848 43848 43848 43848 43848 43848 43848 43848 43848 43848 43848 43848 43848 43848 43848 43848 43848 43848 43848 43848 43848 43848 43848 43848 43848 43848 43848 43848 43848 43848 43848 43848 43848 43848 43848 43848 43848 43848 43848 43848 43848 43848 43848 43848 43848 43848 43848 43848 43848 43848 43848 43848 43848 43848 43848 43848 43848 43848 43848 43848 43848 43848 43848 43848 43848 43848 43848 43848 43848 43848 43848 43848 43848 43848 43848 43848 43848 43848 43848 43848 43848 43848 43848 43848 43848 43848 43848 43848 43848 43848 43848 43848 43848 43848 43848 
0 0 0 0 0 0 0 0 0 0 0 0 0 0 0 0 0 4687 4687 13464 28039 28039 28039 35836 35836 40973 40973 40973 40973 41165 41165 41165 41165 41165 41165 41165 41165 41165 41165 41165 41165 41165 41165 41165 41165 41165 41165 41165 41165 41165 41165 41165 41165 41165 41165 41165 41165 41165 41165 41165 41165 41165 41165 41165 41165 41165 41165 41165 41165 41165 41165 41165 41165 41165 41165 41165 41165 41165 41165 41165 41165 41165 41165 41165 41165 41165 41165 41165 41165 41165 41165 41165 41165 41165 41165 41165 41165 41165 41165 41165 41165 41165 41165 41165 41165 41165 41165 41165 41165 41165 41165 41165 41165 41165 41165 41165 41165 41165 41165 41165 41165 41165 41165 41165 41165 41165 41165 41165 41165 41165 41165 41165 41165 41165 41165 41165 41165 41165 41165 41165 41165 41165 41165 41165 41165 41165 41165 41165 41165 41165 41165 41165 41165 41165 41165 41165 41165 41165 41165 41165 41165 41165 41165 41165 41165 41165 41165 41165 41165 41165 41165 41165 41165 41165 41165 41165 41165 41165 41165 41165 41165 41165 41165 41165 41165 41165 41165 41165 41165 41165 41165 41165 41165 41165 41165 41165 41165 41165 41165 41165 41165 
0 0 0 0 0 0 0 0 0 0 0 0 0 0 0 0 0 396 1536 1536 6322 6322 6322 6323 6563 7027 12289 12289 12289 12289 12289 12289 12289 12289 12289 12289 12289 12289 12289 12289 12289 12289 12289 12289 12289 12289 12289 12289 12289 12289 12289 12289 12289 12289 12289 12289 12289 12289 12289 12289 12289 12289 12289 12289 12289 12289 12289 12289 12289 12289 12289 12289 12289 12289 12289 12289 12289 12289 12289 12289 12289 12289 12289 12289 12289 12289 12289 12289 12289 12289 12289 12289 12289 12289 12289 12289 12289 12289 12289 12289 12289 12289 12289 12289 12289 12289 12289 12289 12289 12289 12289 12289 12289 12289 12289 12289 12289 12289 12289 12289 12289 12289 12289 12289 12289 12289 12289 12289 12289 12289 12289 12289 12289 12289 12289 12289 12289 12289 12289 12289 12289 12289 12289 12289 12289 12289 12289 12289 12289 12289 12289 12289 12289 12289 12289 12289 12289 12289 12289 12289 12289 12289 12289 12289 12289 12289 12289 12289 12289 12289 12289 12289 12289 12289 12289 12289 12289 12289 12289 12289 12289 12289 12289 12289 12289 12289 12289 12289 12289 12289 12289 12289 12289 12289 12289 12289 12289 12289 12289 12289 12289 
0 0 0 0 0 0 0 0 0 0 0 0 0 0 0 0 0 0 6432 11887 12551 26260 32366 35391 40895 42432 57666 61751 61751 61751 61751 61751 61751 61751 61751 61751 61751 61751 61751 61751 61751 61751 61751 61751 61751 61751 61751 61751 61751 61751 61751 61751 61751 61751 61751 61751 61751 61751 61751 61751 61751 61751 61751 61751 61751 61751 61751 61751 61751 61751 61751 61751 61751 61751 61751 61751 61751 61751 61751 61751 61751 61751 61751 61751 61751 61751 61751 61751 61751 61751 61751 61751 61751 61751 61751 61751 61751 61751 61751 61751 61751 61751 61751 61751 61751 61751 61751 61751 61751 61751 61751 61751 61751 61751 61751 61751 61751 61751 61751 61751 61751 61751 61751 61751 61751 61751 61751 61751 61751 61751 61751 61751 61751 61751 61751 61751 61751 61751 61751 61751 61751 61751 61751 61751 61751 61751 61751 61751 61751 61751 61751 61751 61751 61751 61751 61751 61751 61751 61751 61751 61751 61751 61751 61751 61751 61751 61751 61751 61751 61751 61751 61751 61751 61751 61751 61751 61751 61751 61751 61751 61751 61751 61751 61751 61751 61751 61751 61751 61751 61751 61751 61751 61751 61751 61751 61751 61751 61751 61751 61751 61751 
0 0 0 0 0 0 0 0 0 0 0 0 0 0 0 0 0 209 209 4445 12648 15608 21317 21317 23268 23268 23268 23268 23268 23268 23268 23268 23268 23268 23268 23268 23268 23268 23268 23268 23268 23268 23268 23268 23268 23268 23268 23268 23268 23268 23268 23268 23268 23268 23268 23268 23268 23268 23268 23268 23268 23268 23268 23268 23268 23268 23268 23268 23268 23268 23268 23268 23268 23268 23268 23268 23268 23268 23268 23268 23268 23268 23268 23268 23268 23268 23268 23268 23268 23268 23268 23268 23268 23268 23268 23268 23268 23268 23268 23268 23268 23268 23268 23268 23268 23268 23268 23268 23268 23268 23268 23268 23268 23268 23268 23268 23268 23268 23268 23268 23268 23268 23268 23268 23268 23268 23268 23268 23268 23268 23268 23268 23268 23268 23268 23268 23268 23268 23268 23268 23268 23268 23268 23268 23268 23268 23268 23268 23268 23268 23268 23268 23268 23268 23268 23268 23268 23268 23268 23268 23268 23268 23268 23268 23268 23268 23268 23268 23268 23268 23268 23268 23268 23268 23268 23268 23268 23268 23268 23268 23268 23268 23268 23268 23268 23268 23268 23268 23268 23268 23268 23268 23268 23268 23268 23268 23268 23268 23268 23268 23268 
0 0 0 0 0 0 0 0 0 0 0 0 0 0 0 0 0 0 0 0 0 89 91 94 1391 6594 13193 13193 27188 30165 30165 30165 30165 30165 30165 30165 30165 30165 30165 30165 30165 30165 30165 30165 30165 30165 30165 30165 30165 30165 30165 30165 30165 30165 30165 30165 30165 30165 30165 30165 30165 30165 30165 30165 30165 30165 30165 30165 30165 30165 30165 30165 30165 30165 30165 30165 30165 30165 30165 30165 30165 30165 30165 30165 30165 30165 30165 30165 30165 30165 30165 30165 30165 30165 30165 30165 30165 30165 30165 30165 30165 30165 30165 30165 30165 30165 30165 30165 30165 30165 30165 30165 30165 30165 30165 30165 30165 30165 30165 30165 30165 30165 30165 30165 30165 30165 30165 30165 30165 30165 30165 30165 30165 30165 30165 30165 30165 30165 30165 30165 30165 30165 30165 30165 30165 30165 30165 30165 30165 30165 30165 30165 30165 30165 30165 30165 30165 30165 30165 30165 30165 30165 30165 30165 30165 30165 30165 30165 30165 30165 30165 30165 30165 30165 30165 30165 30165 30165 30165 30165 30165 30165 30165 30165 30165 30165 30165 30165 30165 30165 30165 30165 30165 30165 30165 30165 30165 30165 30165 30165 30165 
0 0 0 0 0 0 0 0 0 0 0 0 0 0 0 0 0 0 4688 5016 6264 11534 12068 12068 16189 19650 19650 19650 19650 19650 19650 19650 19650 19650 19650 19650 19650 19650 19650 19650 19650 19650 19650 19650 19650 19650 19650 19650 19650 19650 19650 19650 19650 19650 19650 19650 19650 19650 19650 19650 19650 19650 19650 19650 19650 19650 19650 19650 19650 19650 19650 19650 19650 19650 19650 19650 19650 19650 19650 19650 19650 19650 19650 19650 19650 19650 19650 19650 19650 19650 19650 19650 19650 19650 19650 19650 19650 19650 19650 19650 19650 19650 19650 19650 19650 19650 19650 19650 19650 19650 19650 19650 19650 19650 19650 19650 19650 19650 19650 19650 19650 19650 19650 19650 19650 19650 19650 19650 19650 19650 19650 19650 19650 19650 19650 19650 19650 19650 19650 19650 19650 19650 19650 19650 19650 19650 19650 19650 19650 19650 19650 19650 19650 19650 19650 19650 19650 19650 19650 19650 19650 19650 19650 19650 19650 19650 19650 19650 19650 19650 19650 19650 19650 19650 19650 19650 19650 19650 19650 19650 19650 19650 19650 19650 19650 19650 19650 19650 19650 19650 19650 19650 19650 19650 19650 19650 19650 19650 19650 19650 19650 
0 0 0 0 0 0 0 0 0 0 0 0 0 0 0 0 0 3081 3081 6078 8291 8879 21759 21759 32561 34506 43480 43480 43480 43480 43480 43480 43480 43480 43480 43480 43480 43480 43480 43480 43480 43480 43480 43480 43480 43480 43480 43480 43480 43480 43480 43480 43480 43480 43480 43480 43480 43480 43480 43480 43480 43480 43480 43480 43480 43480 43480 43480 43480 43480 43480 43480 43480 43480 43480 43480 43480 43480 43480 43480 43480 43480 43480 43480 43480 43480 43480 43480 43480 43480 43480 43480 43480 43480 43480 43480 43480 43480 43480 43480 43480 43480 43480 43480 43480 43480 43480 43480 43480 43480 43480 43480 43480 43480 43480 43480 43480 43480 43480 43480 43480 43480 43480 43480 43480 43480 43480 43480 43480 43480 43480 43480 43480 43480 43480 43480 43480 43480 43480 43480 43480 43480 43480 43480 43480 43480 43480 43480 43480 43480 43480 43480 43480 43480 43480 43480 43480 43480 43480 43480 43480 43480 43480 43480 43480 43480 43480 43480 43480 43480 43480 43480 43480 43480 43480 43480 43480 43480 43480 43480 43480 43480 43480 43480 43480 43480 43480 43480 43480 43480 43480 43480 43480 43480 43480 43480 43480 43480 43480 43480 43480 
0 0 0 0 0 0 0 0 0 0 0 0 0 0 0 0 0 0 5465 11448 11448 11448 11448 20444 20444 20444 20444 20444 20444 20444 20444 20444 20444 20444 20444 20444 20444 20444 20444 20444 20444 20444 20444 20444 20444 20444 20444 20444 20444 20444 20444 20444 20444 20444 20444 20444 20444 20444 20444 20444 20444 20444 20444 20444 20444 20444 20444 20444 20444 20444 20444 20444 20444 20444 20444 20444 20444 20444 20444 20444 20444 20444 20444 20444 20444 20444 20444 20444 20444 20444 20444 20444 20444 20444 20444 20444 20444 20444 20444 20444 20444 20444 20444 20444 20444 20444 20444 20444 20444 20444 20444 20444 20444 20444 20444 20444 20444 20444 20444 20444 20444 20444 20444 20444 20444 20444 20444 20444 20444 20444 20444 20444 20444 20444 20444 20444 20444 20444 20444 20444 20444 20444 20444 20444 20444 20444 20444 20444 20444 20444 20444 20444 20444 20444 20444 20444 20444 20444 20444 20444 20444 20444 20444 20444 20444 20444 20444 20444 20444 20444 20444 20444 20444 20444 20444 20444 20444 20444 20444 20444 20444 20444 20444 20444 20444 20444 20444 20444 20444 20444 20444 20444 20444 20444 20444 20444 20444 20444 20444 20444 20444 
0 0 0 0 0 0 0 0 0 0 0 0 0 0 0 0 0 0 0 0 5527 6008 6150 11656 13642 13642 13642 17634 17634 17634 17634 17634 17634 17634 17634 17634 17634 17634 17634 17634 17634 17634 17634 17634 17634 17634 17634 17634 17634 17634 17634 17634 17634 17634 17634 17634 17634 17634 17634 17634 17634 17634 17634 17634 17634 17634 17634 17634 17634 17634 17634 17634 17634 17634 17634 17634 17634 17634 17634 17634 17634 17634 17634 17634 17634 17634 17634 17634 17634 17634 17634 17634 17634 17634 17634 17634 17634 17634 17634 17634 17634 17634 17634 17634 17634 17634 17634 17634 17634 17634 17634 17634 17634 17634 17634 17634 17634 17634 17634 17634 17634 17634 17634 17634 17634 17634 17634 17634 17634 17634 17634 17634 17634 17634 17634 17634 17634 17634 17634 17634 17634 17634 17634 17634 17634 17634 17634 17634 17634 17634 17634 17634 17634 17634 17634 17634 17634 17634 17634 17634 17634 17634 17634 17634 17634 17634 17634 17634 17634 17634 17634 17634 17634 17634 17634 17634 17634 17634 17634 17634 17634 17634 17634 17634 17634 17634 17634 17634 17634 17634 17634 17634 17634 17634 17634 17634 17634 17634 17634 17634 17634 
0 0 0 0 0 0 0 0 0 0 0 0 0 0 0 0 682 682 3647 3647 3647 10802 12497 12497 12497 12497 12497 12497 12497 12497 12497 12497 12497 12497 12497 12497 12497 12497 12497 12497 12497 12497 12497 12497 12497 12497 12497 12497 12497 12497 12497 12497 12497 12497 12497 12497 12497 12497 12497 12497 12497 12497 12497 12497 12497 12497 12497 12497 12497 12497 12497 12497 12497 12497 12497 12497 12497 12497 12497 12497 12497 12497 12497 12497 12497 12497 12497 12497 12497 12497 12497 12497 12497 12497 12497 12497 12497 12497 12497 12497 12497 12497 12497 12497 12497 12497 12497 12497 12497 12497 12497 12497 12497 12497 12497 12497 12497 12497 12497 12497 12497 12497 12497 12497 12497 12497 12497 12497 12497 12497 12497 12497 12497 12497 12497 12497 12497 12497 12497 12497 12497 12497 12497 12497 12497 12497 12497 12497 12497 12497 12497 12497 12497 12497 12497 12497 12497 12497 12497 12497 12497 12497 12497 12497 12497 12497 12497 12497 12497 12497 12497 12497 12497 12497 12497 12497 12497 12497 12497 12497 12497 12497 12497 12497 12497 12497 12497 12497 12497 12497 12497 12497 12497 12497 12497 12497 12497 12497 12497 12497 12497 
0 0 0 0 0 0 0 0 0 0 0 0 0 0 0 0 0 0 0 72 72 6759 6759 6759 6759 10184 10184 10184 10184 10184 10184 10184 10184 10184 10184 10184 10184 10184 10184 10184 10184 10184 10184 10184 10184 10184 10184 10184 10184 10184 10184 10184 10184 10184 10184 10184 10184 10184 10184 10184 10184 10184 10184 10184 10184 10184 10184 10184 10184 10184 10184 10184 10184 10184 10184 10184 10184 10184 10184 10184 10184 10184 10184 10184 10184 10184 10184 10184 10184 10184 10184 10184 10184 10184 10184 10184 10184 10184 10184 10184 10184 10184 10184 10184 10184 10184 10184 10184 10184 10184 10184 10184 10184 10184 10184 10184 10184 10184 10184 10184 10184 10184 10184 10184 10184 10184 10184 10184 10184 10184 10184 10184 10184 10184 10184 10184 10184 10184 10184 10184 10184 10184 10184 10184 10184 10184 10184 10184 10184 10184 10184 10184 10184 10184 10184 10184 10184 10184 10184 10184 10184 10184 10184 10184 10184 10184 10184 10184 10184 10184 10184 10184 10184 10184 10184 10184 10184 10184 10184 10184 10184 10184 10184 10184 10184 10184 10184 10184 10184 10184 10184 10184 10184 10184 10184 10184 10184 10184 10184 10184 10184 
0 0 0 0 0 0 0 0 0 0 0 0 0 0 0 0 71 71 71 1241 1241 1241 1912 1913 2005 2005 2005 2005 2005 2005 2005 2005 2005 2005 2005 2005 2005 2005 2005 2005 2005 2005 2005 2005 2005 2005 2005 2005 2005 2005 2005 2005 2005 2005 2005 2005 2005 2005 2005 2005 2005 2005 2005 2005 2005 2005 2005 2005 2005 2005 2005 2005 2005 2005 2005 2005 2005 2005 2005 2005 2005 2005 2005 2005 2005 2005 2005 2005 2005 2005 2005 2005 2005 2005 2005 2005 2005 2005 2005 2005 2005 2005 2005 2005 2005 2005 2005 2005 2005 2005 2005 2005 2005 2005 2005 2005 2005 2005 2005 2005 2005 2005 2005 2005 2005 2005 2005 2005 2005 2005 2005 2005 2005 2005 2005 2005 2005 2005 2005 2005 2005 2005 2005 2005 2005 2005 2005 2005 2005 2005 2005 2005 2005 2005 2005 2005 2005 2005 2005 2005 2005 2005 2005 2005 2005 2005 2005 2005 2005 2005 2005 2005 2005 2005 2005 2005 2005 2005 2005 2005 2005 2005 2005 2005 2005 2005 2005 2005 2005 2005 2005 2005 2005 2005 2005 2005 2005 2005 2005 2005 2005 
0 0 0 0 0 0 0 0 0 0 0 0 0 0 0 0 0 0 84 84 1779 1779 2127 2127 7253 7253 7253 7253 7253 7253 7253 7253 7253 7253 7253 7253 7253 7253 7253 7253 7253 7253 7253 7253 7253 7253 7253 7253 7253 7253 7253 7253 7253 7253 7253 7253 7253 7253 7253 7253 7253 7253 7253 7253 7253 7253 7253 7253 7253 7253 7253 7253 7253 7253 7253 7253 7253 7253 7253 7253 7253 7253 7253 7253 7253 7253 7253 7253 7253 7253 7253 7253 7253 7253 7253 7253 7253 7253 7253 7253 7253 7253 7253 7253 7253 7253 7253 7253 7253 7253 7253 7253 7253 7253 7253 7253 7253 7253 7253 7253 7253 7253 7253 7253 7253 7253 7253 7253 7253 7253 7253 7253 7253 7253 7253 7253 7253 7253 7253 7253 7253 7253 7253 7253 7253 7253 7253 7253 7253 7253 7253 7253 7253 7253 7253 7253 7253 7253 7253 7253 7253 7253 7253 7253 7253 7253 7253 7253 7253 7253 7253 7253 7253 7253 7253 7253 7253 7253 7253 7253 7253 7253 7253 7253 7253 7253 7253 7253 7253 7253 7253 7253 7253 7253 7253 7253 7253 7253 7253 7253 7253 
0 0 0 0 0 0 0 0 0 0 0 0 0 0 0 0 0 1897 1897 2075 4669 10133 16012 16013 18000 18000 18000 18000 18000 18000 18000 18000 18000 18000 18000 18000 18000 18000 18000 18000 18000 18000 18000 18000 18000 18000 18000 18000 18000 18000 18000 18000 18000 18000 18000 18000 18000 18000 18000 18000 18000 18000 18000 18000 18000 18000 18000 18000 18000 18000 18000 18000 18000 18000 18000 18000 18000 18000 18000 18000 18000 18000 18000 18000 18000 18000 18000 18000 18000 18000 18000 18000 18000 18000 18000 18000 18000 18000 18000 18000 18000 18000 18000 18000 18000 18000 18000 18000 18000 18000 18000 18000 18000 18000 18000 18000 18000 18000 18000 18000 18000 18000 18000 18000 18000 18000 18000 18000 18000 18000 18000 18000 18000 18000 18000 18000 18000 18000 18000 18000 18000 18000 18000 18000 18000 18000 18000 18000 18000 18000 18000 18000 18000 18000 18000 18000 18000 18000 18000 18000 18000 18000 18000 18000 18000 18000 18000 18000 18000 18000 18000 18000 18000 18000 18000 18000 18000 18000 18000 18000 18000 18000 18000 18000 18000 18000 18000 18000 18000 18000 18000 18000 18000 18000 18000 18000 18000 18000 18000 18000 18000 
0 0 0 0 0 0 0 0 0 0 0 0 0 0 0 0 0 9559 9559 22854 31646 37310 42587 48015 52668 52668 52668 52668 52668 52668 52668 52668 52668 52668 52668 52668 52668 52668 52668 52668 52668 52668 52668 52668 52668 52668 52668 52668 52668 52668 52668 52668 52668 52668 52668 52668 52668 52668 52668 52668 52668 52668 52668 52668 52668 52668 52668 52668 52668 52668 52668 52668 52668 52668 52668 52668 52668 52668 52668 52668 52668 52668 52668 52668 52668 52668 52668 52668 52668 52668 52668 52668 52668 52668 52668 52668 52668 52668 52668 52668 52668 52668 52668 52668 52668 52668 52668 52668 52668 52668 52668 52668 52668 52668 52668 52668 52668 52668 52668 52668 52668 52668 52668 52668 52668 52668 52668 52668 52668 52668 52668 52668 52668 52668 52668 52668 52668 52668 52668 52668 52668 52668 52668 52668 52668 52668 52668 52668 52668 52668 52668 52668 52668 52668 52668 52668 52668 52668 52668 52668 52668 52668 52668 52668 52668 52668 52668 52668 52668 52668 52668 52668 52668 52668 52668 52668 52668 52668 52668 52668 52668 52668 52668 52668 52668 52668 52668 52668 52668 52668 52668 52668 52668 52668 52668 52668 52668 52668 52668 52668 52668 
0 0 0 0 0 0 0 0 0 0 0 0 0 0 0 0 0 0 288 355 355 355 356 1845 6436 6436 6436 6436 6436 6436 6436 6436 6436 6436 6436 6436 6436 6436 6436 6436 6436 6436 6436 6436 6436 6436 6436 6436 6436 6436 6436 6436 6436 6436 6436 6436 6436 6436 6436 6436 6436 6436 6436 6436 6436 6436 6436 6436 6436 6436 6436 6436 6436 6436 6436 6436 6436 6436 6436 6436 6436 6436 6436 6436 6436 6436 6436 6436 6436 6436 6436 6436 6436 6436 6436 6436 6436 6436 6436 6436 6436 6436 6436 6436 6436 6436 6436 6436 6436 6436 6436 6436 6436 6436 6436 6436 6436 6436 6436 6436 6436 6436 6436 6436 6436 6436 6436 6436 6436 6436 6436 6436 6436 6436 6436 6436 6436 6436 6436 6436 6436 6436 6436 6436 6436 6436 6436 6436 6436 6436 6436 6436 6436 6436 6436 6436 6436 6436 6436 6436 6436 6436 6436 6436 6436 6436 6436 6436 6436 6436 6436 6436 6436 6436 6436 6436 6436 6436 6436 6436 6436 6436 6436 6436 6436 6436 6436 6436 6436 6436 6436 6436 6436 6436 6436 6436 6436 6436 6436 6436 6436 
0 0 0 0 0 0 0 0 0 0 0 0 0 0 0 0 0 167 2121 5379 6348 6348 7727 12256 12256 12256 12256 12256 12256 12256 12256 12256 12256 12256 12256 12256 12256 12256 12256 12256 12256 12256 12256 12256 12256 12256 12256 12256 12256 12256 12256 12256 12256 12256 12256 12256 12256 12256 12256 12256 12256 12256 12256 12256 12256 12256 12256 12256 12256 12256 12256 12256 12256 12256 12256 12256 12256 12256 12256 12256 12256 12256 12256 12256 12256 12256 12256 12256 12256 12256 12256 12256 12256 12256 12256 12256 12256 12256 12256 12256 12256 12256 12256 12256 12256 12256 12256 12256 12256 12256 12256 12256 12256 12256 12256 12256 12256 12256 12256 12256 12256 12256 12256 12256 12256 12256 12256 12256 12256 12256 12256 12256 12256 12256 12256 12256 12256 12256 12256 12256 12256 12256 12256 12256 12256 12256 12256 12256 12256 12256 12256 12256 12256 12256 12256 12256 12256 12256 12256 12256 12256 12256 12256 12256 12256 12256 12256 12256 12256 12256 12256 12256 12256 12256 12256 12256 12256 12256 12256 12256 12256 12256 12256 12256 12256 12256 12256 12256 12256 12256 12256 12256 12256 12256 12256 12256 12256 12256 12256 12256 12256 
0 0 0 0 0 0 0 0 0 0 0 0 0 0 0 0 0 7386 7386 7609 7853 9529 9530 16828 16830 21059 21059 25543 25543 25543 25543 25543 25543 25543 25543 25543 25543 25543 25543 25543 25543 25543 25543 25543 25543 25543 25543 25543 25543 25543 25543 25543 25543 25543 25543 25543 25543 25543 25543 25543 25543 25543 25543 25543 25543 25543 25543 25543 25543 25543 25543 25543 25543 25543 25543 25543 25543 25543 25543 25543 25543 25543 25543 25543 25543 25543 25543 25543 25543 25543 25543 25543 25543 25543 25543 25543 25543 25543 25543 25543 25543 25543 25543 25543 25543 25543 25543 25543 25543 25543 25543 25543 25543 25543 25543 25543 25543 25543 25543 25543 25543 25543 25543 25543 25543 25543 25543 25543 25543 25543 25543 25543 25543 25543 25543 25543 25543 25543 25543 25543 25543 25543 25543 25543 25543 25543 25543 25543 25543 25543 25543 25543 25543 25543 25543 25543 25543 25543 25543 25543 25543 25543 25543 25543 25543 25543 25543 25543 25543 25543 25543 25543 25543 25543 25543 25543 25543 25543 25543 25543 25543 25543 25543 25543 25543 25543 25543 25543 25543 25543 25543 25543 25543 25543 25543 25543 25543 25543 25543 25543 25543 
0 0 0 0 0 0 0 0 0 0 0 0 0 0 0 0 654 654 9673 15750 22303 22590 22590 22590 22590 22590 22590 22590 22590 22590 22590 22590 22590 22590 22590 22590 22590 22590 22590 22590 22590 22590 22590 22590 22590 22590 22590 22590 22590 22590 22590 22590 22590 22590 22590 22590 22590 22590 22590 22590 22590 22590 22590 22590 22590 22590 22590 22590 22590 22590 22590 22590 22590 22590 22590 22590 22590 22590 22590 22590 22590 22590 22590 22590 22590 22590 22590 22590 22590 22590 22590 22590 22590 22590 22590 22590 22590 22590 22590 22590 22590 22590 22590 22590 22590 22590 22590 22590 22590 22590 22590 22590 22590 22590 22590 22590 22590 22590 22590 22590 22590 22590 22590 22590 22590 22590 22590 22590 22590 22590 22590 22590 22590 22590 22590 22590 22590 22590 22590 22590 22590 22590 22590 22590 22590 22590 22590 22590 22590 22590 22590 22590 22590 22590 22590 22590 22590 22590 22590 22590 22590 22590 22590 22590 22590 22590 22590 22590 22590 22590 22590 22590 22590 22590 22590 22590 22590 22590 22590 22590 22590 22590 22590 22590 22590 22590 22590 22590 22590 22590 22590 22590 22590 22590 22590 22590 22590 22590 22590 22590 22590 
0 0 0 0 0 0 0 0 0 0 0 0 0 0 0 0 0 0 81 81 81 575 4020 4454 4454 4454 4454 4454 4454 4454 4454 4454 4454 4454 4454 4454 4454 4454 4454 4454 4454 4454 4454 4454 4454 4454 4454 4454 4454 4454 4454 4454 4454 4454 4454 4454 4454 4454 4454 4454 4454 4454 4454 4454 4454 4454 4454 4454 4454 4454 4454 4454 4454 4454 4454 4454 4454 4454 4454 4454 4454 4454 4454 4454 4454 4454 4454 4454 4454 4454 4454 4454 4454 4454 4454 4454 4454 4454 4454 4454 4454 4454 4454 4454 4454 4454 4454 4454 4454 4454 4454 4454 4454 4454 4454 4454 4454 4454 4454 4454 4454 4454 4454 4454 4454 4454 4454 4454 4454 4454 4454 4454 4454 4454 4454 4454 4454 4454 4454 4454 4454 4454 4454 4454 4454 4454 4454 4454 4454 4454 4454 4454 4454 4454 4454 4454 4454 4454 4454 4454 4454 4454 4454 4454 4454 4454 4454 4454 4454 4454 4454 4454 4454 4454 4454 4454 4454 4454 4454 4454 4454 4454 4454 4454 4454 4454 4454 4454 4454 4454 4454 4454 4454 4454 4454 4454 4454 4454 4454 4454 4454 
0 0 0 0 0 0 0 0 0 0 0 0 0 0 0 0 0 0 8855 10147 10147 10147 10147 10148 14739 15718 15718 15718 15718 15718 15718 15718 15718 15718 15718 15718 15718 15718 15718 15718 15718 15718 15718 15718 15718 15718 15718 15718 15718 15718 15718 15718 15718 15718 15718 15718 15718 15718 15718 15718 15718 15718 15718 15718 15718 15718 15718 15718 15718 15718 15718 15718 15718 15718 15718 15718 15718 15718 15718 15718 15718 15718 15718 15718 15718 15718 15718 15718 15718 15718 15718 15718 15718 15718 15718 15718 15718 15718 15718 15718 15718 15718 15718 15718 15718 15718 15718 15718 15718 15718 15718 15718 15718 15718 15718 15718 15718 15718 15718 15718 15718 15718 15718 15718 15718 15718 15718 15718 15718 15718 15718 15718 15718 15718 15718 15718 15718 15718 15718 15718 15718 15718 15718 15718 15718 15718 15718 15718 15718 15718 15718 15718 15718 15718 15718 15718 15718 15718 15718 15718 15718 15718 15718 15718 15718 15718 15718 15718 15718 15718 15718 15718 15718 15718 15718 15718 15718 15718 15718 15718 15718 15718 15718 15718 15718 15718 15718 15718 15718 15718 15718 15718 15718 15718 15718 15718 15718 15718 15718 15718 15718 
0 0 0 0 0 0 0 0 0 0 0 0 0 0 0 0 0 0 7856 11269 11998 15459 16448 40842 49685 49685 49685 49685 49685 49685 49685 49685 49685 49685 49685 49685 49685 49685 49685 49685 49685 49685 49685 49685 49685 49685 49685 49685 49685 49685 49685 49685 49685 49685 49685 49685 49685 49685 49685 49685 49685 49685 49685 49685 49685 49685 49685 49685 49685 49685 49685 49685 49685 49685 49685 49685 49685 49685 49685 49685 49685 49685 49685 49685 49685 49685 49685 49685 49685 49685 49685 49685 49685 49685 49685 49685 49685 49685 49685 49685 49685 49685 49685 49685 49685 49685 49685 49685 49685 49685 49685 49685 49685 49685 49685 49685 49685 49685 49685 49685 49685 49685 49685 49685 49685 49685 49685 49685 49685 49685 49685 49685 49685 49685 49685 49685 49685 49685 49685 49685 49685 49685 49685 49685 49685 49685 49685 49685 49685 49685 49685 49685 49685 49685 49685 49685 49685 49685 49685 49685 49685 49685 49685 49685 49685 49685 49685 49685 49685 49685 49685 49685 49685 49685 49685 49685 49685 49685 49685 49685 49685 49685 49685 49685 49685 49685 49685 49685 49685 49685 49685 49685 49685 49685 49685 49685 49685 49685 49685 49685 49685 
0 0 0 0 0 0 0 0 0 0 0 0 0 0 0 0 0 13414 13414 13613 19047 22765 22766 22767 28446 28447 37439 37439 37439 37439 37439 37439 37439 37439 37439 37439 37439 37439 37439 37439 37439 37439 37439 37439 37439 37439 37439 37439 37439 37439 37439 37439 37439 37439 37439 37439 37439 37439 37439 37439 37439 37439 37439 37439 37439 37439 37439 37439 37439 37439 37439 37439 37439 37439 37439 37439 37439 37439 37439 37439 37439 37439 37439 37439 37439 37439 37439 37439 37439 37439 37439 37439 37439 37439 37439 37439 37439 37439 37439 37439 37439 37439 37439 37439 37439 37439 37439 37439 37439 37439 37439 37439 37439 37439 37439 37439 37439 37439 37439 37439 37439 37439 37439 37439 37439 37439 37439 37439 37439 37439 37439 37439 37439 37439 37439 37439 37439 37439 37439 37439 37439 37439 37439 37439 37439 37439 37439 37439 37439 37439 37439 37439 37439 37439 37439 37439 37439 37439 37439 37439 37439 37439 37439 37439 37439 37439 37439 37439 37439 37439 37439 37439 37439 37439 37439 37439 37439 37439 37439 37439 37439 37439 37439 37439 37439 37439 37439 37439 37439 37439 37439 37439 37439 37439 37439 37439 37439 37439 37439 37439 37439 
0 0 0 0 0 0 0 0 0 0 0 0 0 0 0 0 0 0 0 609 5349 7323 16274 27637 41214 41214 41214 41214 41214 41214 41214 41214 41214 41214 41214 41214 41214 41214 41214 41214 41214 41214 41214 41214 41214 41214 41214 41214 41214 41214 41214 41214 41214 41214 41214 41214 41214 41214 41214 41214 41214 41214 41214 41214 41214 41214 41214 41214 41214 41214 41214 41214 41214 41214 41214 41214 41214 41214 41214 41214 41214 41214 41214 41214 41214 41214 41214 41214 41214 41214 41214 41214 41214 41214 41214 41214 41214 41214 41214 41214 41214 41214 41214 41214 41214 41214 41214 41214 41214 41214 41214 41214 41214 41214 41214 41214 41214 41214 41214 41214 41214 41214 41214 41214 41214 41214 41214 41214 41214 41214 41214 41214 41214 41214 41214 41214 41214 41214 41214 41214 41214 41214 41214 41214 41214 41214 41214 41214 41214 41214 41214 41214 41214 41214 41214 41214 41214 41214 41214 41214 41214 41214 41214 41214 41214 41214 41214 41214 41214 41214 41214 41214 41214 41214 41214 41214 41214 41214 41214 41214 41214 41214 41214 41214 41214 41214 41214 41214 41214 41214 41214 41214 41214 41214 41214 41214 41214 41214 41214 41214 41214 
0 0 0 0 0 0 0 0 0 0 0 0 0 0 0 0 87 87 7460 7460 20954 23541 23541 23541 23541 23541 23541 23541 23541 23541 23541 23541 23541 23541 23541 23541 23541 23541 23541 23541 23541 23541 23541 23541 23541 23541 23541 23541 23541 23541 23541 23541 23541 23541 23541 23541 23541 23541 23541 23541 23541 23541 23541 23541 23541 23541 23541 23541 23541 23541 23541 23541 23541 23541 23541 23541 23541 23541 23541 23541 23541 23541 23541 23541 23541 23541 23541 23541 23541 23541 23541 23541 23541 23541 23541 23541 23541 23541 23541 23541 23541 23541 23541 23541 23541 23541 23541 23541 23541 23541 23541 23541 23541 23541 23541 23541 23541 23541 23541 23541 23541 23541 23541 23541 23541 23541 23541 23541 23541 23541 23541 23541 23541 23541 23541 23541 23541 23541 23541 23541 23541 23541 23541 23541 23541 23541 23541 23541 23541 23541 23541 23541 23541 23541 23541 23541 23541 23541 23541 23541 23541 23541 23541 23541 23541 23541 23541 23541 23541 23541 23541 23541 23541 23541 23541 23541 23541 23541 23541 23541 23541 23541 23541 23541 23541 23541 23541 23541 23541 23541 23541 23541 23541 23541 23541 23541 23541 23541 23541 23541 23541 
0 0 0 0 0 0 0 0 0 0 0 0 0 0 0 0 0 0 278 278 13440 13440 13440 13440 27124 29066 37286 37286 37286 37286 37286 37286 37286 37286 37286 37286 37286 37286 37286 37286 37286 37286 37286 37286 37286 37286 37286 37286 37286 37286 37286 37286 37286 37286 37286 37286 37286 37286 37286 37286 37286 37286 37286 37286 37286 37286 37286 37286 37286 37286 37286 37286 37286 37286 37286 37286 37286 37286 37286 37286 37286 37286 37286 37286 37286 37286 37286 37286 37286 37286 37286 37286 37286 37286 37286 37286 37286 37286 37286 37286 37286 37286 37286 37286 37286 37286 37286 37286 37286 37286 37286 37286 37286 37286 37286 37286 37286 37286 37286 37286 37286 37286 37286 37286 37286 37286 37286 37286 37286 37286 37286 37286 37286 37286 37286 37286 37286 37286 37286 37286 37286 37286 37286 37286 37286 37286 37286 37286 37286 37286 37286 37286 37286 37286 37286 37286 37286 37286 37286 37286 37286 37286 37286 37286 37286 37286 37286 37286 37286 37286 37286 37286 37286 37286 37286 37286 37286 37286 37286 37286 37286 37286 37286 37286 37286 37286 37286 37286 37286 37286 37286 37286 37286 37286 37286 37286 37286 37286 37286 37286 37286 
0 0 0 0 0 0 0 0 0 0 0 0 0 0 0 0 0 0 988 1028 1028 1028 1029 1029 1030 2966 6017 6017 6017 6017 6017 6017 6017 6017 6017 6017 6017 6017 6017 6017 6017 6017 6017 6017 6017 6017 6017 6017 6017 6017 6017 6017 6017 6017 6017 6017 6017 6017 6017 6017 6017 6017 6017 6017 6017 6017 6017 6017 6017 6017 6017 6017 6017 6017 6017 6017 6017 6017 6017 6017 6017 6017 6017 6017 6017 6017 6017 6017 6017 6017 6017 6017 6017 6017 6017 6017 6017 6017 6017 6017 6017 6017 6017 6017 6017 6017 6017 6017 6017 6017 6017 6017 6017 6017 6017 6017 6017 6017 6017 6017 6017 6017 6017 6017 6017 6017 6017 6017 6017 6017 6017 6017 6017 6017 6017 6017 6017 6017 6017 6017 6017 6017 6017 6017 6017 6017 6017 6017 6017 6017 6017 6017 6017 6017 6017 6017 6017 6017 6017 6017 6017 6017 6017 6017 6017 6017 6017 6017 6017 6017 6017 6017 6017 6017 6017 6017 6017 6017 6017 6017 6017 6017 6017 6017 6017 6017 6017 6017 6017 6017 6017 6017 6017 6017 6017 6017 6017 6017 6017 6017 6017 
0 0 0 0 0 0 0 0 0 0 0 0 0 0 0 0 0 0 0 0 4292 4293 5682 8420 8421 13029 13029 13029 13029 13029 13029 13029 13029 13029 13029 13029 13029 13029 13029 13029 13029 13029 13029 13029 13029 13029 13029 13029 13029 13029 13029 13029 13029 13029 13029 13029 13029 13029 13029 13029 13029 13029 13029 13029 13029 13029 13029 13029 13029 13029 13029 13029 13029 13029 13029 13029 13029 13029 13029 13029 13029 13029 13029 13029 13029 13029 13029 13029 13029 13029 13029 13029 13029 13029 13029 13029 13029 13029 13029 13029 13029 13029 13029 13029 13029 13029 13029 13029 13029 13029 13029 13029 13029 13029 13029 13029 13029 13029 13029 13029 13029 13029 13029 13029 13029 13029 13029 13029 13029 13029 13029 13029 13029 13029 13029 13029 13029 13029 13029 13029 13029 13029 13029 13029 13029 13029 13029 13029 13029 13029 13029 13029 13029 13029 13029 13029 13029 13029 13029 13029 13029 13029 13029 13029 13029 13029 13029 13029 13029 13029 13029 13029 13029 13029 13029 13029 13029 13029 13029 13029 13029 13029 13029 13029 13029 13029 13029 13029 13029 13029 13029 13029 13029 13029 13029 13029 13029 13029 13029 13029 13029 
0 0 0 0 0 0 0 0 0 0 0 0 0 0 0 0 0 425 1706 15229 30663 30663 34075 34075 35565 35565 35565 35565 35565 35565 35565 35565 35565 35565 35565 35565 35565 35565 35565 35565 35565 35565 35565 35565 35565 35565 35565 35565 35565 35565 35565 35565 35565 35565 35565 35565 35565 35565 35565 35565 35565 35565 35565 35565 35565 35565 35565 35565 35565 35565 35565 35565 35565 35565 35565 35565 35565 35565 35565 35565 35565 35565 35565 35565 35565 35565 35565 35565 35565 35565 35565 35565 35565 35565 35565 35565 35565 35565 35565 35565 35565 35565 35565 35565 35565 35565 35565 35565 35565 35565 35565 35565 35565 35565 35565 35565 35565 35565 35565 35565 35565 35565 35565 35565 35565 35565 35565 35565 35565 35565 35565 35565 35565 35565 35565 35565 35565 35565 35565 35565 35565 35565 35565 35565 35565 35565 35565 35565 35565 35565 35565 35565 35565 35565 35565 35565 35565 35565 35565 35565 35565 35565 35565 35565 35565 35565 35565 35565 35565 35565 35565 35565 35565 35565 35565 35565 35565 35565 35565 35565 35565 35565 35565 35565 35565 35565 35565 35565 35565 35565 35565 35565 35565 35565 35565 35565 35565 35565 35565 35565 35565 
0 0 0 0 0 0 0 0 0 0 0 0 0 0 0 0 0 0 0 2740 3067 3144 6087 6089 11166 17150 18693 18693 18693 18693 19137 19137 19137 19137 19137 19137 19137 19137 19137 19137 19137 19137 19137 19137 19137 19137 19137 19137 19137 19137 19137 19137 19137 19137 19137 19137 19137 19137 19137 19137 19137 19137 19137 19137 19137 19137 19137 19137 19137 19137 19137 19137 19137 19137 19137 19137 19137 19137 19137 19137 19137 19137 19137 19137 19137 19137 19137 19137 19137 19137 19137 19137 19137 19137 19137 19137 19137 19137 19137 19137 19137 19137 19137 19137 19137 19137 19137 19137 19137 19137 19137 19137 19137 19137 19137 19137 19137 19137 19137 19137 19137 19137 19137 19137 19137 19137 19137 19137 19137 19137 19137 19137 19137 19137 19137 19137 19137 19137 19137 19137 19137 19137 19137 19137 19137 19137 19137 19137 19137 19137 19137 19137 19137 19137 19137 19137 19137 19137 19137 19137 19137 19137 19137 19137 19137 19137 19137 19137 19137 19137 19137 19137 19137 19137 19137 19137 19137 19137 19137 19137 19137 19137 19137 19137 19137 19137 19137 19137 19137 19137 19137 19137 19137 19137 19137 19137 19137 19137 19137 19137 19137 
0 0 0 0 0 0 0 0 0 0 0 0 0 0 0 0 0 213 213 7587 10241 11266 12234 12235 12916 12916 12916 12916 12916 12916 12916 12916 12916 12916 12916 12916 12916 12916 12916 12916 12916 12916 12916 12916 12916 12916 12916 12916 12916 12916 12916 12916 12916 12916 12916 12916 12916 12916 12916 12916 12916 12916 12916 12916 12916 12916 12916 12916 12916 12916 12916 12916 12916 12916 12916 12916 12916 12916 12916 12916 12916 12916 12916 12916 12916 12916 12916 12916 12916 12916 12916 12916 12916 12916 12916 12916 12916 12916 12916 12916 12916 12916 12916 12916 12916 12916 12916 12916 12916 12916 12916 12916 12916 12916 12916 12916 12916 12916 12916 12916 12916 12916 12916 12916 12916 12916 12916 12916 12916 12916 12916 12916 12916 12916 12916 12916 12916 12916 12916 12916 12916 12916 12916 12916 12916 12916 12916 12916 12916 12916 12916 12916 12916 12916 12916 12916 12916 12916 12916 12916 12916 12916 12916 12916 12916 12916 12916 12916 12916 12916 12916 12916 12916 12916 12916 12916 12916 12916 12916 12916 12916 12916 12916 12916 12916 12916 12916 12916 12916 12916 12916 12916 12916 12916 12916 12916 12916 12916 12916 12916 12916 
0 0 0 0 0 0 0 0 0 0 0 0 0 0 0 0 0 69 69 6259 6259 6259 6259 6259 6259 6259 6259 6259 6259 6259 6259 6259 6259 6259 6259 6259 6259 6259 6259 6259 6259 6259 6259 6259 6259 6259 6259 6259 6259 6259 6259 6259 6259 6259 6259 6259 6259 6259 6259 6259 6259 6259 6259 6259 6259 6259 6259 6259 6259 6259 6259 6259 6259 6259 6259 6259 6259 6259 6259 6259 6259 6259 6259 6259 6259 6259 6259 6259 6259 6259 6259 6259 6259 6259 6259 6259 6259 6259 6259 6259 6259 6259 6259 6259 6259 6259 6259 6259 6259 6259 6259 6259 6259 6259 6259 6259 6259 6259 6259 6259 6259 6259 6259 6259 6259 6259 6259 6259 6259 6259 6259 6259 6259 6259 6259 6259 6259 6259 6259 6259 6259 6259 6259 6259 6259 6259 6259 6259 6259 6259 6259 6259 6259 6259 6259 6259 6259 6259 6259 6259 6259 6259 6259 6259 6259 6259 6259 6259 6259 6259 6259 6259 6259 6259 6259 6259 6259 6259 6259 6259 6259 6259 6259 6259 6259 6259 6259 6259 6259 6259 6259 6259 6259 6259 6259 6259 6259 6259 6259 6259 6259 
0 0 0 0 0 0 0 0 0 0 0 0 0 0 0 0 0 0 0 0 5831 5832 6269 11902 12673 14068 14068 15356 15356 15356 15356 15356 15356 15356 15356 15356 15356 15356 15356 15356 15356 15356 15356 15356 15356 15356 15356 15356 15356 15356 15356 15356 15356 15356 15356 15356 15356 15356 15356 15356 15356 15356 15356 15356 15356 15356 15356 15356 15356 15356 15356 15356 15356 15356 15356 15356 15356 15356 15356 15356 15356 15356 15356 15356 15356 15356 15356 15356 15356 15356 15356 15356 15356 15356 15356 15356 15356 15356 15356 15356 15356 15356 15356 15356 15356 15356 15356 15356 15356 15356 15356 15356 15356 15356 15356 15356 15356 15356 15356 15356 15356 15356 15356 15356 15356 15356 15356 15356 15356 15356 15356 15356 15356 15356 15356 15356 15356 15356 15356 15356 15356 15356 15356 15356 15356 15356 15356 15356 15356 15356 15356 15356 15356 15356 15356 15356 15356 15356 15356 15356 15356 15356 15356 15356 15356 15356 15356 15356 15356 15356 15356 15356 15356 15356 15356 15356 15356 15356 15356 15356 15356 15356 15356 15356 15356 15356 15356 15356 15356 15356 15356 15356 15356 15356 15356 15356 15356 15356 15356 15356 15356 
0 0 0 0 0 0 0 0 0 0 0 0 0 0 0 0 3289 3289 8863 14293 14383 16342 16342 16344 19591 19591 19591 19591 19591 19591 19591 19591 19591 19591 19591 19591 19591 19591 19591 19591 19591 19591 19591 19591 19591 19591 19591 19591 19591 19591 19591 19591 19591 19591 19591 19591 19591 19591 19591 19591 19591 19591 19591 19591 19591 19591 19591 19591 19591 19591 19591 19591 19591 19591 19591 19591 19591 19591 19591 19591 19591 19591 19591 19591 19591 19591 19591 19591 19591 19591 19591 19591 19591 19591 19591 19591 19591 19591 19591 19591 19591 19591 19591 19591 19591 19591 19591 19591 19591 19591 19591 19591 19591 19591 19591 19591 19591 19591 19591 19591 19591 19591 19591 19591 19591 19591 19591 19591 19591 19591 19591 19591 19591 19591 19591 19591 19591 19591 19591 19591 19591 19591 19591 19591 19591 19591 19591 19591 19591 19591 19591 19591 19591 19591 19591 19591 19591 19591 19591 19591 19591 19591 19591 19591 19591 19591 19591 19591 19591 19591 19591 19591 19591 19591 19591 19591 19591 19591 19591 19591 19591 19591 19591 19591 19591 19591 19591 19591 19591 19591 19591 19591 19591 19591 19591 19591 19591 19591 19591 19591 19591 
0 0 0 0 0 0 0 0 0 0 0 0 0 0 0 0 0 4794 5028 5572 5572 5572 5572 10708 10709 24528 24816 24816 24816 24816 24816 24816 24816 24816 24816 24816 24816 24816 24816 24816 24816 24816 24816 24816 24816 24816 24816 24816 24816 24816 24816 24816 24816 24816 24816 24816 24816 24816 24816 24816 24816 24816 24816 24816 24816 24816 24816 24816 24816 24816 24816 24816 24816 24816 24816 24816 24816 24816 24816 24816 24816 24816 24816 24816 24816 24816 24816 24816 24816 24816 24816 24816 24816 24816 24816 24816 24816 24816 24816 24816 24816 24816 24816 24816 24816 24816 24816 24816 24816 24816 24816 24816 24816 24816 24816 24816 24816 24816 24816 24816 24816 24816 24816 24816 24816 24816 24816 24816 24816 24816 24816 24816 24816 24816 24816 24816 24816 24816 24816 24816 24816 24816 24816 24816 24816 24816 24816 24816 24816 24816 24816 24816 24816 24816 24816 24816 24816 24816 24816 24816 24816 24816 24816 24816 24816 24816 24816 24816 24816 24816 24816 24816 24816 24816 24816 24816 24816 24816 24816 24816 24816 24816 24816 24816 24816 24816 24816 24816 24816 24816 24816 24816 24816 24816 24816 24816 24816 24816 24816 24816 24816 
0 0 0 0 0 0 0 0 0 0 0 0 0 0 0 0 0 0 62 62 62 62 2054 2054 2054 2054 2054 2054 2054 2054 2054 2054 2054 2054 2054 2054 2054 2054 2054 2054 2054 2054 2054 2054 2054 2054 2054 2054 2054 2054 2054 2054 2054 2054 2054 2054 2054 2054 2054 2054 2054 2054 2054 2054 2054 2054 2054 2054 2054 2054 2054 2054 2054 2054 2054 2054 2054 2054 2054 2054 2054 2054 2054 2054 2054 2054 2054 2054 2054 2054 2054 2054 2054 2054 2054 2054 2054 2054 2054 2054 2054 2054 2054 2054 2054 2054 2054 2054 2054 2054 2054 2054 2054 2054 2054 2054 2054 2054 2054 2054 2054 2054 2054 2054 2054 2054 2054 2054 2054 2054 2054 2054 2054 2054 2054 2054 2054 2054 2054 2054 2054 2054 2054 2054 2054 2054 2054 2054 2054 2054 2054 2054 2054 2054 2054 2054 2054 2054 2054 2054 2054 2054 2054 2054 2054 2054 2054 2054 2054 2054 2054 2054 2054 2054 2054 2054 2054 2054 2054 2054 2054 2054 2054 2054 2054 2054 2054 2054 2054 2054 2054 2054 2054 2054 2054 2054 2054 2054 2054 2054 2054 
0 0 0 0 0 0 0 0 0 0 0 0 0 0 0 0 0 0 0 8431 14242 14242 27579 27580 32066 36033 36033 36033 36033 36033 36033 36033 36033 36033 36033 36033 36033 36033 36033 36033 36033 36033 36033 36033 36033 36033 36033 36033 36033 36033 36033 36033 36033 36033 36033 36033 36033 36033 36033 36033 36033 36033 36033 36033 36033 36033 36033 36033 36033 36033 36033 36033 36033 36033 36033 36033 36033 36033 36033 36033 36033 36033 36033 36033 36033 36033 36033 36033 36033 36033 36033 36033 36033 36033 36033 36033 36033 36033 36033 36033 36033 36033 36033 36033 36033 36033 36033 36033 36033 36033 36033 36033 36033 36033 36033 36033 36033 36033 36033 36033 36033 36033 36033 36033 36033 36033 36033 36033 36033 36033 36033 36033 36033 36033 36033 36033 36033 36033 36033 36033 36033 36033 36033 36033 36033 36033 36033 36033 36033 36033 36033 36033 36033 36033 36033 36033 36033 36033 36033 36033 36033 36033 36033 36033 36033 36033 36033 36033 36033 36033 36033 36033 36033 36033 36033 36033 36033 36033 36033 36033 36033 36033 36033 36033 36033 36033 36033 36033 36033 36033 36033 36033 36033 36033 36033 36033 36033 36033 36033 36033 36033 
0 0 0 0 0 0 0 0 0 0 0 0 0 0 0 0 0 90 423 423 423 423 424 424 1045 1045 1045 1045 1045 1045 1045 1045 1045 1045 1045 1045 1045 1045 1045 1045 1045 1045 1045 1045 1045 1045 1045 1045 1045 1045 1045 1045 1045 1045 1045 1045 1045 1045 1045 1045 1045 1045 1045 1045 1045 1045 1045 1045 1045 1045 1045 1045 1045 1045 1045 1045 1045 1045 1045 1045 1045 1045 1045 1045 1045 1045 1045 1045 1045 1045 1045 1045 1045 1045 1045 1045 1045 1045 1045 1045 1045 1045 1045 1045 1045 1045 1045 1045 1045 1045 1045 1045 1045 1045 1045 1045 1045 1045 1045 1045 1045 1045 1045 1045 1045 1045 1045 1045 1045 1045 1045 1045 1045 1045 1045 1045 1045 1045 1045 1045 1045 1045 1045 1045 1045 1045 1045 1045 1045 1045 1045 1045 1045 1045 1045 1045 1045 1045 1045 1045 1045 1045 1045 1045 1045 1045 1045 1045 1045 1045 1045 1045 1045 1045 1045 1045 1045 1045 1045 1045 1045 1045 1045 1045 1045 1045 1045 1045 1045 1045 1045 1045 1045 1045 1045 1045 1045 1045 1045 1045 1045 
0 0 0 0 0 0 0 0 0 0 0 0 0 0 0 0 0 83 83 6081 8856 8856 9496 13889 13889 13889 13889 13889 13889 13889 13889 13889 13889 13889 13889 13889 13889 13889 13889 13889 13889 13889 13889 13889 13889 13889 13889 13889 13889 13889 13889 13889 13889 13889 13889 13889 13889 13889 13889 13889 13889 13889 13889 13889 13889 13889 13889 13889 13889 13889 13889 13889 13889 13889 13889 13889 13889 13889 13889 13889 13889 13889 13889 13889 13889 13889 13889 13889 13889 13889 13889 13889 13889 13889 13889 13889 13889 13889 13889 13889 13889 13889 13889 13889 13889 13889 13889 13889 13889 13889 13889 13889 13889 13889 13889 13889 13889 13889 13889 13889 13889 13889 13889 13889 13889 13889 13889 13889 13889 13889 13889 13889 13889 13889 13889 13889 13889 13889 13889 13889 13889 13889 13889 13889 13889 13889 13889 13889 13889 13889 13889 13889 13889 13889 13889 13889 13889 13889 13889 13889 13889 13889 13889 13889 13889 13889 13889 13889 13889 13889 13889 13889 13889 13889 13889 13889 13889 13889 13889 13889 13889 13889 13889 13889 13889 13889 13889 13889 13889 13889 13889 13889 13889 13889 13889 13889 13889 13889 13889 13889 13889 
0 0 0 0 0 0 0 0 0 0 0 0 0 0 0 0 0 0 0 2189 7293 18329 36105 51579 57062 72952 73213 74707 74707 84286 84286 84286 84286 84286 84286 84286 84286 84286 84286 84286 84286 84286 84286 84286 84286 84286 84286 84286 84286 84286 84286 84286 84286 84286 84286 84286 84286 84286 84286 84286 84286 84286 84286 84286 84286 84286 84286 84286 84286 84286 84286 84286 84286 84286 84286 84286 84286 84286 84286 84286 84286 84286 84286 84286 84286 84286 84286 84286 84286 84286 84286 84286 84286 84286 84286 84286 84286 84286 84286 84286 84286 84286 84286 84286 84286 84286 84286 84286 84286 84286 84286 84286 84286 84286 84286 84286 84286 84286 84286 84286 84286 84286 84286 84286 84286 84286 84286 84286 84286 84286 84286 84286 84286 84286 84286 84286 84286 84286 84286 84286 84286 84286 84286 84286 84286 84286 84286 84286 84286 84286 84286 84286 84286 84286 84286 84286 84286 84286 84286 84286 84286 84286 84286 84286 84286 84286 84286 84286 84286 84286 84286 84286 84286 84286 84286 84286 84286 84286 84286 84286 84286 84286 84286 84286 84286 84286 84286 84286 84286 84286 84286 84286 84286 84286 84286 84286 84286 84286 84286 84286 84286 
0 0 0 0 0 0 0 0 0 0 0 0 0 0 0 0 0 82 82 82 82 82 82 83 1748 3241 3241 3241 3241 3241 3241 3241 3241 3241 3241 3241 3241 3241 3241 3241 3241 3241 3241 3241 3241 3241 3241 3241 3241 3241 3241 3241 3241 3241 3241 3241 3241 3241 3241 3241 3241 3241 3241 3241 3241 3241 3241 3241 3241 3241 3241 3241 3241 3241 3241 3241 3241 3241 3241 3241 3241 3241 3241 3241 3241 3241 3241 3241 3241 3241 3241 3241 3241 3241 3241 3241 3241 3241 3241 3241 3241 3241 3241 3241 3241 3241 3241 3241 3241 3241 3241 3241 3241 3241 3241 3241 3241 3241 3241 3241 3241 3241 3241 3241 3241 3241 3241 3241 3241 3241 3241 3241 3241 3241 3241 3241 3241 3241 3241 3241 3241 3241 3241 3241 3241 3241 3241 3241 3241 3241 3241 3241 3241 3241 3241 3241 3241 3241 3241 3241 3241 3241 3241 3241 3241 3241 3241 3241 3241 3241 3241 3241 3241 3241 3241 3241 3241 3241 3241 3241 3241 3241 3241 3241 3241 3241 3241 3241 3241 3241 3241 3241 3241 3241 3241 3241 3241 3241 3241 3241 3241 
0 0 0 0 0 0 0 0 0 0 0 0 0 0 0 0 0 0 11020 11020 14018 15967 30611 42312 42603 42603 42603 42603 42603 42603 42603 42603 42603 42603 42603 42603 42603 42603 42603 42603 42603 42603 42603 42603 42603 42603 42603 42603 42603 42603 42603 42603 42603 42603 42603 42603 42603 42603 42603 42603 42603 42603 42603 42603 42603 42603 42603 42603 42603 42603 42603 42603 42603 42603 42603 42603 42603 42603 42603 42603 42603 42603 42603 42603 42603 42603 42603 42603 42603 42603 42603 42603 42603 42603 42603 42603 42603 42603 42603 42603 42603 42603 42603 42603 42603 42603 42603 42603 42603 42603 42603 42603 42603 42603 42603 42603 42603 42603 42603 42603 42603 42603 42603 42603 42603 42603 42603 42603 42603 42603 42603 42603 42603 42603 42603 42603 42603 42603 42603 42603 42603 42603 42603 42603 42603 42603 42603 42603 42603 42603 42603 42603 42603 42603 42603 42603 42603 42603 42603 42603 42603 42603 42603 42603 42603 42603 42603 42603 42603 42603 42603 42603 42603 42603 42603 42603 42603 42603 42603 42603 42603 42603 42603 42603 42603 42603 42603 42603 42603 42603 42603 42603 42603 42603 42603 42603 42603 42603 42603 42603 42603 
0 0 0 0 0 0 0 0 0 0 0 0 0 0 0 0 0 0 0 1685 1765 8160 16512 29842 29842 34298 34298 34298 34298 34298 34298 34298 34298 34298 34298 34298 34298 34298 34298 34298 34298 34298 34298 34298 34298 34298 34298 34298 34298 34298 34298 34298 34298 34298 34298 34298 34298 34298 34298 34298 34298 34298 34298 34298 34298 34298 34298 34298 34298 34298 34298 34298 34298 34298 34298 34298 34298 34298 34298 34298 34298 34298 34298 34298 34298 34298 34298 34298 34298 34298 34298 34298 34298 34298 34298 34298 34298 34298 34298 34298 34298 34298 34298 34298 34298 34298 34298 34298 34298 34298 34298 34298 34298 34298 34298 34298 34298 34298 34298 34298 34298 34298 34298 34298 34298 34298 34298 34298 34298 34298 34298 34298 34298 34298 34298 34298 34298 34298 34298 34298 34298 34298 34298 34298 34298 34298 34298 34298 34298 34298 34298 34298 34298 34298 34298 34298 34298 34298 34298 34298 34298 34298 34298 34298 34298 34298 34298 34298 34298 34298 34298 34298 34298 34298 34298 34298 34298 34298 34298 34298 34298 34298 34298 34298 34298 34298 34298 34298 34298 34298 34298 34298 34298 34298 34298 34298 34298 34298 34298 34298 34298 
0 0 0 0 0 0 0 0 0 0 0 0 0 0 0 0 0 1984 1984 2066 7252 7252 7888 16463 16466 16906 24759 24759 24759 24759 24759 24759 24759 24759 24759 24759 24759 24759 24759 24759 24759 24759 24759 24759 24759 24759 24759 24759 24759 24759 24759 24759 24759 24759 24759 24759 24759 24759 24759 24759 24759 24759 24759 24759 24759 24759 24759 24759 24759 24759 24759 24759 24759 24759 24759 24759 24759 24759 24759 24759 24759 24759 24759 24759 24759 24759 24759 24759 24759 24759 24759 24759 24759 24759 24759 24759 24759 24759 24759 24759 24759 24759 24759 24759 24759 24759 24759 24759 24759 24759 24759 24759 24759 24759 24759 24759 24759 24759 24759 24759 24759 24759 24759 24759 24759 24759 24759 24759 24759 24759 24759 24759 24759 24759 24759 24759 24759 24759 24759 24759 24759 24759 24759 24759 24759 24759 24759 24759 24759 24759 24759 24759 24759 24759 24759 24759 24759 24759 24759 24759 24759 24759 24759 24759 24759 24759 24759 24759 24759 24759 24759 24759 24759 24759 24759 24759 24759 24759 24759 24759 24759 24759 24759 24759 24759 24759 24759 24759 24759 24759 24759 24759 24759 24759 24759 24759 24759 24759 24759 24759 24759 
0 0 0 0 0 0 0 0 0 0 0 0 0 0 0 0 0 0 75 4544 4544 5776 5777 28239 28239 28239 28239 28239 28239 28239 28239 28239 28239 28239 28239 28239 28239 28239 28239 28239 28239 28239 28239 28239 28239 28239 28239 28239 28239 28239 28239 28239 28239 28239 28239 28239 28239 28239 28239 28239 28239 28239 28239 28239 28239 28239 28239 28239 28239 28239 28239 28239 28239 28239 28239 28239 28239 28239 28239 28239 28239 28239 28239 28239 28239 28239 28239 28239 28239 28239 28239 28239 28239 28239 28239 28239 28239 28239 28239 28239 28239 28239 28239 28239 28239 28239 28239 28239 28239 28239 28239 28239 28239 28239 28239 28239 28239 28239 28239 28239 28239 28239 28239 28239 28239 28239 28239 28239 28239 28239 28239 28239 28239 28239 28239 28239 28239 28239 28239 28239 28239 28239 28239 28239 28239 28239 28239 28239 28239 28239 28239 28239 28239 28239 28239 28239 28239 28239 28239 28239 28239 28239 28239 28239 28239 28239 28239 28239 28239 28239 28239 28239 28239 28239 28239 28239 28239 28239 28239 28239 28239 28239 28239 28239 28239 28239 28239 28239 28239 28239 28239 28239 28239 28239 28239 28239 28239 28239 28239 28239 28239 
0 0 0 0 0 0 0 0 0 0 0 0 0 0 0 0 0 0 2232 8733 8733 8733 23074 23563 28279 39304 39304 39304 39304 39304 39304 39304 39304 39304 39304 39304 39304 39304 39304 39304 39304 39304 39304 39304 39304 39304 39304 39304 39304 39304 39304 39304 39304 39304 39304 39304 39304 39304 39304 39304 39304 39304 39304 39304 39304 39304 39304 39304 39304 39304 39304 39304 39304 39304 39304 39304 39304 39304 39304 39304 39304 39304 39304 39304 39304 39304 39304 39304 39304 39304 39304 39304 39304 39304 39304 39304 39304 39304 39304 39304 39304 39304 39304 39304 39304 39304 39304 39304 39304 39304 39304 39304 39304 39304 39304 39304 39304 39304 39304 39304 39304 39304 39304 39304 39304 39304 39304 39304 39304 39304 39304 39304 39304 39304 39304 39304 39304 39304 39304 39304 39304 39304 39304 39304 39304 39304 39304 39304 39304 39304 39304 39304 39304 39304 39304 39304 39304 39304 39304 39304 39304 39304 39304 39304 39304 39304 39304 39304 39304 39304 39304 39304 39304 39304 39304 39304 39304 39304 39304 39304 39304 39304 39304 39304 39304 39304 39304 39304 39304 39304 39304 39304 39304 39304 39304 39304 39304 39304 39304 39304 39304 
0 0 0 0 0 0 0 0 0 0 0 0 0 0 0 0 0 0 313 5476 8458 8458 13490 13572 22309 22309 22309 22309 22309 22309 22309 22309 22309 22309 22309 22309 22309 22309 22309 22309 22309 22309 22309 22309 22309 22309 22309 22309 22309 22309 22309 22309 22309 22309 22309 22309 22309 22309 22309 22309 22309 22309 22309 22309 22309 22309 22309 22309 22309 22309 22309 22309 22309 22309 22309 22309 22309 22309 22309 22309 22309 22309 22309 22309 22309 22309 22309 22309 22309 22309 22309 22309 22309 22309 22309 22309 22309 22309 22309 22309 22309 22309 22309 22309 22309 22309 22309 22309 22309 22309 22309 22309 22309 22309 22309 22309 22309 22309 22309 22309 22309 22309 22309 22309 22309 22309 22309 22309 22309 22309 22309 22309 22309 22309 22309 22309 22309 22309 22309 22309 22309 22309 22309 22309 22309 22309 22309 22309 22309 22309 22309 22309 22309 22309 22309 22309 22309 22309 22309 22309 22309 22309 22309 22309 22309 22309 22309 22309 22309 22309 22309 22309 22309 22309 22309 22309 22309 22309 22309 22309 22309 22309 22309 22309 22309 22309 22309 22309 22309 22309 22309 22309 22309 22309 22309 22309 22309 22309 22309 22309 22309 
0 0 0 0 0 0 0 0 0 0 0 0 0 0 0 0 88 88 88 88 88 88 88 88 88 88 88 88 88 88 88 88 88 88 88 88 88 88 88 88 88 88 88 88 88 88 88 88 88 88 88 88 88 88 88 88 88 88 88 88 88 88 88 88 88 88 88 88 88 88 88 88 88 88 88 88 88 88 88 88 88 88 88 88 88 88 88 88 88 88 88 88 88 88 88 88 88 88 88 88 88 88 88 88 88 88 88 88 88 88 88 88 88 88 88 88 88 88 88 88 88 88 88 88 88 88 88 88 88 88 88 88 88 88 88 88 88 88 88 88 88 88 88 88 88 88 88 88 88 88 88 88 88 88 88 88 88 88 88 88 88 88 88 88 88 88 88 88 88 88 88 88 88 88 88 88 88 88 88 88 88 88 88 88 88 88 88 88 88 88 88 88 88 88 88 88 88 88 88 88 88 
0 0 0 0 0 0 0 0 0 0 0 0 0 0 0 0 0 8040 12552 21241 23212 28409 28409 28409 28409 28409 28409 28409 28409 28409 28409 28409 28409 28409 28409 28409 28409 28409 28409 28409 28409 28409 28409 28409 28409 28409 28409 28409 28409 28409 28409 28409 28409 28409 28409 28409 28409 28409 28409 28409 28409 28409 28409 28409 28409 28409 28409 28409 28409 28409 28409 28409 28409 28409 28409 28409 28409 28409 28409 28409 28409 28409 28409 28409 28409 28409 28409 28409 28409 28409 28409 28409 28409 28409 28409 28409 28409 28409 28409 28409 28409 28409 28409 28409 28409 28409 28409 28409 28409 28409 28409 28409 28409 28409 28409 28409 28409 28409 28409 28409 28409 28409 28409 28409 28409 28409 28409 28409 28409 28409 28409 28409 28409 28409 28409 28409 28409 28409 28409 28409 28409 28409 28409 28409 28409 28409 28409 28409 28409 28409 28409 28409 28409 28409 28409 28409 28409 28409 28409 28409 28409 28409 28409 28409 28409 28409 28409 28409 28409 28409 28409 28409 28409 28409 28409 28409 28409 28409 28409 28409 28409 28409 28409 28409 28409 28409 28409 28409 28409 28409 28409 28409 28409 28409 28409 28409 28409 28409 28409 28409 28409 
0 0 0 0 0 0 0 0 0 0 0 0 0 0 0 0 1993 2298 8863 12813 14015 14944 14944 14944 14945 15610 15610 15610 15610 15610 15610 15610 15610 15610 15610 15610 15610 15610 15610 15610 15610 15610 15610 15610 15610 15610 15610 15610 15610 15610 15610 15610 15610 15610 15610 15610 15610 15610 15610 15610 15610 15610 15610 15610 15610 15610 15610 15610 15610 15610 15610 15610 15610 15610 15610 15610 15610 15610 15610 15610 15610 15610 15610 15610 15610 15610 15610 15610 15610 15610 15610 15610 15610 15610 15610 15610 15610 15610 15610 15610 15610 15610 15610 15610 15610 15610 15610 15610 15610 15610 15610 15610 15610 15610 15610 15610 15610 15610 15610 15610 15610 15610 15610 15610 15610 15610 15610 15610 15610 15610 15610 15610 15610 15610 15610 15610 15610 15610 15610 15610 15610 15610 15610 15610 15610 15610 15610 15610 15610 15610 15610 15610 15610 15610 15610 15610 15610 15610 15610 15610 15610 15610 15610 15610 15610 15610 15610 15610 15610 15610 15610 15610 15610 15610 15610 15610 15610 15610 15610 15610 15610 15610 15610 15610 15610 15610 15610 15610 15610 15610 15610 15610 15610 15610 15610 15610 15610 15610 15610 15610 15610 
0 0 0 0 0 0 0 0 0 0 0 0 0 0 0 0 0 0 0 345 574 7502 7997 8283 8287 12074 12074 15982 15982 15982 15982 15982 15982 15982 15982 15982 15982 15982 15982 15982 15982 15982 15982 15982 15982 15982 15982 15982 15982 15982 15982 15982 15982 15982 15982 15982 15982 15982 15982 15982 15982 15982 15982 15982 15982 15982 15982 15982 15982 15982 15982 15982 15982 15982 15982 15982 15982 15982 15982 15982 15982 15982 15982 15982 15982 15982 15982 15982 15982 15982 15982 15982 15982 15982 15982 15982 15982 15982 15982 15982 15982 15982 15982 15982 15982 15982 15982 15982 15982 15982 15982 15982 15982 15982 15982 15982 15982 15982 15982 15982 15982 15982 15982 15982 15982 15982 15982 15982 15982 15982 15982 15982 15982 15982 15982 15982 15982 15982 15982 15982 15982 15982 15982 15982 15982 15982 15982 15982 15982 15982 15982 15982 15982 15982 15982 15982 15982 15982 15982 15982 15982 15982 15982 15982 15982 15982 15982 15982 15982 15982 15982 15982 15982 15982 15982 15982 15982 15982 15982 15982 15982 15982 15982 15982 15982 15982 15982 15982 15982 15982 15982 15982 15982 15982 15982 15982 15982 15982 15982 15982 15982 
0 0 0 0 0 0 0 0 0 0 0 0 0 0 0 0 0 0 1963 1963 5496 5807 10556 13824 19191 19859 23005 25194 25194 25194 25194 25194 25194 25194 25194 25194 25194 25194 25194 25194 25194 25194 25194 25194 25194 25194 25194 25194 25194 25194 25194 25194 25194 25194 25194 25194 25194 25194 25194 25194 25194 25194 25194 25194 25194 25194 25194 25194 25194 25194 25194 25194 25194 25194 25194 25194 25194 25194 25194 25194 25194 25194 25194 25194 25194 25194 25194 25194 25194 25194 25194 25194 25194 25194 25194 25194 25194 25194 25194 25194 25194 25194 25194 25194 25194 25194 25194 25194 25194 25194 25194 25194 25194 25194 25194 25194 25194 25194 25194 25194 25194 25194 25194 25194 25194 25194 25194 25194 25194 25194 25194 25194 25194 25194 25194 25194 25194 25194 25194 25194 25194 25194 25194 25194 25194 25194 25194 25194 25194 25194 25194 25194 25194 25194 25194 25194 25194 25194 25194 25194 25194 25194 25194 25194 25194 25194 25194 25194 25194 25194 25194 25194 25194 25194 25194 25194 25194 25194 25194 25194 25194 25194 25194 25194 25194 25194 25194 25194 25194 25194 25194 25194 25194 25194 25194 25194 25194 25194 25194 25194 25194 
0 0 0 0 0 0 0 0 0 0 0 0 0 0 0 0 0 0 670 8707 15212 23825 25790 25790 25794 25794 31383 31383 31383 31383 31383 31383 31383 31383 31383 31383 31383 31383 31383 31383 31383 31383 31383 31383 31383 31383 31383 31383 31383 31383 31383 31383 31383 31383 31383 31383 31383 31383 31383 31383 31383 31383 31383 31383 31383 31383 31383 31383 31383 31383 31383 31383 31383 31383 31383 31383 31383 31383 31383 31383 31383 31383 31383 31383 31383 31383 31383 31383 31383 31383 31383 31383 31383 31383 31383 31383 31383 31383 31383 31383 31383 31383 31383 31383 31383 31383 31383 31383 31383 31383 31383 31383 31383 31383 31383 31383 31383 31383 31383 31383 31383 31383 31383 31383 31383 31383 31383 31383 31383 31383 31383 31383 31383 31383 31383 31383 31383 31383 31383 31383 31383 31383 31383 31383 31383 31383 31383 31383 31383 31383 31383 31383 31383 31383 31383 31383 31383 31383 31383 31383 31383 31383 31383 31383 31383 31383 31383 31383 31383 31383 31383 31383 31383 31383 31383 31383 31383 31383 31383 31383 31383 31383 31383 31383 31383 31383 31383 31383 31383 31383 31383 31383 31383 31383 31383 31383 31383 31383 31383 31383 31383 
0 0 0 0 0 0 0 0 0 0 0 0 0 0 0 0 0 438 438 19902 21694 21694 21694 21695 38790 47118 47118 47118 47118 47118 47118 47118 47118 47118 47118 47118 47118 47118 47118 47118 47118 47118 47118 47118 47118 47118 47118 47118 47118 47118 47118 47118 47118 47118 47118 47118 47118 47118 47118 47118 47118 47118 47118 47118 47118 47118 47118 47118 47118 47118 47118 47118 47118 47118 47118 47118 47118 47118 47118 47118 47118 47118 47118 47118 47118 47118 47118 47118 47118 47118 47118 47118 47118 47118 47118 47118 47118 47118 47118 47118 47118 47118 47118 47118 47118 47118 47118 47118 47118 47118 47118 47118 47118 47118 47118 47118 47118 47118 47118 47118 47118 47118 47118 47118 47118 47118 47118 47118 47118 47118 47118 47118 47118 47118 47118 47118 47118 47118 47118 47118 47118 47118 47118 47118 47118 47118 47118 47118 47118 47118 47118 47118 47118 47118 47118 47118 47118 47118 47118 47118 47118 47118 47118 47118 47118 47118 47118 47118 47118 47118 47118 47118 47118 47118 47118 47118 47118 47118 47118 47118 47118 47118 47118 47118 47118 47118 47118 47118 47118 47118 47118 47118 47118 47118 47118 47118 47118 47118 47118 47118 47118 
0 0 0 0 0 0 0 0 0 0 0 0 0 0 0 0 0 0 0 3207 3208 3208 11678 18046 18046 18048 19291 25886 26626 26626 26626 26626 26626 26626 26626 26626 26626 26626 26626 26626 26626 26626 26626 26626 26626 26626 26626 26626 26626 26626 26626 26626 26626 26626 26626 26626 26626 26626 26626 26626 26626 26626 26626 26626 26626 26626 26626 26626 26626 26626 26626 26626 26626 26626 26626 26626 26626 26626 26626 26626 26626 26626 26626 26626 26626 26626 26626 26626 26626 26626 26626 26626 26626 26626 26626 26626 26626 26626 26626 26626 26626 26626 26626 26626 26626 26626 26626 26626 26626 26626 26626 26626 26626 26626 26626 26626 26626 26626 26626 26626 26626 26626 26626 26626 26626 26626 26626 26626 26626 26626 26626 26626 26626 26626 26626 26626 26626 26626 26626 26626 26626 26626 26626 26626 26626 26626 26626 26626 26626 26626 26626 26626 26626 26626 26626 26626 26626 26626 26626 26626 26626 26626 26626 26626 26626 26626 26626 26626 26626 26626 26626 26626 26626 26626 26626 26626 26626 26626 26626 26626 26626 26626 26626 26626 26626 26626 26626 26626 26626 26626 26626 26626 26626 26626 26626 26626 26626 26626 26626 26626 26626 
0 0 0 0 0 0 0 0 0 0 0 0 0 0 0 0 0 9263 12182 16608 16998 16998 23653 23653 23653 23653 23653 23653 23653 23653 23653 23653 23653 23653 23653 23653 23653 23653 23653 23653 23653 23653 23653 23653 23653 23653 23653 23653 23653 23653 23653 23653 23653 23653 23653 23653 23653 23653 23653 23653 23653 23653 23653 23653 23653 23653 23653 23653 23653 23653 23653 23653 23653 23653 23653 23653 23653 23653 23653 23653 23653 23653 23653 23653 23653 23653 23653 23653 23653 23653 23653 23653 23653 23653 23653 23653 23653 23653 23653 23653 23653 23653 23653 23653 23653 23653 23653 23653 23653 23653 23653 23653 23653 23653 23653 23653 23653 23653 23653 23653 23653 23653 23653 23653 23653 23653 23653 23653 23653 23653 23653 23653 23653 23653 23653 23653 23653 23653 23653 23653 23653 23653 23653 23653 23653 23653 23653 23653 23653 23653 23653 23653 23653 23653 23653 23653 23653 23653 23653 23653 23653 23653 23653 23653 23653 23653 23653 23653 23653 23653 23653 23653 23653 23653 23653 23653 23653 23653 23653 23653 23653 23653 23653 23653 23653 23653 23653 23653 23653 23653 23653 23653 23653 23653 23653 23653 23653 23653 23653 23653 23653 
0 0 0 0 0 0 0 0 0 0 0 0 0 0 0 0 0 0 0 1 86 87 88 1998 1999 5177 9919 10657 10657 10657 10657 10657 10657 10657 10657 10657 10657 10657 10657 10657 10657 10657 10657 10657 10657 10657 10657 10657 10657 10657 10657 10657 10657 10657 10657 10657 10657 10657 10657 10657 10657 10657 10657 10657 10657 10657 10657 10657 10657 10657 10657 10657 10657 10657 10657 10657 10657 10657 10657 10657 10657 10657 10657 10657 10657 10657 10657 10657 10657 10657 10657 10657 10657 10657 10657 10657 10657 10657 10657 10657 10657 10657 10657 10657 10657 10657 10657 10657 10657 10657 10657 10657 10657 10657 10657 10657 10657 10657 10657 10657 10657 10657 10657 10657 10657 10657 10657 10657 10657 10657 10657 10657 10657 10657 10657 10657 10657 10657 10657 10657 10657 10657 10657 10657 10657 10657 10657 10657 10657 10657 10657 10657 10657 10657 10657 10657 10657 10657 10657 10657 10657 10657 10657 10657 10657 10657 10657 10657 10657 10657 10657 10657 10657 10657 10657 10657 10657 10657 10657 10657 10657 10657 10657 10657 10657 10657 10657 10657 10657 10657 10657 10657 10657 10657 10657 10657 10657 10657 10657 10657 10657 
0 0 0 0 0 0 0 0 0 0 0 0 0 0 0 0 0 0 0 1458 3410 3410 5476 8694 8695 8695 10934 10934 10934 10934 10934 10934 10934 10934 10934 10934 10934 10934 10934 10934 10934 10934 10934 10934 10934 10934 10934 10934 10934 10934 10934 10934 10934 10934 10934 10934 10934 10934 10934 10934 10934 10934 10934 10934 10934 10934 10934 10934 10934 10934 10934 10934 10934 10934 10934 10934 10934 10934 10934 10934 10934 10934 10934 10934 10934 10934 10934 10934 10934 10934 10934 10934 10934 10934 10934 10934 10934 10934 10934 10934 10934 10934 10934 10934 10934 10934 10934 10934 10934 10934 10934 10934 10934 10934 10934 10934 10934 10934 10934 10934 10934 10934 10934 10934 10934 10934 10934 10934 10934 10934 10934 10934 10934 10934 10934 10934 10934 10934 10934 10934 10934 10934 10934 10934 10934 10934 10934 10934 10934 10934 10934 10934 10934 10934 10934 10934 10934 10934 10934 10934 10934 10934 10934 10934 10934 10934 10934 10934 10934 10934 10934 10934 10934 10934 10934 10934 10934 10934 10934 10934 10934 10934 10934 10934 10934 10934 10934 10934 10934 10934 10934 10934 10934 10934 10934 10934 10934 10934 10934 10934 10934 
0 0 0 0 0 0 0 0 0 0 0 0 0 0 0 0 0 333 756 7197 7197 12891 16804 27071 27071 27071 27071 27071 27071 27071 27071 27071 27071 27071 27071 27071 27071 27071 27071 27071 27071 27071 27071 27071 27071 27071 27071 27071 27071 27071 27071 27071 27071 27071 27071 27071 27071 27071 27071 27071 27071 27071 27071 27071 27071 27071 27071 27071 27071 27071 27071 27071 27071 27071 27071 27071 27071 27071 27071 27071 27071 27071 27071 27071 27071 27071 27071 27071 27071 27071 27071 27071 27071 27071 27071 27071 27071 27071 27071 27071 27071 27071 27071 27071 27071 27071 27071 27071 27071 27071 27071 27071 27071 27071 27071 27071 27071 27071 27071 27071 27071 27071 27071 27071 27071 27071 27071 27071 27071 27071 27071 27071 27071 27071 27071 27071 27071 27071 27071 27071 27071 27071 27071 27071 27071 27071 27071 27071 27071 27071 27071 27071 27071 27071 27071 27071 27071 27071 27071 27071 27071 27071 27071 27071 27071 27071 27071 27071 27071 27071 27071 27071 27071 27071 27071 27071 27071 27071 27071 27071 27071 27071 27071 27071 27071 27071 27071 27071 27071 27071 27071 27071 27071 27071 27071 27071 27071 27071 27071 27071 27071 
0 0 0 0 0 0 0 0 0 0 0 0 0 0 0 0 0 0 490 13953 16548 16551 16733 21144 23770 23772 26967 32160 32160 32160 32160 32160 32160 32160 32160 32160 32160 32160 32160 32160 32160 32160 32160 32160 32160 32160 32160 32160 32160 32160 32160 32160 32160 32160 32160 32160 32160 32160 32160 32160 32160 32160 32160 32160 32160 32160 32160 32160 32160 32160 32160 32160 32160 32160 32160 32160 32160 32160 32160 32160 32160 32160 32160 32160 32160 32160 32160 32160 32160 32160 32160 32160 32160 32160 32160 32160 32160 32160 32160 32160 32160 32160 32160 32160 32160 32160 32160 32160 32160 32160 32160 32160 32160 32160 32160 32160 32160 32160 32160 32160 32160 32160 32160 32160 32160 32160 32160 32160 32160 32160 32160 32160 32160 32160 32160 32160 32160 32160 32160 32160 32160 32160 32160 32160 32160 32160 32160 32160 32160 32160 32160 32160 32160 32160 32160 32160 32160 32160 32160 32160 32160 32160 32160 32160 32160 32160 32160 32160 32160 32160 32160 32160 32160 32160 32160 32160 32160 32160 32160 32160 32160 32160 32160 32160 32160 32160 32160 32160 32160 32160 32160 32160 32160 32160 32160 32160 32160 32160 32160 32160 32160 
0 0 0 0 0 0 0 0 0 0 0 0 0 0 0 0 0 0 0 0 1696 1776 1776 1778 3303 3304 3448 9900 9900 9900 9900 9900 9900 9900 9900 9900 9900 9900 9900 9900 9900 9900 9900 9900 9900 9900 9900 9900 9900 9900 9900 9900 9900 9900 9900 9900 9900 9900 9900 9900 9900 9900 9900 9900 9900 9900 9900 9900 9900 9900 9900 9900 9900 9900 9900 9900 9900 9900 9900 9900 9900 9900 9900 9900 9900 9900 9900 9900 9900 9900 9900 9900 9900 9900 9900 9900 9900 9900 9900 9900 9900 9900 9900 9900 9900 9900 9900 9900 9900 9900 9900 9900 9900 9900 9900 9900 9900 9900 9900 9900 9900 9900 9900 9900 9900 9900 9900 9900 9900 9900 9900 9900 9900 9900 9900 9900 9900 9900 9900 9900 9900 9900 9900 9900 9900 9900 9900 9900 9900 9900 9900 9900 9900 9900 9900 9900 9900 9900 9900 9900 9900 9900 9900 9900 9900 9900 9900 9900 9900 9900 9900 9900 9900 9900 9900 9900 9900 9900 9900 9900 9900 9900 9900 9900 9900 9900 9900 9900 9900 9900 9900 9900 9900 9900 9900 9900 9900 9900 9900 9900 9900 
0 0 0 0 0 0 0 0 0 0 0 0 0 0 0 0 0 0 19212 22943 23412 39043 42434 48208 59040 59283 59285 60631 60631 60631 60631 60631 60631 60631 60631 60631 60631 60631 60631 60631 60631 60631 60631 60631 60631 60631 60631 60631 60631 60631 60631 60631 60631 60631 60631 60631 60631 60631 60631 60631 60631 60631 60631 60631 60631 60631 60631 60631 60631 60631 60631 60631 60631 60631 60631 60631 60631 60631 60631 60631 60631 60631 60631 60631 60631 60631 60631 60631 60631 60631 60631 60631 60631 60631 60631 60631 60631 60631 60631 60631 60631 60631 60631 60631 60631 60631 60631 60631 60631 60631 60631 60631 60631 60631 60631 60631 60631 60631 60631 60631 60631 60631 60631 60631 60631 60631 60631 60631 60631 60631 60631 60631 60631 60631 60631 60631 60631 60631 60631 60631 60631 60631 60631 60631 60631 60631 60631 60631 60631 60631 60631 60631 60631 60631 60631 60631 60631 60631 60631 60631 60631 60631 60631 60631 60631 60631 60631 60631 60631 60631 60631 60631 60631 60631 60631 60631 60631 60631 60631 60631 60631 60631 60631 60631 60631 60631 60631 60631 60631 60631 60631 60631 60631 60631 60631 60631 60631 60631 60631 60631 60631 
0 0 0 0 0 0 0 0 0 0 0 0 0 0 0 0 598 5042 5042 6998 6998 25947 25947 25947 25947 25947 25947 25947 25947 25947 25947 25947 25947 25947 25947 25947 25947 25947 25947 25947 25947 25947 25947 25947 25947 25947 25947 25947 25947 25947 25947 25947 25947 25947 25947 25947 25947 25947 25947 25947 25947 25947 25947 25947 25947 25947 25947 25947 25947 25947 25947 25947 25947 25947 25947 25947 25947 25947 25947 25947 25947 25947 25947 25947 25947 25947 25947 25947 25947 25947 25947 25947 25947 25947 25947 25947 25947 25947 25947 25947 25947 25947 25947 25947 25947 25947 25947 25947 25947 25947 25947 25947 25947 25947 25947 25947 25947 25947 25947 25947 25947 25947 25947 25947 25947 25947 25947 25947 25947 25947 25947 25947 25947 25947 25947 25947 25947 25947 25947 25947 25947 25947 25947 25947 25947 25947 25947 25947 25947 25947 25947 25947 25947 25947 25947 25947 25947 25947 25947 25947 25947 25947 25947 25947 25947 25947 25947 25947 25947 25947 25947 25947 25947 25947 25947 25947 25947 25947 25947 25947 25947 25947 25947 25947 25947 25947 25947 25947 25947 25947 25947 25947 25947 25947 25947 25947 25947 25947 25947 25947 25947 
0 0 0 0 0 0 0 0 0 0 0 0 0 0 0 0 0 708 947 6948 8974 14563 14563 14563 14563 14563 14563 14563 14563 14563 14563 14563 14563 14563 14563 14563 14563 14563 14563 14563 14563 14563 14563 14563 14563 14563 14563 14563 14563 14563 14563 14563 14563 14563 14563 14563 14563 14563 14563 14563 14563 14563 14563 14563 14563 14563 14563 14563 14563 14563 14563 14563 14563 14563 14563 14563 14563 14563 14563 14563 14563 14563 14563 14563 14563 14563 14563 14563 14563 14563 14563 14563 14563 14563 14563 14563 14563 14563 14563 14563 14563 14563 14563 14563 14563 14563 14563 14563 14563 14563 14563 14563 14563 14563 14563 14563 14563 14563 14563 14563 14563 14563 14563 14563 14563 14563 14563 14563 14563 14563 14563 14563 14563 14563 14563 14563 14563 14563 14563 14563 14563 14563 14563 14563 14563 14563 14563 14563 14563 14563 14563 14563 14563 14563 14563 14563 14563 14563 14563 14563 14563 14563 14563 14563 14563 14563 14563 14563 14563 14563 14563 14563 14563 14563 14563 14563 14563 14563 14563 14563 14563 14563 14563 14563 14563 14563 14563 14563 14563 14563 14563 14563 14563 14563 14563 14563 14563 14563 14563 14563 14563 
0 0 0 0 0 0 0 0 0 0 0 0 0 0 0 0 0 78 15819 15819 15819 19982 19982 19983 20345 20345 20345 20345 20345 20345 20345 20345 20345 20345 20345 20345 20345 20345 20345 20345 20345 20345 20345 20345 20345 20345 20345 20345 20345 20345 20345 20345 20345 20345 20345 20345 20345 20345 20345 20345 20345 20345 20345 20345 20345 20345 20345 20345 20345 20345 20345 20345 20345 20345 20345 20345 20345 20345 20345 20345 20345 20345 20345 20345 20345 20345 20345 20345 20345 20345 20345 20345 20345 20345 20345 20345 20345 20345 20345 20345 20345 20345 20345 20345 20345 20345 20345 20345 20345 20345 20345 20345 20345 20345 20345 20345 20345 20345 20345 20345 20345 20345 20345 20345 20345 20345 20345 20345 20345 20345 20345 20345 20345 20345 20345 20345 20345 20345 20345 20345 20345 20345 20345 20345 20345 20345 20345 20345 20345 20345 20345 20345 20345 20345 20345 20345 20345 20345 20345 20345 20345 20345 20345 20345 20345 20345 20345 20345 20345 20345 20345 20345 20345 20345 20345 20345 20345 20345 20345 20345 20345 20345 20345 20345 20345 20345 20345 20345 20345 20345 20345 20345 20345 20345 20345 20345 20345 20345 20345 20345 20345 
0 0 0 0 0 0 0 0 0 0 0 0 0 0 0 0 0 5405 5405 13685 13685 14010 19207 19346 19353 23201 26290 36608 36608 36608 36608 36608 36608 36608 36608 36608 36608 36608 36608 36608 36608 36608 36608 36608 36608 36608 36608 36608 36608 36608 36608 36608 36608 36608 36608 36608 36608 36608 36608 36608 36608 36608 36608 36608 36608 36608 36608 36608 36608 36608 36608 36608 36608 36608 36608 36608 36608 36608 36608 36608 36608 36608 36608 36608 36608 36608 36608 36608 36608 36608 36608 36608 36608 36608 36608 36608 36608 36608 36608 36608 36608 36608 36608 36608 36608 36608 36608 36608 36608 36608 36608 36608 36608 36608 36608 36608 36608 36608 36608 36608 36608 36608 36608 36608 36608 36608 36608 36608 36608 36608 36608 36608 36608 36608 36608 36608 36608 36608 36608 36608 36608 36608 36608 36608 36608 36608 36608 36608 36608 36608 36608 36608 36608 36608 36608 36608 36608 36608 36608 36608 36608 36608 36608 36608 36608 36608 36608 36608 36608 36608 36608 36608 36608 36608 36608 36608 36608 36608 36608 36608 36608 36608 36608 36608 36608 36608 36608 36608 36608 36608 36608 36608 36608 36608 36608 36608 36608 36608 36608 36608 36608 
0 0 0 0 0 0 0 0 0 0 0 0 0 0 0 0 0 0 0 0 4163 12164 19837 20775 22534 22535 22535 22626 34160 34160 34160 34160 34160 34160 34160 34160 34160 34160 34160 34160 34160 34160 34160 34160 34160 34160 34160 34160 34160 34160 34160 34160 34160 34160 34160 34160 34160 34160 34160 34160 34160 34160 34160 34160 34160 34160 34160 34160 34160 34160 34160 34160 34160 34160 34160 34160 34160 34160 34160 34160 34160 34160 34160 34160 34160 34160 34160 34160 34160 34160 34160 34160 34160 34160 34160 34160 34160 34160 34160 34160 34160 34160 34160 34160 34160 34160 34160 34160 34160 34160 34160 34160 34160 34160 34160 34160 34160 34160 34160 34160 34160 34160 34160 34160 34160 34160 34160 34160 34160 34160 34160 34160 34160 34160 34160 34160 34160 34160 34160 34160 34160 34160 34160 34160 34160 34160 34160 34160 34160 34160 34160 34160 34160 34160 34160 34160 34160 34160 34160 34160 34160 34160 34160 34160 34160 34160 34160 34160 34160 34160 34160 34160 34160 34160 34160 34160 34160 34160 34160 34160 34160 34160 34160 34160 34160 34160 34160 34160 34160 34160 34160 34160 34160 34160 34160 34160 34160 34160 34160 34160 34160 
0 0 0 0 0 0 0 0 0 0 0 0 0 0 0 0 0 0 12865 32261 40213 46376 59706 69943 86960 101649 101656 101661 112512 112512 112512 112512 112512 112512 112512 112512 112512 112512 112512 112512 112512 112512 112512 112512 112512 112512 112512 112512 112512 112512 112512 112512 112512 112512 112512 112512 112512 112512 112512 112512 112512 112512 112512 112512 112512 112512 112512 112512 112512 112512 112512 112512 112512 112512 112512 112512 112512 112512 112512 112512 112512 112512 112512 112512 112512 112512 112512 112512 112512 112512 112512 112512 112512 112512 112512 112512 112512 112512 112512 112512 112512 112512 112512 112512 112512 112512 112512 112512 112512 112512 112512 112512 112512 112512 112512 112512 112512 112512 112512 112512 112512 112512 112512 112512 112512 112512 112512 112512 112512 112512 112512 112512 112512 112512 112512 112512 112512 112512 112512 112512 112512 112512 112512 112512 112512 112512 112512 112512 112512 112512 112512 112512 112512 112512 112512 112512 112512 112512 112512 112512 112512 112512 112512 112512 112512 112512 112512 112512 112512 112512 112512 112512 112512 112512 112512 112512 112512 112512 112512 112512 112512 112512 112512 112512 112512 112512 112512 112512 112512 112512 112512 112512 112512 112512 112512 112512 112512 112512 112512 112512 112512 
0 0 0 0 0 0 0 0 0 0 0 0 0 0 0 0 0 0 84 84 555 1803 6981 6981 6981 6981 6981 6981 6981 6981 6981 6981 6981 6981 6981 6981 6981 6981 6981 6981 6981 6981 6981 6981 6981 6981 6981 6981 6981 6981 6981 6981 6981 6981 6981 6981 6981 6981 6981 6981 6981 6981 6981 6981 6981 6981 6981 6981 6981 6981 6981 6981 6981 6981 6981 6981 6981 6981 6981 6981 6981 6981 6981 6981 6981 6981 6981 6981 6981 6981 6981 6981 6981 6981 6981 6981 6981 6981 6981 6981 6981 6981 6981 6981 6981 6981 6981 6981 6981 6981 6981 6981 6981 6981 6981 6981 6981 6981 6981 6981 6981 6981 6981 6981 6981 6981 6981 6981 6981 6981 6981 6981 6981 6981 6981 6981 6981 6981 6981 6981 6981 6981 6981 6981 6981 6981 6981 6981 6981 6981 6981 6981 6981 6981 6981 6981 6981 6981 6981 6981 6981 6981 6981 6981 6981 6981 6981 6981 6981 6981 6981 6981 6981 6981 6981 6981 6981 6981 6981 6981 6981 6981 6981 6981 6981 6981 6981 6981 6981 6981 6981 6981 6981 6981 6981 6981 6981 6981 6981 6981 6981 
0 0 0 0 0 0 0 0 0 0 0 0 0 0 0 0 0 0 1465 6875 23401 32963 41453 54269 60921 62375 62666 62670 68655 68655 68655 68655 68655 68655 68655 68655 68655 68655 68655 68655 68655 68655 68655 68655 68655 68655 68655 68655 68655 68655 68655 68655 68655 68655 68655 68655 68655 68655 68655 68655 68655 68655 68655 68655 68655 68655 68655 68655 68655 68655 68655 68655 68655 68655 68655 68655 68655 68655 68655 68655 68655 68655 68655 68655 68655 68655 68655 68655 68655 68655 68655 68655 68655 68655 68655 68655 68655 68655 68655 68655 68655 68655 68655 68655 68655 68655 68655 68655 68655 68655 68655 68655 68655 68655 68655 68655 68655 68655 68655 68655 68655 68655 68655 68655 68655 68655 68655 68655 68655 68655 68655 68655 68655 68655 68655 68655 68655 68655 68655 68655 68655 68655 68655 68655 68655 68655 68655 68655 68655 68655 68655 68655 68655 68655 68655 68655 68655 68655 68655 68655 68655 68655 68655 68655 68655 68655 68655 68655 68655 68655 68655 68655 68655 68655 68655 68655 68655 68655 68655 68655 68655 68655 68655 68655 68655 68655 68655 68655 68655 68655 68655 68655 68655 68655 68655 68655 68655 68655 68655 68655 68655 
0 0 0 0 0 0 0 0 0 0 0 0 0 0 0 0 0 0 0 4440 4901 4902 8536 13695 22525 22527 34533 34533 34533 34533 34533 34533 34533 34533 34533 34533 34533 34533 34533 34533 34533 34533 34533 34533 34533 34533 34533 34533 34533 34533 34533 34533 34533 34533 34533 34533 34533 34533 34533 34533 34533 34533 34533 34533 34533 34533 34533 34533 34533 34533 34533 34533 34533 34533 34533 34533 34533 34533 34533 34533 34533 34533 34533 34533 34533 34533 34533 34533 34533 34533 34533 34533 34533 34533 34533 34533 34533 34533 34533 34533 34533 34533 34533 34533 34533 34533 34533 34533 34533 34533 34533 34533 34533 34533 34533 34533 34533 34533 34533 34533 34533 34533 34533 34533 34533 34533 34533 34533 34533 34533 34533 34533 34533 34533 34533 34533 34533 34533 34533 34533 34533 34533 34533 34533 34533 34533 34533 34533 34533 34533 34533 34533 34533 34533 34533 34533 34533 34533 34533 34533 34533 34533 34533 34533 34533 34533 34533 34533 34533 34533 34533 34533 34533 34533 34533 34533 34533 34533 34533 34533 34533 34533 34533 34533 34533 34533 34533 34533 34533 34533 34533 34533 34533 34533 34533 34533 34533 34533 34533 34533 34533 
0 0 0 0 0 0 0 0 0 0 0 0 0 0 0 0 0 0 2048 8098 8098 8744 8746 8746 8984 11929 11929 11929 11929 11929 11929 11929 11929 11929 11929 11929 11929 11929 11929 11929 11929 11929 11929 11929 11929 11929 11929 11929 11929 11929 11929 11929 11929 11929 11929 11929 11929 11929 11929 11929 11929 11929 11929 11929 11929 11929 11929 11929 11929 11929 11929 11929 11929 11929 11929 11929 11929 11929 11929 11929 11929 11929 11929 11929 11929 11929 11929 11929 11929 11929 11929 11929 11929 11929 11929 11929 11929 11929 11929 11929 11929 11929 11929 11929 11929 11929 11929 11929 11929 11929 11929 11929 11929 11929 11929 11929 11929 11929 11929 11929 11929 11929 11929 11929 11929 11929 11929 11929 11929 11929 11929 11929 11929 11929 11929 11929 11929 11929 11929 11929 11929 11929 11929 11929 11929 11929 11929 11929 11929 11929 11929 11929 11929 11929 11929 11929 11929 11929 11929 11929 11929 11929 11929 11929 11929 11929 11929 11929 11929 11929 11929 11929 11929 11929 11929 11929 11929 11929 11929 11929 11929 11929 11929 11929 11929 11929 11929 11929 11929 11929 11929 11929 11929 11929 11929 11929 11929 11929 11929 11929 11929 
0 0 0 0 0 0 0 0 0 0 0 0 0 0 0 0 0 0 301 14641 14641 16334 16817 16819 16819 18077 18077 18077 18077 18077 18077 18077 18077 18077 18077 18077 18077 18077 18077 18077 18077 18077 18077 18077 18077 18077 18077 18077 18077 18077 18077 18077 18077 18077 18077 18077 18077 18077 18077 18077 18077 18077 18077 18077 18077 18077 18077 18077 18077 18077 18077 18077 18077 18077 18077 18077 18077 18077 18077 18077 18077 18077 18077 18077 18077 18077 18077 18077 18077 18077 18077 18077 18077 18077 18077 18077 18077 18077 18077 18077 18077 18077 18077 18077 18077 18077 18077 18077 18077 18077 18077 18077 18077 18077 18077 18077 18077 18077 18077 18077 18077 18077 18077 18077 18077 18077 18077 18077 18077 18077 18077 18077 18077 18077 18077 18077 18077 18077 18077 18077 18077 18077 18077 18077 18077 18077 18077 18077 18077 18077 18077 18077 18077 18077 18077 18077 18077 18077 18077 18077 18077 18077 18077 18077 18077 18077 18077 18077 18077 18077 18077 18077 18077 18077 18077 18077 18077 18077 18077 18077 18077 18077 18077 18077 18077 18077 18077 18077 18077 18077 18077 18077 18077 18077 18077 18077 18077 18077 18077 18077 18077 
0 0 0 0 0 0 0 0 0 0 0 0 0 0 0 0 613 613 13888 17997 32673 32673 32673 32673 32673 32673 32673 32673 32673 32673 32673 32673 32673 32673 32673 32673 32673 32673 32673 32673 32673 32673 32673 32673 32673 32673 32673 32673 32673 32673 32673 32673 32673 32673 32673 32673 32673 32673 32673 32673 32673 32673 32673 32673 32673 32673 32673 32673 32673 32673 32673 32673 32673 32673 32673 32673 32673 32673 32673 32673 32673 32673 32673 32673 32673 32673 32673 32673 32673 32673 32673 32673 32673 32673 32673 32673 32673 32673 32673 32673 32673 32673 32673 32673 32673 32673 32673 32673 32673 32673 32673 32673 32673 32673 32673 32673 32673 32673 32673 32673 32673 32673 32673 32673 32673 32673 32673 32673 32673 32673 32673 32673 32673 32673 32673 32673 32673 32673 32673 32673 32673 32673 32673 32673 32673 32673 32673 32673 32673 32673 32673 32673 32673 32673 32673 32673 32673 32673 32673 32673 32673 32673 32673 32673 32673 32673 32673 32673 32673 32673 32673 32673 32673 32673 32673 32673 32673 32673 32673 32673 32673 32673 32673 32673 32673 32673 32673 32673 32673 32673 32673 32673 32673 32673 32673 32673 32673 32673 32673 32673 32673 
0 0 0 0 0 0 0 0 0 0 0 0 0 0 0 0 0 88 88 88 2080 2080 2081 15276 15276 15276 15276 15276 15276 15276 15276 15276 15276 15276 15276 15276 15276 15276 15276 15276 15276 15276 15276 15276 15276 15276 15276 15276 15276 15276 15276 15276 15276 15276 15276 15276 15276 15276 15276 15276 15276 15276 15276 15276 15276 15276 15276 15276 15276 15276 15276 15276 15276 15276 15276 15276 15276 15276 15276 15276 15276 15276 15276 15276 15276 15276 15276 15276 15276 15276 15276 15276 15276 15276 15276 15276 15276 15276 15276 15276 15276 15276 15276 15276 15276 15276 15276 15276 15276 15276 15276 15276 15276 15276 15276 15276 15276 15276 15276 15276 15276 15276 15276 15276 15276 15276 15276 15276 15276 15276 15276 15276 15276 15276 15276 15276 15276 15276 15276 15276 15276 15276 15276 15276 15276 15276 15276 15276 15276 15276 15276 15276 15276 15276 15276 15276 15276 15276 15276 15276 15276 15276 15276 15276 15276 15276 15276 15276 15276 15276 15276 15276 15276 15276 15276 15276 15276 15276 15276 15276 15276 15276 15276 15276 15276 15276 15276 15276 15276 15276 15276 15276 15276 15276 15276 15276 15276 15276 15276 15276 15276
[truncated: 149,501 more chars]
