# Supplementary material for: Impact of truck contamination and information sharing on foot-and-mouth disease spreading in beef cattle production systems
Source: PLoS One. 2020 Oct 16;15(10):e0240819. doi: 10.1371/journal.pone.0240819 (PMC7567383; doi:10.1371/journal.pone.0240819)
Supplement: S1 Data — (ZIP) [file pone.0240819.s001.zip › FMD ABM data/scenario analysis/scenario2_DI_B/scatt.txt]

291267 289820 288435 287345 286195 285609 286387 287805 286360 285421 284725 284220 283421 284571 285339 281023 276190 272715 269122 263376 261924 263092 262297 262312 262350 262859 263463 264271 264565 264565 264621 264731 265007 265051 265099 265373 265373 265391 265413 265431 265437 265455 265461 265461 265461 265461 265461 265467 265467 265467 265467 265473 265473 265479 265485 265485 265485 265485 265485 265485 265485 265485 265485 265491 265491 265491 265491 265491 265491 265491 265491 265491 265491 265491 265497 265497 265497 265497 265497 265497 265497 265497 265497 265497 265497 265497 265503 265503 265503 265503 265503 265503 265503 265503 265503 265503 265503 265503 265509 265509 265509 265509 265509 265509 265509 265509 265509 265509 265509 265509 265509 265509 265509 265509 265509 265509 265509 265509 265509 265509 265509 265509 265509 265509 265509 265509 265509 265509 265509 265509 265509 265509 265509 265509 265509 265509 265509 265509 265509 265509 265510 265510 265510 265511 265511 265511 265512 265512 265512 265518 265518 265518 265518 265519 265520 265520 265520 265521 265521 265521 265522 265522 265522 265523 265524 265524 265525 265525 265526 265526 265526 265528 265528 265528 265528 265528 265528 265528 265528 265529 265529 265529 265530 265530 265530 265530 265530 265530 265530 265531 265531 265536 265539 265541 265542 265547 265548 265548 265563 265567 265578 
291267 290006 288763 287565 286244 285820 286515 287277 285897 285024 284587 284304 283521 284527 284537 279261 273185 263347 258805 258827 260735 263597 263312 263058 262885 263052 263946 264532 264862 264862 264892 264914 264990 265048 265128 265182 265182 265182 265182 265182 265188 265198 265210 265210 265210 265222 265222 265222 265222 265222 265222 265228 265228 265228 265228 265228 265228 265228 265228 265228 265228 265234 265240 265240 265240 265240 265240 265240 265240 265246 265246 265246 265246 265246 265246 265246 265246 265246 265246 265246 265246 265246 265246 265246 265246 265246 265246 265246 265246 265246 265246 265246 265246 265246 265246 265246 265252 265252 265252 265252 265252 265252 265252 265252 265252 265252 265252 265252 265252 265252 265252 265252 265252 265252 265252 265252 265252 265252 265252 265252 265252 265252 265252 265252 265252 265258 265258 265258 265258 265258 265258 265258 265258 265258 265258 265258 265258 265258 265258 265258 265259 265259 265259 265259 265259 265259 265259 265260 265260 265260 265260 265260 265260 265260 265261 265261 265261 265261 265261 265261 265261 265262 265262 265262 265262 265262 265263 265263 265263 265263 265264 265264 265265 265266 265267 265273 265273 265276 265276 265277 265277 265277 265277 265277 265277 265278 265278 265278 265278 265279 265279 265283 265286 265288 265288 265294 265298 265298 265304 265307 265315 
291267 289825 288538 287293 286681 285864 286987 287707 286321 285065 284285 284241 283459 285054 285994 282920 278560 275388 271418 265572 261316 261111 257987 255098 254764 255052 255057 255376 255857 255857 255907 256223 256857 256971 257109 257249 257249 257249 257249 257261 257285 257347 257365 257365 257365 257371 257377 257377 257377 257377 257377 257377 257377 257383 257383 257383 257383 257383 257389 257395 257395 257395 257395 257401 257401 257401 257401 257401 257401 257401 257407 257407 257413 257413 257413 257425 257425 257425 257425 257425 257425 257425 257425 257425 257425 257425 257425 257425 257425 257425 257431 257431 257431 257431 257431 257431 257431 257431 257431 257431 257431 257431 257431 257431 257431 257431 257431 257431 257431 257431 257431 257431 257431 257431 257431 257431 257431 257431 257431 257437 257437 257437 257437 257437 257437 257437 257437 257437 257437 257437 257437 257437 257437 257437 257437 257438 257438 257444 257444 257444 257444 257444 257444 257444 257444 257444 257445 257445 257445 257445 257445 257445 257445 257445 257445 257445 257445 257445 257445 257445 257446 257447 257447 257447 257448 257448 257449 257449 257449 257449 257452 257452 257452 257452 257452 257452 257452 257454 257454 257455 257456 257456 257456 257456 257459 257459 257461 257461 257463 257463 257463 257464 257466 257467 257471 257482 257486 257486 257500 257510 257517 
291267 289876 288517 287320 286450 285838 286601 287671 286301 285265 284855 284147 283203 284070 284409 279795 274739 272030 267798 261466 255606 252750 252330 253526 254034 254315 254613 255205 255511 255511 255569 255815 255883 256111 256111 256359 256359 256359 256359 256397 256439 256439 256445 256445 256451 256451 256451 256457 256463 256469 256469 256469 256469 256469 256469 256469 256469 256469 256469 256469 256469 256475 256475 256475 256475 256487 256487 256487 256487 256487 256487 256487 256493 256493 256493 256493 256493 256493 256493 256493 256493 256493 256499 256499 256499 256499 256499 256499 256499 256499 256505 256505 256505 256505 256505 256505 256505 256511 256511 256511 256511 256511 256511 256511 256511 256511 256511 256511 256511 256511 256511 256511 256511 256511 256511 256511 256511 256511 256511 256511 256511 256511 256511 256511 256511 256511 256511 256511 256511 256511 256511 256511 256511 256511 256511 256511 256511 256511 256511 256511 256511 256511 256511 256512 256512 256512 256512 256512 256512 256512 256512 256512 256512 256512 256518 256518 256518 256519 256519 256519 256519 256519 256519 256520 256520 256520 256520 256520 256520 256520 256520 256520 256520 256520 256521 256522 256522 256522 256522 256523 256523 256523 256529 256529 256531 256532 256532 256532 256533 256533 256533 256536 256539 256544 256547 256553 256557 256557 256567 256573 256578 
291267 289882 288509 287314 286221 285905 286685 287389 285937 285277 284474 283976 282813 283160 286290 283977 279450 274118 269914 266166 267130 267818 267145 267099 266664 266418 266887 268278 269100 268762 268958 269374 269574 269710 270088 270524 270524 270542 270554 270606 270652 270664 270682 270682 270682 270688 270700 270700 270700 270724 270724 270724 270730 270730 270736 270736 270742 270742 270742 270742 270748 270748 270748 270748 270748 270748 270748 270754 270766 270766 270766 270766 270766 270766 270766 270766 270766 270766 270766 270766 270766 270766 270766 270766 270772 270772 270772 270772 270772 270772 270772 270772 270772 270772 270772 270772 270772 270772 270772 270772 270778 270778 270778 270778 270778 270778 270778 270778 270778 270778 270778 270778 270778 270778 270778 270778 270778 270778 270778 270778 270778 270778 270778 270778 270784 270784 270784 270784 270784 270784 270784 270784 270784 270790 270790 270790 270790 270790 270790 270797 270797 270797 270803 270803 270803 270804 270804 270805 270805 270806 270806 270806 270806 270806 270807 270807 270808 270808 270808 270808 270808 270810 270810 270811 270811 270811 270812 270813 270814 270814 270814 270814 270815 270815 270815 270815 270815 270816 270816 270817 270817 270817 270817 270817 270818 270818 270819 270819 270820 270820 270820 270823 270826 270831 270833 270839 270842 270842 270850 270856 270867 
291267 289870 288556 287325 286438 285807 286243 287633 286221 285311 284576 283762 282867 283990 283476 276617 260944 251732 249886 248341 248477 250081 250081 250281 250727 251001 251889 252299 252691 252691 252753 252779 252801 252825 252891 252933 252933 252945 252945 252951 252957 252969 252969 252969 252975 252975 252975 252975 252975 252975 252975 252975 252981 252981 252981 252981 252981 252981 252981 252981 252981 252981 252981 252981 252981 252981 252981 252981 252981 252981 252981 252981 252981 252981 252981 252981 252981 252981 252981 252981 252981 252981 252987 252987 252987 252987 252987 252987 252987 252987 252987 252987 252987 252987 252987 252987 252987 252987 252987 252987 252987 252987 252987 252987 252987 252993 252993 252993 252993 252993 252993 252993 252993 252993 252993 252993 252993 252993 252993 252993 252993 252993 252993 252993 252993 252993 252993 252993 252993 252993 252993 252993 252999 252999 252999 252999 252999 252999 252999 252999 252999 252999 252999 252999 252999 252999 253000 253001 253001 253001 253002 253002 253002 253002 253002 253002 253008 253008 253008 253008 253008 253009 253009 253010 253011 253011 253013 253013 253013 253013 253013 253014 253014 253014 253014 253014 253014 253014 253014 253015 253015 253016 253016 253016 253017 253018 253018 253019 253020 253020 253020 253022 253025 253026 253027 253031 253034 253034 253046 253053 253061 
291267 289798 288482 287136 286372 285490 287027 287937 286530 285978 284858 283740 283052 284310 286091 283531 279740 276810 275067 270900 270478 268307 265462 260411 254907 253613 254175 254443 254855 254855 254889 254987 255021 255245 255407 255475 255475 255475 255493 255499 255505 255511 255523 255523 255523 255523 255523 255523 255529 255529 255529 255529 255529 255529 255529 255535 255535 255535 255535 255535 255535 255535 255541 255547 255547 255547 255547 255547 255547 255547 255547 255547 255547 255547 255547 255547 255547 255547 255547 255553 255553 255553 255553 255553 255553 255553 255553 255553 255553 255553 255553 255553 255553 255553 255553 255553 255553 255553 255553 255553 255553 255553 255553 255553 255553 255553 255553 255553 255553 255553 255553 255559 255559 255559 255559 255559 255559 255559 255559 255565 255565 255565 255565 255565 255571 255571 255571 255571 255571 255571 255571 255571 255571 255571 255571 255571 255571 255577 255578 255578 255578 255578 255578 255578 255578 255578 255579 255580 255580 255580 255580 255580 255580 255581 255582 255582 255582 255582 255582 255582 255582 255582 255582 255583 255589 255589 255590 255590 255591 255591 255591 255592 255592 255592 255592 255593 255593 255594 255594 255594 255596 255597 255599 255599 255599 255599 255599 255600 255601 255602 255602 255605 255606 255613 255615 255622 255633 255633 255639 255646 255656 
291267 289891 288621 287374 286825 285921 286679 286997 285639 285190 284092 284051 283685 285543 286851 284642 281913 279200 274752 271766 274096 274682 274181 274286 274624 275047 275719 275935 276639 276639 276689 276765 276821 276869 276961 277123 277123 277129 277135 277135 277163 277163 277169 277169 277175 277175 277175 277181 277181 277193 277193 277193 277193 277193 277199 277199 277199 277199 277199 277199 277199 277199 277199 277205 277205 277205 277205 277211 277217 277217 277217 277217 277217 277217 277217 277217 277217 277217 277217 277217 277217 277217 277217 277217 277217 277217 277217 277217 277223 277223 277223 277229 277229 277229 277229 277229 277229 277229 277229 277229 277229 277229 277229 277229 277229 277229 277229 277229 277229 277229 277229 277229 277229 277229 277229 277229 277229 277229 277229 277229 277229 277229 277229 277229 277229 277229 277229 277229 277229 277229 277230 277230 277230 277230 277230 277230 277236 277242 277242 277242 277243 277243 277244 277244 277244 277244 277244 277244 277244 277244 277244 277244 277246 277247 277247 277247 277247 277248 277248 277248 277248 277248 277248 277249 277249 277249 277249 277249 277249 277249 277249 277250 277250 277250 277250 277250 277250 277251 277251 277251 277251 277252 277252 277252 277253 277253 277253 277254 277255 277258 277258 277261 277263 277264 277267 277270 277271 277271 277281 277288 277290 
291267 289812 288583 287416 286337 285635 286039 287157 285684 285188 284836 283614 282694 283681 284905 281178 274099 267909 265990 265778 267698 269401 268842 269037 268894 268948 269554 270091 270557 270206 269941 269699 269616 269797 269937 270581 270234 269987 269727 269433 269831 270173 270487 270123 269931 269819 269588 269690 270037 270155 269776 270164 269886 269584 269620 269959 270593 270243 269935 269701 269945 269770 270349 270835 270478 270168 270748 270418 270123 270455 270591 270258 269920 269605 269973 269805 271253 271283 270948 270647 270640 270333 270490 270687 270749 270366 270825 270702 270355 270095 270135 270233 269907 269484 269230 268924 270214 270283 271185 270805 270561 270319 270020 270508 270683 270803 270503 270104 270264 270684 270629 270639 270733 270341 270823 270607 270361 269980 270997 271349 270981 270819 270515 270226 269907 270183 271181 270814 270619 270302 270248 270650 270673 271221 270862 270977 270698 270378 270089 270289 270321 269951 269618 270471 270139 270980 271045 271051 270683 270444 270268 269921 269656 269666 271340 270961 270799 270584 270384 270068 270582 270634 270304 269953 269760 269478 270361 270377 271009 270624 270300 270501 270192 270017 270378 270694 270349 270144 269807 269442 269482 269538 270459 270132 269817 270447 270242 270345 270538 270675 270304 269987 269677 270204 269901 270146 271466 271116 270942 270707 270425 
291267 289828 288418 287336 286367 285512 286415 287653 286228 285087 284608 284709 283779 285042 286415 284900 283723 281091 277267 274461 276348 277576 276453 275930 275851 276056 276961 277577 279137 278787 278629 278679 278661 278958 279141 279587 279238 279094 278803 278948 279002 279495 279819 279456 279359 279068 279007 279110 279165 279591 279246 278912 278904 278728 278609 278861 279279 278973 278606 278880 279015 279331 279573 279917 279567 279229 279154 278977 278676 280171 280291 279929 279579 279406 279090 279430 279643 279927 279558 279327 278950 278878 279296 279717 279747 279367 279361 279235 278953 278922 279363 279889 279485 279215 278991 278707 278490 279473 280165 279882 279670 279415 279075 279292 279657 280063 279718 279389 279765 279610 279268 279333 279395 279066 278725 278498 278260 277953 278157 279587 279272 278989 279071 278722 278753 279097 279363 279038 278721 278703 279072 278863 278939 279401 279046 278936 278584 278311 279012 279069 279087 278739 279557 279397 279149 279147 279177 279202 278807 278630 279325 279096 279416 279547 279767 279404 279150 279174 279005 278626 278996 279518 279188 278803 278850 278659 279381 279866 279923 279573 279213 279132 278842 278470 278481 280258 279928 279705 279516 279222 279260 279969 280095 279723 279562 279452 279668 279617 279647 279721 279382 279087 279249 279110 278934 279253 280041 279696 279582 279456 279120 
291267 289931 288636 287375 286447 285391 286547 287443 286007 285212 284332 283881 283211 284996 286097 283644 281075 278305 277967 278470 277828 276996 275265 275162 275455 275506 276120 276673 276985 276643 276566 276436 276405 276335 276493 277593 277226 277000 276743 276536 276348 276707 277847 277535 277304 277159 276896 277138 277215 277493 277148 276907 276798 276666 276487 276663 277135 276802 276665 276336 276293 276065 276235 277745 277365 277063 277136 277029 277043 277213 277255 276878 277509 277499 277346 277176 277187 277289 276926 276579 277160 277185 277000 277101 277277 276925 276808 277072 276952 277237 277265 277351 277007 276888 277113 276831 276851 277033 277387 277047 276699 276449 276159 277340 277421 277807 277457 277200 276901 276617 277603 277603 277669 277365 277537 277481 277071 277003 277083 277147 276780 276589 276336 276005 277397 277705 277831 277504 277146 276875 277413 277467 277485 277596 277253 277408 277174 277325 276965 277286 277562 277229 277369 277254 276885 277605 277805 277811 277431 277081 276762 277338 277041 277039 277495 277129 276802 276564 276958 277229 277659 277680 277331 277184 277084 276920 276771 277015 277048 276703 276374 276019 275850 276245 276262 277998 277688 277369 277049 277640 277263 277282 277448 277094 276832 276438 276100 276675 277345 277859 277469 277248 276978 276839 276571 276596 278204 277865 277530 277312 276980 
291267 289824 288504 287296 286201 285514 286145 287491 286064 285434 284759 284797 284086 285489 286607 284522 283189 282685 281450 279017 277290 272778 266011 264893 264939 264984 265236 266147 267247 266882 266922 266777 266853 267056 267163 267703 267369 267380 267363 267158 267148 267313 267641 267270 267150 267003 267009 266879 267677 267925 267579 267647 267323 267201 267182 267365 267665 267254 267264 266964 266729 266654 266849 267265 266925 266721 267764 267428 267132 267269 267491 267126 267557 267354 267349 267567 268219 268341 268001 267709 267526 267553 267590 267667 267763 267370 267233 266962 266751 267818 267873 268177 267860 267627 267292 267766 267619 267871 267933 267572 267217 266940 267870 267586 267603 267885 267536 267183 266921 267367 267115 267729 267945 267602 267408 267603 267845 267558 267987 268045 267708 267549 267808 267605 267465 267515 267605 267280 267045 267699 267418 267075 267081 267147 266785 266439 266624 266422 267427 267455 267455 267104 266940 266615 266235 267306 268272 268296 267934 267652 267349 267071 267958 268180 268248 267887 267708 267363 267471 267128 267252 268384 268019 267831 267713 268067 267746 267757 267836 267506 267172 267400 267864 267585 267597 267897 267577 267197 266832 266489 266890 267005 268601 268231 267871 267773 267449 267204 268438 268488 268133 267770 267465 267208 267036 267228 268628 268287 267901 267633 267333 
291267 289749 288385 287202 286532 286050 286925 287445 286057 285189 284562 284193 283443 283897 285134 282389 278068 273147 266739 261856 263110 265310 264509 264345 264718 264552 264597 265623 266277 265536 265100 265211 265313 265458 266007 266633 266318 266398 266256 266187 265983 266525 266749 266448 266156 266317 266214 266142 266373 266603 266292 266096 265963 266287 266056 266317 266899 266599 266377 266693 266405 266208 266445 266527 266229 265930 266421 266527 266324 266353 266887 266593 266501 266278 266508 266497 266959 267107 266729 266414 266616 266365 266084 266197 266607 266277 266041 265741 265474 265907 266747 267055 266711 266392 266588 266303 266258 266471 266679 266320 266040 266759 266618 266502 266583 266761 266413 266248 266548 266248 266130 266199 266287 265917 265779 265461 265094 264876 266171 266225 265889 265570 265230 264918 264845 266027 267253 266884 266704 266555 266354 266036 266379 267211 266866 266984 266764 266560 266207 266439 266625 266256 265889 266036 266612 266420 266677 266715 266376 266202 265877 265608 265339 267184 267286 266965 266718 266323 266313 266016 267284 267446 267079 266866 266830 266914 266585 266779 266817 266495 266685 266342 266942 266603 266728 266848 266480 266088 265971 265685 266205 266354 267004 266677 266610 266288 266117 265813 267179 267482 267117 266816 266548 266279 266052 267515 267607 267257 267008 266883 266588 
291267 289836 288452 287453 286334 285353 285935 287639 286361 285239 284202 284208 283786 286020 286913 284712 282330 281126 279682 277160 277186 277775 275374 269933 266966 267410 267826 268222 268846 268846 268926 269004 269072 269128 269250 269376 269376 269382 269388 269394 269400 269416 269422 269422 269422 269422 269422 269422 269422 269422 269422 269422 269428 269434 269440 269440 269446 269446 269446 269446 269446 269446 269446 269446 269446 269446 269446 269446 269446 269452 269452 269452 269452 269452 269452 269452 269452 269452 269452 269452 269452 269458 269458 269458 269458 269458 269458 269458 269464 269470 269470 269470 269470 269470 269470 269470 269476 269476 269476 269476 269476 269476 269476 269476 269476 269476 269476 269476 269476 269476 269476 269476 269482 269482 269482 269482 269488 269488 269488 269488 269488 269488 269488 269488 269488 269488 269488 269488 269488 269488 269488 269488 269488 269488 269488 269488 269488 269488 269488 269488 269488 269488 269488 269488 269489 269489 269489 269489 269489 269490 269490 269490 269491 269491 269492 269492 269492 269492 269492 269492 269492 269492 269492 269492 269492 269492 269494 269494 269494 269494 269494 269494 269494 269494 269494 269494 269494 269495 269496 269496 269496 269496 269497 269497 269497 269498 269498 269499 269499 269500 269500 269505 269506 269509 269510 269513 269518 269518 269528 269537 269541 
291267 289799 288533 287197 286373 285824 287115 287655 286233 285410 284772 284413 283545 284822 286441 284136 279661 275739 271408 268723 266792 265081 261379 260762 261062 261403 261510 262323 262725 262396 262487 262497 262365 262207 262887 263771 263412 263227 262996 262912 263302 263425 264025 263646 263427 263108 263168 262968 263255 263653 263297 263117 263415 263116 262929 263619 263751 263368 263139 262806 262881 262989 263347 263541 263182 263226 263087 262769 262465 263675 264087 263756 263378 263134 263107 262930 264049 264127 263754 263529 263280 263016 263285 263347 263569 263222 263004 262708 262846 262895 263257 263257 262882 262638 262277 263482 263532 263545 263859 263474 263262 263076 262746 262478 264005 264409 264102 263932 263570 263262 262950 264301 264353 263992 263763 263763 263485 263414 263787 263827 263481 263178 262862 263268 262985 263313 264245 263925 263754 263721 263381 263097 263129 263865 263511 263673 263482 263522 263211 263357 263847 263557 263342 263115 263128 263915 264004 264098 263778 263471 263161 263354 262962 264351 264401 264051 263799 263463 263262 263160 263839 263845 263494 263215 263208 262899 262714 263993 264333 264005 263679 263461 263205 263038 263048 264422 264037 263753 264004 263649 263314 263630 263640 263325 262962 262602 262222 262912 264356 264458 264113 263865 263522 263661 263282 263551 263613 263296 262927 262615 263017 
291267 289988 288647 287515 286789 285719 286171 287231 285762 284749 283785 283351 283097 284158 285629 279409 269679 264732 260536 259111 258502 254600 248544 244299 244740 244623 244807 245323 246569 246569 246663 246745 246943 246983 247033 247323 247323 247339 247345 247357 247357 247381 247387 247387 247387 247387 247387 247387 247393 247393 247393 247393 247393 247393 247393 247393 247393 247393 247393 247393 247393 247393 247399 247399 247399 247399 247399 247399 247399 247399 247411 247411 247411 247411 247417 247417 247417 247417 247417 247417 247417 247417 247417 247417 247417 247417 247417 247417 247417 247417 247417 247417 247417 247417 247417 247417 247417 247423 247423 247423 247423 247423 247423 247423 247423 247429 247429 247429 247429 247429 247429 247429 247429 247429 247429 247429 247429 247429 247429 247429 247429 247429 247429 247429 247429 247429 247429 247429 247429 247429 247429 247429 247429 247429 247429 247429 247429 247429 247429 247429 247429 247429 247429 247429 247429 247429 247429 247435 247435 247438 247438 247438 247438 247438 247438 247438 247439 247439 247439 247439 247440 247440 247440 247440 247440 247441 247441 247441 247441 247441 247441 247441 247442 247443 247443 247443 247443 247443 247443 247443 247445 247445 247445 247445 247446 247447 247448 247448 247448 247449 247449 247451 247452 247454 247456 247461 247464 247464 247470 247476 247486 
291267 289862 288482 287200 286150 285707 286787 287775 286370 285406 284420 284173 284336 285476 286526 284345 280614 275721 274825 273928 272785 269674 267870 267431 267694 268618 269104 270015 270379 269999 269778 269648 270095 270030 270549 270749 270435 270153 270438 270209 270105 270411 270617 270255 270153 269926 269979 269774 270713 270975 270601 270376 270059 269977 270054 270397 270935 270569 270344 270147 270339 270602 270649 270819 270514 270256 270262 269880 269600 269841 270589 270185 269844 269544 269243 269352 270687 271185 270850 270734 270398 270053 269728 271099 271519 271199 270897 270596 270297 271071 271113 271247 270896 270584 270786 270877 270584 270601 270823 270439 270198 269964 269741 269700 270597 271315 270922 270628 270394 270168 269909 269991 271565 271230 271105 270788 270478 270263 270317 270327 269996 270989 270720 270699 270381 270587 270633 270278 270343 270401 270149 270839 270873 271121 270748 270431 270112 270276 270982 271180 271232 270843 270620 270295 270408 270148 270539 270729 270370 270096 269742 269618 269360 270412 271108 270763 270587 270421 270202 270180 271158 271274 270946 270635 270525 270169 270600 271012 271083 270698 270672 270369 270094 269757 270273 271053 270709 270417 270324 270146 270361 270440 271090 270715 270434 270249 270850 270790 271057 271115 270735 270466 270118 270420 270420 270921 271017 270618 270328 270011 270059 
291267 289902 288560 287332 286323 286072 287051 287413 286025 285158 284730 283959 284030 285069 286231 284723 283029 281603 281914 279006 274827 272081 266830 266058 265616 265839 266383 267197 268413 267784 267584 267601 267311 267554 268390 269032 268316 267851 267368 267185 267559 268224 268918 268231 267738 267269 267217 266887 267846 268696 267963 267802 267422 267456 267038 267866 268744 268055 267462 266899 266704 266534 267292 269226 268516 267898 267507 267080 266421 266890 269530 268815 268490 268159 267609 267833 268226 268614 267895 267713 267306 266941 267088 267592 269266 268584 268222 267643 267004 266423 266626 269308 268594 268499 268062 268175 267842 268108 268694 267941 267416 267214 267726 267663 267980 268526 267828 267274 266737 267096 267183 267904 268694 268005 267374 267276 267551 266987 268582 269216 268521 268089 267533 266962 266878 268410 268918 268197 267688 267207 267381 267259 267394 268465 267707 267839 267560 267069 267343 268787 269075 268368 267892 267450 266983 267165 267972 268566 267849 267374 266809 266290 266142 266485 268853 268167 267473 267184 267581 268268 268527 268649 267946 267449 266816 266193 266117 268205 268999 268226 267667 267548 268290 267967 268613 268703 268031 267380 267034 267030 266488 268155 269163 268463 267802 267855 267227 266909 268937 270158 269472 269103 268498 267874 267265 268787 268944 268225 268415 268009 267912 
291267 289827 288462 287569 286394 285470 286293 287217 285781 284758 283886 283709 283727 285009 286405 284944 283408 280988 274401 269244 267981 268150 262933 260231 259818 260405 260321 261582 262995 262270 261819 261760 261430 261517 262303 262667 261996 261680 261050 261266 261290 261867 262939 262230 261977 261343 261226 261629 262561 263175 262554 262057 261915 261486 261066 261945 262639 262003 261462 260921 261777 261635 262313 262565 261862 261217 260977 261427 261257 262137 262511 261802 261120 261472 261199 261077 262071 262979 262245 261684 261443 261171 260968 261745 263565 262871 262705 262182 261565 261123 261535 262305 261595 261262 260645 260230 259632 260799 261717 260993 262173 261868 261319 262292 262455 263017 262372 261803 261334 260717 262313 262829 263149 262421 262194 261653 261159 260792 262667 263855 263216 262656 262263 262193 261664 262053 263245 262501 262219 261651 261743 261478 261821 263247 262571 262349 261888 261566 261533 262007 262263 261568 261312 260617 260351 261497 262163 262619 261862 261264 260800 261748 261363 262911 263355 262638 262036 261373 261318 261753 262524 263222 262533 261852 261892 261521 262058 262286 263010 262298 262218 261519 260896 260832 261183 262717 262044 261389 262261 261932 261990 262366 262612 261922 261549 260912 261310 263014 263064 263186 262490 261839 261273 262321 262060 262895 263123 262460 261962 261962 261333 
291267 289828 288546 287397 286156 286096 287219 287657 286213 285177 284928 284158 283312 284189 285587 282368 277090 273884 271565 267535 263386 263418 262286 262241 261917 261872 261555 262825 263775 263051 262768 262441 262160 262814 263003 263255 262523 262349 262229 262111 262192 262555 263815 263129 262832 262790 262353 261986 262901 263805 263099 262667 262469 262189 261842 262613 263975 263239 263109 263260 262676 262310 262641 263809 263089 262757 262583 262325 262074 262605 263143 262489 261856 261453 261082 260661 262805 263813 263139 262806 262451 261855 262477 263369 263599 262910 262350 262188 262436 262526 263547 263933 263182 262924 262437 262274 263472 263877 264135 263403 263234 262989 262804 262749 262959 264227 263475 263364 263076 262677 262848 263893 264217 263510 263243 263126 262555 261973 263469 263667 262905 262495 262187 263284 262687 263051 264365 263684 263566 263022 263176 263346 263399 264021 263294 262645 262421 262663 262469 263705 264366 263601 263088 262643 262931 262501 262804 264280 263575 262908 263086 262878 262197 263671 264148 263463 263848 263187 262699 263350 263785 264759 264036 263620 263485 262982 262838 262942 263196 262548 262967 262713 262342 263074 263351 263645 262944 262520 262212 261612 261314 263690 264428 263723 263158 262538 262190 261914 262849 264563 263845 263343 263014 263141 263629 263698 264007 263291 262817 262611 261963 
291267 289830 288524 287532 286498 285441 286817 287613 286222 285423 285004 285104 284289 284890 284179 278637 274541 271885 268784 268857 270093 271320 269916 268935 268827 269594 269054 270318 271808 271039 270817 270573 270431 270161 270880 271896 271208 270784 270181 270945 271110 271286 271952 271185 270964 270598 270492 270477 271184 272548 271848 271268 270935 270569 270483 270852 272308 271536 271009 271174 270768 270842 271572 272610 271890 271310 271223 271003 271039 271662 271784 271078 270608 270139 270768 270407 271246 272220 271575 271531 270851 270713 270379 272940 273064 272341 272013 271577 271797 271446 271568 272052 271318 270689 271663 271101 271523 271812 272300 271583 271133 270617 270552 270495 270826 271622 270969 270401 269925 269581 270116 271502 271932 271216 270469 270143 269951 269251 271064 272598 271852 271231 271168 271182 270611 272756 272990 272268 272131 271547 271703 271098 271485 271855 271083 270664 270277 271303 271278 271853 272151 271448 270830 270901 270296 270987 271674 272070 271374 270848 271081 270416 270153 272926 273273 272574 272150 271694 272003 271669 271740 272332 271680 271117 270672 270114 270286 271208 272004 271388 270712 270036 270747 270241 271786 272099 271368 271061 270565 269886 271005 271113 271746 271003 270475 270018 269422 269211 270739 272759 272018 271948 271921 271260 270713 271902 272466 271733 271041 270836 270964 
291267 289865 288572 287354 286343 285396 285827 287865 286474 285343 284494 283931 283091 284285 285528 281251 274732 267102 260957 258800 257851 256670 252123 247634 245814 245417 245704 246217 247329 246963 247069 247221 247583 247747 247865 248131 248131 248131 248153 248181 248197 248203 248237 248237 248237 248237 248237 248237 248237 248237 248237 248237 248237 248243 248249 248255 248267 248267 248273 248273 248285 248285 248291 248297 248297 248297 248297 248297 248297 248297 248303 248303 248303 248303 248309 248309 248309 248309 248309 248309 248309 248309 248309 248309 248309 248309 248309 248309 248309 248309 248309 248309 248309 248309 248309 248309 248309 248315 248315 248315 248315 248315 248315 248315 248315 248315 248315 248315 248315 248321 248321 248321 248321 248321 248321 248321 248321 248321 248321 248321 248321 248321 248321 248321 248321 248321 248321 248321 248321 248321 248321 248321 248321 248321 248321 248321 248321 248321 248321 248321 248321 248321 248321 248322 248322 248322 248322 248322 248322 248323 248324 248324 248324 248324 248324 248324 248324 248324 248324 248324 248324 248324 248324 248324 248325 248325 248325 248325 248326 248326 248327 248327 248328 248328 248329 248329 248329 248329 248329 248329 248329 248331 248331 248331 248334 248334 248335 248335 248335 248338 248338 248340 248342 248343 248348 248351 248362 248362 248373 248386 248395 
291267 289866 288429 287551 286590 285645 286669 287507 286171 285569 284932 284765 284077 285131 286001 284189 282165 278775 275394 270236 270723 272163 271077 270372 270014 270227 270333 271098 271658 271330 271240 271279 271379 271241 271904 273512 273183 272943 272702 272522 272452 272722 273096 272736 272481 272798 272798 272695 273042 273166 272811 272693 272513 272224 272174 272928 273166 272842 272784 272531 272357 272113 272454 272704 272324 272369 272340 272037 273111 273214 273442 273052 272937 272646 272305 272035 272470 272576 272213 271923 272960 272764 272566 272588 273078 272708 272441 272909 272828 272539 272824 272996 272666 272434 272479 272935 272808 273012 273012 272664 272343 272018 272078 271804 272856 273690 273337 273066 272861 272781 272612 272822 273466 273156 273101 272780 272517 272466 272770 272948 272597 272780 272469 272754 272984 273024 273214 272844 272572 272203 272503 272213 273648 273860 273485 273159 272847 272557 272243 272512 273826 273476 273188 273012 273366 273125 273309 273319 272969 272773 272453 272116 272799 272827 273457 273129 272873 272769 272499 272172 272235 273339 273008 272694 272410 272708 273141 273293 273327 273007 272624 272478 272791 272618 272930 273309 272944 273006 273446 273158 272919 273074 273094 272719 272433 272187 271868 271519 271514 273489 273155 272836 272547 272618 272367 273107 273527 273192 272880 272644 272695 
291267 289859 288486 287479 286461 285535 286183 287451 286044 285569 284830 284130 283220 283549 284247 280726 271319 260104 256136 250721 252540 254221 253075 253130 253196 253419 254077 254346 254788 254408 254190 254270 254076 255146 255342 255642 255269 255086 254839 254879 254814 255492 255970 255615 255378 255298 254997 254682 254948 256318 255958 255718 255385 255456 255553 255676 255812 255469 255284 255043 255092 255625 255778 255828 255465 255264 255342 255593 255363 255570 255646 255276 255381 255698 255703 255373 255476 255590 255254 254914 255192 254906 254566 254750 255476 255121 254894 254590 254292 254002 254338 255318 254957 254674 254319 255010 254689 256012 256352 255972 255866 255545 255299 255176 255190 255256 254876 254529 254684 255100 255304 255974 256016 255675 255479 255202 255794 255534 255704 255760 255424 255346 255746 255413 255063 255286 255298 254946 254614 254521 254669 254653 255742 255804 255413 255170 255316 255080 255373 255548 256073 255703 255493 255277 254919 254570 255629 255737 255377 255659 255869 255532 255331 255435 255475 255176 254795 254424 255265 255664 255812 255997 255592 255514 255378 255074 254733 254741 256423 256053 255722 255376 255112 254794 256043 256173 255863 255484 255338 255923 255734 255798 255817 255482 255257 254916 254613 254453 254485 255875 255510 255172 255356 255123 254825 255318 255389 255054 254997 254692 255105 
291267 289902 288558 287439 286181 285417 286435 287745 286309 285451 284938 284370 284372 283965 285223 282079 274675 265820 263418 259771 256232 253684 251913 251862 251663 251577 252067 252865 253353 253353 253625 253877 254073 254345 254427 254645 254645 254677 254689 254699 254699 254723 254757 254757 254757 254757 254757 254757 254757 254757 254757 254757 254757 254763 254769 254775 254781 254781 254787 254787 254793 254799 254799 254799 254799 254799 254805 254805 254805 254811 254811 254811 254811 254811 254823 254823 254823 254823 254823 254823 254823 254823 254823 254823 254823 254823 254823 254823 254823 254823 254823 254823 254823 254823 254823 254823 254829 254829 254829 254829 254829 254829 254829 254829 254829 254829 254829 254829 254829 254829 254829 254829 254829 254829 254829 254829 254829 254829 254829 254835 254835 254835 254835 254835 254835 254835 254835 254835 254835 254835 254835 254835 254835 254835 254835 254835 254835 254835 254835 254835 254835 254835 254835 254835 254837 254837 254837 254837 254837 254837 254837 254837 254837 254837 254837 254837 254837 254837 254837 254837 254837 254837 254837 254838 254838 254838 254839 254839 254839 254839 254839 254839 254839 254839 254840 254840 254840 254841 254842 254842 254842 254842 254842 254842 254843 254843 254843 254843 254844 254846 254846 254850 254851 254854 254860 254862 254866 254866 254872 254877 254884 
291267 289925 288563 287331 286489 286353 286807 287137 285702 284787 284403 284238 283813 284430 286442 284223 280751 279141 278200 277291 278806 280928 279824 279153 278725 278644 278816 279883 281007 279957 279510 279072 278461 278753 279621 281021 280008 279501 278837 278525 278528 280325 281403 280375 279845 279307 278710 278726 279499 280349 279318 278873 278021 277842 277775 278803 281373 280262 279446 278571 278457 278734 280185 281215 280145 279674 279351 278926 278241 279945 281199 280133 279366 278843 278336 277374 278487 281097 280012 279136 278416 278720 278989 279413 280499 279457 278464 278631 278766 279060 279229 280955 279934 279028 278343 277618 279518 280765 281061 279938 279927 279499 278954 278441 279169 281281 280336 279487 278837 279151 280105 280531 281297 280227 279527 278904 279278 279031 279723 281167 280149 279961 278883 279238 278383 279541 279803 278781 277745 276959 276144 276244 280952 281906 280822 280013 279367 278622 279267 279791 280507 279507 279141 279029 278236 277700 278732 279990 278945 278019 278486 278335 278922 280605 281529 280369 279685 278858 278252 278623 279370 281943 280936 280320 280722 279795 279838 280138 280227 279108 278396 278193 278421 277847 278544 279613 278535 277655 277032 277077 277153 280476 281747 280567 279848 278937 279121 278459 279852 280984 279982 279121 278815 280264 279378 279834 280611 279568 278779 278843 278891 
291267 289839 288354 287382 287334 286308 286697 287257 285968 284739 284224 283915 284204 285356 286462 284903 284083 281997 279155 277253 278226 279308 278378 278133 277776 277378 277193 277724 279544 278481 277780 277746 277469 276913 277308 279164 278103 277379 277156 277163 276761 277450 279180 278086 277409 276902 276834 276837 278504 279626 278530 277764 277033 276917 276827 278148 279826 278809 278178 277622 277220 277121 277776 279554 278481 277796 277204 277818 277272 277914 279460 278453 277847 277471 277233 277995 279146 279912 278878 277926 277659 277176 277032 277870 278958 277947 277051 277675 277418 276740 277896 278754 277757 277035 276325 276776 275792 277280 279834 278842 277914 277330 276878 275912 277870 280088 278975 278404 277924 277252 277448 279320 279864 278764 278140 277259 276373 278082 279472 279698 278650 277850 277246 277857 277763 278538 279028 277974 276991 276758 276882 277394 278810 279338 278244 277670 277353 276913 277645 278081 278561 277497 277008 276107 275203 275243 277038 277648 276601 275707 275156 277435 276998 278509 279599 278564 277725 277878 277165 276173 277821 278729 277754 277149 276448 277044 275991 278993 279510 278436 278826 278177 277159 277314 277882 280170 279092 278427 277449 277471 277746 278934 279139 278053 277776 276990 276945 276564 278061 279748 278736 278002 278751 277801 277101 278122 278209 277092 276074 275760 275865 
291267 289889 288460 287148 286329 285560 286285 288123 286726 285649 285074 284711 284546 285372 286838 285391 284261 283827 283453 282586 283194 285234 283510 281265 279379 278650 279708 281570 282604 281440 280730 280939 280957 281187 282683 283615 282613 281734 281076 280679 280087 281955 283029 281975 281565 280867 281001 280644 281689 283073 282042 281174 281390 281225 280527 281251 282809 281743 280963 280566 280260 279623 281919 282943 281867 281308 280625 280344 280569 281805 282217 281224 280369 280097 279963 281019 282117 283123 282074 281124 280294 279720 280043 283691 284271 283287 282559 282250 281441 280742 281429 281963 280895 279976 279570 280702 280891 281399 282461 281414 281194 280240 279918 280220 281779 283381 282304 281859 282267 281976 282216 282433 282685 281549 280818 280847 280582 280932 281267 281787 280795 280497 279520 279493 280173 282029 282281 281250 280567 280213 281013 281104 281721 282769 281716 281895 281482 280910 280859 281705 281795 280754 280473 279577 281043 281413 283175 283258 282224 281292 280545 279556 280875 282628 283832 282805 282370 281869 281581 280597 282712 282919 281849 280858 280432 280882 280840 282459 282835 281771 280882 280355 279861 279900 281077 283717 282624 281916 281494 280469 280229 280808 281519 280425 281016 280600 279803 281390 282399 283196 282149 281313 280521 281175 280611 280670 283302 282158 281321 281585 280738 
291267 289821 288556 287514 286558 285679 286131 287075 285697 284762 283663 283104 283026 284752 285963 283443 282329 282312 281210 279774 280370 280982 279507 278847 277867 277757 277813 278666 280640 279567 279032 278667 278122 278513 279858 281916 280823 280334 280241 279633 279502 280402 281234 280145 279350 278871 278520 278442 280500 282034 280975 280232 279507 278947 278805 280352 281572 280566 279804 279190 279472 278940 280754 281272 280185 279346 278686 279113 278595 280440 281478 280425 279601 278729 278491 278505 279814 281338 280236 279396 279744 279288 279505 280862 281464 280418 279657 279050 278964 278969 280244 282396 281355 280507 279663 279029 278803 280886 281640 280593 280536 280211 279548 278700 281088 282284 281144 280392 280071 280103 280234 280386 281048 279966 279010 280408 280117 279300 281534 282090 280996 280555 280504 280152 279488 279814 280530 279531 278690 277810 276933 278508 279366 281820 280799 279981 279937 279611 279650 279839 280406 279336 278760 278075 278705 279384 280839 281064 280016 279831 279687 279276 278703 280997 282339 281292 280750 280273 280274 280359 280896 281414 280318 279655 278925 278800 279447 281265 281991 280959 280159 279444 278627 278271 278551 281237 280167 279496 279014 278468 278924 279332 281976 280967 280162 279434 279400 278994 279604 280511 279396 278509 277941 278089 278824 280783 281199 280142 279342 279369 279030 
291267 289798 288486 287156 286728 286176 287081 287483 286143 285069 284560 283959 283226 284098 285730 283270 280268 276751 273788 272499 267012 260367 256729 251920 249846 250580 250977 251282 252004 251660 251486 251448 251580 251559 252032 252338 252003 251831 251708 251704 251477 251996 252318 252013 252076 251886 251613 252039 252188 252490 252093 251895 251688 251494 251323 251938 252890 252545 252224 251987 252150 252188 252626 252728 252391 252017 251895 252092 251766 252262 252374 252026 251690 251565 251384 251629 251968 252436 252121 251799 251561 251588 251352 252472 252582 252197 252014 252103 251873 252266 252422 252784 252412 252195 251868 251682 251590 251682 253108 252784 252442 252129 252473 252327 252346 252476 252085 251812 251465 251917 251678 251700 252604 252253 251968 252041 252303 251999 252136 252300 251936 251848 251634 251367 251642 252132 252256 251923 251629 251318 250967 250942 251028 252998 252643 252465 252115 251750 251703 252798 252822 252492 252220 252671 252363 252124 252212 252286 251931 251920 251548 251228 251065 251123 253174 252831 252540 252423 252038 252225 252335 253070 252720 252388 252281 251941 251692 253020 253126 252790 252420 252114 251759 252006 252058 253126 252775 252453 252226 252044 252678 252673 252945 252585 252328 252344 252255 251990 252935 252951 252616 252335 252203 251855 251631 251735 253253 252909 252571 252263 251971 
291267 289821 288477 287267 286224 285727 286687 287793 286260 285459 284600 284206 283751 284470 286414 283913 280888 279374 276381 271528 272548 274240 273246 272982 272751 272561 272447 273480 274580 273906 273426 273113 272787 273200 274090 274952 274226 273818 273605 272954 272955 273732 275412 274786 274368 273960 273676 273939 274608 274962 274259 274099 273692 273241 273117 273944 274732 274054 274272 273636 273441 273613 274756 275282 274589 274094 273510 273936 273407 273758 275452 274733 275138 274518 273996 273405 273480 274716 274016 274147 273784 273334 274285 274682 275146 274487 273856 273428 272847 272275 274150 274750 274130 274199 274434 273851 273307 274420 274948 274260 273814 273214 273230 273417 274676 274728 274003 273352 272741 272397 271773 274234 275826 275132 274493 274399 273698 273367 273560 275382 274690 274417 273717 273420 273759 273944 275152 274446 273966 273752 273799 273634 274400 274926 274221 273689 274092 273687 273174 273626 275118 274371 273959 273434 273150 272648 273694 274647 273985 273305 273318 272905 273012 273135 274311 273631 273223 273260 273147 272545 274597 275565 274845 274388 274177 273783 273543 274399 275129 274370 273915 273221 273498 273238 274163 274971 274279 273911 273339 272959 273516 274127 275088 274422 274226 273770 273975 273463 273488 273682 273005 272469 271759 272961 273491 274456 274813 274109 274023 273331 273707 
291267 289872 288501 287374 286429 285572 286483 287745 286274 285182 284005 283925 282912 284413 286205 284181 282161 280302 279001 277004 275978 274690 270444 267295 267883 268605 269156 270076 270940 270940 271328 271484 271604 271794 272326 272488 272488 272528 272546 272580 272586 272620 272644 272644 272644 272644 272650 272650 272662 272662 272662 272662 272662 272668 272668 272674 272680 272680 272680 272680 272680 272680 272680 272686 272686 272686 272686 272686 272686 272686 272686 272686 272686 272686 272686 272686 272686 272692 272692 272692 272692 272692 272692 272692 272692 272692 272692 272692 272692 272692 272692 272698 272698 272698 272698 272698 272698 272698 272698 272698 272698 272698 272698 272704 272704 272704 272704 272704 272704 272704 272704 272704 272710 272710 272710 272710 272710 272710 272710 272710 272710 272710 272710 272710 272710 272710 272710 272710 272710 272710 272710 272710 272716 272716 272716 272716 272716 272716 272716 272716 272716 272716 272716 272716 272716 272716 272716 272716 272716 272716 272716 272716 272716 272717 272717 272717 272717 272717 272719 272720 272720 272720 272720 272720 272720 272720 272720 272720 272720 272720 272720 272720 272720 272720 272720 272720 272720 272721 272721 272721 272723 272723 272723 272723 272725 272725 272727 272727 272727 272732 272732 272733 272736 272740 272747 272751 272752 272752 272756 272766 272778 
291267 289902 288544 287461 286844 285942 286485 287319 285860 285043 284194 283629 283190 284253 285614 280973 272694 267472 266037 264824 262936 260936 259365 258917 259343 259421 259886 261137 262055 262055 262355 262513 262587 262993 263143 263295 263295 263313 263323 263323 263353 263389 263401 263401 263401 263401 263407 263407 263413 263419 263419 263425 263425 263425 263425 263431 263437 263437 263437 263437 263437 263449 263449 263455 263455 263455 263455 263455 263461 263467 263473 263473 263473 263473 263473 263473 263473 263479 263479 263479 263479 263479 263479 263479 263479 263479 263479 263479 263479 263479 263485 263485 263485 263485 263485 263485 263485 263485 263485 263485 263485 263485 263491 263491 263491 263491 263491 263491 263491 263497 263497 263497 263497 263497 263497 263497 263497 263497 263497 263497 263497 263497 263497 263497 263497 263497 263497 263497 263497 263497 263497 263497 263497 263497 263497 263497 263497 263497 263497 263497 263497 263497 263497 263497 263497 263497 263497 263497 263497 263497 263498 263498 263498 263498 263500 263500 263501 263501 263502 263502 263502 263502 263502 263502 263502 263502 263503 263503 263504 263504 263504 263505 263506 263506 263506 263506 263506 263507 263507 263507 263507 263509 263509 263509 263512 263514 263514 263515 263523 263523 263523 263527 263530 263530 263534 263536 263538 263538 263548 263558 263564 
291267 289803 288388 287194 285974 285450 286269 287763 286244 285683 284634 284537 283989 285102 286294 284611 282067 277067 272206 269758 270530 272068 271061 271032 270740 270269 270825 271870 273610 273257 273176 273019 272818 272962 273682 274064 273679 273393 273344 273213 273263 273484 274058 273702 273438 273595 273531 273402 273908 273986 273616 273493 273160 273136 273647 273734 273994 273635 273732 273600 273420 273277 273968 274312 274013 273985 273739 273475 273138 273244 274570 274240 273929 273589 273273 272937 273452 274474 274101 274122 273785 273612 273432 273478 273628 273292 273060 272723 272389 273333 273760 273892 273560 273334 273018 273452 273157 273504 274210 273840 273469 273183 272925 272745 272764 274668 274313 274038 273675 273447 273210 273684 274764 274431 274132 273962 274230 273940 274066 274122 273771 273486 273865 273580 273387 273788 274330 273998 273800 273637 273404 273795 273836 274554 274199 273999 273619 274003 273691 273924 274039 273644 273531 273362 273071 272759 273913 274505 274168 273943 273712 273643 273553 274246 274402 274062 273775 273506 273167 273007 274267 274585 274284 274021 273721 273416 273059 274368 274707 274357 274119 273931 274037 273758 273837 273907 273617 273364 273160 272820 272717 273358 273930 273583 273230 273010 272659 272351 273816 274612 274257 273932 273544 274115 273928 274139 274226 273887 273562 273955 273630 
291267 289902 288577 287423 286415 285716 286201 287863 286414 285724 285158 284885 283883 285540 285815 282495 279767 278581 277770 275753 271150 266793 265984 265522 265589 265413 265836 266524 268616 267943 267696 267367 267063 266858 267604 268486 267733 267232 267136 266848 266878 267864 268482 267725 267313 266891 266704 266773 267682 268380 267722 267508 267217 267083 266769 267410 268240 267520 267122 266857 266592 267175 267658 268196 267465 266931 266478 266042 266639 267350 268268 267584 267127 267090 266865 266940 267162 267604 266918 266423 265761 266581 267110 268232 268696 268027 267406 267111 266632 266669 267828 268654 267872 267389 267334 267121 267040 267338 268722 268055 267453 267585 266995 266864 268300 268380 267685 267835 267480 267325 266666 268454 269010 268300 267720 267021 266763 267573 267610 268114 267369 266817 266517 267204 266656 268512 268612 267886 267717 267221 266587 266529 267686 268957 268221 267625 267003 267471 267173 268005 268629 267913 267606 267115 266634 266005 267507 268277 267523 266858 266966 266387 266430 267809 267951 267225 267009 266365 266715 266152 268819 269085 268421 267986 267696 267091 266816 266976 268574 267796 267090 266853 266644 267182 267406 269167 268462 267967 267408 266972 266342 266840 268338 267644 267152 267076 266394 267004 267383 268184 267469 266913 266276 266863 266829 266987 268167 267456 267239 266995 267352 
291267 289824 288545 287421 286416 285962 286951 287887 286525 285486 284968 284539 283857 284957 286235 284420 281802 278164 276886 276792 277890 280549 279859 279641 279558 279925 280492 281629 282161 281813 281922 281786 281740 281786 282257 282467 282119 281915 281671 281437 281567 281611 282573 282223 281967 281650 281631 281745 281863 282595 282291 282197 281950 281819 281548 281979 282427 282041 281758 281447 281290 281458 281899 282597 282237 282066 282225 281937 281856 281931 282011 281661 281991 281835 281497 281453 282929 282951 282551 282423 282282 282024 282273 282429 282643 282258 282042 282202 282013 281880 282211 282629 282286 281904 281653 281481 281262 282517 282975 282615 282270 282027 281819 281978 282373 282783 282393 282136 281938 282118 281892 282191 282731 282361 282074 282473 282366 282099 282163 282173 281817 281475 282161 282254 281973 282555 282635 282272 282030 282172 281865 281572 281681 283079 282754 282476 282515 282402 282030 282190 282250 281860 281583 281975 281796 282650 282720 282732 282342 282043 281740 281345 280985 281441 283079 282702 282459 282181 282232 281917 282183 282245 281915 281556 281196 281426 281494 281507 283127 282804 282474 282186 281820 281736 282079 283039 282649 282319 282047 282575 282349 282407 282580 282196 281822 282611 282265 282023 282127 282275 281910 281597 281262 280935 280576 281468 283046 282681 282425 282122 281791 
291267 289826 288534 287298 286041 286170 286521 288003 286638 285398 284889 284226 283851 284846 285884 284035 281615 275116 272124 267430 263803 261918 256635 251771 248483 248327 248310 249496 250440 250054 249862 249813 250004 250095 250394 250940 250604 250389 250190 250151 250012 250812 251310 250949 250676 250476 250213 250373 250574 251178 250825 250756 250598 250421 250223 250476 250566 250251 250005 250835 250525 250233 250542 250900 250514 250342 250111 250269 250021 250290 250796 250435 250218 249942 249717 249568 250216 251594 251251 251082 250865 250638 250688 250888 250978 250615 250389 250039 249964 250006 250560 251384 251061 250810 250734 250355 251012 251140 251210 250880 250689 250591 250221 249924 250950 250992 250642 250416 250185 249930 249732 249788 250810 250475 250293 250153 249949 250558 250792 251086 250744 250970 250642 250430 250234 250298 251676 251348 251053 250776 250491 250748 251388 251520 251138 250836 250566 250804 250478 250483 251197 250877 250555 250616 250303 250629 250703 250760 250385 250139 250788 250752 250593 250744 251095 250723 250521 250287 250656 250523 250888 251180 250805 250624 250931 250665 250396 250476 250881 250507 250152 249823 249933 249599 251191 251272 250921 250672 250418 250296 250501 251156 251414 251089 250803 250475 250879 250580 250882 250921 250551 250411 250725 250464 250263 251361 251433 251048 250851 250517 250426 
291267 289819 288490 287096 285992 285814 286695 288075 286634 285662 284911 284356 284309 285464 286946 285207 283957 283040 282409 281871 281726 282394 281377 280901 280120 280970 280372 280843 282575 281596 281234 281046 281069 280923 282209 283435 282757 282690 282585 282187 282411 282997 283383 282702 282213 281564 281469 282184 282833 283325 282577 282311 282103 281797 281567 282979 283871 283265 282779 282528 281937 282188 283107 284325 283673 283201 282980 282422 282253 283079 283851 283218 283011 282899 282284 281744 283227 284059 283380 283084 283249 282905 282712 283213 283533 282779 282183 281764 281564 282332 282707 283913 283205 282577 282561 282030 282016 282631 284313 283680 283123 282544 281835 282336 282501 284471 283718 283282 283128 283046 282463 283173 283933 283272 283220 283137 282548 282630 283045 283589 282894 282246 282586 282246 283202 283295 283595 282915 283187 283067 282589 282319 283731 284333 283588 283407 282776 283060 282612 282961 283625 282853 283110 282661 282228 281958 282635 283233 282505 282238 282061 281906 281984 283833 284107 283415 282831 282287 281669 281893 283643 284407 283717 283352 282801 283186 283705 283821 283863 283184 282616 282887 283076 282981 283237 283326 282591 282088 282179 281836 281495 281656 283894 283182 283152 282620 282035 282146 282940 283391 282654 281977 281764 281144 280625 280767 283869 283133 282553 282514 282309 
291267 289884 288612 287344 286402 285552 286693 287531 286172 284927 284590 284380 283776 283506 283414 278107 262251 246840 238358 232645 231214 231292 230591 230529 230827 230656 230427 230781 231149 230803 231184 230979 231162 230963 231257 231503 231112 230993 230824 230993 230815 230999 231853 231519 231533 231211 231307 231063 231237 231307 230987 230690 230726 230727 230852 231067 231519 231197 230975 230898 230734 230558 231215 231417 231051 230768 230517 230306 230919 231353 231733 231409 231128 231183 231413 231067 231333 231425 231117 230788 230576 230350 230067 231153 231999 231633 231328 231132 231131 230981 231499 231911 231536 231173 230847 230840 230736 230777 232337 231988 231716 231538 231231 231135 231531 231679 231335 231046 230698 231000 230720 230803 231847 231522 231344 231016 230746 230802 232121 232147 231778 231677 231665 231317 230951 231043 231657 231346 231616 231351 231043 230724 230765 232051 231692 231565 231397 231142 231036 231038 231072 230724 230427 230167 230018 229995 231291 231437 231101 230924 230554 231296 231090 231355 231627 231289 231010 230690 230959 230619 231865 232021 231666 231528 231374 231030 230823 230870 231249 230914 230640 230265 230142 230237 231654 232076 231740 231609 231355 231041 230847 230852 231090 230762 230450 230070 231028 231642 231666 231924 231549 231286 231052 230691 231222 231625 232054 231694 231419 231158 230805 
291267 289864 288573 287357 286177 285390 286479 287421 285949 285185 284220 284636 283812 284719 284912 279657 268447 255881 254061 250304 245668 243804 243311 243209 243254 244225 244296 244514 245120 245120 245178 245194 245370 245672 245942 246030 246030 246062 246062 246088 246100 246106 246122 246122 246122 246122 246128 246128 246128 246140 246140 246140 246140 246140 246140 246140 246140 246140 246140 246146 246146 246146 246152 246152 246152 246152 246152 246152 246152 246152 246152 246152 246152 246152 246152 246152 246152 246152 246152 246152 246152 246152 246152 246152 246152 246152 246152 246152 246152 246152 246152 246152 246152 246152 246152 246152 246158 246158 246158 246158 246158 246164 246164 246164 246164 246164 246164 246164 246164 246164 246164 246164 246164 246164 246164 246164 246164 246164 246164 246164 246164 246164 246164 246164 246164 246164 246164 246164 246164 246164 246171 246171 246171 246171 246171 246171 246171 246171 246171 246171 246171 246171 246171 246171 246172 246172 246173 246173 246173 246173 246173 246173 246173 246173 246173 246173 246173 246173 246173 246173 246173 246174 246174 246175 246175 246176 246176 246176 246176 246176 246176 246176 246176 246177 246178 246178 246178 246178 246179 246179 246179 246179 246179 246179 246180 246180 246180 246181 246181 246181 246181 246186 246187 246189 246195 246203 246207 246207 246218 246226 246235 
291267 289858 288470 287246 286558 285677 287167 288355 286891 285974 284876 284664 284043 284203 285987 282037 271233 260122 257069 253864 248020 244270 238108 230408 218391 213639 213891 214026 214532 214532 214538 214578 214602 214624 214624 214644 214644 214644 214644 214644 214650 214650 214650 214650 214650 214650 214650 214650 214656 214656 214656 214656 214656 214656 214662 214674 214674 214674 214686 214686 214686 214686 214686 214686 214686 214686 214686 214686 214686 214692 214692 214692 214692 214692 214698 214704 214710 214710 214710 214710 214710 214710 214716 214716 214716 214716 214716 214716 214716 214722 214728 214728 214728 214728 214728 214728 214728 214734 214734 214734 214734 214734 214734 214734 214740 214740 214740 214740 214740 214740 214740 214740 214740 214740 214740 214740 214740 214740 214740 214740 214740 214740 214740 214740 214740 214740 214740 214740 214740 214740 214740 214740 214740 214740 214740 214740 214740 214740 214740 214740 214740 214740 214740 214740 214740 214740 214740 214741 214741 214741 214747 214748 214748 214749 214749 214749 214749 214749 214749 214750 214750 214750 214750 214751 214752 214752 214752 214752 214754 214754 214755 214755 214755 214755 214755 214755 214755 214755 214755 214755 214755 214756 214757 214757 214757 214757 214757 214758 214759 214760 214760 214766 214772 214775 214779 214786 214789 214789 214801 214811 214820 
291267 289801 288605 287323 286308 286148 286547 287073 285673 284914 284340 283868 282723 285483 286630 284990 284000 283999 282238 279402 278175 277380 275858 274874 274368 274505 274892 276007 277273 276129 275564 275026 274496 274140 274911 277529 276125 275041 274192 273850 273622 275921 277135 275740 275086 274834 274169 274002 274883 276841 275434 274421 273622 273021 272660 275417 277407 276014 275361 274463 274048 273585 275415 277327 275980 274870 274445 273512 273874 275535 276343 274899 274707 274998 274572 275174 275747 276451 275004 275432 274585 274145 273925 274779 277125 275705 274698 273900 273934 273602 274877 276389 274861 273825 274657 274241 274301 276887 277217 275762 274640 274938 275424 275199 275993 276465 275042 275773 274743 274830 274391 275891 277641 276231 275666 275045 274561 274636 275581 276541 275115 274707 273871 273143 272926 275471 276715 275372 274311 273260 273318 273201 274613 277591 276190 275437 274692 274725 274656 276329 277959 276464 275666 274561 273360 273137 275790 277424 276067 275997 275520 274530 273639 275294 276494 275024 275464 274620 274486 273307 275667 277207 275850 274634 273530 273331 272996 275441 278245 276824 276502 275652 275521 274827 275629 277383 275963 274988 273716 273502 273293 275000 277466 276041 274694 275126 275204 275632 276498 277820 276426 275279 274202 273718 272792 276082 276530 275026 274171 274011 273082 
291267 289811 288624 287309 286291 285939 286447 287357 285982 285644 285361 284453 284161 285168 286269 284677 283229 280734 276768 273714 269222 269229 268525 268257 269180 269092 269072 269348 270284 269868 270527 270331 270253 270328 270494 271174 270824 270777 270549 270467 270557 270956 271136 270744 270501 270510 270394 270240 270420 271548 271214 271025 270763 270700 270404 270644 271366 271024 270831 270702 270922 270700 271214 271350 270985 270778 270959 270676 270539 270566 271108 270707 270375 270333 270191 270466 270644 271566 271208 271045 270731 270418 270526 270532 271864 271501 271182 270986 270769 271322 271426 271490 271123 270940 270944 270654 270477 270674 270822 270439 270784 270784 271222 270866 271110 271120 270765 270410 270993 270676 270426 270722 270928 270590 270303 269953 269644 270893 270934 271530 271196 271054 270767 270937 270614 270800 270942 270585 270359 270014 269735 269862 269878 270894 270529 270291 270097 270450 270192 271378 271682 271312 271048 270749 270731 270572 271302 271580 271240 270878 270610 270248 271099 271537 271587 271268 271075 270806 271033 270703 270760 270766 270441 270297 270003 270717 270501 270839 270849 270509 270245 269915 269592 269217 270686 271696 271313 271154 270944 270721 270597 270621 271827 271469 271173 271441 271152 270846 270953 271003 270669 270344 270173 270871 270499 270751 271467 271137 270785 270948 270688 
291267 289822 288453 287329 286217 286128 286477 287349 285939 284633 284061 284067 283665 285102 286729 284696 283594 282546 281238 279870 281703 283731 282325 281092 280590 281170 281824 282999 284129 283078 282302 281736 282212 281826 282691 284295 283157 282655 281834 281578 281674 282485 283467 282358 282132 281332 281503 281615 282921 284041 283060 282462 282119 281610 281432 282719 284645 283646 283317 283042 282254 281476 282179 283251 282173 282466 282204 282190 281914 282931 283233 282076 281487 280861 280583 281348 281997 284397 283352 282653 282021 281760 280747 283611 283989 282929 281950 281514 281387 280482 282455 283681 282654 281926 281000 281185 281552 282815 283329 282251 281444 280734 280239 282942 283569 284513 283414 282752 282259 282279 281542 282359 283955 282881 282842 282772 282843 282390 284171 284375 283262 282342 282240 282340 281851 282809 283673 282548 282222 281868 282281 281852 283331 284403 283365 282978 282467 281951 281398 282977 284041 282972 282214 282001 282397 282073 282822 283739 282662 282085 281308 281507 281863 283455 283999 283030 282305 281788 281673 281954 282982 283696 282585 281998 281610 281288 280839 283169 284269 283285 282422 282007 281145 280394 280978 284622 283487 282920 282251 281802 281689 282662 282862 281841 280878 280379 280377 280838 281003 284152 283017 282425 282267 281364 281219 281237 283028 281996 282090 282468 282513 
291267 289739 288428 287353 286386 285075 285689 287801 286455 285331 284315 283666 282961 282975 283976 278301 260770 248605 248368 247730 249776 251546 251546 251834 252136 252640 253190 253432 253722 253722 253762 253792 253810 253832 253882 253910 253910 253922 253922 253922 253922 253928 253928 253928 253928 253928 253934 253934 253940 253946 253946 253946 253946 253946 253946 253946 253946 253946 253946 253946 253946 253946 253946 253946 253946 253946 253958 253958 253958 253958 253958 253958 253958 253958 253964 253964 253964 253976 253976 253976 253976 253976 253976 253976 253976 253976 253976 253976 253976 253976 253976 253976 253976 253976 253976 253982 253982 253982 253982 253982 253982 253982 253982 253982 253982 253982 253982 253982 253982 253982 253982 253982 253982 253982 253982 253982 253982 253982 253982 253982 253982 253988 253988 253988 253988 253988 253988 253988 253988 253988 253988 253988 253988 253988 253988 253988 253988 253988 253988 253988 253988 253988 253990 253990 253990 253990 253990 253990 253990 253990 253992 253992 253993 253993 253993 253993 253994 253994 253994 253994 253994 253994 253994 253994 253994 253995 253996 253996 253996 253996 253997 253997 253997 253997 253997 253997 253997 253998 253998 253998 253998 253998 253998 253998 253999 253999 254000 254000 254000 254001 254001 254001 254004 254009 254012 254014 254020 254020 254030 254036 254040 
291267 289799 288435 287215 286537 285807 286773 288211 286807 285823 284950 284202 283196 284015 286029 283291 279139 274599 273628 272127 267511 264657 259672 257332 256829 256864 256924 258662 259858 259858 259936 260062 260238 260424 260502 260868 260868 260920 260938 260944 260956 260956 260972 260972 260978 260984 260984 260990 261002 261002 261002 261002 261002 261008 261008 261014 261014 261014 261014 261014 261020 261020 261020 261026 261026 261026 261026 261026 261026 261026 261026 261026 261026 261026 261026 261032 261032 261032 261032 261032 261032 261032 261032 261032 261038 261038 261038 261038 261038 261038 261044 261044 261044 261044 261044 261044 261044 261044 261050 261050 261050 261050 261050 261050 261050 261050 261050 261056 261056 261056 261056 261056 261056 261056 261056 261056 261056 261056 261056 261056 261056 261056 261056 261056 261056 261056 261056 261056 261056 261056 261056 261056 261056 261056 261056 261056 261056 261056 261056 261056 261056 261056 261062 261062 261062 261062 261062 261062 261062 261063 261063 261063 261063 261063 261064 261064 261064 261064 261065 261065 261065 261065 261065 261065 261071 261071 261071 261072 261073 261073 261074 261074 261080 261080 261080 261080 261080 261080 261082 261082 261082 261083 261085 261085 261085 261085 261086 261086 261087 261088 261088 261093 261096 261098 261101 261105 261109 261109 261123 261131 261139 
291267 289874 288584 287619 286346 285456 286809 287407 286013 285049 284400 283953 283238 284979 284972 280672 272711 267426 265257 258791 252809 249183 245195 244939 244579 244797 244921 245406 245942 245942 246500 247182 247432 247712 247970 248040 248040 248040 248092 248114 248136 248166 248182 248182 248182 248182 248188 248188 248188 248188 248188 248188 248188 248188 248194 248194 248212 248212 248212 248218 248218 248218 248230 248230 248230 248230 248230 248230 248236 248236 248236 248236 248236 248236 248236 248236 248242 248248 248248 248248 248248 248248 248248 248248 248248 248248 248248 248254 248254 248254 248254 248254 248254 248260 248260 248260 248260 248260 248260 248260 248260 248260 248260 248260 248260 248260 248260 248260 248260 248260 248260 248260 248260 248260 248260 248260 248260 248260 248260 248260 248260 248260 248260 248260 248260 248260 248266 248266 248266 248266 248266 248266 248266 248266 248266 248266 248266 248266 248266 248267 248267 248267 248267 248267 248267 248267 248268 248268 248268 248268 248268 248275 248276 248276 248277 248277 248277 248277 248277 248277 248277 248277 248277 248278 248278 248278 248278 248278 248278 248278 248278 248278 248278 248278 248278 248278 248278 248280 248280 248280 248281 248282 248282 248282 248283 248283 248283 248283 248284 248285 248285 248287 248287 248288 248292 248295 248299 248299 248305 248310 248312 
291267 289883 288524 287240 286508 285827 286705 287483 286078 285322 284729 283652 283093 283030 284878 282250 276758 271536 270562 272769 270586 269135 267646 267129 266800 267284 267629 268471 268845 268845 269033 269335 269533 269653 269827 269963 269963 269963 269991 269997 270019 270025 270041 270041 270041 270047 270047 270059 270059 270059 270059 270059 270059 270065 270065 270065 270071 270071 270071 270071 270071 270071 270071 270071 270071 270071 270071 270071 270071 270071 270071 270071 270071 270071 270071 270071 270071 270077 270077 270077 270083 270083 270083 270089 270089 270089 270089 270089 270095 270101 270101 270101 270101 270101 270101 270101 270101 270101 270101 270101 270101 270101 270101 270107 270107 270107 270107 270107 270107 270107 270107 270107 270107 270107 270107 270107 270107 270107 270107 270107 270107 270107 270107 270107 270107 270107 270107 270107 270107 270107 270107 270107 270107 270107 270107 270107 270107 270107 270107 270107 270107 270107 270108 270108 270109 270110 270116 270116 270116 270117 270117 270117 270117 270118 270118 270118 270118 270118 270118 270118 270118 270127 270127 270129 270129 270129 270129 270135 270136 270136 270136 270137 270137 270137 270137 270137 270137 270138 270138 270138 270138 270139 270139 270139 270139 270139 270140 270140 270140 270142 270142 270146 270148 270151 270156 270162 270166 270166 270181 270188 270193 
291267 289840 288538 287310 286330 286064 286883 287817 286470 285209 284603 284079 283555 285097 286378 284639 283586 282772 282183 280814 279205 276480 271285 269926 269542 270108 270181 271425 272911 272565 272478 272597 272513 272838 273471 273821 273435 273261 273249 273073 273019 273513 273937 273563 273265 273052 273040 272995 273971 274165 273833 273594 273309 273253 273123 273499 274111 273741 273513 273203 272910 272842 273167 273833 273451 273701 273499 273247 273528 273615 273813 273465 273267 273386 273590 273267 273969 274099 273707 273405 273487 273271 273057 273115 273695 273360 273182 272826 273226 272886 273019 273925 273558 273214 273047 272803 272523 273541 274189 273819 273657 273359 273119 272922 273013 273271 272946 273012 273050 272718 272417 273327 273373 272998 272689 272869 272530 272294 272335 274409 274069 273735 273465 273116 273052 273087 274657 274296 273940 273586 273549 273330 274183 274269 273924 273679 273481 273261 273612 273723 273837 273455 273277 273307 273395 273643 273747 273897 273508 273215 272973 272655 272642 273213 274291 273971 273615 273319 273081 273714 273890 274170 273829 273474 273194 273079 273001 273774 274182 273784 273613 273368 273128 273649 273745 274021 273671 273594 273295 273149 272846 272938 273265 272889 272561 273494 273508 273220 274098 274306 273932 273665 273381 273783 273545 273557 273996 273681 273485 273123 272766 
291267 289890 288562 287413 286175 285698 285953 287979 286603 285659 284867 283731 284176 285393 285557 280651 274022 270798 269048 262955 254534 252385 249201 247948 247690 247836 248100 248983 250943 250577 250413 250158 250161 249948 250331 250853 250517 250575 250323 250297 250110 250477 251085 250732 250421 250200 250242 250285 250745 251133 250801 251011 250851 250659 250472 250613 250877 250515 250381 250287 250251 250518 250691 250881 250512 250178 250313 250769 250707 250829 250937 250602 250321 250153 249893 249850 251051 251109 250783 250728 250390 250311 250649 250893 251207 250845 250831 250745 250846 250619 250809 250899 250557 250437 250259 250001 249709 250397 250911 250526 250191 249892 250356 250071 250801 251017 250710 250435 250974 250756 250613 251041 251083 250728 250786 250492 251088 250745 250819 251009 250658 251240 250948 250549 250377 250629 250669 250284 249965 249665 249334 250073 250123 251655 251280 251064 250881 250616 250679 250750 250796 250434 250154 249911 250609 250304 250412 250712 250367 250066 249742 249657 250221 250808 251138 250805 250730 250635 250668 250399 250602 250708 250363 250493 250632 250299 249996 250316 250652 250282 250047 249663 249405 249092 250256 251314 250918 250888 250673 250452 250166 250440 251466 251092 250922 250745 250599 250301 251454 251583 251223 250936 251259 251006 250674 250772 250843 250453 250084 249802 251195 
291267 289824 288475 287260 286519 285744 286753 287853 286500 285225 284702 284613 284080 284951 286594 284266 281414 279465 278485 277433 277614 276053 274243 273865 273401 274131 274379 275196 276388 275747 275063 274639 274998 274904 275724 276498 275794 275522 275386 274807 274820 275388 275808 275058 274646 274278 274101 274591 276016 276904 276185 275741 275517 275042 274702 276450 276786 276043 275756 275562 275082 274510 275878 276292 275587 275064 274407 276033 275392 275990 276170 275439 274832 275122 275500 274917 275532 276318 275600 275103 275012 274678 274361 274928 275894 275149 274532 274841 274836 274656 274830 275944 275251 274669 274542 274703 274077 275254 276712 276066 275533 275427 275110 274691 274798 275714 275027 274522 274693 274623 274711 275316 275724 274979 274608 274603 274635 274207 275830 276132 275469 274863 275252 274678 274553 275844 277082 276324 275979 275608 275521 275035 276262 276690 275981 275589 275516 275052 274728 275964 276330 275663 275378 275532 275350 274876 276216 276274 275546 274965 275377 274911 274729 275774 276002 275251 274652 274124 274454 274053 274712 276247 275535 274977 274562 274073 275081 275439 277219 276448 275886 275793 275335 275384 276971 277211 276576 275923 275260 274628 275112 277000 277059 276299 275811 275260 274646 274009 274136 276197 275484 274923 274403 273951 273360 275328 276450 275697 275085 274391 274244 
291267 289898 288555 287369 286493 285951 286007 287091 285637 284711 284617 283990 283055 283157 284673 281538 274136 268920 268841 268696 269294 270608 270180 270520 271226 271830 272030 272502 272908 272908 272966 272982 272994 273052 273126 273194 273194 273194 273200 273206 273212 273212 273218 273218 273224 273224 273224 273230 273236 273236 273236 273236 273236 273236 273236 273236 273248 273248 273248 273248 273248 273254 273254 273260 273260 273260 273260 273260 273260 273260 273260 273260 273260 273260 273260 273260 273260 273266 273266 273266 273266 273266 273266 273266 273266 273266 273266 273278 273278 273278 273278 273284 273284 273284 273284 273284 273290 273290 273290 273290 273290 273290 273290 273290 273296 273296 273296 273296 273296 273296 273296 273296 273302 273302 273302 273302 273302 273302 273302 273302 273302 273302 273302 273302 273302 273302 273302 273302 273302 273302 273303 273309 273309 273309 273309 273309 273315 273315 273315 273315 273315 273315 273316 273316 273317 273317 273317 273317 273317 273318 273318 273319 273319 273320 273321 273321 273322 273323 273330 273330 273330 273330 273330 273330 273331 273331 273332 273332 273333 273333 273335 273335 273336 273336 273336 273337 273337 273339 273339 273339 273339 273339 273340 273340 273342 273342 273342 273343 273343 273344 273344 273348 273350 273353 273358 273358 273361 273361 273371 273376 273383 
291267 289808 288500 287512 286647 286007 286869 287577 286157 285332 284602 283922 283654 285096 286640 284844 283025 281291 280090 278144 277551 278616 277579 276895 276263 276572 276996 279111 279641 279254 279224 279235 279328 279265 279651 280501 280136 279945 279881 279762 279801 279999 280475 280131 279974 279773 280195 279902 279985 280227 279906 279562 279750 279620 279525 280311 280705 280329 280352 280275 280013 279827 279945 280199 279834 279499 279149 279514 279416 280807 281167 280767 280429 280265 280016 279739 279769 281335 281015 280645 280340 280050 279841 280665 281201 280860 280524 280365 280065 279749 280311 280923 280536 280229 280087 279971 280140 280217 280909 280583 280329 280027 280031 279692 280095 281115 280802 280668 280303 280021 280057 280153 280393 280053 279704 279892 279583 279247 279473 280297 279962 279666 280232 280736 280481 280477 280495 280165 279876 279687 279296 278951 279887 281125 280783 280538 280528 280260 279950 280053 280949 280569 280243 279937 279702 279442 279483 281108 280743 280400 280090 279781 279548 281266 281267 280897 280540 280320 280404 280250 280519 281019 280708 280324 280418 280137 279779 281126 281142 280827 280755 280503 280151 279870 279935 279981 279619 279268 278887 280551 280345 280390 280626 280276 279947 279756 279797 280085 280707 280859 280509 280397 280069 279955 279664 279689 281321 280946 280815 280509 280908 
291267 289878 288485 287171 286710 285910 287107 287523 286072 285293 284295 284267 283492 284949 286138 284038 280937 274899 272728 272150 271712 271805 269856 265811 261790 261925 262214 262514 264188 264188 264478 264648 264944 265020 265208 265416 265416 265440 265440 265464 265492 265528 265540 265540 265546 265552 265552 265564 265564 265564 265564 265564 265564 265570 265570 265570 265576 265576 265576 265582 265582 265588 265600 265606 265606 265606 265606 265606 265612 265612 265618 265618 265618 265618 265618 265618 265624 265624 265624 265624 265624 265624 265624 265624 265624 265624 265624 265630 265630 265630 265630 265636 265636 265636 265636 265636 265636 265642 265642 265642 265642 265642 265642 265648 265648 265648 265648 265648 265648 265648 265648 265648 265648 265648 265648 265648 265648 265648 265648 265648 265648 265648 265648 265648 265648 265648 265648 265648 265648 265648 265648 265654 265654 265654 265654 265654 265654 265654 265654 265654 265654 265654 265654 265654 265654 265654 265654 265654 265654 265654 265654 265654 265654 265654 265654 265654 265656 265656 265656 265656 265656 265658 265658 265658 265659 265659 265659 265660 265672 265672 265672 265672 265672 265672 265673 265673 265673 265673 265674 265674 265674 265675 265675 265675 265676 265676 265676 265676 265677 265678 265678 265683 265685 265689 265692 265696 265699 265699 265715 265723 265733 
291267 289897 288511 287361 286224 285098 286297 287705 286249 285162 284793 283879 284001 284987 287016 285535 284217 282075 281614 280305 280598 282673 281277 280248 279641 278969 279382 281373 283013 281930 281320 280557 280413 280551 282277 283535 282430 281988 281508 280782 281185 282833 283371 282278 281357 280726 281089 280977 282219 283459 282461 282012 281327 280841 281049 282773 283645 282605 282191 281775 280940 280965 282045 284153 283118 282706 281997 281523 281447 282879 283581 282551 281929 281700 281397 280925 283531 284165 283118 282491 281967 281506 280857 281923 282643 281609 280968 280750 280370 281263 281971 282793 281775 281614 280598 281177 280853 282139 284605 283493 282884 282180 281930 282533 282841 283495 282426 282194 281389 282174 281727 282557 284113 283008 282292 281682 280774 281763 282127 282497 281381 280413 279967 278966 278219 278709 283915 282859 281937 281273 281039 280856 282323 283113 282093 281805 281217 281375 280881 282561 284163 283138 282145 281309 280904 280638 281479 284537 283430 282589 281990 281652 280985 281554 282709 281676 280589 279674 281306 281657 283438 283678 282636 281851 281293 280741 280198 281444 282696 281642 280683 279669 280782 280329 283971 284237 283154 282203 281598 280845 281067 281894 283665 282534 282580 281922 281185 282372 282993 283103 282072 281101 280224 280647 280779 282086 283340 282218 281577 281370 280732 
291267 289894 288613 287364 286306 284949 286255 287387 285993 284937 284107 284194 284006 284134 284532 279462 274094 269871 264810 259184 257514 251126 245490 241952 240973 241401 241615 242263 242675 242675 242735 242787 242805 242833 242843 242869 242869 242875 242875 242875 242881 242881 242893 242893 242893 242899 242899 242899 242905 242905 242905 242905 242911 242911 242911 242911 242911 242911 242911 242911 242911 242911 242917 242917 242917 242917 242917 242917 242917 242917 242917 242917 242917 242917 242917 242917 242923 242923 242923 242923 242923 242923 242923 242929 242929 242929 242929 242929 242929 242929 242929 242929 242929 242935 242935 242935 242935 242935 242935 242935 242935 242935 242941 242941 242941 242941 242941 242941 242947 242947 242947 242947 242947 242947 242947 242947 242947 242947 242947 242947 242947 242947 242947 242947 242947 242947 242947 242947 242947 242947 242947 242953 242953 242953 242953 242953 242953 242953 242959 242959 242959 242959 242960 242960 242961 242961 242961 242961 242961 242961 242962 242962 242962 242962 242962 242962 242962 242962 242962 242962 242962 242962 242962 242962 242962 242962 242963 242963 242963 242963 242964 242964 242964 242964 242965 242965 242965 242966 242967 242968 242968 242968 242968 242968 242969 242970 242970 242970 242971 242973 242973 242975 242978 242981 242984 242987 242989 242989 243002 243010 243015 
291267 289855 288537 287354 286347 285223 286183 287759 286210 285229 284192 283971 283624 285332 286646 284137 278882 275542 271124 267822 266928 269022 267895 268028 268385 268658 269662 270342 271050 270710 270533 270523 270333 270293 270482 270916 270540 270297 270243 270105 270136 270384 270574 270214 269868 269700 269999 270192 270552 270782 270426 270165 270071 270008 269971 270778 271044 270640 270442 270322 270132 269933 270840 271128 270768 270507 270517 270319 270269 270602 270870 270505 270254 270801 270488 270440 270496 270596 270206 269851 270066 269740 269420 270458 270504 270119 269883 269664 269298 268958 270942 270958 270609 270281 269962 269916 269868 270888 271218 270903 270609 270593 270349 270143 270292 270924 270574 270281 270577 270247 269919 271244 271310 270915 270723 270422 270119 270955 271072 271186 270828 270458 270123 270222 270473 270546 271020 270621 270361 270110 269839 269630 269898 271502 271159 270866 270639 270773 270507 270524 270800 270481 270250 269966 269666 269473 269885 271293 270946 270713 270510 270198 270836 271007 271285 270925 270615 270311 270552 270497 270870 270910 270518 270451 270124 269822 269511 269556 270276 269894 270789 270470 270205 270114 270172 271378 271033 270908 270620 270405 270184 270217 270228 269891 269537 269170 269159 268886 269676 271043 270674 270388 270494 270299 269959 270560 270662 270315 270061 269731 269425 
291267 289839 288522 287644 286580 285419 286655 287055 285561 285736 284706 283637 282921 283277 283851 280868 272153 257517 251473 250485 247747 245463 244349 244003 244106 244459 244315 244929 245701 245701 245795 246107 246171 246317 246549 246673 246673 246673 246679 246685 246691 246715 246721 246721 246727 246727 246733 246739 246739 246745 246745 246745 246745 246745 246745 246745 246745 246745 246745 246745 246751 246751 246751 246751 246751 246757 246757 246757 246757 246757 246757 246757 246757 246763 246763 246763 246763 246769 246769 246769 246769 246769 246769 246769 246769 246769 246769 246769 246769 246769 246775 246775 246775 246775 246775 246775 246775 246775 246775 246775 246775 246775 246781 246781 246781 246781 246781 246781 246781 246781 246781 246781 246781 246781 246781 246781 246781 246781 246781 246781 246781 246781 246781 246781 246781 246781 246781 246781 246781 246781 246781 246781 246781 246781 246781 246781 246781 246782 246782 246782 246782 246782 246782 246782 246782 246782 246782 246782 246782 246783 246789 246789 246789 246795 246796 246796 246796 246796 246796 246796 246796 246797 246797 246798 246798 246798 246798 246798 246798 246798 246798 246798 246798 246798 246798 246798 246798 246798 246799 246799 246799 246800 246800 246800 246801 246801 246801 246801 246801 246802 246802 246805 246805 246807 246810 246812 246817 246817 246826 246834 246842 
291267 289752 288423 287289 286443 286028 287053 287981 286631 285946 284861 284653 284909 285127 285744 283103 277192 273374 273509 273093 276081 276821 276159 276097 275810 275486 275638 275995 277645 276952 276426 276225 276416 276315 276779 277721 277034 276533 276240 276325 276367 276923 277749 277065 276594 276380 276391 276380 277307 277707 277051 276714 276585 275957 275747 276727 277539 276824 277518 276857 276325 275921 276285 277403 276732 276309 275746 275368 274783 276069 278201 277462 277097 276638 276306 276844 277457 277917 277226 276851 277040 276659 276540 276727 277335 276622 276358 275861 275250 276040 276507 276733 276024 275527 275734 275386 274867 275907 277697 277003 276341 276204 276015 276080 276843 278121 277430 276870 276700 276129 276475 277343 277715 277012 276420 275773 275752 275977 277707 277973 277287 276805 276221 275685 276623 277607 278201 277507 277080 277002 276762 276173 276713 277869 277152 276488 276140 276805 276658 276828 277774 277045 276704 276382 276058 275672 276796 277864 277159 276759 276904 276960 276633 276701 276795 276151 275504 276328 275701 276861 277161 277515 276795 276176 276452 276355 277688 277877 277989 277294 276919 276691 276203 276686 276844 277376 276614 276094 275495 275659 275006 276257 277831 277097 276798 276631 276417 276174 277207 278191 277461 276866 276373 276770 276188 276657 278242 277546 277621 277447 276804 
291267 289869 288484 287520 286815 285670 286111 287271 285783 285217 284064 283345 283279 285106 285413 281224 273757 270445 266443 262392 261216 261151 259767 259789 259858 260008 260069 261279 262261 261897 261746 261697 261702 261522 262059 262455 262090 261866 261503 261827 261742 262011 262287 261929 261892 261773 262008 261692 262047 262319 261950 261699 261606 261701 261827 262143 262291 261941 262071 262136 261842 261629 262243 262625 262285 261995 261802 261830 261904 262017 262685 262318 261989 261828 261621 261952 262567 262775 262442 262380 262412 262089 262127 262215 262293 261957 261729 261687 262137 262033 262325 262501 262163 261831 261631 261497 261608 261661 262515 262140 261767 261468 261160 262050 262273 262723 262365 262165 261997 261695 261770 261777 262181 261809 261598 261283 261982 261794 262211 262771 262436 262101 262532 262240 261997 262013 262201 261831 261490 261933 261588 261312 261357 262499 262165 261785 261615 261320 261106 262117 262717 262376 262014 261683 262041 261700 261982 262554 262189 261827 261516 261988 261681 262348 262388 262061 261700 262368 262090 261762 262019 262492 262132 262385 261998 261735 262620 262719 262809 262459 262129 261785 261455 262188 262651 262697 262356 262251 261894 262035 261723 261743 262759 262407 262201 261953 261651 261599 262004 262065 261727 261368 261285 260978 261618 261747 262622 262262 261955 262188 262477 
291267 289812 288609 287245 286359 285974 286889 287785 286314 285484 284716 284512 283962 285392 286577 284203 278722 267789 261235 259636 259097 258950 256073 249287 240132 237651 237742 239036 239380 239053 238773 238686 238713 238594 238930 239366 239069 238820 238639 238468 238348 238840 239532 239184 239043 238819 238598 238548 238758 239280 238920 238583 238363 238170 238642 239500 239646 239294 239254 238939 238816 238974 239292 239344 239005 238800 238754 238438 238651 238706 239042 238692 238356 238713 238501 239095 239318 239438 239025 239022 239226 238949 238706 238962 239110 238723 238375 238799 239018 239159 239432 239488 239117 238961 238721 238627 238562 238636 238728 238353 238113 237848 237496 237375 237386 238888 238538 238202 237869 237577 237785 238838 239516 239166 238956 238747 239064 238720 238890 239364 239001 238639 238328 238019 238308 239718 239764 239389 239124 238798 238542 238323 239705 239965 239661 239281 239034 238718 239174 239225 239314 238967 238642 238373 238469 238914 239064 239424 239051 238739 238659 238468 238273 238811 239256 238966 238610 238336 238511 238329 238444 239924 239558 239247 238914 238830 238699 239710 239938 239573 239295 239302 239044 238906 239376 239382 239022 238868 238579 238315 238566 238582 238606 238249 239416 239120 238916 238604 238748 239032 238674 238740 238476 238244 237977 239519 239568 239250 239044 239336 239043 
291267 289793 288543 287266 286187 285492 285779 287473 286161 285403 284828 284056 283125 283170 284270 281112 272779 257839 246132 235442 222047 216883 215559 215329 215543 215539 215734 215909 217217 217217 217297 217537 217589 217687 217785 217877 217877 217883 217889 217895 217913 217931 217937 217937 217937 217937 217937 217937 217943 217943 217943 217943 217943 217943 217943 217943 217943 217943 217943 217943 217943 217943 217943 217943 217943 217943 217943 217943 217943 217943 217949 217949 217949 217949 217949 217949 217949 217949 217949 217955 217955 217955 217961 217961 217961 217961 217967 217967 217967 217967 217967 217967 217967 217967 217967 217967 217967 217967 217973 217973 217973 217973 217973 217973 217973 217973 217973 217973 217973 217973 217973 217979 217979 217979 217979 217979 217979 217979 217979 217979 217979 217979 217979 217979 217979 217979 217979 217979 217979 217979 217979 217979 217979 217985 217985 217985 217985 217986 217986 217986 217986 217986 217986 217986 217986 217986 217986 217986 217986 217986 217986 217986 217986 217986 217986 217986 217987 217988 217988 217988 217988 217989 217989 217990 217990 217990 217990 217990 217990 217990 217991 217991 217991 217991 217994 217994 217994 217994 217994 217994 217994 217994 217994 217994 217994 217995 217996 217997 217999 217999 217999 218006 218007 218010 218015 218020 218022 218022 218032 218038 218047 
291267 289852 288478 287201 286398 285745 286875 288081 286670 285467 285253 284420 283843 285066 286766 284694 281259 274987 272979 271352 271326 270919 266448 264604 264189 264041 264179 265101 266056 265314 264881 264606 264751 264798 265555 266057 265359 264983 264625 264463 264328 264805 265913 265169 264786 264110 264630 264183 265039 265971 265264 264674 264226 264199 264098 265119 266179 265449 265414 265139 264824 264338 265359 266407 265656 265140 264948 264697 264368 265297 266145 265459 264906 264526 264081 264035 265521 265777 265039 264652 264931 264919 264380 264751 265529 264815 264432 264100 263797 263499 264619 265439 264750 264768 264401 264025 263940 264499 266625 265938 265496 265149 264513 265010 265385 265931 265184 264808 264205 264395 264769 265163 265511 264738 264127 263732 263617 263009 265793 266149 265401 265152 265077 264672 264304 264755 265871 265142 264695 264147 264977 264590 264671 266045 265383 264956 264362 263846 263247 264261 266379 265683 265300 265112 264569 264172 265689 266089 265384 264809 264158 264053 264619 265071 265993 265298 265254 264777 264278 264558 264697 265417 264708 264107 264076 264245 264025 264679 265663 264977 265249 264924 264251 264125 264174 265964 265192 264770 264488 263912 264966 265225 265863 265122 265449 264748 264168 264171 264206 265691 264959 264273 264169 263749 263534 265235 266124 265367 264912 265260 264606 
291267 289938 288647 287371 286701 285693 286281 286805 285349 284559 283908 283931 283410 284826 284408 280034 267153 249037 238401 231052 230684 231588 231588 231960 232230 232726 232970 233496 234012 234012 234044 234080 234114 234126 234166 234184 234184 234184 234184 234184 234190 234190 234190 234190 234196 234196 234208 234214 234214 234220 234220 234220 234220 234226 234226 234226 234226 234226 234226 234226 234226 234226 234226 234226 234226 234226 234226 234226 234226 234232 234232 234232 234232 234232 234232 234232 234232 234232 234232 234232 234232 234232 234232 234232 234232 234232 234232 234232 234232 234232 234232 234232 234232 234232 234232 234232 234232 234232 234232 234232 234232 234232 234232 234232 234232 234232 234232 234232 234232 234232 234232 234232 234232 234232 234232 234232 234232 234232 234232 234232 234232 234232 234232 234232 234232 234232 234232 234232 234232 234232 234232 234232 234238 234238 234238 234238 234238 234239 234239 234239 234240 234240 234240 234240 234240 234240 234240 234240 234240 234241 234241 234241 234241 234241 234242 234242 234242 234242 234242 234242 234244 234244 234244 234244 234245 234246 234246 234246 234246 234246 234247 234247 234247 234247 234247 234247 234247 234248 234248 234248 234248 234248 234249 234249 234251 234252 234253 234254 234254 234254 234254 234256 234258 234259 234264 234268 234271 234271 234278 234282 234289 
291267 289857 288571 287122 286391 285371 286107 287443 286081 284884 284600 284057 283174 284182 285313 280303 271793 268047 265778 261983 259042 251728 246671 245942 246215 246175 246395 246927 248169 247816 247517 247215 246971 246817 248245 248539 248164 247842 247708 247458 247221 247685 248181 247855 247556 247336 247454 247481 247873 247981 247642 247596 247523 247462 247371 247435 248001 247652 247373 247413 247251 247288 247343 247827 247480 247139 246987 246666 247409 247945 248013 247664 247388 247363 247184 247189 247985 248311 247971 247895 248034 247723 247465 247735 247873 247480 247147 247164 246802 247063 247433 248367 248004 247776 247492 247219 246912 248381 248625 248269 247930 247685 247389 247142 247169 248591 248252 247896 247949 247634 247516 247673 247917 247581 247315 247036 246748 247784 248181 248213 247870 247515 247230 247157 248034 248267 248403 248010 247761 247556 247297 247083 247371 248199 247831 247625 247865 247761 247468 247576 247772 247383 247115 246835 247195 247204 247968 248403 248032 247786 247460 247236 247015 248052 248316 247977 247648 247785 247404 247078 247516 248804 248454 248290 247929 247571 248323 248374 248418 248043 247915 247628 247696 247422 247427 248575 248220 247936 247880 248432 248078 248157 248163 247796 247431 247132 246906 247356 247354 248549 248182 247924 247693 248016 247854 248087 248189 247824 247480 247706 247945 
291267 289722 288348 287032 286418 285618 287247 288319 286839 285791 284927 284188 284661 285542 286426 283739 280593 276992 273145 269550 266753 266495 265044 264478 264411 264765 264994 265653 267039 266263 266141 265817 265657 265753 266393 267137 266365 266141 265896 265960 266145 266855 267759 267057 266611 266115 266009 266053 266927 267581 266879 266363 266073 266239 265779 266551 267381 266681 266504 266030 266086 265500 266729 267173 266423 265958 265755 265324 266035 266497 267397 266757 267249 266626 266459 266195 266825 267313 266606 266814 266842 266181 266530 267515 268083 267369 266817 266408 265878 266167 267711 268459 267831 267143 266885 266333 266056 266157 267825 267101 266466 265755 266258 266440 267103 267485 266822 266200 266199 265635 265199 265695 266935 266208 266418 266409 266308 266117 266989 267195 266505 266487 266850 267108 266602 266621 267263 266517 266464 265961 265249 265758 266321 267511 266785 266162 266095 266650 266344 267159 267350 266673 266123 265483 265546 266633 267216 267575 266825 266489 265937 266143 266013 266613 267235 266565 265989 265455 264950 264906 265311 267257 266515 266205 265658 264959 266323 266656 268132 267437 267154 267252 267373 266698 266863 267527 266819 266960 266759 266303 266767 266828 267599 266914 266313 266236 266369 265792 267509 267737 267027 266472 266269 266964 266459 266463 267167 266530 266136 265576 265375 
291267 289827 288611 287477 286982 285821 286221 286749 285425 284399 283833 283274 283018 284208 284467 278478 267797 255852 249097 245497 244337 246571 246248 246483 246725 246910 247200 247600 248070 248070 248076 248104 248116 248164 248170 248198 248198 248198 248198 248198 248198 248198 248204 248204 248210 248210 248210 248210 248222 248222 248222 248234 248234 248234 248234 248234 248234 248234 248234 248234 248234 248234 248234 248234 248234 248234 248234 248240 248240 248246 248246 248246 248246 248246 248246 248246 248246 248246 248246 248246 248246 248246 248246 248246 248246 248246 248246 248246 248246 248246 248246 248246 248246 248246 248246 248252 248252 248252 248252 248252 248252 248252 248252 248252 248252 248252 248252 248252 248252 248252 248252 248258 248258 248258 248258 248258 248258 248258 248258 248258 248258 248258 248258 248258 248258 248258 248258 248258 248264 248264 248264 248264 248264 248264 248264 248264 248264 248264 248264 248264 248264 248264 248265 248265 248265 248265 248265 248271 248271 248271 248271 248271 248271 248271 248273 248273 248273 248273 248273 248274 248274 248275 248275 248275 248275 248275 248275 248275 248275 248275 248276 248276 248276 248277 248277 248279 248279 248280 248280 248280 248282 248282 248282 248282 248283 248283 248283 248283 248284 248284 248284 248289 248293 248295 248297 248298 248300 248300 248310 248321 248332 
291267 289893 288576 287256 286123 285470 286049 287659 286280 285266 284337 284510 283422 284412 286978 284971 281931 278355 276898 277090 278507 279396 276912 276355 275948 276627 276268 276774 277850 277132 277002 277134 276826 276718 277404 278450 277768 277639 277646 277408 277060 277562 278078 277296 276871 276586 276516 276822 277920 278524 277788 277410 277109 277078 276527 277292 278486 277833 277707 277269 277067 277293 277850 278144 277476 276989 277221 277220 277354 277866 278446 277735 277281 276779 276811 276840 277288 277998 277240 277986 277638 277363 277081 277454 278116 277382 277082 276416 276866 276570 276990 278848 278137 277625 277530 277836 277327 278142 278280 277545 276903 276394 276154 277060 278044 278896 278244 277943 277421 278449 277776 277794 278710 278003 277343 277231 277607 276954 277516 278052 277414 276690 276290 276544 276310 277098 278636 277911 277536 277392 277114 276920 277292 278578 277937 277496 276905 276666 276788 277974 279251 278614 278305 278087 277460 277168 277175 278616 277965 277408 277035 277019 276402 276726 277975 277262 276718 276622 276392 275682 276297 278569 277844 278102 278003 277731 277130 278702 278866 278234 277602 277412 276903 276607 277613 277767 277059 276593 277006 276418 275788 277074 277690 276999 276410 276151 275844 276098 278017 278167 277467 277683 277067 276451 276729 276968 277120 276379 275948 276637 277328 
291267 289823 288476 287100 286932 285849 286683 287823 286430 285268 284224 283667 283137 285188 286601 284290 280316 273968 271290 268294 264271 263350 260292 259462 259488 259361 259256 260836 262508 262134 261962 261818 261916 261867 262362 262896 262537 262280 262352 261989 262003 262426 262764 262450 262275 261996 261729 261402 262630 263032 262657 262364 262307 262275 262000 262736 262822 262473 262674 262400 262173 261882 261992 263248 262870 262541 262223 262564 262632 262738 262912 262538 262266 262710 262570 262351 262550 262584 262211 261913 261614 262073 262625 262676 262770 262384 262073 261745 262319 262519 262612 262718 262375 262527 262326 262302 262033 263130 263172 262798 262548 262521 262751 262598 262632 262722 262408 262065 261779 261724 261926 262240 262984 262642 262400 262165 262252 261879 262166 263188 262853 262443 262150 262932 262610 262658 262852 262501 262202 262022 261721 261556 262872 262872 262504 262767 262724 262437 262141 262170 262929 262614 262544 262207 261881 261536 262159 262183 261853 261741 261381 262264 261914 262022 262068 261684 261364 261448 261107 262209 262394 262548 262205 261901 261782 261794 261992 262943 263120 262788 262514 262170 261840 261619 263119 263373 263024 262722 262353 262198 261857 262268 263509 263098 262792 262798 262492 262585 262922 262923 262594 262270 262311 262039 261764 262013 262702 262347 262012 262270 261961 
291267 289792 288629 287369 286105 285319 286329 287439 286060 285921 285283 284479 284324 285121 285953 284214 283203 282240 281689 280499 280851 283542 282478 281993 281547 281197 280833 282039 283333 282643 282390 282416 282214 281814 282057 283761 283027 282737 282156 281996 282358 283455 284107 283383 282958 282681 282798 283539 284025 284259 283549 282990 282646 282611 282707 283631 284291 283566 283234 282914 282920 282627 283635 283849 283130 282837 282379 282394 282041 282883 283369 282625 282619 282230 281816 281878 283343 283805 283070 282656 282703 282537 282529 282909 283945 283287 282703 282300 282058 282879 283857 284509 283760 283372 283119 282814 282991 283639 284119 283389 282854 282491 281939 281450 283187 283945 283221 282839 282693 282287 282260 282443 284059 283334 282719 282444 282495 282565 283719 283753 283000 282833 282558 282328 282325 283887 284649 283957 283495 282841 282281 281767 282987 283717 283000 282627 281985 281477 282706 283008 283584 282912 283509 283368 283057 282580 283582 283884 283163 282564 281961 283019 283316 283584 283830 283108 282473 282576 282531 281920 283476 284146 283424 283015 282476 282036 282660 283126 284746 284098 283891 283279 282690 282332 283087 283264 282553 282150 281481 281158 281328 282737 284633 283909 283296 283023 282908 282306 283056 284194 283463 282929 282735 282492 283717 284143 284663 283912 283508 283247 283110 
291267 289834 288575 287500 286699 285704 286495 287209 285801 284944 284722 283986 283971 284993 286258 283144 279227 276995 276098 273785 273536 273243 272298 272006 271996 272157 272607 273329 275253 275253 275429 275669 275805 275941 276155 276361 276361 276395 276405 276405 276429 276429 276435 276435 276435 276441 276441 276441 276447 276447 276447 276453 276465 276471 276471 276471 276471 276471 276471 276471 276471 276477 276477 276489 276489 276489 276489 276495 276495 276495 276495 276495 276495 276495 276495 276495 276495 276501 276501 276501 276501 276507 276513 276513 276513 276513 276513 276513 276519 276519 276525 276525 276525 276531 276531 276531 276531 276531 276531 276531 276531 276537 276537 276537 276537 276537 276537 276537 276537 276537 276537 276543 276543 276543 276543 276543 276543 276543 276543 276549 276549 276549 276549 276549 276549 276549 276549 276549 276549 276549 276549 276549 276549 276549 276549 276549 276549 276549 276550 276550 276550 276550 276550 276550 276551 276551 276551 276551 276551 276551 276551 276551 276551 276551 276551 276551 276552 276558 276558 276564 276564 276565 276565 276565 276566 276566 276567 276568 276568 276568 276568 276568 276569 276569 276570 276570 276570 276570 276570 276570 276570 276570 276570 276570 276570 276570 276570 276570 276571 276572 276572 276575 276578 276580 276583 276589 276591 276591 276600 276612 276621 
291267 289877 288418 287557 286598 285800 286347 287191 285886 284657 283708 283008 282523 284468 285016 279696 267914 257271 248684 246707 245694 246721 246434 246227 246403 246821 247871 248483 248675 248675 248755 248777 248803 248821 248895 248947 248947 248947 248947 248947 248953 248965 248983 248983 248983 248983 248983 248983 248983 248983 248983 248983 248983 248983 248983 248983 248983 248983 248983 248983 248983 248983 248989 248995 248995 248995 249001 249001 249001 249007 249007 249007 249007 249007 249007 249007 249007 249013 249013 249013 249013 249013 249019 249019 249019 249019 249019 249019 249019 249019 249019 249019 249019 249025 249025 249025 249025 249025 249025 249025 249025 249025 249025 249031 249031 249031 249031 249031 249031 249031 249031 249031 249031 249031 249031 249031 249031 249031 249031 249031 249031 249031 249031 249031 249031 249031 249031 249031 249031 249031 249031 249031 249031 249031 249031 249031 249031 249031 249031 249031 249037 249037 249037 249037 249037 249037 249037 249037 249037 249038 249038 249038 249038 249038 249038 249038 249038 249038 249038 249039 249040 249040 249040 249040 249040 249041 249042 249042 249042 249042 249042 249043 249043 249043 249043 249043 249043 249043 249043 249043 249043 249043 249043 249043 249044 249044 249044 249044 249044 249046 249046 249050 249050 249052 249058 249061 249065 249065 249075 249079 249087 
291267 289871 288559 287434 286340 285427 285665 287057 285686 285296 284405 284009 283162 284408 286301 284063 281245 280246 280980 280177 281311 280871 279269 277739 275401 271487 269016 269722 270502 270191 270099 269951 270314 270542 271050 271384 271027 270797 270705 270758 270614 270902 271256 270916 270615 270757 270991 270883 271006 271342 270991 270697 270429 270515 270887 271332 271512 271179 270855 270843 270897 270734 270968 271184 270843 270674 270381 270268 271157 271392 271510 271147 270890 270721 270451 271147 271322 271366 271011 271366 271129 270803 271130 271184 271880 271505 271320 271288 270995 270751 271472 271642 271274 271029 270821 270793 270444 270554 271912 271547 271240 271083 271383 271213 271284 271582 271241 271063 271157 270907 270630 270746 270816 270452 270141 269814 269996 269764 271442 271684 271314 270978 270709 270392 271295 271342 271878 271558 271226 270940 270609 271255 271324 271698 271361 271584 271357 271006 270950 271076 271368 271046 270769 270766 270802 270480 271000 271102 270738 270374 270047 269735 270742 270823 271535 271208 270908 270693 271088 271143 271222 271307 270962 271095 271133 270935 270803 271070 271302 270952 270669 270833 270551 270896 270959 271015 270652 270382 270053 269900 269676 271576 271606 271251 270996 270724 270431 270456 270517 272158 271783 271461 271609 271262 270896 270917 271157 270795 270464 270212 270381 
291267 289922 288494 287603 286422 285788 286715 287579 286176 285531 284475 284182 283619 284587 284499 277017 264993 248503 241813 235399 230913 226031 221791 221697 222009 222379 222716 223166 223528 223528 223586 223604 223614 223626 223672 223724 223724 223730 223730 223730 223730 223730 223730 223730 223742 223742 223748 223754 223754 223754 223754 223754 223754 223760 223760 223760 223760 223760 223760 223760 223760 223760 223760 223772 223772 223772 223772 223772 223772 223778 223784 223784 223784 223784 223790 223796 223796 223796 223796 223796 223796 223796 223796 223796 223796 223796 223796 223796 223796 223802 223802 223802 223802 223802 223802 223808 223808 223814 223814 223814 223814 223814 223814 223814 223814 223814 223814 223814 223814 223814 223814 223814 223814 223814 223814 223814 223814 223814 223814 223814 223814 223814 223814 223814 223814 223814 223826 223826 223826 223826 223826 223826 223826 223826 223826 223826 223826 223826 223826 223826 223826 223826 223826 223826 223826 223826 223827 223834 223834 223834 223834 223834 223834 223834 223834 223834 223834 223834 223836 223836 223837 223838 223838 223838 223838 223839 223839 223839 223839 223839 223839 223840 223840 223840 223840 223840 223840 223841 223841 223841 223843 223843 223843 223843 223844 223845 223845 223845 223846 223846 223846 223847 223851 223852 223853 223857 223864 223864 223874 223880 223890 
291267 289878 288702 287469 286506 285499 286113 287335 285957 285350 284554 284269 284033 285007 286605 284303 281406 280244 280051 280295 280069 279933 278868 278354 278221 277962 278125 280130 281130 280742 280650 280478 280883 281017 281444 282456 282083 281811 281478 281872 281864 282336 282570 282189 281981 281812 281743 281526 281924 282600 282257 282040 281725 281866 281689 282138 282458 282103 281812 281561 281820 281522 282356 282478 282084 281981 282178 281928 281938 282048 282130 281785 281488 281235 281114 281291 282218 282360 282010 281889 281789 281896 281704 282098 282314 281939 281675 282252 281943 281602 281752 282802 282437 282130 281831 281671 282549 282718 282770 282445 282131 281762 281833 281508 281566 283068 282730 282487 282095 281840 281639 282428 282498 282156 281911 282157 281842 281762 281808 282646 282280 281970 281626 281729 281991 282536 282574 282190 282316 282095 282156 281884 282062 282252 281882 281730 281417 281526 281548 281734 282261 281917 282504 282217 282472 282146 282257 282309 281919 281575 281851 281646 281405 282540 282648 282301 282541 282161 281851 281537 282804 283090 282727 282509 282223 281962 281910 282199 282328 281943 281697 281506 281927 281626 281686 282451 282085 281751 281874 281614 281819 281826 283030 282630 282311 282014 281772 281670 281746 283184 282794 282709 282380 282047 281724 281730 281935 281568 281427 281065 280833 
291267 289804 288458 287437 286593 285716 286425 287475 286080 284976 284564 283815 283462 284830 286076 283483 280007 275785 270161 267639 265671 261170 250143 245290 243902 244381 244852 245515 246517 246180 246088 246492 246822 247062 247154 247502 247502 247518 247548 247560 247576 247604 247634 247634 247646 247646 247652 247652 247658 247676 247676 247676 247676 247682 247682 247682 247688 247688 247688 247688 247694 247694 247700 247706 247706 247706 247712 247718 247718 247724 247724 247724 247724 247724 247724 247724 247724 247730 247730 247730 247730 247730 247730 247730 247736 247736 247736 247736 247736 247736 247736 247748 247748 247748 247748 247748 247754 247754 247766 247766 247766 247766 247766 247772 247772 247778 247778 247778 247778 247778 247778 247778 247778 247778 247778 247778 247778 247778 247778 247778 247778 247778 247778 247778 247778 247778 247778 247778 247778 247778 247778 247784 247784 247790 247790 247790 247790 247791 247791 247791 247791 247791 247791 247791 247791 247791 247791 247791 247791 247792 247793 247793 247793 247793 247793 247793 247794 247794 247794 247795 247795 247795 247795 247796 247796 247797 247797 247797 247798 247798 247798 247799 247799 247799 247799 247799 247799 247800 247801 247801 247801 247801 247801 247801 247801 247802 247803 247805 247805 247805 247805 247811 247812 247817 247821 247824 247829 247829 247845 247850 247861 
291267 289849 288441 287462 286539 285814 286797 287859 286406 285708 285110 284803 283428 283981 283563 276449 264102 257296 254154 255097 257343 259026 258175 258013 257668 257554 258174 259022 259870 259553 259425 259242 259464 259320 259850 260186 259839 259634 259586 259398 259342 260036 260288 259987 259748 259457 259621 259336 259414 260510 260177 260146 259962 259776 259716 259858 260098 259744 259493 259590 259524 259743 259792 260298 259930 259807 259494 259692 259760 260178 260306 259965 259883 259598 259430 259125 260116 260322 259963 259652 259426 259823 260059 260122 260232 259881 259686 259483 259306 259568 260478 260526 260222 259970 259791 259495 259206 260026 260120 259790 259439 259314 259084 258970 259062 259998 259613 259824 259499 259734 259648 259830 260554 260194 260241 259926 260474 260135 260154 260164 259769 259507 259169 259280 259003 259184 260208 259841 259581 259667 259345 259304 260702 260762 260423 260217 259899 259566 259284 259319 260938 260640 260244 260301 259972 259861 259968 260070 259745 259446 259621 259947 259737 259818 259962 259598 259331 259766 259901 259645 259786 260162 259802 259697 259315 259284 258953 259782 259813 259458 259175 258859 258575 259205 259235 260269 259916 259948 259637 260283 260053 260191 260311 259951 259733 260100 260087 259756 259772 259823 259478 259194 258963 258666 258759 259900 260256 259936 259697 259481 259818 
291267 289926 288548 287646 286280 285843 286789 287375 286013 284859 284260 284157 282926 283824 285495 279904 270679 264102 257622 253195 250291 251592 250979 250671 251913 251865 251942 252520 253768 253374 253201 252923 252744 252922 253832 254348 253978 253784 253786 253532 253419 253634 254306 253991 253702 253380 253195 253057 253344 254430 254045 253835 253813 253662 253736 253988 254118 253790 253578 253368 253208 252925 253468 253558 253135 252804 252797 252532 252262 253158 254588 254303 253990 253664 253479 253397 253578 254456 254149 253937 253649 253494 253467 254356 254402 254068 253901 253540 253346 253223 253710 253966 253629 253350 253222 252943 252702 253472 254590 254235 254046 253750 253783 253550 253694 254616 254256 253962 253752 253965 253824 253876 254430 254050 253691 253459 253979 254147 254166 254166 253806 253455 253413 253206 252821 252856 254266 253900 253610 253335 253756 254131 254238 254427 254078 253767 253623 253305 253552 254068 254270 253887 254004 253789 253470 253266 253386 254856 254480 254154 253824 253510 253391 253513 254945 254585 254294 253951 253603 254364 254553 254599 254249 253900 254021 254432 254096 254134 254200 253867 253543 253197 252870 254221 254239 254585 254211 253903 253590 253494 253102 253208 254808 254484 254177 253853 253573 253264 254350 254826 254496 254293 253969 253774 253552 253572 254485 254110 253779 253431 253184 
291267 289853 288570 287465 286346 285845 287041 287635 286225 285119 284598 283893 284494 285191 285875 284038 281586 275312 266803 264433 264285 265388 264540 264373 264017 263884 263703 264900 266452 265749 265264 265145 264796 264582 265702 266236 265531 265005 264671 264444 264723 265642 266310 265628 265472 265346 264998 264842 265236 265714 264997 264368 263828 263824 264426 264946 266880 266224 265805 265899 265630 265401 265788 266398 265670 265101 265117 264948 265196 265772 266586 265886 265348 265101 264597 264976 265646 266922 266209 265781 265226 264632 264730 265694 266014 265299 265275 264605 265477 265621 265834 265890 265168 264532 265018 264482 265524 265678 266726 265997 265420 265531 265552 265093 266178 266498 265814 265298 264921 264275 264885 265556 266336 265617 265373 264928 264651 264299 264630 266462 265771 265154 265348 264924 264839 265936 266054 265301 264731 264772 264258 265004 265984 266614 265944 265538 265401 265152 266286 266298 266452 265760 265255 264579 264110 263986 264493 267667 266989 266533 266321 265672 265238 265754 265854 265139 264442 264176 263596 262940 265236 267456 266726 266290 265673 265073 264503 264808 266528 265788 265268 264738 265423 264700 264768 266320 265662 264917 265763 265465 265098 266725 266911 266306 265666 265433 265248 264790 265621 266329 265610 265375 264793 265257 264685 267422 267523 266824 266212 265897 265425 
291267 289858 288682 287432 286042 285482 286197 287149 285838 284766 284205 283330 282981 283468 284540 279204 261773 236241 225381 223616 225878 227036 227036 227227 227461 227813 228249 228393 228579 228579 228609 228609 228627 228655 228667 228717 228717 228717 228723 228729 228729 228741 228747 228747 228747 228753 228753 228759 228759 228759 228759 228765 228765 228765 228765 228771 228771 228771 228771 228771 228771 228771 228771 228771 228771 228777 228777 228777 228777 228777 228777 228777 228777 228777 228777 228777 228777 228777 228777 228777 228777 228777 228777 228777 228777 228777 228783 228783 228783 228783 228783 228783 228783 228783 228783 228783 228783 228783 228783 228783 228783 228783 228783 228783 228789 228789 228789 228789 228789 228789 228789 228789 228789 228789 228789 228789 228789 228789 228789 228789 228789 228789 228789 228789 228789 228789 228789 228789 228789 228789 228789 228789 228789 228789 228789 228789 228789 228789 228790 228790 228791 228791 228792 228792 228792 228792 228792 228792 228792 228792 228792 228792 228792 228792 228792 228792 228792 228792 228792 228792 228792 228792 228792 228792 228792 228792 228792 228792 228792 228792 228793 228795 228795 228795 228796 228796 228796 228796 228796 228798 228799 228800 228800 228800 228800 228801 228802 228802 228802 228805 228805 228810 228811 228812 228816 228828 228831 228831 228837 228842 228850 
291267 289922 288508 287389 286404 285825 286973 287697 286238 285161 284410 284155 285173 286234 286815 285016 282330 277504 276376 275082 273571 273372 271492 270021 270169 270405 270992 271278 272624 272243 272294 272413 272567 272484 272936 273236 272863 272622 272649 272560 272659 273230 273476 273134 272850 273115 272991 272794 273120 273462 273131 272917 272529 272839 272607 272712 273536 273133 272986 272782 272861 272602 272700 273854 273454 273214 272891 273279 273045 273380 273510 273127 272814 273165 273233 272940 273108 273222 272896 272735 272481 273276 272960 273028 273414 273043 273188 272919 272961 272744 273682 273720 273420 273273 272952 272699 272355 272564 272834 272496 272132 271964 272514 272538 272852 273644 273330 273083 273225 273026 273059 273166 273352 273009 272595 272723 272385 272209 272262 273170 272792 272535 272479 272301 272370 273278 273314 272939 272749 272507 273257 273254 273374 273464 273144 273166 273072 272848 272704 272888 273208 272873 273085 272849 272521 272197 272259 272995 272645 272275 271925 271550 271448 272590 274015 273640 273339 273061 272812 272606 272761 274149 273764 273430 273108 272860 272521 273267 274129 273769 273409 273246 272872 272557 274033 274039 273701 273382 273119 272823 273226 273762 273854 273524 273202 272977 273107 273048 273450 273637 273302 273156 272826 272496 272180 272196 272780 272434 273559 273194 273169 
291267 289737 288551 287389 286000 285376 286051 287499 286154 285028 284093 283389 282923 284307 285979 283300 278915 277105 277912 276638 276033 274299 272558 271909 271343 271198 271213 272290 273538 273027 272757 273218 272938 273105 273830 274954 274277 273778 273465 272939 272615 273784 274346 273652 273195 272738 272848 272557 273214 274474 273726 273631 273357 273491 273062 273602 274356 273656 273149 272629 272836 272909 273218 274258 273505 273372 273697 273086 272789 274144 274422 273665 273201 272947 272989 272830 273608 274242 273548 272926 273028 273502 272937 273142 274064 273431 272708 272320 271722 271785 273080 275238 274581 273996 273580 273910 273784 274020 274538 273802 273120 272694 272781 272627 274270 274674 273973 273497 273764 273523 272828 272956 273948 273328 272917 272240 272392 272273 273224 274502 273783 273638 273028 272886 272643 273184 275068 274389 273880 273313 273529 273795 273998 274562 273819 273221 273190 272468 271927 273326 274722 274012 273341 273258 272676 272009 273526 274606 273867 274379 273856 273847 273379 273973 275039 274310 273755 273318 273234 273847 274095 274633 273894 273778 273522 273826 273999 274117 274281 273538 272948 272928 273808 273681 273892 274060 273356 272750 272935 272806 273191 274595 274721 273971 273599 273331 272884 273215 273524 275023 274303 274165 273579 273354 272939 274053 274351 273710 273223 272545 272474 
291267 289910 288525 287538 286528 285669 287009 287739 286332 285438 284478 284108 283652 285169 286397 284976 283355 280570 279005 278378 276706 275752 274623 273994 273322 273254 273215 274860 276258 275725 275587 275785 275689 276028 276307 276829 276460 276251 276210 276235 276034 276191 276917 276613 276302 276286 276151 275816 277063 277295 276944 276639 276278 276067 276635 276849 277295 276924 276672 276382 276615 276351 276471 276799 276433 276764 276464 276460 276864 276941 276993 276607 276483 276150 276039 275842 276019 277545 277205 276980 276905 276650 276409 276475 276697 276297 275986 276026 275725 275520 276043 277437 277091 276972 276688 276415 276194 276319 276475 276143 275932 275681 275340 275007 275007 276279 275892 275632 275276 274962 276636 277133 277289 276934 276839 276992 276655 276423 276451 276597 276234 276015 275627 276275 276006 277469 277493 277147 276985 276653 276565 276271 276899 276951 276656 276326 276482 276153 275800 275811 276565 276172 275867 275544 275783 275421 276561 276869 276479 276787 276451 277019 276876 277092 277094 276696 276369 276026 275769 275449 277345 277441 277145 276937 276771 276465 276209 276281 276361 276023 275680 275300 276191 275865 275964 277626 277254 276966 276667 277235 276857 276892 277028 276658 276489 276846 276720 276436 276446 276467 276112 276779 276450 276385 277265 277300 277312 276937 276591 276229 276886 
291267 289876 288503 287341 286003 285358 287141 287943 286512 285496 284860 283728 283140 283966 285521 281610 269895 259763 257275 252963 246655 246704 245360 245206 245204 245382 246082 246586 247350 247350 247694 247936 248004 248070 248200 248358 248358 248370 248370 248382 248392 248408 248420 248420 248420 248420 248426 248426 248426 248432 248432 248432 248432 248444 248444 248444 248444 248444 248450 248450 248450 248450 248450 248456 248456 248456 248456 248456 248462 248462 248462 248462 248462 248462 248462 248468 248468 248468 248468 248468 248468 248468 248468 248468 248474 248474 248474 248474 248474 248474 248474 248474 248474 248480 248480 248480 248480 248480 248480 248480 248480 248480 248486 248486 248486 248486 248486 248486 248486 248486 248486 248492 248492 248492 248492 248492 248492 248492 248492 248498 248498 248498 248498 248498 248498 248498 248498 248498 248498 248498 248498 248498 248498 248498 248498 248498 248499 248499 248499 248499 248499 248499 248499 248499 248505 248507 248507 248507 248507 248507 248507 248507 248509 248509 248509 248509 248509 248509 248509 248509 248509 248509 248509 248510 248510 248510 248510 248511 248512 248512 248512 248512 248512 248513 248513 248515 248515 248516 248517 248517 248517 248517 248517 248517 248519 248519 248519 248519 248523 248525 248525 248528 248528 248531 248533 248534 248539 248539 248548 248559 248564 
291267 289759 288445 287141 286380 285508 286443 287585 286197 285185 285261 284372 283686 285479 285954 282543 277294 272476 269923 267865 266170 264311 258014 246350 241301 241285 241402 241949 243079 243079 243261 243497 243603 243635 243989 244175 244175 244181 244187 244227 244249 244267 244291 244291 244291 244291 244297 244297 244297 244303 244303 244303 244303 244303 244309 244309 244315 244315 244315 244321 244321 244321 244321 244321 244321 244321 244327 244327 244327 244327 244327 244327 244327 244327 244327 244333 244333 244333 244333 244339 244339 244339 244339 244345 244345 244345 244345 244345 244345 244345 244345 244345 244345 244345 244345 244345 244345 244351 244351 244351 244351 244351 244351 244351 244351 244351 244351 244351 244351 244351 244351 244351 244351 244351 244351 244351 244351 244351 244351 244351 244351 244357 244357 244357 244357 244357 244357 244357 244357 244357 244357 244357 244357 244358 244358 244358 244358 244358 244365 244367 244367 244367 244367 244367 244367 244368 244368 244368 244368 244368 244368 244369 244370 244370 244370 244370 244370 244370 244370 244370 244370 244370 244370 244370 244370 244370 244370 244371 244371 244371 244371 244371 244373 244373 244373 244373 244373 244374 244375 244375 244376 244378 244379 244379 244381 244382 244382 244382 244383 244383 244383 244387 244390 244392 244398 244404 244406 244406 244417 244420 244423 
291267 289827 288479 287316 286405 286205 287191 287779 286333 285890 285029 283862 283703 284670 285803 283746 280875 278159 276811 275864 276730 275157 269669 269033 268767 269435 269798 270453 271307 270973 270726 270786 270651 270670 271101 271693 271382 271125 270871 270939 270865 271131 271813 271470 271178 270892 270640 270784 271583 272171 271835 271571 271323 271427 271356 271423 271859 271476 271702 271365 271545 271335 271405 271475 271140 270817 270783 270744 271767 271791 271817 271492 271147 271040 271603 271555 271633 271639 271250 270834 270629 270808 271275 271485 272037 271731 271415 271158 270988 271077 271403 271781 271426 271214 271140 271046 271346 271685 271847 271467 271404 271701 271603 271437 271477 271517 271162 271812 271502 271230 270982 272215 272403 272058 271718 271929 271647 271399 271435 271545 271210 270953 270611 270899 270533 271487 271715 271341 270991 271037 271452 271205 271591 271619 271229 270886 271276 271501 271381 271418 271474 271147 270797 270501 270272 269912 272032 272220 271825 271600 271403 271495 271206 271348 271612 271237 270912 270690 270385 270056 271749 272343 271993 271666 271434 271640 271884 271982 272010 271635 271273 271536 271670 271379 271403 271431 271056 271764 271525 271126 270859 272287 272379 272045 271846 271646 271314 270981 271074 271656 271287 270961 271561 271373 271861 271960 272003 271616 271352 271355 271104 
291267 289852 288536 287593 286565 285813 286657 287257 285814 284749 284367 283755 283522 284295 285757 283537 281816 279425 277489 275794 274948 272966 270227 269006 268932 268812 269206 270671 272331 271216 270750 269972 269663 269377 270730 271826 270766 270552 269950 269737 269380 271236 271558 270520 269727 269302 269192 269229 269576 272016 271013 270735 270265 270034 269794 270280 271424 270330 269606 269028 269249 269711 270918 272674 271579 270897 270231 269391 269562 271376 272140 271133 270240 269468 268976 269468 270976 271870 270818 269865 269885 269480 269759 270162 271418 270357 269638 269026 268390 267854 269128 271944 270870 270768 269916 269082 269492 270692 271130 270070 269095 269020 269017 269056 269560 271592 270549 269593 269395 269449 269500 271080 272424 271413 270463 269867 269111 269105 269646 272686 271710 270794 270004 269260 270588 272026 272696 271568 271007 270526 270285 270378 271006 271466 270433 269879 269553 269508 269191 269614 271288 270167 269361 269036 268237 268911 269903 272081 270985 270386 271297 270467 270114 271213 271349 270221 269542 269558 269327 268629 269553 271093 269973 269119 268647 268340 268848 271048 272304 271182 270355 269471 269475 268970 271962 272876 271783 271053 270312 269871 269478 271760 272257 271201 270474 269850 269858 269734 271710 271795 270649 269833 269371 269740 270433 271406 272603 271449 271450 270570 270285 
291267 289974 288602 287426 286228 285332 286543 287737 286334 285303 284341 283713 283012 284204 285133 280492 272817 262140 252751 246305 244219 243917 243596 243473 243579 243611 244091 244633 246009 246009 246061 246195 246327 246423 246467 246529 246529 246535 246541 246541 246547 246559 246571 246571 246571 246571 246571 246577 246577 246577 246577 246577 246577 246583 246583 246589 246601 246601 246601 246601 246607 246619 246619 246625 246625 246631 246631 246637 246643 246643 246649 246649 246649 246649 246655 246655 246655 246655 246655 246655 246655 246661 246661 246661 246661 246661 246661 246661 246661 246661 246667 246667 246667 246667 246667 246667 246667 246673 246673 246673 246673 246673 246673 246673 246673 246673 246673 246673 246673 246673 246673 246673 246673 246673 246673 246673 246673 246673 246673 246673 246673 246673 246673 246673 246673 246673 246673 246673 246673 246673 246673 246673 246673 246674 246674 246674 246674 246674 246674 246674 246674 246674 246674 246674 246674 246674 246675 246676 246676 246676 246677 246678 246679 246680 246680 246680 246681 246681 246681 246681 246681 246681 246681 246682 246682 246683 246684 246684 246684 246684 246684 246684 246684 246684 246684 246685 246685 246685 246685 246685 246685 246685 246686 246686 246687 246687 246687 246689 246689 246689 246689 246692 246693 246694 246695 246696 246705 246705 246715 246720 246726 
291267 289880 288564 287302 286127 285210 286275 287663 286166 285175 284392 283911 284339 285200 285948 282821 278608 275404 273128 271967 273551 275164 274103 273584 273203 273240 273511 274860 276328 275976 275779 275527 275470 275546 276834 277242 276909 276581 276352 276215 276078 276666 277136 276795 276503 276249 276216 276239 276682 277100 276772 276692 276445 276649 276421 276990 277160 276778 276683 276645 276776 276469 276574 277076 276736 276476 276394 276187 276029 276274 276622 276274 275977 275764 276047 276008 276188 276884 276508 276274 276124 276458 276301 276386 276594 276236 275911 275843 275551 276207 277178 277240 276925 276618 276666 276345 276195 276470 277190 276870 276591 276679 276553 276630 276670 276750 276438 276127 275786 275426 276194 276994 277056 276736 276483 276182 276715 276556 276622 277044 276695 276368 275992 275913 276621 277160 277286 276924 276642 276503 276163 275832 276758 277204 276829 276527 276578 276222 276361 276430 277592 277243 277151 276872 276566 276371 276570 276590 276265 275946 276802 276462 276185 276247 277153 276793 276447 276830 276657 276392 276697 276731 276397 276074 276128 275748 275423 275492 276618 276303 275946 276149 276004 275778 276574 276599 276249 275936 275584 275254 274919 276966 277354 276967 276829 276606 276559 276243 276474 277142 276791 276487 276894 276571 276333 276450 277143 276813 276641 276687 276363 
291267 289803 288480 287560 286689 285580 286683 287385 285938 285685 284968 284154 284069 283885 284458 281388 273491 258335 247578 236452 229602 222888 221049 221256 221566 221833 222099 222605 222931 222931 222977 223047 223075 223091 223131 223155 223155 223167 223167 223167 223167 223167 223173 223173 223179 223179 223179 223179 223179 223185 223185 223185 223185 223185 223185 223185 223197 223197 223197 223203 223203 223203 223203 223203 223203 223203 223203 223209 223209 223221 223227 223227 223227 223227 223227 223227 223227 223227 223227 223233 223233 223233 223233 223239 223239 223239 223239 223239 223239 223239 223239 223239 223239 223239 223245 223245 223245 223251 223251 223251 223251 223251 223251 223251 223251 223251 223251 223251 223257 223257 223257 223257 223257 223257 223257 223257 223257 223257 223257 223257 223257 223257 223257 223257 223257 223257 223257 223257 223257 223257 223257 223257 223257 223257 223257 223257 223257 223257 223257 223257 223257 223257 223257 223258 223259 223259 223259 223259 223259 223259 223260 223260 223260 223260 223260 223260 223260 223260 223260 223260 223260 223260 223260 223260 223260 223260 223260 223260 223260 223260 223260 223260 223260 223260 223260 223263 223263 223263 223263 223264 223264 223264 223264 223264 223266 223266 223267 223268 223268 223270 223270 223277 223278 223279 223284 223286 223291 223291 223301 223308 223318 
291267 289833 288589 287397 286431 285367 286177 287455 285987 285061 284315 283972 283291 283412 284096 278640 267523 259912 256688 254217 252305 251227 247967 246125 245979 246135 246310 246969 247517 247517 247567 247671 247705 247851 248087 248331 248331 248349 248359 248365 248381 248407 248419 248419 248419 248419 248419 248419 248419 248419 248419 248425 248425 248425 248425 248425 248425 248425 248425 248425 248425 248431 248431 248437 248437 248437 248437 248437 248437 248437 248437 248437 248437 248437 248437 248437 248437 248437 248437 248437 248437 248437 248437 248437 248437 248437 248437 248437 248437 248437 248437 248437 248437 248437 248437 248437 248437 248443 248443 248443 248443 248443 248443 248443 248455 248455 248455 248455 248455 248455 248455 248455 248455 248455 248455 248455 248455 248455 248461 248461 248461 248461 248461 248467 248467 248467 248467 248467 248467 248473 248473 248473 248473 248473 248473 248473 248473 248473 248473 248473 248473 248473 248473 248473 248473 248473 248473 248473 248473 248473 248473 248473 248473 248473 248473 248473 248473 248473 248475 248475 248476 248477 248477 248478 248479 248479 248480 248482 248482 248482 248483 248484 248484 248484 248484 248484 248484 248486 248487 248487 248487 248487 248487 248487 248491 248491 248491 248491 248491 248493 248493 248495 248495 248498 248498 248500 248502 248502 248517 248524 248532 
291267 289785 288387 287367 286308 285865 286533 287853 286451 285469 285119 284867 284581 285629 286235 284519 282112 274772 266091 262400 259657 259373 258424 258305 258488 258939 259187 260000 260810 260810 260976 261342 261410 261800 261932 262032 262032 262048 262070 262070 262094 262094 262118 262118 262118 262130 262130 262130 262130 262148 262148 262148 262154 262154 262154 262154 262160 262160 262160 262160 262160 262172 262178 262178 262178 262178 262178 262178 262178 262178 262178 262178 262178 262178 262178 262178 262178 262178 262178 262178 262178 262178 262178 262178 262184 262184 262184 262184 262184 262184 262184 262190 262190 262190 262190 262190 262190 262190 262196 262196 262196 262196 262196 262196 262196 262196 262196 262196 262196 262196 262196 262196 262196 262196 262196 262196 262196 262196 262196 262196 262196 262196 262196 262196 262196 262196 262196 262196 262196 262196 262196 262196 262196 262196 262196 262202 262208 262208 262208 262208 262208 262208 262208 262209 262209 262209 262209 262209 262209 262209 262210 262210 262210 262210 262210 262210 262210 262210 262210 262210 262210 262210 262210 262211 262211 262214 262214 262214 262215 262215 262215 262215 262216 262216 262217 262217 262217 262217 262217 262217 262218 262218 262218 262218 262218 262218 262218 262219 262220 262221 262221 262223 262225 262227 262227 262231 262236 262236 262247 262257 262267 
291267 289846 288602 287319 286491 285524 285999 286931 285488 284430 283940 282999 282341 283402 285651 283016 279822 276277 274305 271606 267341 265713 264565 263817 264188 264454 264575 265172 265886 265209 265188 264947 264960 265274 266952 267208 266919 266682 266667 266559 266476 267278 267548 267201 266973 266861 266713 266831 267122 267372 267037 266811 266567 266699 266401 266480 267042 266682 266374 266897 266602 266293 266368 268052 267696 267486 267204 266971 266671 267064 267154 266779 266445 266114 265791 266818 267592 267736 267374 267081 267500 267319 267018 267026 267092 266732 266758 266464 266158 265835 265928 266664 266329 266104 265764 265409 266539 266552 266854 266534 266183 266070 266968 266891 267216 267326 267008 266746 266622 266745 266818 267052 267804 267464 267264 267093 266902 266989 267266 267364 266994 266883 266731 266622 266433 266528 268076 267701 267365 267091 267052 266883 266924 267804 267429 267301 266999 266667 266324 266621 266791 266441 266082 266194 265923 265626 267061 267061 266748 266538 266194 265974 266740 266814 266882 266501 266171 266243 266969 267086 267105 267350 266991 266783 266528 266330 266645 266895 267073 266733 266992 266749 266600 266469 267409 267693 267328 267062 266820 266493 266292 266520 268070 267713 267475 267128 266800 266582 268013 268047 267716 267453 267291 266956 266612 266791 267306 266901 266732 266527 266336 
291267 289811 288510 287418 286556 286021 286981 287255 285872 284869 284229 284892 283601 283834 282415 271505 248671 233165 230397 230067 230190 231508 231184 231145 230987 230971 231979 232412 233056 232731 232474 232212 232162 232212 232690 232898 232493 232194 232491 232451 232367 232906 233140 232812 232559 232407 232534 232499 232662 232928 232569 232361 232222 232002 231793 232024 233328 232997 232718 232584 232766 232762 232870 232966 232622 232364 232208 232092 231985 232386 233238 232853 232542 232314 232347 232016 232468 233520 233165 232889 232860 232584 232372 233042 233112 232777 232435 232071 232598 232850 232880 232994 232646 232405 232318 232014 231709 231812 232678 232306 232236 231931 231748 232043 233128 233200 232849 232512 232339 232034 232713 232972 233256 232891 232737 232387 232450 232167 232358 232404 232041 231684 231575 231647 231332 231350 232744 232354 232212 232837 232848 232572 232623 232679 232339 232161 231785 231445 231132 232561 232611 232232 232996 232957 232817 232632 232820 232978 232643 232491 232232 231962 232422 232656 233382 233024 232811 232512 232636 232632 232848 233090 232765 232629 232347 232060 232023 232116 233131 232781 233080 232754 232400 232085 232159 233717 233401 233080 232745 232404 232169 232805 233627 233262 232932 232618 232987 232686 232754 233118 232731 232385 232085 232178 232420 232423 233181 232821 232588 232769 232739 
291267 289901 288531 287342 286371 285804 286753 287187 285750 284575 284206 283954 284036 284190 284815 279513 261775 235087 231303 227556 223974 223693 223403 223438 223571 224018 224667 225145 226015 225659 225446 225429 225525 225453 225748 226090 225718 225783 225570 225406 225284 225520 225884 225530 225424 225229 225424 225204 225548 225804 225417 225174 224903 224998 225085 225654 226166 225800 225636 225425 225473 225406 225596 225676 225312 224990 224911 224957 225659 226094 226246 225898 225732 225727 225437 225187 225674 225722 225398 225042 224934 224954 224648 224714 225812 225447 225165 225097 225948 225643 225952 226022 225682 225413 225036 224706 224418 226196 226250 225888 225630 225490 225192 225514 225556 226276 225891 225617 225294 225304 226252 226422 226460 226100 225705 225378 225446 226260 226292 226546 226223 225868 225898 225527 225666 226468 226512 226185 225834 225590 225663 225394 226068 226102 225764 225458 225127 225053 224797 225225 226419 226094 225842 225735 225922 225689 225847 225877 225537 225168 225677 225373 225975 225961 226069 225694 225385 225010 224670 225669 225664 226324 225966 225595 225703 225408 225743 225755 225805 225440 225319 225198 225472 225241 225511 226171 225766 226032 226148 225862 225701 225891 225957 225597 225326 225601 225288 225705 226082 226276 225928 225833 225534 225234 225918 226227 226242 225896 225705 226042 225715 
291267 289900 288571 287245 286269 285762 286477 287495 286080 285397 284230 283486 283118 284688 286808 285354 284498 283655 282816 282196 283345 282952 281182 280223 279600 279208 279500 281206 282454 281759 281526 281341 281203 281455 282500 283336 282673 282525 282395 282155 281942 282574 282948 282274 282133 281649 281289 281394 282606 283474 282838 282399 281834 282376 282183 282512 283198 282520 282078 281405 280958 281442 281818 284114 283375 282855 282245 281915 282443 283296 284306 283641 283279 282757 282148 281654 282450 282882 282165 282241 281794 282316 282583 283044 283276 282537 281971 281806 282337 282871 283058 283528 282828 282547 282074 281762 281971 283014 283744 283005 282961 282611 282188 282370 282440 282996 282294 281784 281699 281149 281202 282756 284056 283374 282893 282871 282646 282173 282948 283366 282676 282020 282261 282064 282493 282532 283278 282556 281995 282744 282209 281644 281834 282652 281960 281528 280884 280585 279942 280703 283033 282346 282394 281756 281174 281759 281899 283045 282342 281818 282073 282921 282552 282785 282927 282192 282106 281858 281310 280558 282130 283584 282897 282765 282178 282458 282416 282546 284212 283482 283001 283172 282691 282025 282406 283943 283285 282764 283182 282690 282098 282252 283308 282591 282119 281632 281138 280643 282274 284048 283387 283371 283282 282696 282401 282723 283056 282356 281983 281380 280800 
291267 289896 288468 287150 286546 285634 286527 287775 286350 285192 285219 284844 283999 285025 287041 285611 284664 283937 283780 283418 283025 284190 282779 282019 281179 280891 280426 281802 283466 282326 281694 281192 280600 280408 282253 284035 282596 281634 280823 280675 281332 282761 283815 282358 281315 280564 281359 280648 282171 283383 282012 281455 280801 280487 279820 281249 283571 282190 281057 280283 279882 280345 282095 283861 282511 281602 280690 280345 280333 283175 284535 283100 281778 281261 280427 279888 281115 284053 282655 281915 281283 280579 279699 281691 283269 281838 280633 280201 279961 280376 282281 283873 282512 281866 281056 281074 280295 281329 283619 282204 281462 280557 281001 281357 282121 282807 281436 280498 280561 280460 280157 282895 284605 283174 282007 281114 281184 280496 281113 284289 282844 281860 281127 280543 280880 282253 284599 283156 282158 281043 279922 280859 281827 284353 282924 281956 281679 281412 280483 281939 283337 281897 280888 280106 281898 280758 282285 284227 282870 281969 280796 280608 280137 281641 285025 283583 282401 281660 280556 280349 281542 283125 281745 280940 280109 280398 280228 282033 282148 280693 280234 280535 280324 280389 282568 282707 281307 280546 281000 280186 279024 281003 283759 282298 281752 282308 281970 282122 283157 283874 282472 281768 280546 279543 280647 282065 284137 282697 281940 281973 280897 
291267 289828 288549 287414 286568 285314 286015 287153 285696 284960 284488 284143 283533 284268 285563 281475 276814 273346 271453 270805 270695 272157 271190 270811 271191 271873 271881 272299 273049 272692 272480 272493 272338 272106 272509 273447 273088 272931 272695 272574 272382 272745 273205 272834 272552 272508 272262 272444 272985 273207 272846 272582 272725 272845 272628 273115 273299 272944 272680 272398 272148 272192 273305 273361 273043 273178 272954 272945 272732 273037 273289 272919 272628 272528 272326 272358 273143 273285 272925 272886 272844 272618 272992 273189 273421 273084 272894 272682 272783 272650 273335 273427 273042 272728 272423 272232 273304 273341 273641 273321 273466 273516 273251 272928 273089 273123 272793 272519 273017 273045 272813 273465 273715 273340 273336 273508 273239 272905 273059 273121 272750 272997 272691 272346 272424 272995 273823 273513 273227 273363 273065 272758 272819 272973 272648 272294 272773 272493 273166 273309 273743 273409 273070 272962 272642 272919 273049 273465 273105 272791 272508 272930 272836 273310 273458 273128 272797 273582 273360 273127 273167 273247 272914 272584 273090 272780 273406 273437 273629 273305 273113 272765 272484 272118 273022 273566 273226 272940 272596 272630 272268 273927 273971 273584 273276 273124 273198 272913 272908 273790 273483 273124 272966 272871 272710 273858 273932 273608 273514 273287 272995 
291267 289860 288725 287291 286330 285228 286327 287555 286103 285580 284598 284547 283783 285256 286093 284707 284218 282161 277654 273945 272655 272048 270463 269748 269410 269697 270334 271321 273263 272901 272634 272726 272661 272743 273493 273887 273555 273417 273299 273098 272899 273235 273361 272995 272671 272987 272844 272669 273321 274273 273908 273576 273291 273241 273545 273683 274107 273734 273469 273344 273394 273435 273533 273875 273561 273430 273126 272925 272888 273629 274157 273842 273760 273527 273233 272932 273151 273763 273394 273064 272855 272759 273232 273859 274039 273695 273597 273363 273186 273082 273647 273929 273592 273350 273068 272820 272792 272821 274467 274132 273913 273577 273760 273613 273637 273953 273598 273523 273401 273094 272838 272895 273853 273479 273167 272865 273400 273723 273877 273973 273621 273278 273610 273331 274062 274155 274155 273787 273853 273646 273399 273709 273767 274077 273731 273402 273200 272869 273706 273813 274023 273658 273399 273284 272929 272946 274359 274524 274135 273811 273771 273492 273598 273815 273970 273621 273313 273605 273333 273244 273428 274002 273677 273527 273239 273342 273195 273219 273290 272940 272616 272260 271930 272652 273995 274097 273734 273439 273113 273596 273627 273695 273940 273605 273298 273484 273091 272845 273495 273547 273218 272835 272532 272206 271942 274271 274515 274155 274000 273754 273385 
291267 289937 288548 287482 286405 285551 286225 287191 285729 284658 283692 283737 282805 284832 285016 280219 276176 269691 259386 257294 256724 254299 248471 246345 246534 246790 247410 248643 249473 249136 248974 248783 248636 248621 248975 249611 249228 248968 248875 248737 248628 249207 250003 249649 249473 249248 249178 249038 249517 249761 249420 249179 248923 248599 248779 249277 249851 249491 249234 249032 248701 249058 249403 249997 249646 249338 249022 248931 248927 249551 250047 249663 249427 249173 248951 248855 249469 249909 249548 249265 249012 248836 248672 250017 250129 249779 249551 249361 249075 249173 249533 250137 249749 249480 249313 249538 249222 249435 249657 249301 249419 249236 249254 248984 250035 250075 249708 249550 249406 249091 248875 249045 249097 248788 248484 249677 249584 249267 249353 249491 249154 249392 249273 248941 248978 249069 249183 248862 248587 248339 248125 249253 249364 249924 249555 249453 249221 249133 248996 249074 249276 248951 248586 248226 247884 248553 250137 250347 250002 249791 249937 249574 249340 249453 249509 249164 248956 249513 249429 249276 249465 249465 249110 248801 249125 248925 248607 248667 250393 250032 249867 249577 249299 249110 249270 249745 249405 249109 249483 249098 249754 249944 250007 249622 249995 249673 249447 249077 249089 249135 248769 248434 248105 247776 248318 248380 249879 249539 249284 249367 249035 
291267 289842 288528 287466 286313 285357 286281 287755 286373 285270 284425 283848 283993 285113 285334 281868 275863 264539 261508 260450 256112 250248 241577 234935 233768 233804 234556 235182 235646 235646 235716 235882 236012 236096 236222 236444 236444 236450 236456 236456 236478 236490 236508 236508 236514 236514 236514 236514 236526 236538 236538 236538 236544 236544 236544 236544 236556 236556 236556 236556 236556 236556 236556 236562 236562 236562 236562 236562 236562 236562 236574 236574 236574 236580 236580 236586 236586 236586 236586 236586 236586 236586 236586 236586 236586 236586 236586 236586 236586 236586 236586 236586 236586 236586 236586 236586 236586 236586 236586 236586 236586 236586 236586 236586 236592 236592 236592 236592 236592 236592 236592 236592 236592 236592 236592 236592 236592 236592 236592 236592 236592 236592 236592 236592 236592 236598 236598 236598 236598 236598 236598 236598 236598 236604 236604 236610 236610 236610 236610 236610 236610 236610 236610 236610 236610 236610 236610 236610 236610 236610 236611 236611 236611 236611 236611 236611 236611 236611 236611 236613 236614 236620 236620 236621 236621 236621 236621 236621 236621 236621 236621 236622 236623 236624 236624 236624 236624 236626 236626 236626 236626 236627 236628 236628 236630 236630 236630 236631 236632 236634 236634 236636 236639 236642 236643 236646 236652 236652 236666 236677 236684 
291267 289917 288592 287482 286311 285240 286249 287417 286051 284874 284221 283910 283338 284904 286127 284459 282935 281877 281638 280891 282867 282971 275953 269056 268707 268526 268225 269551 270777 269723 269259 268731 268023 268167 269507 270919 269904 269122 268673 268131 268051 268895 271001 269931 269183 268892 268473 268245 269641 271189 270178 269443 268776 268677 269346 270377 271121 270109 269334 268590 268709 268118 269507 271057 270015 269526 268715 268737 268603 270113 270571 269484 269221 268403 268452 268566 269489 270865 269828 269251 268886 268202 268086 270175 270597 269510 268826 269096 269146 269323 269957 270459 269427 268594 267969 267654 268009 269351 270619 269613 268985 268032 267773 267440 268349 270623 269561 268687 268345 268825 269112 269851 271863 270843 269870 269488 269061 269044 270021 270477 269398 268947 270403 269977 269396 269475 270421 269378 268457 267822 267805 269336 270983 271659 270618 270296 269948 269559 268574 269193 269893 268814 267948 268175 267443 266689 268931 270440 269361 268694 268873 268120 267978 269589 271035 269986 269494 269511 268714 268237 269364 271381 270263 269472 269083 268944 268677 269253 270101 268944 268103 267712 268498 268835 269945 270519 269495 268763 269053 269079 268584 268949 270205 269147 268383 270220 269573 268632 270346 270584 269546 268824 268897 268288 268686 268929 270353 269287 269279 268394 267904 
291267 289850 288571 287316 286298 285415 286117 287223 285811 284904 284090 283639 282997 284129 285259 282220 281164 280985 280013 278969 279713 281029 280015 279194 278684 278256 278551 280358 282966 281882 281290 280696 280827 280679 281086 282072 281386 280839 281132 281365 281328 281944 282886 282143 281716 281555 281370 281829 282808 283014 282254 282063 281581 281621 281451 282254 283166 282476 281791 281511 281230 281631 282324 282964 282247 281836 281728 281951 281988 282186 282670 281865 281400 280811 281027 280753 282278 282600 281855 281368 281043 280625 280425 281690 283490 282731 282162 281884 281586 280983 282512 283196 282469 281975 281885 281865 281724 282226 283092 282378 282081 281706 281068 282007 282620 283176 282461 282061 281436 281085 280654 282590 282828 282100 281438 280895 281062 280724 282270 283272 282599 282338 281755 281181 280750 281378 283306 282574 282650 282513 281926 281441 282312 282468 281774 281207 280543 280213 280103 281220 283265 282519 282221 282471 282128 281613 281771 283049 282402 281703 281541 281127 280496 281476 283186 282551 281973 282009 281943 281723 281959 282523 281799 281736 281545 281611 281138 281924 282714 282010 281396 281107 280858 280413 280981 282643 281958 281386 282159 282465 281860 282006 282376 281690 282102 282133 281788 281970 282123 282327 281638 280920 281367 281107 281814 282582 283108 282378 282204 281644 281159 
291267 289794 288436 287506 286990 286153 286379 286911 285593 284408 283731 284051 283479 284729 285886 283578 278358 267012 262393 259987 257860 257830 255440 254204 254466 254632 254518 255899 256407 256063 256116 256108 256308 256606 256872 256902 256902 256918 256952 256992 257008 257200 257308 257308 257308 257314 257326 257336 257336 257360 257360 257360 257360 257360 257360 257360 257372 257372 257372 257384 257384 257390 257390 257396 257396 257396 257396 257396 257396 257396 257396 257396 257396 257396 257396 257396 257402 257402 257402 257402 257402 257408 257408 257408 257408 257408 257408 257408 257408 257408 257408 257408 257408 257408 257408 257408 257408 257408 257408 257408 257408 257408 257408 257408 257414 257414 257414 257414 257414 257414 257414 257420 257426 257426 257426 257426 257426 257426 257426 257426 257426 257426 257426 257426 257426 257426 257426 257426 257426 257426 257426 257426 257426 257426 257426 257426 257426 257426 257426 257426 257427 257427 257427 257427 257427 257433 257434 257435 257435 257436 257436 257436 257436 257436 257436 257436 257436 257436 257437 257443 257444 257444 257444 257444 257444 257444 257444 257445 257445 257445 257445 257445 257445 257445 257445 257445 257445 257445 257448 257448 257449 257449 257449 257449 257449 257450 257450 257450 257451 257451 257451 257455 257456 257457 257459 257462 257467 257467 257473 257486 257497 
291267 289866 288366 287268 286291 285470 286897 287793 286421 285676 285064 284811 284387 285360 286405 284291 282001 280356 279851 278850 277768 276222 272866 268479 267331 267412 267172 267853 269543 268861 268294 267910 267496 268076 269005 269395 268702 268320 268224 268008 268003 268789 269115 268415 268099 267665 267846 268102 268587 269199 268519 267945 267933 267559 267549 267995 269357 268663 268156 268053 268356 268066 269213 269725 269025 268540 268032 267441 267568 268861 270121 269451 269233 268584 268392 268088 269413 270007 269296 269260 268936 268375 268008 268397 268809 268099 268303 267701 268006 268212 268675 269449 268721 268675 268478 268014 267515 267863 268445 267715 267750 267120 267434 267433 270009 270245 269511 268898 268630 268576 268140 268623 269793 269107 268580 268646 268001 267493 267949 269359 268635 268538 268800 268321 269099 269301 269753 269042 268416 268033 267713 268495 268737 269927 269183 268774 268381 268336 268212 268368 268964 268248 268099 268006 267427 268659 268954 269570 268892 269111 268426 267894 267790 268355 268579 267894 267528 266913 267034 267273 268285 268481 267692 267954 268099 268834 268306 268371 269140 268389 269098 268551 268134 268436 268964 269692 268980 268545 268150 267647 268081 268137 269090 268389 267689 267104 267537 267051 268832 269364 268677 268910 268670 268742 268290 268461 269010 268339 267777 267527 266906 
291267 289846 288532 287505 286695 285638 286269 287351 285935 285161 284200 284333 283413 284668 285393 282826 279655 276849 275279 274207 275600 276890 276198 275858 275783 275567 275484 277329 278361 277707 277237 277033 276981 276758 277054 277620 276872 276515 276353 276658 276613 277172 277602 276865 276783 276858 276483 276641 277106 277804 277142 276815 276611 276214 276562 276882 277664 276957 276509 276380 276179 276177 277678 277916 277242 277005 276712 276678 277073 277260 277630 276936 276742 277125 276692 276077 276616 277028 276365 275779 276059 275560 275162 276146 278352 277675 277318 276858 276311 275673 275822 277216 276454 275951 275398 275545 275967 276400 278066 277381 276823 276506 276335 276378 276974 277986 277262 276830 276962 277271 276781 276862 276940 276224 275977 275378 275939 275507 276866 277366 276710 276085 276136 275712 275492 276314 277256 276596 276332 275811 276229 275743 276056 277300 276603 275980 275303 274985 275115 276618 278474 277726 277143 276535 276171 277189 277710 278370 277716 277208 276482 276328 276325 277103 278851 278193 277561 277359 277189 276715 277138 277236 276595 276667 276091 275443 276929 277009 278664 277945 277472 277343 276670 276137 276491 276925 276226 276705 276107 276647 276221 276531 278051 277339 276718 275986 276222 277713 277988 278099 277385 277240 276655 276482 275917 276763 277414 276719 276234 275538 275018 
291267 289874 288458 287308 286349 285472 286629 287865 286421 285354 285150 284722 284050 284218 285534 281720 273955 265886 261074 258992 253014 247503 244096 242995 243289 244083 244867 245085 245737 245737 245749 245803 245887 245951 246065 246097 246097 246109 246115 246121 246133 246139 246145 246145 246151 246151 246157 246157 246157 246157 246157 246163 246169 246169 246175 246181 246181 246181 246187 246187 246187 246187 246193 246193 246193 246193 246199 246199 246199 246199 246199 246199 246199 246199 246199 246199 246199 246199 246199 246199 246199 246199 246199 246199 246205 246205 246205 246205 246205 246205 246217 246217 246217 246217 246217 246217 246217 246223 246223 246223 246223 246223 246223 246223 246223 246223 246223 246223 246223 246223 246223 246223 246223 246223 246223 246223 246223 246223 246223 246223 246223 246223 246223 246223 246223 246223 246223 246223 246223 246223 246223 246223 246229 246229 246229 246230 246230 246230 246231 246231 246231 246231 246231 246231 246231 246231 246231 246231 246231 246231 246231 246231 246231 246231 246231 246231 246231 246231 246231 246231 246232 246232 246232 246232 246238 246238 246238 246238 246238 246238 246238 246238 246238 246238 246238 246238 246238 246239 246239 246239 246239 246239 246239 246239 246240 246240 246240 246241 246243 246244 246244 246245 246246 246247 246250 246254 246259 246259 246268 246273 246281 
291267 289858 288518 287218 286009 285366 286329 288459 286989 285948 284919 283891 283264 284005 287368 285163 280770 274418 265254 261411 259134 259221 258210 257789 257085 257146 258304 259459 260615 260244 260167 260206 260214 260350 261007 261325 260984 260684 260524 260492 260845 260931 261447 261106 260885 260595 260371 260313 261119 261449 261071 260706 260748 260481 260308 260653 261285 260928 260600 260317 260185 260712 261339 261441 261084 260732 260773 260680 260586 261185 261309 260966 260825 260988 260914 260900 260963 261087 260777 260405 260390 260038 260519 261219 261345 261000 261219 260868 260708 260994 261023 261849 261529 261164 261420 261159 260863 260863 260999 260620 260320 260001 259776 260437 260543 261783 261414 261192 260895 260659 261262 261491 261539 261164 260889 260958 260643 260665 260935 261703 261320 261021 260785 260555 260440 261193 261973 261650 261435 261122 261066 260741 260747 261667 261301 260935 260722 260688 260799 260919 261633 261248 260954 260681 261031 260776 260968 261190 260855 260860 260536 260185 261419 261477 261521 261159 260819 260563 260580 261138 261181 261457 261078 260931 260639 260407 260869 261040 261584 261241 261295 261152 260868 260711 261285 261387 261002 260725 260930 261259 261300 261375 261431 261093 261332 261005 260890 260691 260802 261450 261078 260986 260660 260466 260550 261220 261247 260903 260539 260956 260690 
291267 289882 288448 287426 286445 285830 286475 287431 286007 285392 284411 284358 284453 285885 286673 285335 284358 283412 282375 280445 280659 279007 277567 277087 276472 276332 276405 277791 279191 278507 278033 277690 277704 277797 278520 279898 279137 278812 278515 278282 277904 278998 279558 278828 278342 277832 277963 277921 278566 279528 278801 278604 278348 278151 278129 278640 279348 278662 278196 277532 277545 277600 278654 279920 279147 278577 278117 277718 277539 279790 280422 279726 279223 278560 278030 277776 278258 279834 279170 278587 278300 277908 277830 278850 280132 279420 278968 278731 278648 278480 279064 279648 278913 278704 278357 277850 277603 279262 280314 279592 279308 278914 278553 278074 278224 279464 278728 278234 278142 277447 276907 277460 279852 279152 278513 278670 278836 278254 278378 280156 279476 278902 278946 278538 277981 278304 278872 278185 277958 277845 277653 277910 279124 279408 278709 278600 277912 277350 277473 277955 280097 279419 278830 279088 279002 279106 279277 279607 278883 278433 278318 278672 278009 278160 278588 277906 277302 276558 277005 276956 277386 279966 279225 278671 278725 278198 278498 279029 279649 278933 278314 277868 277950 279151 279760 280002 279322 279091 278602 278128 277561 279803 280017 279346 278822 278270 277749 277266 278648 280200 279525 279323 279101 278636 278097 278771 279210 278529 277887 278067 277501 
291267 289803 288514 287499 286442 285755 286527 287019 285684 284869 284190 284340 284252 286280 286976 284414 277890 269854 268153 266244 266082 267559 266803 266627 266536 266226 266440 267708 269108 268412 268105 267945 267915 268181 268666 269422 269075 268997 268834 268555 268250 268734 269340 268978 269324 269333 269192 269101 269346 269520 269210 268884 268637 268794 268545 268990 269594 269255 268962 269052 268746 268595 269188 269528 269218 268871 268817 269042 268889 269034 269424 269088 268939 268653 269191 268852 269098 269142 268758 269351 269089 268841 268964 269150 269330 268965 268675 268490 268403 268770 268804 269900 269565 269227 269029 269121 269236 269610 269806 269456 269127 268791 269628 269553 269622 269678 269311 269473 269157 269214 268893 268944 268996 268638 269222 269169 268873 269394 269484 269580 269244 268894 268659 268772 268605 269788 269840 269488 269147 269002 269273 269090 269252 269750 269389 269154 269311 269737 269455 269492 269610 269241 268927 268647 268440 268166 269868 269908 269561 269295 269226 268979 268702 270016 270138 269767 269475 269512 269267 268949 268945 269519 269166 268806 268528 268227 268330 268345 270075 269726 269469 269219 269229 269679 269758 269792 269422 269348 269542 269536 269217 269316 269382 269013 268711 268418 268094 267814 267812 269675 269360 269186 268969 268603 268371 268943 269052 268707 268332 268171 267947 
291267 289738 288392 287329 286876 286541 286899 287575 286170 285266 284406 283969 283442 283947 285109 280892 276512 272381 269123 267061 266467 262863 256211 255780 255470 255298 255106 256693 257249 256876 256712 256541 256682 256634 257115 258323 257993 257788 257519 257417 257311 258051 258197 257854 257610 257357 257651 257692 257769 258039 257719 257406 257086 257481 257220 257561 258219 257864 257707 257642 257691 257419 257997 258305 257935 257769 257686 257394 257252 257397 257645 257301 257018 256888 256880 256560 257661 257799 257442 257555 257247 257080 257794 258185 258313 257962 257895 257616 257445 257143 257361 258555 258200 257938 257803 257428 257816 257989 258135 257788 257534 257344 257251 257558 257781 257963 257642 257382 257087 257250 257274 257891 258219 257884 257893 257570 257213 257246 257345 257557 257167 256875 258061 257766 257498 257715 257771 257421 257099 256739 256456 258189 258202 258220 257855 257535 257508 257669 257475 257716 257790 257455 257096 256761 257275 256988 257041 257961 257631 257364 257880 257825 257630 257658 258305 257960 258069 257821 257561 257321 257425 257425 257063 258156 257815 258249 257911 257992 258070 257743 257427 257390 257680 257484 257633 257825 257490 257742 257385 257633 257254 257298 257412 257044 256750 256488 257449 257057 257053 258531 258201 257981 257714 257540 257412 257682 257696 257355 257094 256802 256533 
291267 289852 288449 287303 286656 285499 286353 288005 286588 285477 284338 283705 283537 284591 286576 283389 279723 278751 278976 278511 279181 279014 276815 274968 272776 272404 272237 273752 274928 274237 274290 274163 274331 274050 275390 275794 275104 275030 274705 274343 274004 274848 275910 275207 274831 274707 274453 274941 275344 275638 274886 274464 274406 274105 274177 274858 275980 275228 274939 274561 274186 273951 276204 276574 275830 275406 275272 275145 274750 274932 275640 274959 275012 275048 275060 275134 275188 275934 275267 275414 274866 274556 274154 275162 275358 274676 275149 274705 274413 274009 274960 275162 274411 273853 273828 274363 275473 275796 276118 275404 274975 274811 274963 274389 275168 276022 275333 275427 275539 275076 274478 274578 276418 275684 275211 274751 274267 274304 275812 276000 275301 274685 274195 273868 274139 274428 276732 275990 275784 275400 274991 274496 274503 274660 273892 274556 274129 273527 273077 273278 276670 275967 275772 275137 275102 274518 276112 276492 275805 275353 274775 275503 274881 275309 275416 274725 274181 274924 274522 274204 274387 275385 274715 274098 274453 274198 274302 275496 276185 275493 274962 275146 274795 274120 274174 276200 275454 274860 274207 274694 275058 275141 275812 275105 274848 274219 274020 274558 275327 276245 275596 275591 275394 274800 274864 275127 275447 274826 274186 273490 274197 
291267 289829 288523 287413 286563 285954 286309 287583 286131 285027 284317 284032 283850 285379 285704 283369 280423 277804 276758 275982 273959 273347 271225 270767 270803 270973 271401 272979 273769 273769 273861 274041 274223 274313 274375 274609 274609 274609 274609 274619 274635 274641 274659 274659 274659 274665 274671 274671 274671 274689 274689 274689 274689 274689 274689 274695 274701 274701 274701 274701 274713 274713 274719 274719 274719 274719 274719 274725 274725 274725 274731 274731 274731 274731 274731 274737 274737 274737 274737 274737 274737 274743 274743 274743 274743 274743 274743 274743 274743 274743 274743 274749 274749 274749 274749 274755 274755 274755 274755 274755 274755 274755 274755 274755 274755 274755 274755 274755 274755 274755 274755 274755 274755 274755 274755 274755 274755 274761 274761 274767 274767 274767 274767 274767 274767 274767 274773 274773 274773 274773 274773 274773 274773 274773 274773 274773 274773 274773 274773 274773 274773 274773 274774 274774 274775 274775 274776 274776 274776 274776 274776 274777 274777 274777 274777 274777 274777 274777 274777 274779 274779 274779 274779 274781 274781 274781 274781 274781 274781 274781 274783 274783 274784 274784 274784 274786 274786 274787 274788 274789 274789 274789 274790 274790 274793 274793 274793 274794 274801 274801 274801 274803 274805 274810 274813 274817 274819 274819 274830 274834 274844 
291267 289940 288630 287649 286636 285749 286353 286701 285296 284116 283632 283354 283270 284441 286619 284039 281116 277274 271979 264139 262552 258163 254257 254098 254180 253681 253403 254406 255630 255025 254964 255144 255204 255019 255331 256157 255821 255589 255391 255138 255088 255793 256029 255684 255685 255506 255521 255300 256091 256441 256071 255815 255523 255628 255623 255945 256313 255947 256001 255671 255390 255972 256147 256477 256137 255914 256324 256126 255815 255849 255919 255559 255219 255814 255745 255613 255863 256219 255847 255521 255262 255215 255043 255871 256279 255908 255879 256148 255931 255613 255641 255907 255555 255238 255197 254910 254687 255877 256047 255672 255570 255783 255454 255731 255807 256003 255648 255341 255818 255529 255689 255797 256401 256033 255780 255487 255735 255531 256199 256263 255950 255609 255951 255620 255327 255533 256847 256492 256197 256051 255773 255420 256872 256906 256526 256365 256069 256054 256079 256176 256258 255898 255558 255346 255015 255264 256668 256794 256454 256116 256216 255941 255785 255884 255990 255636 255468 255162 254804 255448 255488 255544 255177 256172 255868 255817 255899 256567 256607 256235 255869 255785 255630 256123 256176 256300 255939 255605 255360 255502 255722 255968 256268 255927 255833 256111 255774 255487 256100 256143 255781 255510 256098 255765 255433 255495 257039 256696 256380 256153 255905 
291267 289840 288503 287127 286442 285224 286239 287873 286508 285546 285100 284448 283407 284125 284699 281251 274165 267856 266406 266120 262535 257971 251529 249986 250502 251226 251758 251888 252084 252084 252146 252174 252262 252282 252288 252312 252312 252312 252324 252330 252336 252342 252348 252348 252348 252348 252348 252354 252354 252354 252354 252354 252354 252354 252360 252372 252372 252372 252378 252378 252378 252378 252384 252384 252384 252390 252390 252390 252390 252390 252390 252390 252390 252396 252396 252396 252396 252396 252396 252396 252396 252396 252402 252402 252402 252402 252402 252402 252402 252402 252402 252402 252402 252402 252402 252402 252402 252402 252402 252402 252402 252402 252402 252408 252408 252408 252408 252408 252408 252408 252408 252408 252408 252408 252408 252408 252408 252408 252408 252408 252408 252408 252408 252408 252408 252408 252408 252408 252408 252408 252408 252414 252414 252414 252414 252414 252414 252414 252414 252414 252414 252414 252414 252414 252414 252414 252414 252414 252414 252414 252414 252414 252414 252414 252414 252414 252416 252416 252416 252416 252416 252416 252416 252416 252416 252416 252416 252416 252417 252417 252418 252418 252418 252418 252418 252418 252418 252418 252419 252419 252420 252420 252420 252420 252420 252420 252420 252421 252421 252427 252427 252432 252439 252442 252443 252447 252455 252455 252464 252467 252474 
291267 289913 288588 287392 286408 285503 286753 287421 285984 284906 284531 283858 284039 284798 285570 283010 277743 267955 265324 264903 264972 262902 261179 261135 261218 261203 261811 262151 263515 263515 263605 263737 263767 263867 263981 264031 264031 264031 264037 264037 264037 264037 264037 264037 264043 264043 264049 264049 264055 264061 264061 264061 264061 264061 264061 264061 264061 264061 264061 264061 264061 264061 264061 264067 264067 264067 264079 264079 264079 264079 264079 264079 264079 264079 264079 264079 264079 264091 264091 264091 264091 264091 264091 264091 264091 264091 264091 264091 264097 264097 264097 264097 264097 264097 264097 264097 264103 264103 264115 264115 264115 264115 264115 264115 264127 264127 264127 264127 264127 264127 264127 264127 264127 264127 264127 264127 264133 264133 264133 264139 264139 264139 264139 264139 264139 264139 264139 264139 264139 264139 264139 264145 264145 264145 264145 264145 264146 264146 264146 264146 264146 264146 264146 264147 264147 264147 264147 264147 264147 264147 264147 264147 264147 264147 264147 264147 264148 264148 264148 264148 264148 264148 264148 264149 264149 264149 264149 264149 264155 264155 264156 264156 264157 264158 264158 264158 264158 264158 264159 264160 264161 264161 264162 264162 264162 264162 264162 264162 264162 264162 264162 264165 264167 264170 264175 264183 264185 264185 264198 264207 264213 
291267 289883 288621 287557 286503 285422 285647 287265 285799 285187 284465 283666 283120 285082 287089 285354 282988 277323 273455 272666 273722 275633 274915 274996 274771 274676 274978 275531 276435 276052 275803 275845 275851 275876 276607 277179 276789 276548 276257 276264 276162 277015 277191 276825 276785 276470 276609 276455 277045 277281 276926 276799 276488 276244 276333 276749 277153 276812 276475 276317 276304 276349 276375 277109 276791 276584 276557 276388 276099 276369 276639 276279 276040 276689 276415 276261 276435 276681 276340 276112 276097 275965 275712 277163 277309 276995 276686 276650 276412 276249 277389 277473 277166 276879 276758 276454 276699 276921 277115 276835 276508 276362 276126 275834 276013 277717 277324 277010 276942 276856 276596 276705 277499 277159 276809 276500 276163 275933 277383 277639 277273 276992 276690 276547 276377 276581 276999 276642 276444 276075 275928 275598 276045 276707 276397 276080 276935 276590 276242 276854 277081 276715 276432 276197 275837 276522 277236 277270 276905 276570 276495 276320 276427 276952 277008 276678 276436 276257 276302 275991 276013 276931 276601 276381 276016 276107 276049 277585 277636 277281 276903 276712 276526 276589 276800 277504 277104 276786 276567 276271 276242 276254 277704 277344 277059 277486 277160 276807 276816 276879 276544 276235 276926 276601 276248 276241 277681 277361 277005 277166 276951 
291267 289867 288415 287193 286288 285390 286899 287711 286301 285371 284705 283766 283547 285009 286437 285032 284208 282634 281615 279855 277712 271800 269325 268718 268951 268465 268340 269511 270697 269821 269244 269134 269095 268809 269589 270843 269776 269267 268795 268590 268122 269689 271115 270062 269551 268722 268183 268282 269661 271727 270740 269820 269146 269340 269401 270715 271151 270165 269476 268755 268411 268524 269767 270981 269899 269378 268938 268311 268068 268655 271023 269912 269074 268289 268044 268425 270631 271121 269964 269593 269206 268888 269181 270853 271351 270262 269944 269279 268938 268707 270339 271271 270244 269513 268753 268260 268081 270437 270833 269795 269588 269116 269322 268848 271255 271583 270473 269380 269434 269014 268423 269693 271723 270623 269752 269014 269257 270255 270625 271117 270007 269340 269146 269834 269243 269571 269941 268856 268698 268382 267753 268544 269209 271317 270284 269662 268999 269094 268150 269653 271268 270154 269310 269099 268466 268521 270132 270300 269303 269420 268992 269194 268838 271080 271311 270231 269403 268973 268393 267611 269215 272417 271342 270738 270234 269401 269482 269982 270254 269198 268572 267956 268033 269375 270239 271461 270395 269913 269183 268982 270526 270986 271473 270365 269920 269417 268937 269349 270082 271616 270565 269900 269179 268535 267607 269930 271961 270905 270544 269783 269592 
291267 289963 288532 287213 286359 285210 287057 288055 286710 285646 284540 284301 283693 285769 286590 284373 280348 274258 269939 265830 263206 261055 255051 245105 245830 245803 246231 246930 247958 247958 248258 248450 248568 248744 248898 249114 249114 249126 249138 249168 249192 249204 249226 249226 249232 249232 249232 249232 249238 249244 249244 249250 249250 249250 249256 249256 249256 249256 249256 249256 249262 249262 249268 249268 249268 249268 249268 249268 249274 249274 249286 249286 249286 249298 249298 249304 249304 249316 249316 249316 249316 249316 249316 249316 249316 249316 249316 249316 249316 249316 249316 249316 249316 249316 249316 249316 249316 249316 249316 249316 249316 249316 249316 249316 249316 249316 249316 249316 249316 249316 249316 249316 249316 249316 249316 249316 249316 249316 249316 249322 249322 249322 249322 249322 249322 249322 249322 249322 249322 249322 249322 249322 249323 249323 249323 249323 249324 249324 249324 249324 249324 249324 249324 249324 249324 249324 249324 249324 249324 249324 249325 249325 249325 249325 249325 249325 249325 249331 249332 249332 249332 249332 249332 249332 249332 249332 249332 249332 249332 249332 249332 249334 249334 249334 249334 249335 249335 249336 249336 249336 249336 249338 249338 249338 249338 249338 249338 249339 249343 249346 249346 249349 249349 249350 249352 249357 249362 249362 249373 249380 249388 
291267 289916 288569 287489 286715 285680 286521 286949 285537 285400 284368 283634 282750 283927 284814 279470 274733 269449 266399 264524 264789 262546 254031 251411 250791 250826 251039 253116 253850 253279 253057 252937 252729 252900 253719 254553 253850 253238 252976 252652 252549 253493 254217 253500 253225 252866 252828 252287 253829 254283 253608 253362 252778 253045 253070 253613 254051 253330 252738 252689 252261 252120 253239 254507 253786 253174 252948 252770 253049 253729 254649 253931 253411 252766 252577 253073 253147 254019 253344 252851 252347 253086 252688 253455 253649 252880 252859 252985 252898 253255 253373 253973 253278 252958 253423 253080 252738 254063 254163 253475 253119 252663 252818 252400 253295 253857 253147 253231 252941 252266 252534 252597 254663 253933 253365 252731 252334 252470 253365 254963 254338 253896 253289 252786 253331 254053 254617 253911 253409 253719 253610 253322 253385 253771 253046 252491 252309 251777 251917 252307 254919 254195 254107 253540 252948 252901 254055 254257 253566 253716 253053 252589 252393 252960 253196 252462 251792 251298 250661 251913 253381 254749 254008 253734 253243 253233 252602 254199 255061 254348 253961 253245 253236 253227 253607 253783 253048 252483 252082 251937 252376 253303 254193 253474 252815 252275 252029 251570 254000 255186 254537 254023 253416 252979 252694 253512 254818 254153 253600 253869 253957 
291267 289930 288545 287302 286781 285991 286533 287069 285671 284679 284713 283598 283156 284932 286717 284736 281892 278755 275572 273924 273738 272883 268392 264531 259321 257100 256846 258296 259290 259290 259504 259952 260326 260484 260902 261614 261614 261642 261710 261738 261748 261798 261820 261820 261820 261820 261820 261820 261832 261838 261838 261838 261838 261838 261838 261838 261838 261838 261850 261850 261850 261850 261850 261850 261850 261850 261850 261856 261856 261856 261856 261856 261856 261856 261856 261856 261868 261868 261868 261868 261868 261868 261868 261874 261874 261874 261874 261874 261874 261874 261874 261874 261874 261874 261874 261874 261874 261874 261874 261874 261874 261874 261874 261874 261886 261886 261886 261886 261886 261898 261898 261898 261898 261898 261898 261898 261898 261898 261904 261904 261904 261904 261904 261904 261904 261904 261904 261904 261904 261904 261904 261904 261904 261904 261904 261910 261910 261911 261911 261911 261917 261917 261917 261917 261917 261917 261917 261917 261917 261917 261919 261920 261920 261921 261922 261922 261923 261923 261923 261924 261924 261924 261924 261931 261931 261931 261931 261931 261931 261931 261932 261932 261932 261932 261932 261932 261932 261932 261933 261934 261934 261934 261940 261940 261941 261941 261941 261941 261942 261944 261944 261949 261952 261956 261958 261961 261964 261964 261967 261974 261983 
291267 289834 288548 287511 286469 285671 286505 287337 285912 285025 284332 283915 283407 283757 286077 283689 280059 275900 272855 271234 272149 273349 272328 271674 271858 271979 272035 273333 274693 274381 274252 274021 274455 274440 275133 275329 274986 274815 274763 274656 274535 274815 275449 275127 275033 274766 274791 275061 275251 275779 275414 275095 274837 274487 275413 275585 275729 275380 274997 275162 275063 274753 275679 275811 275467 275125 274959 274683 274594 275501 275805 275413 275309 275516 275230 274948 275179 275219 274849 274550 274284 273943 274328 274375 276117 275745 275453 275263 274935 275040 275055 276007 275657 275265 275121 274799 274557 274591 276175 275844 275511 275144 275023 274797 275169 275791 275431 275191 275071 274769 274441 275731 275747 275418 275233 274897 274556 274363 274973 275385 275055 274788 274453 274514 274792 275437 275477 275111 274854 275266 275003 274743 274781 275157 274822 274747 274466 275156 274795 274848 274968 274635 275329 275030 274914 275415 275536 275576 275239 275225 274827 274940 275098 275334 275372 274987 274843 274558 275170 274960 275023 275445 275110 274765 274908 274669 274354 275206 275217 274842 275533 275743 275522 275188 275224 275298 274932 274585 274293 274005 273733 273830 275874 275507 275274 274986 274703 274579 274946 275392 275035 274717 274363 274571 274959 275074 275780 275441 275308 275250 274905 
291267 289854 288575 287404 286338 285336 286399 287637 286195 284878 284562 284374 284403 285333 286650 285160 283482 281575 279587 276753 271052 268531 261947 253596 248743 249075 249833 250635 252007 252007 252377 252429 252549 252667 252757 253395 253395 253395 253423 253453 253517 253523 253557 253557 253557 253557 253563 253575 253587 253587 253587 253593 253593 253593 253593 253599 253599 253599 253605 253605 253605 253605 253605 253611 253611 253617 253623 253623 253623 253623 253623 253623 253623 253629 253629 253629 253635 253635 253635 253635 253635 253635 253641 253641 253641 253641 253641 253641 253641 253647 253647 253647 253647 253647 253647 253647 253647 253647 253647 253647 253647 253647 253653 253653 253653 253659 253659 253659 253659 253659 253659 253659 253659 253659 253659 253665 253665 253665 253665 253671 253671 253671 253671 253671 253671 253671 253671 253671 253671 253671 253677 253677 253677 253677 253677 253677 253677 253677 253677 253677 253677 253677 253678 253678 253684 253684 253684 253684 253684 253684 253684 253684 253684 253684 253684 253684 253684 253684 253684 253684 253686 253686 253686 253687 253689 253690 253690 253690 253690 253690 253691 253691 253691 253692 253693 253693 253693 253694 253694 253696 253696 253697 253697 253697 253697 253697 253698 253698 253698 253699 253699 253703 253704 253705 253706 253707 253712 253712 253721 253730 253738 
291267 289890 288561 287439 286625 285753 286885 287639 286257 285822 284876 284286 283329 284681 286067 284117 283348 282093 280803 279402 278143 278365 275924 272374 271125 270885 270741 272463 274087 273441 272791 272402 272291 272620 273639 275147 274777 274677 274421 274498 274518 274975 275529 275187 275018 275068 274783 274785 274967 275407 275030 274913 274599 274349 274922 275503 275961 275622 275585 275350 275011 274923 275561 275727 275383 275010 274967 274850 275020 275209 275953 275583 275359 275033 275237 275150 275457 275555 275205 275165 275123 275120 274760 274951 275059 274705 274421 275449 275438 275249 275335 275579 275206 274924 275113 274766 274489 276041 276075 275760 275428 275192 274948 274559 276125 276185 275790 275530 275217 275167 275541 275683 275741 275390 275172 275264 275193 275146 275191 275395 275045 274682 274664 274317 274889 274975 276097 275762 275524 275645 275428 275103 275241 275281 274911 275753 275411 275219 274857 274955 275083 274746 274411 274492 274280 275147 275211 275263 274882 274689 274408 274073 274879 275382 275850 275506 275185 274881 274511 274705 275415 276027 275711 275469 275550 275383 275145 275320 275425 275045 275328 275917 275633 275340 275369 275369 275044 274900 275538 275247 274938 274961 275001 274601 274262 275224 275079 275783 275785 275855 275500 275197 274907 274567 275140 275547 275939 275599 275311 275323 275005 
291267 289859 288562 287345 286120 285573 286625 287761 286449 285343 284734 284508 284123 285338 285421 281693 278364 272395 265131 260230 250376 241212 235931 233401 231573 231423 231806 232431 232887 232514 232156 232142 232235 232297 232645 232723 232373 232130 231933 231877 232226 232299 232833 232496 232458 232608 232282 232152 232243 232461 232078 231949 231605 231841 231846 232447 232741 232399 232705 232579 232363 232227 232317 232417 232108 231822 231541 231245 232157 232567 232657 232322 232157 231912 232061 232252 232705 233151 232771 232649 232669 232391 232080 232157 232243 231844 231513 231205 231056 232162 232895 233111 232773 232711 232355 232238 232065 232141 233429 233049 232729 232552 232303 232229 232733 233263 232923 232699 232544 232665 232514 232783 232995 232664 232388 232052 231719 232326 232813 232949 232609 232642 232272 232054 231742 233445 233473 233143 232844 233111 232834 232464 232633 232655 232305 232925 232607 232263 231928 233249 233338 233008 232882 232522 232831 232518 232874 233022 232663 232350 232260 231964 232254 232324 232720 232384 232118 231892 232189 232238 232238 233034 232639 232489 232425 232320 232075 232088 232327 231977 231632 231644 231339 231044 232337 232920 232600 232247 231898 231572 232973 232979 233099 232754 232389 232619 232265 232006 232132 232663 232328 232012 232690 232362 232812 232886 232945 232645 232759 232425 232134 
291267 289832 288490 287632 286534 286160 286925 287305 285884 284843 284799 283822 284118 285803 286593 283143 280449 277688 270833 267357 268585 269457 268797 268442 268910 268910 268778 269389 270133 269397 268907 268430 268545 268443 269681 270453 269743 269666 269274 269001 268759 269661 270595 269845 269397 269271 269387 269479 270141 270395 269687 269130 269029 269044 268626 268895 269739 269032 268451 268085 267976 268162 268205 270413 269720 269217 268536 268132 268942 269297 270365 269668 269021 268499 268846 268919 269609 270873 270144 269532 269450 269021 268769 269283 270655 269998 269359 268935 269469 269025 269205 270241 269555 268974 269855 269356 269121 269535 269919 269206 268803 268828 268419 267869 268977 269297 268612 267929 268373 267812 268017 268337 270825 270190 269922 269941 269624 269097 269197 269337 268669 267993 267422 268169 268992 270039 270465 269739 269250 269427 269074 269571 269765 270089 269431 269031 268466 268563 269787 270668 270772 270043 269442 269832 269372 269137 269562 269992 269269 269646 269658 269193 268732 269111 270543 269779 269376 268797 268226 269637 269964 270682 269994 269300 268835 268390 267912 269542 270958 270241 269623 269358 269543 269598 269783 270417 269782 270174 269453 269240 268662 268851 269123 268398 267681 266967 266288 265668 268402 271541 270842 270306 269656 269185 268543 270060 270302 269517 268993 268376 267735 
291267 289850 288493 287389 286968 285964 286605 287297 285913 285256 283942 283595 282868 284937 286203 282695 276343 268836 263987 260317 256571 254340 253663 253610 253844 254105 254728 256212 256614 256278 256077 255959 255868 255636 256288 256578 256228 255952 255897 255685 255546 255944 256594 256226 256167 255900 255592 255618 256374 256600 256231 255998 256299 256070 255843 256060 256176 255835 255542 255266 255444 255354 255594 256354 256001 255816 255559 255666 255974 256206 256392 256018 256549 256267 256040 256269 256348 256516 256135 255832 255517 255341 255098 255446 256908 256518 256278 256059 255839 256460 256516 257012 256662 256694 256366 256202 255874 257130 257192 256812 256469 256258 255915 256762 256872 256896 256545 256278 255987 255698 255361 256234 257092 256751 256439 256505 256467 256195 256358 256386 256001 255841 255521 256041 255930 256014 256208 255866 255649 255349 255279 256071 256104 256180 255850 255595 255787 256044 256274 256609 256644 256289 256234 256067 255753 255569 256963 257245 256902 256558 256357 256162 256201 256724 256834 256493 256249 256358 256011 255669 256344 256440 256055 255938 255662 255323 255017 255407 256059 255647 255896 255600 256006 255809 256571 256939 256595 256269 256005 255763 255415 256638 257128 256751 256456 256098 256529 256509 256639 256645 256290 255914 255625 256267 256004 256518 256679 256309 256184 255833 256446 
291267 289820 288455 287319 286153 285517 286587 287971 286572 285824 284875 284607 284143 284058 282878 272577 253237 236592 232261 230342 223688 221309 221039 221213 221554 221830 222382 222722 222926 222926 222950 222966 222982 223058 223082 223130 223130 223130 223136 223136 223136 223142 223142 223142 223142 223154 223154 223154 223154 223154 223154 223154 223154 223154 223154 223154 223154 223154 223154 223154 223154 223154 223154 223154 223154 223154 223154 223154 223154 223160 223160 223160 223160 223160 223160 223166 223166 223166 223166 223166 223166 223166 223166 223166 223166 223166 223166 223166 223172 223172 223172 223172 223172 223172 223172 223172 223172 223172 223172 223172 223172 223178 223178 223178 223184 223184 223184 223184 223184 223184 223184 223184 223184 223184 223184 223184 223184 223184 223184 223184 223184 223190 223190 223190 223190 223190 223190 223190 223190 223190 223190 223190 223190 223190 223190 223190 223190 223190 223190 223190 223190 223190 223190 223190 223190 223190 223190 223192 223192 223192 223192 223198 223198 223198 223198 223198 223198 223198 223199 223199 223201 223201 223201 223201 223201 223201 223202 223203 223203 223203 223205 223205 223206 223206 223206 223206 223206 223207 223209 223209 223209 223209 223210 223210 223210 223210 223210 223210 223212 223213 223213 223218 223220 223224 223224 223228 223234 223234 223246 223253 223255 
291267 289786 288480 287267 286367 285509 286833 287645 286125 285422 284527 284234 283946 285123 286392 284880 283325 279801 277650 275657 276086 277482 276275 275831 275718 276390 276595 278090 278630 278246 278132 278075 278068 278554 278874 279432 279087 278862 278935 278695 278676 278788 279126 278729 279177 279050 279078 279115 279380 279540 279181 279136 278946 278673 278443 278558 278980 278617 278582 278276 279011 278858 279082 279400 279036 278702 279039 278757 278590 279242 279292 278953 278939 278722 278517 278385 279314 279604 279245 279150 278882 278577 278414 278716 279914 279563 279344 279069 278731 278449 278594 280092 279722 279418 279115 278932 278817 278886 279938 279588 279410 279093 278946 279146 279536 279868 279544 279397 279045 278804 278706 279280 279378 279037 278760 278515 278492 278350 278400 279414 279022 278731 278730 278465 278807 278858 279818 279456 279167 278835 278692 278436 279972 280140 279804 279655 279312 279175 279056 279159 279185 278850 278985 278681 278447 279032 279559 279873 279523 279187 278895 278568 279411 279653 279841 279506 279400 279376 279066 278754 278884 278912 278548 278971 279634 279379 279227 279222 279228 278849 278536 278209 277867 279580 279818 279846 279511 279148 278904 278557 278282 279696 280062 279727 279475 279208 278861 279548 279567 279866 279481 279591 279241 279743 279437 279456 279673 279336 278956 279675 279351 
291267 289903 288524 287432 286157 285590 286869 288067 286756 286359 285075 284793 284178 285268 286090 283957 281156 278522 276671 275026 274541 276608 275556 274902 274568 274245 274527 275721 276801 275698 274862 274991 274659 274606 275323 276717 275662 275257 274881 274187 274002 275147 276861 275868 275277 274947 274894 274506 275497 277297 276244 275944 275244 274815 274843 275643 277075 275995 275305 274481 274282 273692 275875 278255 277139 276260 276029 275610 275221 276103 276513 275431 274669 274682 274024 274971 275261 276567 275519 274997 274172 273952 273393 275089 276731 275598 275698 275060 275717 275865 276689 277309 276286 275682 275335 274922 274198 275831 276449 275341 274456 273467 273540 274493 275849 277949 276926 276045 276445 275565 275899 276945 277815 276846 275952 275522 275316 275049 275369 276521 275492 274593 274037 273866 273445 274961 276829 275807 275005 275140 275050 275232 276629 277047 276013 275045 274370 273833 274013 274838 277194 276145 275598 274646 274772 275709 276667 277361 276330 275516 275524 275270 274883 275927 276333 275309 275869 275439 274757 274860 276498 276790 275728 274919 275434 274711 275288 276331 276673 275647 275599 274962 274923 274952 276466 276603 275549 274918 274191 274502 273609 275551 276996 275903 275072 274468 273680 275385 276801 277608 276595 275913 275393 275204 274263 275808 276358 275285 275466 274901 274157 
291267 289853 288557 287241 286664 285902 286403 287577 286216 285144 284634 283903 283986 285906 286361 284383 280836 273199 268439 268297 268559 268221 266060 265235 265799 265592 265639 266957 267965 267290 266862 266640 266626 266870 267229 267793 267055 266983 266508 266273 266483 267409 267995 267252 266771 266428 266188 266082 267149 268339 267597 267240 266983 266807 266855 267537 267991 267302 267052 266407 266741 266806 267661 267917 267221 267056 267394 267190 267157 267473 267743 266983 266421 266034 266964 266938 267717 268355 267632 267045 266563 266074 266583 267707 268631 267956 267439 267128 267431 267219 267351 267693 266977 266339 266598 266168 266914 268053 268415 267744 267085 266922 266939 266372 267479 268313 267567 266967 267008 267448 266949 267523 268053 267412 266835 267825 267259 267099 267827 267881 267078 266840 266456 265891 266423 266601 266795 266067 266741 266169 265849 265611 266777 267991 267339 266639 266437 266290 266825 267841 268435 267726 267072 266518 266539 266431 267404 268654 267955 267886 267568 267252 266793 267770 268320 267561 267982 267405 266937 266421 267363 268143 267432 267813 267453 267233 267527 267800 268232 267521 267037 267118 267308 266616 267238 267664 266963 266320 266253 265692 266837 267770 267930 267215 267064 266721 266602 266165 266199 268127 267429 266799 266437 266241 265542 266839 268184 267490 266876 267502 267026 
291267 289889 288587 287438 286811 286030 286429 287329 286001 285127 284891 284275 283391 284155 286383 284812 283695 283246 282523 282464 281187 279907 277484 276796 276952 276732 276435 277551 278941 278242 278535 278609 279037 278903 279223 280233 279882 279834 279745 279637 279591 280041 280255 279913 279659 279437 279283 279431 280231 280321 279966 279688 279679 279484 279294 279571 280263 279947 279723 279704 279434 279666 279779 280089 279695 279429 279857 279872 279682 279851 280113 279742 279443 279572 279299 279027 279617 280811 280480 280379 280049 279732 279442 280207 280845 280455 280292 280150 279944 279635 279689 279729 279370 279055 278759 278671 278680 279961 280313 279931 279725 279404 279396 280262 280285 280481 280127 279940 279585 279621 279382 279411 279775 279423 279135 279288 280150 279839 279891 279983 279606 279351 279013 278899 278656 278663 279913 279558 279219 278949 279920 280184 280235 280444 280144 279801 279986 279805 279464 280264 280536 280193 280000 280282 280033 279763 279814 279922 279547 279214 278992 279404 279157 279456 280532 280172 279888 280017 279851 279617 279906 280035 279729 279477 279395 279928 279683 280070 280117 279768 279469 279115 279305 279949 280300 280366 280036 279691 279328 279597 279400 280097 280221 279911 279577 279223 279362 280276 280321 280608 280243 279932 279597 279253 279409 280880 280958 280593 280277 279985 279905 
291267 289896 288653 287404 286424 285944 286597 287593 286207 285443 284797 284572 284031 283881 283886 280607 274523 263393 250168 233011 226531 226145 225688 225866 226153 226603 227287 228233 228411 228411 228451 228485 228513 228543 228623 228685 228685 228685 228685 228691 228709 228709 228709 228709 228709 228709 228709 228709 228709 228721 228721 228721 228721 228721 228721 228721 228721 228721 228721 228721 228721 228721 228727 228727 228727 228727 228727 228727 228727 228727 228727 228727 228727 228727 228727 228727 228733 228733 228733 228733 228733 228739 228739 228739 228739 228739 228739 228739 228739 228739 228739 228739 228739 228739 228739 228739 228739 228739 228739 228739 228739 228739 228739 228739 228739 228739 228739 228739 228739 228739 228739 228739 228739 228739 228739 228739 228739 228739 228739 228745 228745 228745 228745 228745 228745 228745 228751 228751 228751 228751 228751 228751 228751 228751 228751 228751 228752 228752 228752 228752 228752 228752 228752 228752 228752 228753 228753 228753 228753 228755 228756 228756 228757 228757 228758 228758 228764 228764 228764 228764 228765 228766 228766 228766 228767 228767 228767 228767 228767 228767 228767 228769 228769 228771 228771 228771 228771 228772 228772 228772 228773 228776 228776 228776 228777 228777 228778 228779 228779 228780 228780 228783 228788 228792 228794 228798 228806 228806 228820 228826 228833 
291267 289940 288642 287351 286765 286220 286629 287073 285714 284827 284124 283514 283620 283382 283819 276535 254515 238712 233654 231788 225167 224131 224127 224275 224609 225141 225243 225375 225687 225687 225705 225723 225747 225781 225791 225807 225807 225807 225807 225813 225813 225819 225819 225819 225825 225825 225825 225825 225831 225831 225831 225831 225831 225831 225831 225831 225837 225837 225837 225837 225837 225837 225837 225837 225837 225837 225843 225843 225843 225843 225843 225843 225843 225843 225843 225843 225843 225843 225843 225843 225843 225843 225849 225849 225849 225849 225849 225849 225849 225849 225849 225849 225849 225849 225849 225849 225849 225849 225849 225849 225849 225849 225849 225849 225849 225849 225849 225849 225849 225849 225849 225849 225849 225849 225849 225849 225849 225849 225855 225855 225855 225855 225855 225855 225855 225855 225855 225855 225855 225855 225855 225855 225855 225855 225855 225855 225855 225855 225855 225855 225855 225855 225855 225855 225856 225856 225856 225856 225856 225856 225856 225856 225857 225858 225858 225858 225858 225859 225859 225859 225860 225860 225860 225860 225866 225867 225867 225869 225869 225869 225869 225870 225870 225871 225871 225871 225871 225872 225873 225873 225873 225874 225874 225874 225874 225874 225875 225875 225878 225880 225880 225885 225887 225890 225892 225896 225898 225898 225908 225914 225920 
291267 289796 288465 287368 286758 285674 286625 287425 285992 285377 284266 283732 284156 285352 286929 284677 280042 267567 261641 260553 259597 259027 258366 258303 258326 258228 258622 259596 260088 259471 259606 259655 259663 259611 260112 260502 260140 259905 259766 259725 259895 260060 260434 260127 259883 259832 259572 259356 259790 260440 260127 260039 259700 259661 259641 260402 260880 260526 260363 260248 259971 259681 260620 260772 260470 260180 260054 259748 259926 260116 260432 260071 259758 259394 259521 259559 260256 260678 260332 259985 259697 260216 260295 260642 260664 260299 260213 259997 259880 260240 260396 260714 260339 260265 260013 260705 260411 260458 260524 260167 259769 259442 259166 259839 259930 260738 260408 260060 260049 260507 260269 260422 260594 260220 260149 259815 260354 260071 260118 260886 260571 260176 260335 260020 259730 260058 260238 259848 259544 259201 258984 258609 258642 261006 260651 260403 260138 259906 259716 260207 261087 260707 260427 260147 259835 260248 260388 261113 260788 260591 260277 259980 259658 259694 259946 259564 259396 259179 260134 259779 259800 259966 259629 259315 259775 259624 259729 259724 260436 260066 259752 259482 259874 259933 260309 260379 260044 259689 259364 259042 259463 260919 261171 260826 260528 260197 260009 259670 260787 260995 260625 260398 260077 259755 260532 260743 260842 260495 260218 259890 259596 
291267 289969 288655 287786 286669 285415 285929 286875 285415 284862 283822 283279 283192 284001 284941 279556 271436 263189 257874 252717 251666 252592 252292 252343 252505 253435 253855 254353 254647 254647 254665 254691 254719 254731 254761 254877 254877 254877 254877 254877 254883 254883 254901 254901 254901 254907 254913 254925 254931 254931 254931 254937 254937 254937 254937 254937 254943 254943 254943 254943 254943 254943 254943 254943 254943 254943 254949 254949 254949 254949 254949 254949 254949 254949 254949 254949 254949 254949 254949 254949 254949 254949 254949 254949 254949 254949 254949 254949 254955 254955 254955 254955 254955 254955 254955 254955 254955 254955 254955 254955 254955 254955 254955 254955 254955 254955 254955 254955 254955 254961 254961 254961 254961 254961 254961 254961 254961 254961 254961 254961 254961 254961 254967 254967 254967 254967 254967 254967 254967 254968 254968 254968 254968 254968 254968 254968 254974 254975 254975 254975 254975 254975 254976 254977 254977 254983 254983 254984 254984 254985 254985 254985 254985 254985 254985 254985 254986 254992 254992 254992 254993 254995 254995 254998 254998 254999 255001 255002 255002 255002 255002 255003 255004 255004 255004 255004 255004 255004 255005 255005 255005 255005 255006 255006 255009 255009 255009 255009 255009 255009 255009 255012 255016 255017 255019 255020 255024 255024 255041 255050 255057 
291267 289851 288572 287405 286280 285719 286457 287951 286614 285352 285184 284151 284096 284500 285200 283002 278623 270406 265154 261818 260145 259592 259042 259173 259134 260104 260678 261004 261556 261556 261572 261636 261660 261822 261864 261924 261924 261930 261930 261936 261936 261942 261942 261942 261948 261948 261954 261960 261960 261960 261960 261960 261966 261966 261966 261966 261978 261978 261978 261984 261984 261984 261984 261984 261984 261984 261984 261984 261984 261984 261984 261984 261984 261984 261984 261990 261990 261990 261990 261990 261990 261990 261996 261996 261996 261996 261996 261996 261996 261996 262002 262002 262002 262002 262002 262002 262002 262002 262008 262008 262008 262008 262008 262008 262008 262008 262008 262008 262008 262008 262008 262008 262008 262008 262008 262008 262008 262008 262008 262008 262008 262008 262008 262014 262014 262014 262014 262014 262014 262014 262014 262014 262014 262015 262015 262015 262015 262015 262015 262016 262016 262016 262017 262017 262017 262017 262017 262017 262017 262018 262019 262019 262019 262019 262019 262019 262020 262020 262020 262021 262021 262027 262027 262028 262028 262028 262028 262029 262030 262030 262031 262031 262031 262031 262031 262031 262031 262033 262033 262033 262033 262033 262033 262033 262033 262033 262033 262033 262033 262040 262040 262049 262050 262053 262055 262062 262067 262067 262079 262091 262099 
291267 289937 288679 287517 286239 285669 286375 286949 285572 284351 283155 283629 283726 285007 286105 282695 275579 266268 261790 258893 257908 256011 253431 252839 252252 252322 252873 253142 254226 253934 254002 254088 254298 254534 254844 255340 255340 255356 255368 255428 255446 255498 255510 255510 255510 255510 255516 255516 255522 255522 255522 255522 255528 255534 255546 255552 255558 255558 255564 255564 255570 255570 255570 255570 255570 255570 255570 255576 255576 255576 255576 255576 255576 255582 255582 255582 255582 255588 255588 255588 255588 255588 255588 255588 255594 255594 255594 255594 255594 255600 255600 255600 255600 255600 255600 255600 255600 255600 255600 255600 255600 255600 255600 255600 255600 255606 255606 255612 255612 255612 255612 255612 255612 255612 255612 255612 255612 255612 255612 255612 255612 255612 255612 255612 255612 255612 255612 255612 255612 255612 255612 255612 255612 255612 255612 255612 255612 255612 255612 255612 255612 255612 255612 255612 255612 255612 255612 255612 255612 255612 255612 255612 255612 255612 255612 255612 255612 255612 255612 255613 255613 255614 255614 255614 255614 255614 255614 255615 255615 255615 255616 255618 255618 255618 255625 255626 255626 255626 255628 255628 255628 255629 255630 255630 255633 255634 255636 255637 255638 255639 255639 255642 255648 255651 255653 255656 255662 255662 255671 255678 255683 
291267 289906 288584 287492 286402 285610 286549 287319 285952 285416 285083 284585 283630 284670 285957 284151 282930 281388 280362 278849 277752 279153 277776 276841 276290 276219 276590 277255 278691 277683 277190 277212 277157 277378 278291 278945 277857 277237 276766 276744 276313 278097 279955 278897 278316 278036 277857 277341 277713 279551 278515 278111 277825 277807 277253 277949 279295 278196 277513 277734 277435 277057 277689 279059 278056 277912 277290 276725 278378 279305 279793 278754 278197 277687 277870 277096 278621 279491 278455 277622 277801 277700 277688 277909 278431 277261 276666 276276 275460 275523 276455 279629 278574 277701 277035 276327 278144 279109 279403 278373 277699 277101 276318 276054 279383 280017 278895 278095 277540 277290 277827 278661 280665 279641 279314 278239 278057 277723 277919 278897 277851 277698 277134 277785 277778 278005 279537 278484 277697 278188 277283 276336 279479 279725 278665 278121 277656 277391 277322 278137 279489 278397 277700 276893 276021 276564 277776 279898 278790 278585 277896 277020 278614 279096 279550 278512 277587 277241 277056 276280 278951 279665 278613 277913 278095 277206 277075 279180 280420 279323 278373 278968 278895 278080 278645 278831 277716 277525 276703 276281 276380 277093 279851 278772 277906 276978 277097 277007 279118 279575 278430 277522 276832 276200 277211 278912 280498 279434 278555 278091 277485 
291267 289891 288535 287571 286345 285762 286469 287309 285775 284908 284116 283713 283533 285119 286372 284844 283082 281250 280859 280301 279376 280360 278825 276801 272484 269981 269268 270605 271755 270697 270068 270255 269803 269296 270417 272193 271110 270364 269982 269369 269359 270925 272213 271211 270820 270602 270184 270090 270957 271535 270458 270024 269942 269384 269217 270231 271477 270495 269938 269159 269472 269546 271119 271699 270714 270511 269916 269466 269292 270883 271593 270493 269765 269728 269458 269690 270039 271759 270683 269877 269148 268303 267785 270349 272545 271470 270796 270481 270364 269824 270089 271415 270356 270206 269334 268810 269665 270773 272203 271148 270720 270333 269943 269406 270437 271061 270030 269238 269494 269206 268545 270367 272083 271119 270438 269814 270043 269480 270925 272129 271088 270694 270858 270296 269463 270573 270869 269807 268906 268816 268412 268265 270545 271165 270091 269289 269168 269263 269791 270675 271717 270671 270054 270287 269508 268952 270255 271182 270149 269328 268676 268885 268696 270634 272856 271768 271060 270189 270550 270756 270884 271560 270543 269952 269331 268901 268598 271577 273034 271997 271091 270320 269804 269391 272299 272495 271477 270646 269633 269411 268906 270861 273209 272155 271380 271041 270268 270046 270320 271005 269962 269255 268672 268174 268751 271840 272298 271194 270520 270467 270025 
291267 289795 288481 287551 286895 286468 286811 287043 285697 284872 284134 283902 284621 285507 285718 282452 279204 278655 278871 278510 280376 281605 280489 279890 279861 279986 280271 281270 282388 281724 281304 281874 281349 281525 282264 282760 282065 281503 281093 280676 281213 282276 283240 282520 281921 281523 281590 281370 282374 283018 282301 282230 281904 281797 281489 282124 282734 282006 282241 281900 281345 280882 281420 281742 281009 281160 280618 280739 281274 281876 283078 282387 282208 282250 281678 281429 281902 282368 281685 282121 281514 281552 281340 282858 283166 282434 282396 281708 281328 281234 282038 283776 283056 282433 282146 281462 281208 283188 283522 282777 282653 282290 282212 282365 283072 283288 282597 282065 281406 281618 281485 283182 283272 282543 282076 281506 281286 282544 283174 283362 282653 282513 281908 281484 281247 281680 282698 281998 282425 282188 282266 281725 281812 283490 282740 282218 282204 281690 281126 281708 283368 282597 282802 282314 281827 281161 282904 283932 283205 282940 282314 281705 281328 283572 283858 283093 282644 282222 281665 281170 282017 283994 283266 282876 282574 281990 282311 283177 283252 282527 281944 281492 282071 281925 282201 282942 282241 281550 281894 281813 281310 282157 283073 282346 282296 281756 281872 282057 282489 283234 282461 282106 281815 281537 281291 283023 283978 283233 282778 282339 281682 
291267 289829 288426 287604 286859 285754 286473 287303 285961 284913 284583 284334 284240 284944 286311 284399 281818 278036 276147 273325 271188 270696 262808 249812 244310 243796 243963 244487 245545 245545 245807 245947 246085 246215 246449 246867 246867 246885 246909 246933 246957 246969 246979 246979 246979 246979 246985 246991 246997 246997 246997 246997 246997 246997 246997 246997 246997 246997 247003 247003 247003 247003 247003 247003 247003 247003 247003 247003 247009 247009 247009 247009 247009 247009 247009 247009 247009 247009 247009 247009 247015 247021 247027 247027 247033 247033 247033 247033 247033 247033 247033 247039 247039 247039 247039 247039 247039 247039 247039 247039 247039 247039 247039 247039 247039 247039 247039 247039 247039 247045 247045 247045 247045 247045 247045 247045 247045 247045 247045 247045 247045 247045 247045 247045 247045 247045 247045 247045 247045 247045 247045 247045 247045 247045 247045 247046 247046 247046 247046 247046 247046 247046 247046 247046 247046 247046 247046 247047 247047 247047 247048 247048 247048 247048 247048 247048 247048 247048 247048 247048 247048 247048 247048 247049 247049 247050 247051 247051 247057 247057 247058 247058 247058 247058 247058 247058 247058 247060 247060 247060 247060 247060 247060 247060 247061 247061 247061 247062 247064 247065 247065 247068 247071 247075 247078 247085 247086 247086 247101 247106 247110 
291267 289758 288395 287484 286610 285664 286281 287417 286003 285109 284424 284326 283298 284432 285089 281556 277083 272498 271316 271651 273382 272822 269436 264150 262087 262189 262118 262818 263698 262642 262127 261684 261464 261149 262064 264250 263184 262513 262006 261909 261317 263096 263842 262784 262440 261950 261302 261733 262788 264034 262972 262475 261942 261293 260700 261868 264050 263033 262474 262039 261736 262334 263150 263480 262408 261809 261443 261263 261281 261842 263346 262362 261564 260854 260809 260438 261862 263642 262599 261664 261338 261217 260550 261908 263862 262823 262050 261965 261278 261904 263192 263734 262677 262048 261138 260704 261381 262664 264412 263346 262504 262358 261704 261413 263578 264108 263072 262545 262257 261789 260926 262034 262824 261727 260956 261942 261332 261979 262576 263866 262834 262109 261904 261455 261070 261370 262840 261729 261328 262771 262040 261324 261603 264718 263704 262750 261758 260757 260950 262804 265346 264251 263476 262611 262474 261602 261950 263549 262456 261781 261820 262608 262014 263869 264179 263146 262337 261353 260567 259583 264016 265164 264095 263441 262486 261635 261390 263208 264990 263853 263139 262658 261775 260978 262911 264833 263748 263099 262899 262296 261831 262374 263144 262075 261894 261550 260886 261391 263040 263702 262631 261780 261507 261186 260792 262445 263659 262653 261959 261608 260771 
291267 289813 288551 287622 286696 286158 286389 287159 285810 284882 284556 283816 283078 284680 286432 283710 278126 268688 263246 258732 257891 258955 258225 257816 257743 257690 258260 260028 260308 259545 259125 258838 258536 258446 259638 260338 259688 259194 258801 258380 258284 259274 260358 259647 259265 258948 258779 258333 259000 259950 259200 258799 258427 258654 258614 259476 259966 259243 258696 258813 258624 258543 259564 259918 259216 259050 259177 258751 258939 259340 260296 259550 259113 258957 258723 258100 258652 259940 259253 258523 258379 257855 257386 259578 260920 260186 259926 259557 259754 259248 259686 260010 259310 258625 258731 258604 258224 258866 259858 259173 259028 258634 257992 258482 258696 259450 258736 258195 257894 257878 257383 258134 260476 259856 259931 259388 258815 258846 259082 260952 260215 259553 259185 258733 258124 258736 260742 260026 259372 259346 259005 258458 258948 259860 259143 258746 259439 258863 258329 259269 259378 258641 258473 258082 257838 257362 258909 259557 258829 258775 258494 258328 258375 259298 260630 259979 259317 259133 258716 258975 259539 260465 259770 259495 258914 258307 258864 260398 260753 260023 259399 259383 258789 259197 259839 259921 259284 258541 259454 259039 258971 259102 259932 259192 258848 258323 258714 259466 260395 260686 260038 259484 258916 258496 257819 257905 260344 259607 259763 259160 259104 
291267 289816 288566 287301 286134 285550 286217 287783 286461 285479 284362 283713 283979 284678 285867 281214 268528 254569 252851 252108 249913 248385 247732 247761 248252 248466 249000 249868 250252 249921 249751 249554 249267 249409 249958 250184 249832 249536 249343 249376 249394 249892 250066 249744 249533 249582 249411 249203 249428 249618 249256 249223 248939 248727 249218 249492 250220 249890 249710 250091 249803 249711 249780 249798 249438 249106 248728 248387 248301 250086 250356 249999 249827 249686 249452 249159 249798 250272 249908 249666 249506 249288 249450 250182 250410 250036 249809 249437 249705 249794 249902 250022 249636 249469 249359 249062 248798 248914 250314 249945 249952 249700 249379 249401 249684 250180 249830 249515 249693 249404 249488 249678 249736 249367 249021 249700 249445 249922 249996 250452 250110 249825 249798 249584 249617 249998 250022 249662 249382 249667 249382 249110 250528 250594 250259 249885 249569 249375 249049 250600 250659 250324 250003 249733 249449 249149 249171 250783 250463 250104 249804 249950 249731 250090 250129 249774 249474 249182 248807 248486 250161 250704 250324 249941 249742 249570 249941 250206 250437 250087 249795 249733 250110 249869 249889 250380 250050 249724 249928 250022 249665 249693 249783 249438 249074 248719 249195 250013 250057 250080 249723 250108 249778 249568 249559 250376 250457 250117 249913 249757 249556 
291267 289881 288528 287482 286753 285619 286791 287337 285945 285301 284904 284235 283709 285104 286419 284723 283521 282028 280868 278575 274669 268356 263375 256964 254704 254785 255200 256428 257794 257794 257896 258124 258250 258314 258714 258852 258852 258868 258880 258890 258896 258918 258952 258952 258958 258964 258964 258964 258964 258964 258964 258964 258970 258970 258970 258970 258982 258982 258982 258982 258982 258982 258988 258994 258994 258994 258994 258994 259000 259000 259000 259000 259000 259000 259000 259000 259006 259006 259006 259012 259018 259018 259018 259018 259018 259018 259018 259018 259018 259018 259018 259018 259018 259018 259018 259018 259018 259018 259018 259018 259018 259018 259018 259024 259024 259024 259024 259024 259024 259024 259024 259024 259024 259024 259024 259024 259024 259024 259024 259024 259024 259024 259024 259024 259024 259024 259024 259024 259024 259024 259024 259024 259030 259030 259030 259030 259030 259031 259031 259031 259031 259031 259031 259032 259032 259032 259033 259034 259034 259034 259034 259034 259035 259036 259036 259036 259036 259036 259037 259037 259037 259037 259037 259039 259039 259039 259040 259040 259040 259040 259042 259042 259042 259042 259042 259042 259042 259043 259043 259043 259044 259044 259044 259044 259045 259045 259046 259046 259046 259049 259049 259052 259053 259055 259056 259059 259061 259061 259068 259071 259074 
291267 289747 288476 287582 286614 285710 286541 286787 285373 284692 283935 283289 283221 284756 286949 285269 283097 279230 276242 274755 273664 273399 272255 272240 272484 272484 272006 272660 273114 273114 273292 273528 273900 274358 275282 275806 275806 275844 275902 275968 276040 276074 276096 276096 276096 276096 276114 276120 276120 276120 276120 276120 276126 276126 276126 276126 276138 276138 276138 276144 276144 276150 276150 276150 276150 276150 276150 276150 276150 276156 276168 276168 276174 276174 276174 276174 276174 276174 276174 276174 276174 276174 276180 276180 276180 276180 276180 276180 276180 276180 276180 276180 276180 276180 276180 276180 276180 276180 276180 276180 276180 276180 276180 276180 276186 276186 276186 276186 276186 276186 276186 276186 276186 276186 276186 276186 276186 276186 276186 276186 276186 276186 276186 276186 276186 276186 276186 276186 276186 276186 276186 276186 276186 276186 276186 276186 276186 276186 276186 276186 276186 276186 276186 276186 276186 276186 276186 276186 276186 276187 276187 276187 276187 276187 276187 276187 276187 276187 276187 276187 276190 276190 276190 276191 276191 276191 276191 276192 276192 276192 276194 276194 276194 276194 276194 276194 276194 276195 276195 276196 276196 276196 276196 276196 276196 276196 276197 276197 276200 276201 276201 276203 276208 276213 276215 276219 276223 276223 276228 276242 276249 
291267 289929 288435 287212 285983 285889 286705 288143 286691 285829 284963 284303 283468 283902 282960 273837 255481 244002 241305 237704 238390 239275 238658 238019 238262 238564 239529 240058 240848 240519 240247 240170 240251 240143 240424 240722 240331 240083 240357 240100 240049 240596 240804 240458 240205 239941 240070 239812 240618 241126 240787 240483 240445 240411 240177 240552 241040 240693 240434 240134 239802 240218 240312 240852 240479 240256 239965 240226 240490 240970 241018 240672 240487 240186 240244 239902 239934 241082 240717 240473 240347 240421 240258 240300 240552 240201 240615 240614 240572 240317 240420 240762 240445 240318 240095 239965 239671 239706 240756 240406 240057 239970 239738 239933 240686 240966 240554 240436 240578 240374 240333 241086 241182 240830 240599 240424 240180 240422 240928 241174 240842 240485 240187 239953 239703 241120 241368 240952 240736 240516 240519 240738 240898 241012 240672 240694 240798 240558 240303 240560 240718 240344 240004 239724 239714 240309 240372 241150 240825 240628 240311 239960 239792 240030 240183 239826 239499 239374 239072 239116 239151 240625 240290 240643 240411 240446 240572 240837 241055 240680 240560 240393 240993 240885 240936 241023 240671 240371 240840 240977 240751 240814 240924 240574 240219 240396 240087 240138 240244 240651 240281 239958 240686 240339 241120 241135 241278 240873 241052 240708 241185 
291267 289844 288573 287352 286535 285195 286547 287059 285621 285376 285314 284190 283844 284706 285755 284030 282788 282488 282769 281867 280249 280860 279862 279399 279172 279014 279146 280027 281349 281349 281521 281939 282315 282831 282983 283287 283287 283325 283337 283371 283383 283407 283425 283425 283425 283431 283437 283437 283443 283443 283443 283449 283449 283449 283461 283461 283461 283461 283461 283461 283461 283461 283461 283461 283461 283461 283467 283467 283467 283467 283467 283467 283467 283467 283467 283467 283467 283467 283467 283467 283473 283473 283473 283485 283485 283485 283491 283491 283497 283497 283503 283503 283503 283503 283503 283503 283503 283503 283503 283503 283503 283503 283503 283503 283503 283503 283503 283503 283503 283503 283503 283503 283503 283503 283503 283503 283503 283503 283509 283509 283509 283509 283509 283509 283509 283509 283509 283509 283509 283509 283509 283509 283509 283509 283509 283510 283510 283510 283510 283510 283510 283510 283512 283512 283512 283512 283512 283512 283512 283512 283512 283512 283512 283513 283513 283513 283513 283513 283513 283513 283514 283514 283514 283515 283515 283518 283518 283519 283519 283519 283519 283519 283525 283525 283525 283527 283527 283529 283529 283530 283530 283530 283530 283530 283531 283531 283531 283531 283533 283534 283534 283539 283541 283543 283546 283556 283562 283562 283574 283582 283588 
291267 289848 288579 287439 286352 285491 286073 286807 285376 285044 284264 283692 284021 284954 286311 284475 282942 281560 281072 280717 282971 285219 284163 283524 282909 282656 282770 284457 285961 285244 284812 284561 284392 284610 285403 286395 285686 285262 285060 285214 285008 285713 286515 285794 285257 285014 285056 284911 285311 285759 285059 285006 284619 284500 284355 285075 286057 285344 284991 284799 284839 284585 285125 285991 285238 284756 284629 284655 284256 286049 286347 285649 285102 284694 284172 283710 286169 287055 286335 285866 285409 284907 284887 285231 286337 285627 284985 284481 284101 284107 286599 286755 285990 285284 284754 284301 285005 285127 287161 286441 285957 285982 285402 284834 285319 285439 284720 284872 284200 283966 283465 283661 286321 285670 285182 284695 284596 284347 284455 285559 284842 284290 283840 284305 283689 284395 285839 285178 284588 284645 284912 285339 285723 286049 285353 284681 284840 284877 285330 286399 286532 285721 285124 284731 285588 285000 285636 286386 285671 285126 284728 284727 284296 285156 286281 285585 284956 284752 285105 284925 285388 285885 285214 285233 284559 285073 284698 286261 286511 285748 285435 285031 285110 284976 286158 286396 285727 285271 284552 284267 284505 284548 286914 286178 285540 284987 284456 285249 285410 287188 286496 285896 285194 285219 285450 287020 287041 286367 285757 285481 285826 
291267 289913 288606 287623 286244 285109 286253 287053 285713 284652 284061 283480 282880 284252 285935 282745 277527 271605 268938 267831 267865 268974 268026 267393 267402 267310 268061 268785 269823 269481 269364 269605 269529 269443 269569 270157 269795 269632 269342 269096 269488 269771 269905 269490 269357 269133 268845 268989 269979 270215 269831 269676 269386 269236 269192 269865 270669 270282 270101 269817 269569 269514 269551 270921 270610 270261 270207 269886 269599 270549 270583 270227 269952 269630 269418 270089 270213 270497 270180 270064 269992 269840 269550 269701 269761 269414 269300 269653 269544 269343 270325 270549 270185 269840 269470 269270 269355 270729 270933 270574 270307 270227 270061 269715 270075 270249 269907 269609 269303 269193 268877 269729 270559 270194 270074 269849 269728 270477 270487 270583 270268 269949 269763 270518 270219 270219 270407 270048 269695 270315 269979 270182 270385 270481 270106 269771 269642 269463 269603 269683 270597 270232 269862 269892 270442 270283 270351 270497 270097 269958 269690 269450 269710 269734 269820 269506 269167 269020 268679 270068 270082 270469 270104 270228 269971 269612 269431 269665 270059 269679 270003 270350 270311 270024 270107 270266 269915 269666 269948 269954 269598 270069 270189 269819 269431 269312 268982 269365 270254 270790 270415 270306 270215 270107 269830 270238 270265 269910 269563 269286 268954 
291267 289758 288477 287145 286487 286067 286649 287291 285930 284900 284036 283658 283273 284485 286459 284379 281888 279892 278902 278246 279865 280414 279326 278668 278060 278176 278277 279456 280710 279998 280241 280140 280327 280701 281103 281817 281501 281265 281061 281191 281049 281671 282061 281673 281472 281264 281208 280943 281477 281933 281598 281546 281498 281442 281310 282009 282097 281737 281544 281351 281053 280753 280941 281365 281008 281595 281370 281082 280766 281731 282301 281976 281847 281592 281545 281558 281915 281973 281629 281299 281312 281434 281601 281657 281845 281485 281293 281556 281742 281494 281521 281643 281272 281972 281622 281255 281288 281321 281321 280926 280584 280254 279940 280709 281983 282161 281777 281500 281298 280953 281224 282287 282343 281937 281835 281556 281581 281358 281615 281923 281578 281271 281183 281223 281549 281689 282169 281816 281571 281565 281509 281366 281895 282139 281754 281493 281179 281174 281049 282327 282427 282057 281836 281584 282076 281793 281876 281938 281594 281275 280946 281763 281907 281935 282013 281626 281650 281636 281381 281088 281136 281395 281036 280827 280525 281557 281367 281398 281442 281068 280785 281760 281440 281660 281874 281928 281571 281241 280883 280714 281394 282094 282311 281993 281665 281448 281307 281377 281927 281993 281567 281598 281461 281134 281626 281955 282133 281785 281454 281442 281863 
291267 289846 288530 287273 286424 285613 287225 287713 286284 285238 284331 284154 284575 285849 286068 282631 279109 275830 271504 262504 258560 257007 252270 249577 249728 250362 250984 251364 252170 252170 252192 252218 252230 252264 252306 252388 252388 252388 252394 252400 252406 252406 252418 252418 252418 252418 252418 252418 252418 252430 252430 252430 252430 252430 252430 252430 252430 252430 252430 252430 252430 252430 252430 252430 252430 252430 252430 252430 252430 252436 252436 252436 252436 252436 252436 252442 252448 252460 252460 252460 252460 252460 252460 252460 252460 252460 252460 252460 252460 252460 252472 252472 252472 252472 252472 252472 252478 252478 252478 252478 252478 252478 252478 252478 252478 252478 252478 252478 252478 252478 252478 252478 252478 252478 252478 252478 252478 252478 252484 252484 252484 252484 252484 252484 252484 252484 252484 252484 252484 252484 252484 252484 252484 252484 252484 252485 252485 252485 252485 252485 252485 252485 252486 252486 252486 252486 252486 252486 252486 252486 252486 252486 252487 252487 252487 252487 252487 252488 252488 252488 252489 252489 252489 252489 252490 252491 252491 252491 252491 252491 252493 252493 252493 252493 252494 252495 252495 252496 252498 252498 252500 252500 252500 252500 252500 252501 252501 252502 252504 252504 252504 252508 252514 252516 252518 252520 252530 252530 252544 252548 252555 
291267 289840 288673 287300 286492 285820 286949 287669 286257 285103 284230 283516 283010 285253 286740 284040 280427 279199 278619 278845 280626 281182 275773 268259 260367 258391 258641 259301 259971 259607 259516 259596 259527 259883 260311 260845 260466 260537 260456 260403 260186 260925 261167 260801 260592 260341 260029 260097 260451 260993 260635 260396 260064 260322 260445 260621 261067 260696 260814 260532 260329 260068 260277 261435 261055 260754 260863 260833 260531 260625 260741 260382 260080 260643 260303 260134 260535 261309 260914 260692 260739 260453 260226 260545 260899 260559 260516 260303 260380 260221 260987 261021 260686 260818 260499 260855 260924 260993 261135 260795 260402 260452 260317 259986 260039 261671 261282 261006 260663 260358 260046 261425 261571 261181 260857 260541 260201 259963 261381 261585 261215 260910 260955 260714 260569 260851 260869 260509 260704 260509 260304 261032 261171 261279 260870 260695 260404 260174 260032 260415 260785 260385 260950 260716 260354 260133 260201 261068 260719 260515 260209 260566 260466 260472 260666 260312 259974 259646 259439 259153 260399 261501 261123 260892 260659 260537 261111 261126 261336 261007 260780 260412 260274 260095 260130 260485 260120 259812 260894 260814 260503 260624 260995 260640 260333 260014 260190 260115 260236 260787 260427 260564 260632 260323 260278 260784 260830 260471 260276 259936 259627 
291267 289866 288463 287491 286330 285300 286507 287673 286330 285366 284845 284093 283215 284963 285946 283418 279957 276751 275875 275177 275262 274894 273752 273405 273184 273868 274122 275010 276540 275808 275356 275318 275131 274767 275302 276088 275308 274765 274430 275044 275061 275384 276274 275607 275212 275046 275162 274895 275456 275660 274927 275148 274847 274320 275079 275328 275802 275089 274505 274278 274051 274982 275576 275912 275247 275030 274374 273786 275029 276058 276110 275383 274918 274616 274427 274251 275850 276192 275467 275068 274423 274851 275246 275484 276210 275440 274796 275178 274975 275684 275964 276676 275918 275260 275037 274494 274631 275064 277164 276464 275797 275310 275075 274963 276366 276828 276082 275685 275015 274813 274934 275256 276872 276181 275601 274948 275272 274859 275528 276460 275714 275637 275244 275190 274694 275132 276022 275308 274824 274742 275063 274826 275872 276122 275408 274759 274464 274159 274569 274763 276217 275473 274829 274727 274818 275361 275775 276525 275852 275259 275154 275538 274933 275315 276405 275651 275939 275365 274833 274898 275264 275490 274775 275081 275344 275267 274657 274810 276280 275596 274990 275195 274637 274053 274733 277303 276541 276083 276102 275603 275870 276059 276189 275440 275286 275409 275135 275487 275840 276091 275387 274901 274323 274310 274455 274626 276865 276182 275700 275579 274932 
291267 289934 288660 287403 286357 285691 286523 287679 286208 285229 285078 285149 284547 285589 286137 282482 276569 274588 273738 270842 268984 270989 270329 269851 269326 270046 270592 271608 272338 272338 272462 272538 272598 272760 273390 273572 273572 273578 273578 273584 273632 273638 273684 273684 273684 273684 273684 273684 273684 273684 273684 273684 273684 273690 273690 273690 273690 273690 273690 273690 273690 273690 273690 273702 273702 273702 273702 273702 273708 273708 273714 273714 273714 273714 273714 273714 273720 273726 273726 273732 273732 273732 273732 273732 273738 273738 273738 273738 273738 273738 273744 273744 273744 273744 273744 273750 273750 273750 273756 273756 273756 273756 273756 273756 273756 273762 273762 273762 273762 273762 273762 273762 273762 273762 273762 273762 273762 273762 273762 273762 273762 273762 273762 273762 273762 273762 273762 273762 273762 273762 273762 273762 273762 273762 273762 273762 273762 273762 273762 273762 273762 273762 273762 273762 273768 273768 273768 273768 273768 273768 273774 273774 273774 273774 273775 273775 273776 273776 273776 273777 273777 273777 273777 273780 273780 273780 273780 273781 273781 273781 273781 273782 273782 273782 273782 273782 273782 273782 273782 273783 273783 273783 273784 273784 273784 273784 273784 273785 273785 273788 273788 273791 273792 273792 273794 273798 273799 273799 273814 273825 273838 
291267 289933 288620 287353 286740 286170 286381 287447 286045 284763 284099 283905 282759 285008 284833 279211 263671 246897 244240 241865 240035 241555 241347 241495 242106 242450 242952 243202 244004 244004 244040 244066 244096 244138 244238 244250 244250 244250 244250 244256 244262 244262 244274 244274 244274 244274 244280 244280 244280 244292 244292 244292 244292 244292 244298 244298 244298 244298 244298 244298 244298 244298 244298 244298 244298 244298 244298 244298 244298 244298 244298 244298 244298 244298 244304 244304 244304 244304 244304 244304 244304 244304 244304 244304 244304 244304 244304 244304 244304 244304 244304 244304 244304 244304 244304 244310 244310 244310 244310 244310 244310 244310 244310 244310 244310 244310 244310 244310 244310 244310 244310 244310 244310 244310 244310 244310 244310 244310 244310 244310 244310 244310 244310 244310 244310 244310 244316 244316 244316 244316 244316 244316 244316 244316 244316 244316 244316 244316 244316 244316 244316 244316 244316 244316 244316 244316 244316 244316 244316 244317 244317 244317 244317 244323 244323 244323 244323 244324 244324 244324 244324 244324 244324 244324 244324 244324 244324 244324 244324 244324 244325 244325 244325 244325 244325 244325 244325 244325 244325 244326 244326 244326 244326 244326 244326 244326 244326 244326 244328 244328 244328 244331 244333 244333 244336 244337 244341 244341 244349 244353 244363 
291267 289902 288630 287350 286352 285469 286549 287585 286214 285412 284834 284211 283444 283011 284191 280314 268144 250869 244297 240633 231046 219757 208425 204723 204893 204920 205637 206071 206720 206720 206806 206834 206992 207084 207168 207246 207246 207246 207246 207246 207252 207270 207276 207276 207276 207276 207276 207276 207276 207282 207282 207282 207282 207282 207282 207282 207282 207282 207282 207288 207288 207288 207288 207288 207288 207288 207288 207288 207294 207300 207300 207300 207300 207300 207300 207300 207300 207300 207300 207300 207306 207306 207306 207306 207306 207306 207312 207312 207312 207312 207318 207324 207324 207324 207324 207324 207324 207324 207330 207330 207330 207336 207336 207336 207336 207336 207336 207336 207336 207336 207336 207336 207336 207336 207336 207336 207336 207336 207336 207336 207336 207336 207336 207336 207336 207336 207336 207336 207336 207336 207336 207336 207336 207336 207336 207336 207336 207336 207337 207337 207337 207337 207337 207337 207337 207337 207337 207337 207337 207338 207338 207338 207338 207338 207338 207338 207338 207338 207338 207338 207340 207340 207340 207342 207343 207343 207343 207343 207343 207343 207343 207343 207343 207344 207344 207345 207345 207345 207346 207347 207347 207347 207348 207348 207348 207348 207349 207349 207349 207350 207350 207353 207354 207357 207360 207366 207373 207373 207387 207394 207403 
291267 289813 288534 287601 286758 286133 286579 286925 285480 284336 283343 283970 283589 284358 285045 279385 269206 260021 258030 257684 258746 259978 259710 260362 260536 260778 261252 261786 262490 262490 262536 262660 262684 262690 262712 262742 262742 262742 262748 262754 262760 262766 262772 262772 262772 262772 262778 262778 262778 262784 262784 262784 262784 262790 262790 262796 262796 262796 262796 262796 262802 262808 262808 262808 262808 262814 262814 262814 262820 262820 262826 262826 262826 262826 262826 262826 262826 262826 262826 262826 262826 262826 262826 262826 262826 262826 262826 262826 262832 262832 262832 262832 262832 262832 262832 262838 262838 262838 262838 262838 262838 262838 262838 262838 262838 262838 262838 262838 262838 262838 262838 262838 262838 262838 262838 262838 262838 262838 262838 262838 262838 262838 262838 262838 262838 262838 262838 262838 262838 262838 262838 262838 262838 262838 262838 262838 262838 262838 262838 262838 262838 262838 262839 262839 262839 262840 262840 262841 262841 262842 262842 262842 262842 262843 262843 262843 262843 262843 262843 262844 262844 262844 262844 262844 262845 262845 262846 262846 262846 262846 262847 262848 262849 262855 262855 262855 262855 262857 262858 262858 262865 262865 262865 262865 262866 262866 262866 262867 262868 262870 262870 262875 262876 262878 262882 262885 262890 262890 262902 262906 262909 
291267 289742 288474 287587 286502 286073 286675 287561 286145 285422 284713 284671 284074 285446 285997 282442 275680 271931 270526 268794 268916 269033 268369 268057 267943 268109 268749 269334 270126 269742 269723 269775 269556 269402 269776 270950 270594 270382 270478 270291 270141 270570 271044 270736 270399 270288 270714 270393 270506 270740 270387 270138 270093 269833 269495 270124 271104 270747 270503 270379 270296 269999 270170 270792 270421 270922 270661 270417 270206 270398 271446 271057 270855 270631 270653 270981 271052 271076 270705 270617 270399 270135 270459 270694 271206 270846 270555 270252 269987 269828 270210 271382 271009 270879 270579 270371 270170 270314 270454 270126 269980 269636 269271 269912 269908 270136 269815 269586 269307 269017 268847 269044 270554 270261 270866 270738 270474 270674 270810 271142 270797 270609 270586 270458 270713 270800 270806 270429 270050 270136 269860 269500 270708 271018 270673 270520 270356 270046 269828 270382 270672 270342 270373 270099 269851 269807 270189 270215 269861 269559 269241 268905 269261 269384 271066 270733 270890 270556 270258 270512 271221 271425 271054 271051 270768 270446 270132 270128 270352 270025 270989 270868 270973 270784 270769 270837 270497 270272 270009 269680 270005 270640 271626 271260 271080 270750 270605 270496 271383 271473 271138 271014 270719 270399 270267 270580 270639 270294 269879 270627 271154 
291267 289822 288520 287425 286648 285669 286727 287399 286057 284953 284248 283715 283958 285247 285718 283423 281932 280880 280299 278577 272608 266848 265784 265856 266613 266693 266640 267259 267973 267973 268039 268089 268633 268789 268937 269289 269289 269335 269357 269381 269399 269427 269437 269437 269437 269437 269437 269437 269437 269437 269437 269437 269437 269437 269437 269443 269455 269455 269455 269455 269455 269455 269455 269455 269455 269455 269455 269455 269455 269455 269455 269455 269455 269455 269461 269467 269467 269467 269467 269467 269467 269467 269473 269479 269479 269479 269479 269479 269479 269479 269479 269479 269479 269479 269479 269479 269479 269479 269479 269479 269479 269479 269479 269479 269479 269479 269479 269479 269485 269485 269485 269485 269485 269485 269485 269485 269485 269485 269491 269491 269491 269491 269491 269491 269491 269491 269491 269491 269491 269491 269491 269491 269491 269491 269491 269491 269491 269491 269491 269492 269493 269493 269493 269493 269493 269493 269494 269494 269494 269495 269495 269495 269496 269496 269496 269496 269497 269497 269497 269497 269497 269497 269497 269499 269499 269500 269501 269501 269501 269501 269502 269502 269502 269502 269502 269502 269502 269503 269504 269505 269505 269506 269506 269506 269506 269506 269506 269507 269510 269510 269510 269513 269514 269516 269521 269524 269527 269527 269538 269546 269551 
291267 289782 288411 287264 286288 285565 286851 287881 286417 285379 284939 284270 283712 284265 285452 282428 276510 272608 269515 263100 260098 259233 258544 258672 258607 258586 259109 260319 260681 260320 260283 260039 260163 260168 260439 261061 260695 260476 260507 260219 260215 260633 261039 260694 260543 260323 260325 260276 260531 260901 260560 260528 260223 260360 260017 260227 260897 260577 260432 260563 260237 260548 260565 260627 260235 259939 259719 260768 260484 260685 261007 260660 260345 260184 259942 259980 260137 261611 261260 261059 260951 260820 260513 260609 260885 260503 260745 261080 260874 260691 260753 260841 260496 260230 259890 259650 260196 260743 261419 261089 260709 260556 260321 261166 261195 261339 261009 261135 260777 260461 260152 261639 261649 261307 261151 260806 260492 260157 260983 261579 261283 260926 260599 260813 260713 260989 261057 260742 260418 260096 259758 259421 259421 261523 261138 260949 260760 261077 260824 260949 261067 260664 260412 260787 260626 260538 260782 261012 260664 260485 260640 260324 260302 260364 260472 260138 259782 259469 259774 260261 260805 261144 260771 260519 260229 261061 260910 261034 261062 260717 261190 260886 260702 260431 260445 260657 260339 260022 259712 259348 258979 261426 261478 261118 260819 260706 260378 260782 260920 260995 260635 260549 260225 259930 260084 260114 260335 259975 259679 259361 259847 
291267 289757 288516 287371 286636 285598 286367 287529 285950 284988 284390 284030 283814 284884 286288 284312 280837 275831 267617 262992 263313 264127 261663 256828 254439 254587 254790 256469 257195 256840 256588 256390 256180 256120 256865 257337 256952 256769 256717 256514 256625 257135 257405 257041 256760 256755 256635 256842 256881 257103 256798 256883 256798 256837 256596 256725 256849 256569 256435 256823 256859 256992 257015 257207 256863 256531 256221 255944 255802 256201 257633 257274 256926 256667 256825 256905 256929 257339 257011 256792 256520 256807 256826 257159 257323 256968 256697 256631 256376 256897 256981 257385 257034 256736 256424 256449 256921 257115 257233 256839 256552 256394 256444 256750 256781 257517 257172 256941 256672 256340 257123 257251 257483 257117 257145 256805 256573 256849 257127 257571 257190 256946 256713 257275 256979 257035 257141 256795 256476 256809 256518 256696 257519 257525 257131 256801 256691 256543 256312 257315 257721 257311 256978 256745 256702 256577 257159 257549 257214 257004 256715 257208 256909 256958 257192 256812 256458 256131 256610 257050 257165 257199 256854 256558 256168 256702 256415 256500 257227 256852 256684 256338 255995 255716 255827 256631 256323 256161 255891 256429 256456 256536 256568 256213 256180 255935 255736 256463 256531 256533 256138 255817 255512 256430 256595 257463 257623 257294 257042 256845 257211 
291267 289883 288514 287398 286535 285479 287107 287663 286279 285419 284648 284286 283841 284401 286317 283755 279394 273365 271901 269592 268399 266201 262767 262700 262585 262760 262517 263798 264220 263879 263994 264236 264275 264119 264416 265092 264729 264616 264312 264185 264585 264784 265234 264875 264661 264365 264495 264482 264792 265210 264840 264651 264814 264703 264544 264566 264750 264407 264567 264219 264198 264142 264428 265022 264653 264362 264276 264419 264603 264806 264890 264537 264395 264402 264056 264513 264608 265302 264906 264660 264406 264987 264750 264848 264992 264643 264452 264538 264397 264087 264520 264804 264411 264174 263958 264102 264542 264564 264662 264331 264066 263777 263851 264542 264712 265346 264973 264782 264828 265077 264733 264864 265058 264730 264407 264296 264315 264379 264500 265084 264739 264405 264131 263938 264638 265246 265326 264982 265130 264801 265345 265019 265090 265276 264911 264546 264872 264534 264271 264306 265922 265559 265223 265283 265123 264753 265094 265146 264747 264423 264371 264141 263943 264773 265488 265160 264921 264709 264545 264221 265369 265697 265362 265209 265051 264686 264369 264404 264506 264146 263786 264844 264527 265299 265344 265408 265094 264753 264438 264206 263800 264852 265739 265384 265119 264774 264716 264371 265532 265628 265243 265321 264967 264606 265386 265430 265476 265131 264793 264872 264689 
291267 289880 288598 287461 286374 285170 286675 287685 286283 285376 284492 283923 283839 284727 285900 284387 282531 280614 279495 277926 275401 274709 272760 271710 270251 265467 262937 263985 264707 264382 264593 264818 264815 264889 265128 265520 265203 264991 264839 264580 264900 265518 265682 265334 265288 264949 264934 265120 265694 266158 265815 265470 265340 265106 265144 265388 265674 265268 265330 265306 265302 265252 265426 265948 265575 265257 265050 264748 265275 265846 266112 265727 265594 265270 265776 265402 265620 265826 265472 265191 264801 264474 264922 264968 265898 265562 265236 264941 264739 264770 265376 266346 265969 265741 265503 265318 265653 265782 266004 265679 265312 265038 264931 264901 264914 266474 266151 265847 265737 265894 265683 265706 265742 265402 265604 265540 265242 264999 265980 266210 265870 265624 265311 264956 264870 264938 266514 266154 265899 265700 266145 265817 265880 265896 265541 266079 266125 265833 265568 265576 265582 265262 264943 264625 264953 264591 265335 265757 265365 265004 265798 265530 265265 265725 265905 265570 265313 264937 264621 264303 266189 266347 265982 265722 265403 265174 264834 266514 266550 266187 265861 265522 265320 265024 265624 266432 266107 265760 265466 265359 264998 266312 266514 266144 265812 265504 265848 265545 265542 266119 265754 265465 265141 265334 265149 265961 266487 266162 266011 265762 265404 
291267 289765 288484 287236 286047 284900 285901 287689 286206 285294 284593 284115 284041 285046 286598 284667 281900 277017 275410 275436 276311 277525 276792 276453 276949 276866 277211 278224 279510 278773 278519 278371 278109 277897 278294 278992 278240 277804 277347 277334 277509 278646 279278 278591 278073 277915 277875 277510 278034 279164 278456 277919 277680 277488 277483 278930 279354 278638 278302 277964 277424 277836 278894 279104 278380 277815 277340 277435 277890 278192 279514 278787 278146 277946 277518 277391 278870 279782 279066 278540 278613 278378 278157 278350 278902 278171 277509 278347 277726 278194 279194 279282 278603 277944 278082 277512 277220 278524 279664 278949 278986 279372 278750 278183 278450 278584 277871 277288 277162 277515 277030 277182 278210 277496 278025 277729 277510 276888 277022 278526 277800 277780 277319 278115 277732 278324 279202 278479 277795 278620 278186 278424 278844 279176 278509 277843 277455 277261 277893 278786 279642 278953 279043 278563 277890 277204 277366 279596 278951 278199 277869 277526 276887 278416 279397 278707 279009 278377 277934 277370 277519 279259 278549 278095 277893 277300 277577 278071 278223 277467 276897 278194 277773 278083 278735 279043 278309 277685 277448 277290 277749 277883 278924 278234 278688 278235 278563 278749 279420 279641 278876 278329 278480 277836 277568 278783 280416 279656 279593 278928 278927 
291267 289889 288594 287481 286487 285604 286705 287099 285693 285281 284203 283823 283182 285455 286513 285074 284184 282347 278615 275148 272398 270217 267534 261355 255084 255002 256108 257208 258006 258006 258184 258328 258546 258940 259050 259302 259302 259326 259356 259368 259378 259390 259408 259408 259408 259420 259420 259420 259444 259450 259450 259456 259456 259456 259456 259456 259456 259456 259456 259456 259456 259456 259456 259462 259462 259462 259462 259462 259468 259468 259468 259468 259468 259468 259468 259468 259474 259474 259474 259474 259474 259474 259474 259474 259474 259474 259474 259474 259474 259474 259474 259480 259480 259480 259480 259480 259480 259480 259480 259480 259480 259480 259480 259480 259480 259486 259486 259486 259486 259486 259486 259486 259486 259486 259486 259486 259486 259486 259486 259486 259486 259486 259492 259492 259492 259492 259492 259492 259492 259492 259492 259492 259492 259492 259492 259492 259493 259493 259493 259493 259493 259493 259495 259495 259495 259495 259495 259495 259495 259495 259495 259496 259496 259496 259496 259496 259498 259498 259498 259499 259499 259499 259499 259500 259500 259500 259500 259500 259501 259501 259501 259501 259501 259502 259502 259502 259502 259504 259504 259510 259510 259512 259512 259512 259512 259512 259513 259513 259513 259514 259514 259517 259519 259522 259531 259537 259542 259542 259551 259554 259560 
291267 289884 288634 287289 286342 285203 285883 286923 285506 284627 284035 283432 283197 284141 286167 284461 283270 280291 276888 276390 276258 273009 265109 255918 243817 242539 242340 243606 245956 245956 246116 246304 246548 246694 246996 247228 247228 247246 247258 247268 247274 247302 247340 247340 247340 247346 247358 247358 247364 247370 247370 247370 247370 247382 247382 247394 247400 247400 247400 247406 247412 247418 247418 247418 247418 247418 247418 247418 247418 247418 247418 247418 247418 247418 247418 247418 247418 247418 247418 247424 247424 247424 247430 247430 247430 247430 247436 247436 247436 247442 247442 247442 247442 247442 247442 247442 247442 247442 247442 247442 247442 247442 247442 247442 247448 247448 247448 247448 247448 247448 247448 247448 247448 247448 247448 247448 247454 247454 247454 247454 247454 247454 247454 247454 247460 247460 247460 247460 247460 247472 247472 247472 247472 247472 247472 247472 247472 247472 247473 247473 247473 247473 247473 247473 247473 247473 247473 247473 247473 247474 247474 247474 247474 247474 247480 247480 247481 247481 247481 247481 247488 247488 247488 247488 247488 247488 247488 247489 247489 247489 247490 247490 247491 247491 247491 247491 247491 247492 247492 247493 247494 247494 247494 247494 247494 247494 247494 247495 247496 247496 247496 247500 247502 247504 247505 247510 247515 247515 247529 247533 247535 
291267 289747 288419 287219 286571 285832 286301 286929 285441 284699 284163 283821 283557 285459 286198 283315 278672 275648 273181 268780 262292 262228 261388 261063 261129 261965 263409 263715 264443 264443 264555 264605 264635 264713 264785 264891 264891 264891 264891 264891 264903 264927 264933 264933 264933 264945 264951 264951 264951 264957 264957 264957 264957 264957 264963 264963 264963 264963 264963 264963 264969 264969 264969 264981 264981 264987 264993 264993 264993 264993 264993 264993 264999 264999 264999 264999 264999 264999 264999 264999 264999 264999 264999 264999 265005 265005 265011 265011 265011 265017 265017 265017 265017 265017 265017 265017 265017 265017 265023 265023 265023 265023 265023 265023 265023 265029 265029 265029 265029 265029 265029 265029 265029 265029 265029 265029 265029 265029 265035 265035 265035 265035 265041 265041 265041 265041 265041 265041 265041 265041 265041 265041 265041 265041 265041 265041 265041 265041 265042 265042 265048 265048 265048 265054 265054 265054 265054 265054 265054 265054 265060 265061 265062 265062 265062 265062 265062 265062 265062 265062 265062 265062 265062 265065 265065 265065 265065 265065 265065 265065 265065 265065 265065 265065 265065 265065 265065 265065 265066 265067 265067 265067 265067 265067 265071 265071 265071 265071 265072 265073 265073 265075 265078 265079 265080 265085 265088 265088 265093 265104 265111 
291267 289851 288555 287437 286176 285063 286835 288083 286733 285877 285215 284561 284453 284978 286354 283638 279211 276046 274442 271104 268748 264423 259469 253142 245444 245263 245616 246469 246837 246449 246518 246544 246329 246540 246717 247129 246765 246453 246195 246012 246715 247015 247449 247106 246800 246941 246680 246738 246853 247067 246726 246754 247308 247241 246990 247119 247227 246860 246664 246446 246990 246988 247085 247293 246938 246737 246723 246557 246342 246757 246833 246508 246172 245939 246484 247050 247555 247641 247312 247012 246993 246918 246612 247367 247531 247161 246906 247017 246768 246546 246663 247097 246758 246444 246285 246947 246680 247385 247477 247087 246800 247094 247397 247108 247249 247369 247024 246725 246399 246056 245870 247111 247797 247408 247128 247049 246800 246495 246505 247815 247435 247235 246958 246819 246506 247913 247953 247610 247302 247405 247102 246808 247173 247343 246993 246613 246410 246093 245738 246951 247781 247433 247175 246991 246684 247025 247756 247812 247450 247087 247450 247130 246804 247038 247150 246786 246648 246328 246894 246992 247188 247304 246964 246651 246311 246057 245930 245932 247963 247622 247350 247256 247435 247094 247215 247311 246961 246587 246285 247368 247122 247271 247362 247000 246813 246474 247002 247433 247557 247586 247246 246877 246544 246414 247256 247398 247744 247404 247103 246837 246957 
291267 289936 288551 287279 286297 285579 286625 287599 286179 285122 284616 284116 283024 285032 286494 284708 282445 278939 276282 276134 277321 280473 279119 278432 277451 277170 276892 278179 279793 278835 278243 277908 278186 277670 278862 279664 278553 277922 277409 277161 276545 277732 280080 279034 278774 277988 277368 276652 278562 280482 279391 278572 278061 277937 278562 279256 280130 279149 278654 278573 277913 277864 278444 279354 278306 277566 276671 276738 277730 279812 280234 279153 278504 278038 277232 277069 279316 280774 279684 279106 278386 278175 277186 278730 280188 279092 278458 278267 277690 277765 278476 279146 278070 278340 277933 277578 277265 278534 279186 278031 278264 277907 277836 277303 279218 280140 279131 278108 277858 277150 277251 278460 280816 279774 278740 278053 277412 277404 279648 280574 279502 278997 278211 277518 279439 279792 280334 279215 278785 278148 277916 277834 278202 279120 278021 277709 278648 277784 277303 279518 280084 279001 278807 277822 277487 278062 279747 280739 279699 279166 279143 279117 278397 278501 278769 277772 276776 276036 277110 276384 276806 280579 279526 278850 279097 278642 277980 279006 279184 278107 277972 277663 277756 278236 278889 279203 278095 277101 276841 278216 277291 277343 279595 278613 278371 277740 276743 276734 277622 280632 279547 278630 278184 277579 277906 279411 280445 279383 278742 278072 278583 
291267 289919 288646 287500 286665 285783 286589 286843 285508 285065 284066 283321 283177 285800 286493 284140 281967 280711 279274 277961 272754 269918 268621 267626 267222 267068 266767 268688 270876 269916 269588 268965 268338 267918 268748 270194 269047 268311 268112 267959 268090 269052 270778 269739 269091 268605 268762 268618 269540 270484 269406 268775 268138 267581 267869 269504 270586 269581 268702 267937 268844 268594 268966 269884 268824 268217 267914 267778 267169 268856 270176 269117 268866 268392 268359 268528 269118 271228 270229 269745 269235 268708 268114 269006 270560 269522 268539 268458 267588 267585 267914 270724 269700 268903 268107 268990 268231 269290 269860 268852 268860 268675 268878 268295 268510 269980 268932 268772 268261 269318 269207 269626 270464 269441 268899 268173 268823 268478 269690 270616 269598 268629 267888 268106 268529 270144 270368 269314 268964 269020 268654 269078 269281 269665 268557 268074 267835 267081 266602 270665 270877 269771 269201 269533 269263 268452 268621 270267 269209 268294 268098 267907 267768 268290 270433 269331 268614 268114 268091 268328 269099 269931 268829 268403 267999 268361 268428 269936 270312 269300 268454 267810 267400 267706 269607 270915 269830 269568 269333 268459 267761 270053 270919 269885 269139 269258 268382 267538 268809 268897 267879 267338 267467 267268 268032 268565 269357 268268 269104 268990 268871 
291267 289823 288404 287301 286528 285711 286293 287265 285893 284777 284037 284071 284296 284881 285978 282352 278304 276752 274709 272297 273931 274815 274010 273649 273386 274568 275122 275949 276647 276316 276218 275922 275652 275778 275995 276807 276431 276242 276195 276230 276358 276451 276649 276310 276093 275812 275786 275916 276455 276721 276379 276198 275979 275708 275910 276285 276887 276512 276271 276008 276048 276154 276317 276607 276232 275873 275537 276155 276301 276635 277107 276762 276459 276197 276584 276587 276797 276825 276429 276148 275821 275775 275490 275863 276597 276214 276064 275905 276412 276096 276673 277217 276838 276685 276413 276638 276648 276773 276949 276554 276241 276573 276282 276617 276783 276895 276541 276771 276621 276337 276063 276915 277063 276734 276383 276296 276033 276890 277119 277159 276825 276552 276236 275898 275540 275867 277551 277199 276886 276558 276410 276318 276381 277219 276846 276486 276782 276581 276343 276386 276616 276290 275978 276038 275678 275352 275472 276380 276010 275788 275409 275132 275156 275301 277173 276887 276622 276422 276119 276458 276947 277008 276643 276298 275956 275646 275518 275633 277468 277104 276795 276698 276319 276056 276118 277542 277177 276838 277126 276882 276522 276535 276605 276256 275900 275567 275409 275055 275941 277111 276772 276498 276146 276092 276310 277364 277367 276997 276859 276564 276380 
291267 289835 288356 287244 286345 286318 286909 287879 286479 285539 284362 284046 284038 284721 284572 277556 268070 263250 257924 255178 254249 256531 256531 256699 256931 257281 257645 258263 258787 258787 258793 258867 258905 258923 258963 258989 258989 258989 258989 258989 258995 258995 259001 259001 259001 259001 259001 259001 259001 259013 259013 259013 259013 259019 259019 259025 259025 259025 259025 259025 259025 259025 259025 259025 259025 259025 259025 259025 259025 259025 259025 259025 259025 259025 259031 259031 259031 259031 259031 259031 259031 259031 259031 259031 259031 259031 259037 259037 259037 259037 259037 259037 259037 259037 259037 259043 259043 259043 259043 259043 259043 259043 259043 259043 259043 259043 259043 259043 259043 259043 259043 259043 259043 259043 259043 259043 259043 259043 259043 259049 259049 259049 259055 259055 259055 259055 259055 259055 259055 259055 259061 259061 259062 259062 259062 259062 259062 259063 259063 259063 259063 259063 259064 259064 259064 259064 259064 259065 259065 259065 259065 259065 259065 259065 259066 259066 259066 259066 259066 259067 259068 259068 259068 259070 259070 259072 259073 259073 259073 259073 259073 259073 259074 259075 259075 259075 259075 259075 259076 259076 259077 259077 259077 259077 259079 259080 259081 259081 259081 259082 259082 259082 259084 259085 259086 259092 259098 259098 259109 259114 259123 
291267 289853 288629 287387 286488 285360 285653 287555 286173 285426 284258 283534 283404 283899 283606 277657 263552 245538 233062 230155 227675 221489 213801 207451 207255 207569 208140 208572 208926 208926 208932 209016 209040 209086 209130 209162 209162 209168 209168 209168 209168 209174 209174 209174 209174 209174 209180 209180 209186 209192 209192 209192 209192 209192 209192 209192 209192 209192 209192 209192 209192 209192 209192 209192 209192 209192 209204 209204 209204 209204 209204 209204 209204 209210 209210 209216 209216 209216 209216 209216 209216 209216 209216 209216 209216 209216 209216 209216 209216 209216 209216 209216 209216 209216 209216 209216 209216 209216 209216 209216 209216 209216 209216 209216 209216 209216 209216 209216 209216 209216 209216 209216 209216 209216 209216 209216 209216 209216 209216 209216 209216 209216 209216 209216 209216 209222 209222 209222 209222 209222 209222 209222 209222 209222 209222 209222 209223 209223 209223 209223 209223 209223 209223 209223 209223 209223 209223 209224 209224 209225 209226 209226 209226 209227 209227 209227 209227 209227 209227 209227 209227 209227 209227 209228 209228 209234 209234 209234 209234 209234 209234 209234 209234 209234 209234 209234 209234 209234 209234 209235 209235 209235 209236 209236 209237 209237 209237 209237 209237 209238 209238 209242 209245 209249 209250 209255 209259 209259 209265 209274 209279 
291267 289912 288489 287377 286171 286347 286779 287865 286442 285298 284622 283732 283232 284298 285719 282364 276009 272540 272332 271705 269389 265779 264041 263874 263952 264058 264852 265516 266306 266306 266350 266516 266590 266772 266920 267206 267206 267226 267236 267252 267264 267270 267298 267298 267298 267298 267304 267310 267310 267316 267316 267322 267328 267340 267346 267346 267358 267358 267358 267358 267364 267364 267364 267364 267364 267364 267364 267370 267370 267370 267370 267370 267370 267370 267370 267376 267376 267382 267382 267382 267388 267388 267388 267388 267388 267388 267388 267388 267388 267388 267388 267388 267388 267388 267394 267394 267394 267394 267394 267394 267394 267394 267394 267394 267394 267400 267400 267406 267406 267406 267406 267406 267406 267406 267406 267406 267406 267406 267406 267406 267406 267406 267406 267406 267406 267406 267406 267406 267406 267406 267406 267406 267406 267406 267406 267406 267406 267406 267406 267406 267406 267406 267406 267406 267407 267409 267409 267410 267410 267410 267410 267410 267410 267410 267411 267411 267411 267411 267411 267411 267411 267411 267411 267412 267412 267412 267412 267412 267412 267412 267412 267412 267412 267412 267413 267414 267414 267414 267416 267416 267416 267416 267416 267416 267419 267419 267419 267421 267421 267421 267421 267424 267427 267430 267437 267437 267443 267443 267452 267457 267465 
291267 289813 288429 287350 286156 285430 286193 288273 286906 285716 284859 284136 283555 284116 285436 282083 274553 264114 258887 252758 247094 244046 243863 244054 244577 245163 245717 245871 246479 246479 246529 246579 246655 246665 246671 246693 246693 246693 246699 246699 246699 246711 246711 246711 246711 246717 246717 246717 246717 246717 246717 246717 246717 246723 246723 246729 246729 246729 246729 246729 246729 246729 246729 246729 246729 246729 246729 246729 246729 246729 246729 246729 246735 246735 246741 246741 246741 246741 246741 246741 246741 246741 246741 246741 246741 246741 246741 246741 246747 246753 246753 246759 246759 246759 246759 246759 246759 246759 246759 246759 246759 246759 246759 246759 246759 246759 246759 246759 246759 246759 246759 246759 246759 246759 246759 246759 246759 246759 246759 246759 246759 246759 246759 246759 246759 246759 246759 246759 246759 246759 246759 246765 246765 246765 246765 246765 246765 246765 246765 246765 246765 246765 246765 246771 246771 246771 246773 246773 246773 246775 246776 246777 246777 246777 246777 246777 246777 246777 246777 246778 246778 246778 246778 246780 246780 246780 246780 246781 246781 246781 246782 246782 246783 246783 246783 246784 246784 246784 246790 246790 246790 246791 246792 246792 246792 246792 246793 246793 246793 246796 246796 246800 246802 246802 246805 246812 246820 246820 246832 246836 246842 
291267 289866 288516 287314 287050 285925 286707 287347 285917 285020 284380 283630 283255 285425 286519 284275 282498 281871 281175 281192 282554 284524 283120 282575 282240 281632 281989 283099 285509 284537 283597 282907 282353 282228 283801 284849 283748 283085 282690 282268 281701 282647 284243 283222 282730 282258 282040 282274 283535 284371 283298 282702 282311 282073 282489 283247 283551 282442 281836 281281 280850 280975 282767 285029 283963 283274 282768 281842 281443 282621 284153 283153 282358 281749 282338 281610 284361 284649 283603 282643 282172 282708 282373 283075 284797 283741 282856 283462 282977 282246 282791 284273 283235 282343 282116 283102 282440 283537 284311 283269 283069 282589 281999 281920 282581 285103 284022 283560 282549 281764 281952 285607 286201 285130 284293 283334 283348 282738 283471 285359 284347 283487 283106 282867 283025 283581 284469 283440 282533 282280 282794 282552 282931 283667 282628 282024 281201 281014 280179 280819 285853 284871 283993 283448 283398 282421 282941 284565 283485 283154 283336 282621 282289 283229 283931 282802 281893 282276 281575 281876 283453 285567 284428 283894 283098 282433 281818 283523 284451 283397 283237 284528 283696 283130 283418 283646 282627 282274 281742 281349 282441 282635 283231 282165 281214 280712 279956 280538 284570 284889 283776 283069 282573 282276 281563 281862 283597 282538 282053 282363 281478 
291267 289801 288487 287267 286032 285512 287453 287865 286414 285341 284718 284648 284078 285421 286602 283466 278749 275584 274620 274334 275474 277110 276122 275331 275165 275466 276277 277200 278250 277577 277412 277017 276929 277030 277868 278474 277799 277236 276906 276490 276789 277864 278538 277807 277863 277486 277029 277231 277468 278732 278047 277739 277351 277550 276993 277688 278130 277445 277088 276803 276702 276799 277720 278474 277764 277188 276885 277359 277200 277482 278334 277674 277148 276972 276484 276888 278386 279368 278673 278413 277695 277607 277124 277608 279136 278436 277793 277216 276672 276325 277178 279450 278717 278249 277780 277195 276765 278254 278616 277905 277324 277321 277363 277898 278096 278608 277870 277526 277574 277049 277551 277962 278920 278243 277872 277198 276754 277647 277972 279208 278459 277879 277568 277707 277734 277998 278672 277967 277495 276988 276424 276403 277176 277996 277291 277253 277372 276752 276587 277281 278017 277318 276679 276274 275624 277288 277369 279135 278406 277726 277339 276672 277184 277924 278625 277916 277319 277593 277398 276827 278271 278835 278121 277620 277202 276786 276642 278458 278898 278199 277700 277170 277028 277307 277939 278008 277295 277524 277085 276469 278057 278333 278742 278054 277995 277520 277934 277808 278443 278456 277811 277180 277129 277318 276761 278257 278606 277821 277301 276833 276216 
291267 289794 288536 287501 286703 285734 286939 287385 285982 285077 284598 284456 284086 284668 286006 282823 278876 274405 265080 259284 257859 259705 259078 258845 258757 258644 259308 260311 260973 260655 260420 260433 260237 260363 260799 261141 260771 260530 260422 260322 260198 260627 261417 261064 260800 260636 260478 260485 261195 261359 260999 260695 260503 260223 260061 260215 261523 261207 260940 260673 260734 260746 260997 261063 260693 260410 260240 260266 260168 260909 261297 260981 260945 260759 260600 260327 261183 261227 260911 260677 260420 260101 260136 260423 261193 260869 260545 260479 260331 259987 261087 261753 261392 261091 260801 260605 261115 261261 261419 261083 260842 260948 260967 261004 261135 261173 260841 260653 260379 261036 260762 261063 261119 260769 260555 260520 260343 260640 260707 261201 260844 260658 260408 260551 260290 260547 260571 260205 259846 261125 260860 260502 260565 260753 260444 261215 260921 260629 260340 260975 261773 261375 261087 260838 260610 260453 260499 261697 261324 261062 260967 260708 260391 261625 261637 261272 260965 260737 260571 261366 261454 261485 261090 260778 260442 260107 259752 261606 261704 261347 260995 260690 260292 259948 261554 261887 261477 261256 260926 260696 260739 260800 261772 261447 261254 261154 260823 260468 260470 260533 260158 259829 259781 259432 259263 260681 260880 260540 260203 260162 260034 
291267 289772 288475 287205 286582 286299 286815 287631 286258 285256 284640 284063 283373 284301 285410 283074 280295 274998 267011 257708 256247 258185 257868 257702 257877 257882 257898 258543 259541 259148 258934 258820 258610 258737 258975 259339 258979 258661 258492 258317 259306 259397 259547 259163 259072 258824 258804 259095 259211 259473 259167 258857 259111 258851 258857 258971 259269 258932 258630 258543 258350 258131 259185 259753 259351 259070 258953 258671 258453 258911 259797 259429 259184 259020 258717 258384 259115 259535 259230 258922 259023 258952 258683 259499 259733 259411 259119 259091 258910 258911 258921 259013 258650 258576 258365 259114 258936 259385 259533 259179 258900 258832 259436 259219 259317 259379 259010 258789 258437 259161 258829 258931 259043 258693 258334 259124 259012 258739 258831 259881 259511 259497 259302 259002 258644 259759 259939 259564 259452 259171 258856 258883 259783 259931 259626 259277 258922 258779 259411 259438 259648 259298 258993 259106 258761 258554 258609 259167 258822 258453 258145 257814 257510 258534 260100 259790 259430 259167 258804 258487 258487 260273 259944 259602 259598 259375 259115 259110 259350 259005 258670 258741 258412 258163 259095 259213 258893 258555 259642 259323 258989 259113 259164 258774 258457 258183 259262 259368 259580 259652 259303 258975 258688 258674 258360 258727 260248 259898 259624 259325 259416 
291267 289854 288571 287479 286719 285983 286315 287187 285821 285019 284792 284503 283920 284988 286333 284391 282209 281002 279927 278540 278856 281633 280191 279067 278845 278144 279242 280197 281477 280482 279715 279249 278935 279301 280522 281422 280716 280478 280250 280179 280394 281702 282320 281654 281276 280928 280730 280762 281584 281978 281258 280976 281100 281008 280823 281648 282190 281506 281209 281129 280675 280264 280642 281432 280653 280097 279651 279503 280806 281088 281930 281247 280808 280730 280978 280474 281512 282300 281635 281307 281023 281072 280600 280948 282518 281801 281723 281121 281764 281453 281642 282504 281850 281186 281357 281164 281221 282548 282632 281879 281379 281004 280447 280430 282810 283060 282368 281945 281721 281207 280776 281720 282314 281642 281410 281401 280754 280558 282182 282348 281683 280983 281034 282257 281633 281750 282004 281348 281750 282391 281708 281080 281129 281521 280863 280262 280000 280862 281210 281696 281931 281185 280993 280553 280164 280525 280793 282370 281690 282205 281512 280870 280748 280965 282089 281334 280903 280361 279757 279064 281958 282004 281329 280835 280374 280986 282352 282460 282686 281951 281603 281351 281307 280779 280835 282084 281305 280821 280561 280766 281743 281793 282085 281362 281472 280957 281892 281485 281848 282184 281474 280826 280577 280331 280679 280725 282723 282056 281606 281126 280533 
291267 289825 288520 287471 286189 285990 286541 287635 286174 285872 285312 284778 284085 285304 286246 283935 280580 277659 273774 273319 274762 275680 275030 274759 274863 274822 275288 275843 276471 276138 276115 276048 275983 275962 276603 276951 276585 276507 276488 276333 276422 276733 277345 277014 276681 276700 276553 276299 277131 277307 276953 276711 276674 276585 276388 276807 277331 276988 276711 276710 276454 276576 276745 277145 276783 276393 276173 276201 276103 276235 277577 277199 276887 276598 276240 276262 276301 277833 277479 277392 277092 276796 276601 277169 277239 276904 276586 276257 276022 275790 276295 277755 277355 277033 276796 277337 277097 277201 277233 276861 276604 276298 276681 276960 277003 277049 276679 276537 276332 276024 275740 276249 276723 276354 276176 276674 276774 276629 276769 276795 276451 276096 276152 276423 277173 277199 277421 277022 276757 276541 276662 276353 276459 276939 276579 276836 276496 276704 276391 276456 276467 276118 275835 275506 275133 274867 274930 277687 277309 277128 276916 276657 276427 276479 276521 276179 275837 275477 275631 275272 275273 277735 277355 277078 276945 277144 276819 277004 277225 276905 276605 276299 276326 276297 277073 277429 277054 276893 276558 276228 275918 275930 277335 277001 277148 276854 276622 277232 277365 277453 277108 276997 277110 276812 276493 276641 276851 276478 276193 276979 276599 
291267 289835 288498 287390 286240 285836 286325 287371 286008 285264 284910 283835 282876 283991 285755 282615 276158 268589 264665 262490 261827 263092 262547 262407 262492 262974 263750 264122 265236 265236 265298 265400 265526 265660 265744 265766 265766 265772 265772 265778 265790 265808 265820 265820 265820 265820 265820 265820 265832 265832 265832 265838 265838 265844 265844 265850 265850 265850 265850 265850 265856 265862 265862 265862 265862 265862 265862 265868 265874 265880 265880 265880 265880 265880 265880 265886 265886 265886 265886 265892 265892 265892 265898 265898 265904 265904 265904 265904 265904 265904 265904 265904 265904 265910 265910 265910 265916 265916 265916 265916 265922 265922 265928 265928 265928 265928 265928 265928 265928 265928 265928 265928 265928 265928 265928 265928 265928 265928 265928 265928 265928 265928 265928 265928 265928 265928 265928 265928 265928 265928 265928 265929 265929 265929 265929 265929 265929 265929 265929 265929 265930 265930 265930 265930 265930 265930 265930 265930 265930 265930 265931 265931 265931 265931 265932 265932 265932 265933 265934 265934 265934 265934 265934 265934 265934 265934 265934 265935 265936 265936 265936 265936 265936 265938 265939 265940 265940 265940 265940 265940 265941 265943 265943 265943 265944 265945 265945 265945 265945 265945 265945 265947 265950 265954 265956 265960 265967 265967 265974 265981 265989 
291267 289924 288525 287471 286592 285666 286569 287909 286441 285268 284721 283744 283918 285133 285971 282167 278425 276699 274127 271529 270761 271806 269943 268342 268113 268459 268967 269545 269969 269734 270230 270660 270944 271288 271364 271644 271644 271672 271702 271754 271770 271794 271804 271804 271804 271810 271810 271810 271822 271822 271822 271828 271834 271834 271840 271840 271840 271840 271840 271840 271840 271840 271840 271840 271840 271846 271846 271846 271846 271852 271852 271852 271858 271870 271876 271876 271876 271876 271876 271876 271876 271876 271876 271876 271882 271882 271882 271882 271882 271882 271882 271882 271882 271882 271882 271882 271882 271882 271882 271882 271882 271882 271882 271882 271882 271882 271882 271882 271882 271882 271882 271882 271882 271882 271882 271882 271882 271882 271882 271882 271882 271882 271882 271882 271882 271882 271882 271882 271882 271882 271882 271882 271888 271888 271888 271888 271888 271889 271889 271890 271890 271890 271891 271897 271897 271897 271897 271898 271898 271899 271900 271900 271900 271900 271900 271900 271900 271900 271901 271901 271901 271901 271901 271901 271901 271902 271902 271902 271902 271902 271902 271902 271903 271903 271903 271903 271903 271903 271903 271904 271905 271905 271905 271905 271906 271906 271906 271906 271906 271907 271907 271910 271912 271913 271916 271918 271924 271924 271934 271941 271948 
291267 289858 288419 287528 286630 285571 286409 287323 285915 284834 283881 284297 284232 284835 285679 284105 282355 280787 279785 280989 282409 284485 283385 283026 282549 282593 282362 284317 285113 284060 283348 282805 282408 281849 283593 285719 284646 284097 283447 283099 282373 284219 285245 284188 283428 282917 282541 282910 283931 285391 284360 283528 282948 283062 282544 283893 285779 284742 284197 283393 283164 282780 284099 284683 283637 283136 282448 282483 282082 282879 284397 283325 282353 282432 281965 282039 283911 285527 284455 283796 283214 282889 282931 283509 285213 284150 283543 282777 282035 282529 282917 283935 282845 282159 282628 282845 283548 284745 285789 284688 284005 283853 283158 282944 283089 286225 285153 284648 283937 283483 283765 284121 285163 284083 283339 282764 282769 283180 284553 285391 284342 283411 282699 282351 283106 283679 285485 284434 283663 283156 283246 283691 283913 284787 283765 283742 283831 283087 282840 283545 285180 284104 283461 282579 282510 281948 282438 284578 283425 282792 282557 281638 282020 284365 285378 284356 283741 283798 283476 282437 283564 284189 283126 282392 281745 283485 282553 283202 285031 283967 283381 282503 281961 282420 285079 285873 284792 284342 283363 283099 283589 284441 285599 284484 283568 282679 283049 282546 283184 286397 285364 284443 283603 282578 284265 284944 285135 284057 283968 283602 282837 
291267 289853 288491 287103 285904 285098 287135 288583 287228 286120 285100 284715 283931 285260 285870 281952 276714 274038 273691 271744 271969 270944 265737 265147 265147 266031 265979 267432 268192 267838 267623 267361 267350 267559 268282 268564 268180 268027 267823 267882 267911 268316 268440 268111 268013 268008 267861 267557 267842 268186 267835 267919 267722 267501 267553 267642 268462 268122 267932 267696 267691 268344 268456 268534 268188 267858 267978 267802 267607 268224 268762 268435 268145 267939 267625 267314 268112 269076 268717 268481 268148 268301 268033 268278 268416 268101 267764 267938 268548 268311 268374 268506 268151 267892 267501 267254 267046 268372 268464 268150 267866 267606 267645 267951 268152 268618 268268 267914 267750 267465 267663 267860 268708 268349 268146 267848 267548 268162 268220 268270 267940 267923 268315 267951 267646 267674 267830 267537 267229 266925 266877 267905 267987 268169 267819 267517 267703 268488 268194 268289 268457 268119 267828 267494 268294 268005 268092 268624 268309 268036 267686 267340 267253 267320 269092 268757 268449 268660 268406 268134 268180 268243 267883 268638 268280 268670 268356 268366 268640 268298 267961 268225 268625 268275 268276 268396 268071 267892 268303 268165 267789 267786 267805 267461 267141 266919 267266 266944 266951 268311 267933 267598 267318 267430 267334 268461 268617 268212 268022 267920 267661 
291267 289875 288516 287351 286411 285430 286489 287871 286513 285674 284734 284167 283770 284470 285124 280888 270884 260778 252190 248198 247167 247026 244266 244058 243790 244297 244728 245145 245719 245441 245595 245839 246159 246357 246515 246763 246763 246769 246775 246787 246821 246833 246843 246843 246843 246843 246849 246849 246861 246861 246861 246867 246867 246867 246867 246873 246873 246873 246879 246879 246879 246879 246879 246885 246885 246885 246891 246891 246891 246891 246891 246891 246891 246891 246891 246897 246897 246897 246897 246897 246897 246897 246897 246897 246897 246897 246897 246897 246903 246903 246903 246903 246903 246903 246903 246903 246903 246903 246903 246903 246903 246903 246903 246903 246903 246903 246903 246903 246903 246903 246903 246903 246903 246903 246903 246903 246903 246903 246903 246903 246903 246903 246903 246903 246903 246903 246903 246903 246903 246903 246903 246903 246903 246903 246903 246903 246904 246904 246904 246904 246905 246905 246905 246905 246905 246905 246905 246905 246905 246905 246905 246905 246905 246905 246905 246905 246906 246906 246906 246907 246908 246909 246909 246909 246909 246909 246911 246911 246911 246911 246911 246911 246911 246911 246911 246911 246911 246911 246911 246911 246912 246913 246913 246913 246913 246913 246913 246914 246914 246915 246915 246919 246921 246922 246925 246927 246928 246928 246939 246947 246951 
291267 289829 288394 287416 286263 286213 287049 287687 286282 285516 284816 284552 284615 284817 285603 282368 278521 277386 277187 276529 277531 280001 278757 278159 278097 278042 278402 279691 280949 280196 279840 279527 279306 278813 279325 280673 279920 279481 279476 279142 279032 279759 280273 279595 279117 278661 279265 278738 279655 280071 279395 278864 278500 278246 277993 278301 280677 279954 279284 278950 278371 279332 279583 280795 280137 279474 279215 279261 278643 278983 279957 279263 278769 278406 278134 277778 279705 280951 280207 279901 279822 279354 278726 279101 279365 278600 279031 278472 278072 277844 279073 280625 279929 279538 278939 278462 278070 279773 281387 280707 280461 279754 279353 279015 280125 280483 279781 279242 278615 278297 279747 280987 281071 280396 280448 279900 279583 278953 281173 281253 280586 279873 280027 279594 278889 279071 279863 279182 278522 277860 278640 278297 279013 281153 280549 280110 279771 279623 279250 279471 280193 279511 278956 279239 278733 278696 278995 280633 279889 279474 279713 279351 278735 280585 281051 280365 280066 279744 279029 278494 279437 280234 279524 279044 278362 277809 278535 279989 280240 279587 278878 279912 279315 279677 279960 280515 279847 279333 278723 278341 279224 279307 280201 279480 280274 280259 279721 279272 279538 279712 279047 279534 279652 279284 279218 279614 280292 279552 279083 278432 279128 
291267 289994 288656 287412 286633 285550 287399 288021 286772 285900 285125 284430 283729 284505 284642 282279 278337 272266 264097 254398 253079 254542 254542 254971 255839 256021 256619 256861 257203 257203 257209 257255 257261 257303 257353 257405 257405 257405 257405 257405 257411 257411 257411 257411 257411 257417 257417 257417 257417 257429 257429 257429 257429 257429 257429 257435 257435 257435 257435 257435 257435 257441 257453 257453 257453 257459 257459 257459 257459 257459 257459 257459 257459 257459 257459 257459 257459 257471 257471 257471 257471 257471 257471 257471 257471 257471 257471 257471 257477 257477 257477 257477 257477 257477 257477 257477 257477 257477 257477 257477 257477 257477 257477 257477 257483 257483 257483 257483 257483 257483 257483 257483 257483 257483 257483 257483 257489 257495 257495 257495 257495 257495 257495 257495 257495 257495 257501 257501 257501 257501 257502 257502 257502 257502 257502 257502 257502 257502 257502 257502 257502 257502 257502 257502 257502 257502 257503 257504 257504 257504 257504 257504 257504 257505 257506 257506 257506 257506 257506 257506 257506 257506 257506 257506 257506 257506 257506 257507 257507 257507 257507 257507 257507 257507 257507 257509 257509 257510 257510 257510 257511 257512 257513 257513 257514 257515 257516 257516 257518 257520 257520 257527 257529 257534 257536 257537 257540 257540 257558 257563 257571 
291267 289918 288522 287752 286689 285558 286525 287017 285679 284686 283837 283217 282580 284077 285211 280476 271490 267574 267607 266366 268004 269166 268548 268248 268179 268061 268705 269617 270425 270425 270539 270633 270831 271031 271189 271571 271571 271589 271589 271599 271609 271651 271677 271677 271677 271677 271689 271689 271695 271695 271695 271695 271695 271695 271695 271701 271707 271707 271707 271707 271707 271707 271707 271713 271713 271713 271713 271713 271713 271713 271713 271713 271713 271713 271713 271713 271719 271725 271725 271725 271725 271725 271725 271725 271731 271731 271731 271731 271731 271731 271737 271737 271737 271737 271737 271737 271737 271737 271743 271743 271743 271743 271743 271743 271743 271743 271743 271743 271743 271743 271743 271743 271743 271743 271743 271743 271743 271743 271743 271743 271743 271743 271743 271743 271743 271743 271743 271743 271743 271743 271743 271743 271743 271743 271743 271743 271743 271743 271743 271749 271749 271749 271749 271750 271751 271751 271751 271751 271751 271751 271751 271751 271752 271753 271753 271753 271753 271753 271753 271753 271753 271754 271754 271754 271755 271755 271756 271756 271756 271756 271756 271756 271762 271762 271762 271762 271762 271762 271762 271763 271763 271763 271763 271763 271763 271765 271766 271766 271767 271768 271768 271771 271773 271774 271776 271781 271784 271784 271797 271802 271807 
291267 289829 288513 287376 286510 286021 286505 287917 286540 285545 285286 284926 284551 285741 286154 283609 281301 280117 280568 280909 282070 281585 277717 276947 275742 274022 274609 274846 275944 275636 275557 275419 275517 275457 275989 277255 276880 276811 276601 276444 276510 276637 276811 276430 276201 276486 276193 275930 276067 276731 276346 276860 276568 276548 276467 277087 277221 276858 276667 276429 276304 276413 276901 277187 276838 276902 276539 276350 276880 277103 277553 277249 276920 276601 276601 276423 277479 277569 277179 276867 276658 276407 276936 277085 277443 277088 276901 276582 276276 276058 276213 276491 276156 277157 276855 277150 277014 277031 277107 276791 276935 277099 276884 276591 276935 276947 276617 276291 277097 276811 276513 276657 276783 276463 277157 277331 277004 276659 276797 276877 276537 276287 275919 275611 276352 276963 277003 276653 276381 276137 275780 276166 276232 277902 277512 277188 276833 276659 276453 277652 277698 277363 277207 276990 276787 276397 276431 276571 276246 275885 275534 276609 277244 277384 277458 277128 276867 276486 276279 276401 276464 277642 277302 277134 276825 276448 276682 276742 276858 276523 276462 276085 275866 277030 277157 277639 277319 277248 276943 276601 277349 277465 277613 277282 276922 276639 276896 276625 277334 277513 277151 276915 276609 276299 276814 276978 277625 277267 277029 276973 276653 
291267 289868 288492 287370 286291 285298 286299 288045 286571 285596 284679 284205 284806 286127 286843 285149 283361 279596 278271 278120 279425 281415 280420 279786 279171 279511 279423 281178 282212 281122 280382 279446 279459 279513 280432 281812 280734 280237 279666 279376 279515 280636 281750 280679 280092 279945 279405 279387 280366 281536 280462 279930 279580 278968 279201 279926 282286 281193 280563 280192 279627 279079 279904 280630 279596 279335 278574 279155 278791 279746 281144 280087 279358 278681 278083 278332 280852 282126 281089 280277 279772 279286 279196 279962 282024 280955 280073 279400 279263 279303 280160 281690 280623 279832 279699 279286 279290 280314 281116 280115 279488 278703 279019 279880 280000 282338 281274 280334 279364 280413 280123 280320 282040 281020 280753 280026 279669 278993 280268 281666 280551 280120 279211 278500 279295 281480 281740 280735 279889 279182 278716 278802 279356 281000 279978 279250 278779 278204 278764 279222 281864 280820 280275 280500 279980 281092 281451 281643 280557 279750 279431 279643 279605 280440 281116 280095 279338 278360 278141 277866 279202 281823 280749 279774 279869 278972 280897 280926 281186 280149 279332 278595 279432 279580 280280 280740 279651 279425 279366 279280 278973 279401 280939 279936 280938 281236 280769 279782 280409 280640 279631 278897 278780 277903 278100 278184 280746 279651 280332 279941 278992 
291267 289842 288469 287296 286287 285867 286733 287971 286607 285733 285046 284843 284141 284724 286253 284750 283924 281016 277139 275681 275431 273471 272176 272469 272343 272826 273495 273917 275095 275095 275277 275493 275559 275959 276119 276193 276193 276205 276211 276211 276245 276255 276277 276277 276277 276283 276283 276289 276289 276289 276289 276289 276289 276289 276289 276289 276289 276289 276289 276289 276289 276289 276289 276295 276295 276295 276295 276301 276301 276301 276301 276301 276301 276301 276301 276301 276301 276301 276301 276301 276301 276301 276307 276307 276319 276319 276319 276319 276319 276319 276319 276319 276319 276319 276319 276319 276319 276319 276325 276325 276325 276325 276325 276337 276337 276337 276337 276337 276337 276337 276337 276337 276337 276337 276337 276337 276337 276337 276337 276337 276337 276337 276337 276337 276337 276337 276337 276337 276337 276337 276343 276343 276344 276344 276344 276344 276344 276344 276344 276344 276345 276345 276345 276345 276345 276345 276345 276345 276345 276346 276347 276347 276347 276347 276347 276347 276347 276347 276347 276347 276347 276347 276347 276348 276350 276350 276350 276351 276352 276352 276353 276353 276354 276354 276355 276355 276355 276357 276358 276358 276358 276358 276358 276358 276359 276359 276359 276360 276360 276361 276361 276369 276370 276372 276375 276378 276382 276382 276393 276403 276417 
291267 289828 288393 287694 286733 286014 286807 287069 285594 285149 284143 283635 284140 285317 286819 285309 283555 280847 276227 273526 272422 270666 266627 262383 259682 258571 258798 259575 260611 260313 260329 260360 260659 260632 261388 261960 261960 262120 262312 262464 262556 262694 262796 262796 262802 262808 262820 262836 262842 262848 262848 262854 262860 262860 262872 262878 262884 262884 262884 262884 262884 262890 262890 262890 262890 262890 262890 262896 262896 262896 262896 262896 262896 262896 262896 262896 262896 262908 262908 262908 262914 262914 262914 262914 262914 262914 262914 262914 262914 262914 262920 262932 262932 262932 262932 262932 262932 262932 262932 262932 262932 262932 262932 262932 262932 262932 262932 262932 262932 262932 262932 262932 262932 262932 262932 262932 262932 262932 262932 262932 262932 262932 262932 262932 262932 262932 262932 262932 262932 262932 262932 262932 262932 262932 262932 262932 262932 262938 262938 262938 262939 262939 262939 262939 262939 262939 262939 262940 262940 262940 262940 262940 262941 262941 262941 262941 262943 262943 262943 262943 262943 262943 262943 262943 262943 262944 262944 262944 262945 262945 262951 262951 262951 262951 262951 262951 262951 262951 262951 262951 262951 262951 262951 262951 262952 262952 262952 262952 262953 262954 262954 262957 262958 262960 262965 262966 262970 262970 262975 262977 262987 
291267 289809 288474 287419 286433 285672 286617 287583 286173 285043 285461 284968 283810 285033 286000 283928 281753 280106 279321 278773 277460 277621 276612 276086 276528 276485 277122 277920 278852 278149 277819 277390 277074 276848 278116 279010 278270 277906 277775 277513 277612 278356 278644 277912 277473 277184 276986 276894 277660 278740 278046 277775 277190 276940 277702 278574 279146 278407 278142 277529 277199 277225 277310 279662 278988 278570 278458 278044 277678 278012 278458 277728 277194 276655 276479 276648 277882 278908 278182 277795 277529 277556 277611 278346 278674 277943 277214 277534 277018 277058 278542 279156 278451 277712 277507 277042 276597 278270 279724 278984 278336 278097 277865 278175 278994 279230 278540 278074 277768 277105 278133 278678 278982 278239 278182 277602 277187 276960 278020 278494 277731 277595 277540 278209 278454 278894 278932 278271 277561 277211 277596 277398 278110 278862 278166 277611 277463 277178 278026 278391 278596 277830 277248 277175 277082 276712 277599 278999 278309 277995 277770 277660 278186 278253 278359 277673 277139 276677 276274 276326 276742 278428 277713 277217 277091 277141 276837 277304 278852 278190 278143 277542 277025 276705 276709 278739 278045 277619 277220 277201 276596 277101 278901 278210 278340 278284 277646 277192 277286 278684 277933 277220 276712 276508 277024 278651 278865 278180 277990 277389 276747 
291267 289912 288463 287419 286546 285475 286791 288031 286657 285387 284362 283762 283466 284734 286412 284868 283411 279957 277283 273904 272569 269848 266547 265805 265632 265656 266348 267378 268206 267122 266475 266055 265856 265682 266368 267562 266464 265785 265650 265732 265491 266416 268078 267075 266264 266431 266024 265255 266238 267392 266234 265804 266023 265940 265951 267210 268540 267521 266984 266402 266218 266014 266642 267494 266479 265775 266253 265682 265025 265888 267278 266203 266317 266132 265216 264749 266698 268878 267821 267158 266412 265695 265171 268110 268746 267732 267052 266648 266128 266129 266622 267092 266081 265216 264718 263981 266420 266946 267220 266174 265962 265132 264787 264118 266848 268984 267936 267138 266472 266324 266879 267204 268244 267097 266542 266136 265906 266208 266714 267434 266421 266334 265402 265670 264771 266910 268080 267012 266045 265315 265654 265638 267058 268216 267159 266564 265997 265111 266127 267070 267595 266470 266010 265028 265160 264737 267110 267972 266898 266143 265449 266122 265739 267658 268028 266993 266164 265690 265944 265404 265641 267683 266547 265706 265188 266488 265628 267117 268413 267384 266541 265966 265407 266048 267415 268403 267358 266735 266053 265795 265259 266786 267266 266209 265709 265347 264365 266328 266658 267942 266862 266208 265998 265513 264652 265843 267282 266268 265896 266160 265324 
291267 289999 288513 287329 286099 286473 287213 287917 286523 285517 284680 284506 284938 285648 285656 279757 270551 268258 267498 266166 265746 266105 265443 265314 265314 265675 266274 267870 268318 268006 267858 267630 267497 267545 268140 268528 268236 267937 267734 267778 267788 268566 268664 268251 267950 267913 267695 267495 267872 268812 268443 268186 267926 267902 267660 268888 269010 268660 268414 268108 267870 267935 268122 268454 268087 267910 267893 267769 267453 267930 268202 267845 267584 267378 267617 267856 268410 268526 268171 268284 267960 267872 267700 268180 268940 268635 268355 268046 267745 267809 268658 268968 268608 268402 268144 267904 267821 267980 268148 267811 267514 267877 268206 268438 268554 268842 268502 268326 267967 267756 268445 268778 268852 268511 268172 268105 268194 267978 268368 268520 268186 267887 268033 267715 267431 268896 269030 268682 268348 268182 268006 267792 268458 268912 268534 268312 268496 268268 267938 268014 268580 268245 267920 268146 268033 267751 268429 268535 268165 267985 267995 267739 267972 268011 268218 267874 267575 267562 267715 267389 268499 268825 268436 268151 267862 267660 267536 268959 268960 268589 268423 268230 268583 268535 268633 268713 268308 268037 267781 267470 267728 268509 268912 268582 268266 267926 267702 268621 268857 268928 268547 268275 268324 268113 267860 268329 268402 268063 267697 267604 267298 
291267 289897 288517 287585 286606 285662 286389 287091 285721 285089 284181 283774 284345 285426 286794 285124 282722 280980 280241 279617 281228 281889 280687 279973 279610 280388 280798 281932 283608 283273 283156 283474 283226 283197 283374 283756 283419 283387 283226 283193 282944 283732 283938 283567 283389 283300 283319 283069 283328 284246 283937 283838 283530 283334 283385 284250 284362 283994 283718 283543 283286 283410 283636 284280 283903 283804 283599 283400 283261 284152 284308 283951 283620 283584 283361 283782 284348 284424 284040 283780 283550 283360 283108 284162 284334 283976 283810 283525 283387 283077 284006 284260 283928 283758 283532 283154 282828 284316 284440 284086 283841 283888 283569 283406 283728 283926 283534 283322 283394 283089 282917 283066 283756 283397 283106 282809 282464 282492 283806 284348 283973 284004 283891 283703 283400 283396 283702 283335 283037 282698 282347 284081 284114 284188 283857 283577 283414 283339 283182 283722 284138 283780 283776 283594 283235 283356 283943 284292 283913 283722 283494 283608 283548 283580 284046 283701 283662 283361 283619 283346 283845 283893 283527 283188 282914 282585 282579 282574 284612 284269 284127 283885 283617 283824 283950 284002 283648 283492 283689 283398 283079 283737 283797 283417 283095 282727 282568 282978 284530 284597 284227 284013 283686 283525 283395 284217 284618 284293 284180 283905 283536 
291267 289861 288632 287414 286313 285597 286513 287523 286136 284871 284815 284562 284555 284669 284644 280050 271628 261453 253830 250396 250175 251416 250819 250635 250999 251062 251716 252260 252760 252760 252822 252880 253058 253258 253546 253616 253616 253634 253652 253674 253686 253696 253706 253706 253706 253706 253706 253706 253706 253706 253706 253712 253712 253712 253718 253718 253718 253718 253718 253718 253724 253724 253724 253724 253724 253724 253724 253724 253724 253724 253724 253724 253724 253724 253724 253724 253724 253724 253724 253724 253724 253724 253724 253724 253730 253730 253730 253730 253730 253730 253730 253730 253730 253730 253730 253730 253736 253736 253736 253736 253736 253736 253736 253742 253742 253748 253748 253754 253754 253754 253754 253754 253754 253754 253754 253760 253760 253760 253760 253760 253760 253760 253760 253760 253760 253760 253760 253760 253760 253760 253760 253760 253760 253760 253760 253760 253760 253760 253760 253760 253760 253760 253760 253760 253760 253766 253767 253767 253767 253768 253768 253768 253768 253768 253768 253768 253769 253769 253770 253770 253770 253770 253770 253770 253770 253770 253771 253771 253771 253771 253771 253771 253771 253772 253772 253772 253772 253772 253773 253774 253774 253774 253774 253774 253774 253774 253774 253775 253775 253776 253776 253779 253781 253783 253788 253790 253795 253795 253807 253812 253818 
291267 289875 288473 287313 286513 285622 287185 287861 286400 285315 284586 284011 284128 285674 286478 284593 283484 283065 283111 281671 281400 281132 278485 278452 278534 278191 278440 279111 280223 279487 278980 278715 278327 278660 280025 280909 280232 279621 279476 279502 279382 279979 281145 280470 280089 280016 279606 279425 279549 281101 280405 279922 279479 279587 279407 280189 281305 280610 280025 279905 279726 279867 280295 280633 279910 279437 279060 278937 279357 280063 281223 280519 279973 279860 279647 279118 280125 281665 280929 280362 280216 279902 279471 279913 280709 279999 279423 278920 278373 278749 281003 281285 280572 280350 280353 279862 279633 279787 281127 280451 279817 279703 279038 279593 279795 280457 279784 280406 279811 279689 279863 280341 280497 279801 279250 278663 279004 278426 279271 280587 279922 279376 279948 279408 279115 280951 281087 280420 279810 279661 279374 279248 281391 281457 280780 280294 280305 279785 280189 280296 280634 279932 279373 279006 278575 278045 279107 280873 280166 280523 280388 280142 279757 280525 280987 280292 279841 279150 278716 279176 279457 280405 279706 279148 278425 278221 278080 278711 280949 280259 280099 279596 279655 279200 279946 280028 279363 278810 278821 278636 278321 280217 280371 279629 279011 278803 278380 278701 281004 281072 280384 279753 279419 279591 279005 281746 282013 281325 280902 280280 279902 
291267 289867 288495 287278 286247 285626 286527 287863 286379 285589 284927 284550 284464 284835 285496 282955 278291 270753 268302 266412 266893 267783 266765 266370 267119 267821 268443 269187 269541 269541 269633 269775 269927 270031 270085 270215 270215 270227 270233 270249 270261 270261 270273 270273 270273 270279 270285 270285 270297 270315 270315 270315 270315 270315 270321 270321 270327 270327 270327 270327 270339 270339 270339 270345 270345 270345 270345 270345 270351 270351 270351 270351 270363 270363 270363 270363 270363 270363 270363 270363 270369 270369 270369 270369 270369 270369 270369 270369 270369 270369 270369 270369 270369 270369 270369 270369 270369 270375 270375 270375 270381 270381 270381 270381 270381 270381 270381 270381 270381 270381 270381 270387 270387 270387 270387 270387 270387 270387 270387 270387 270387 270387 270387 270387 270387 270387 270387 270387 270387 270387 270387 270387 270387 270387 270387 270387 270387 270387 270387 270387 270387 270387 270388 270388 270388 270389 270389 270389 270389 270390 270390 270396 270396 270396 270402 270402 270403 270403 270403 270403 270403 270409 270409 270409 270409 270410 270410 270410 270412 270412 270413 270413 270414 270414 270414 270414 270414 270415 270415 270416 270416 270416 270416 270416 270419 270419 270420 270420 270421 270423 270423 270425 270427 270432 270435 270438 270442 270442 270451 270457 270465 
291267 289813 288611 287230 286276 285980 286953 287523 286137 284970 284249 283680 282743 283917 285427 283107 279442 274388 272091 268538 260488 254833 250583 247649 247084 247444 247693 249223 249767 249429 249251 249061 249239 249224 249478 250108 249791 249564 249263 249092 249570 249868 250104 249763 249457 249331 249090 249369 249578 249916 249539 249290 249253 249286 249077 249326 249818 249457 249169 248979 249107 248803 248842 250490 250185 249793 249597 249354 249738 249860 250210 249840 249595 249670 249779 249479 249604 249754 249361 249082 248945 249210 248912 248948 249806 249501 249200 249020 248711 248586 250190 250256 249937 249678 249328 249446 249630 249712 249996 249627 249422 249486 249426 249183 249212 249470 249135 249822 249579 249370 249188 249928 250310 249952 249672 249318 249877 249574 249604 249960 249619 249378 249144 249645 249710 249744 249930 249581 249243 249357 249422 249372 249448 249478 249103 248860 249565 249191 249436 249599 250096 249741 249405 249260 249093 249002 249334 250308 249934 249829 249502 249228 249740 249945 250263 249873 249764 249590 249227 249237 249250 249330 248981 248699 248662 249275 248941 249057 250474 250150 249923 249772 249415 249940 249961 250261 249876 249536 249798 249443 249167 249235 249652 249311 249409 249069 248763 248537 249186 250434 250076 250038 249746 249422 250176 250287 250295 249930 249660 249332 249061 
291267 289946 288513 287453 286389 285859 286591 287471 286101 284948 284683 284247 283992 284711 285814 283942 281233 277891 276796 274452 272074 267278 259415 254859 252179 252517 252589 253627 254681 254317 254194 254450 254244 254254 254767 255107 254765 254585 254286 254403 254351 254979 255389 255037 254776 254576 254655 254836 254943 255439 255047 254825 254521 254518 255051 255191 255249 254899 254898 254569 254222 253957 254317 255565 255225 254897 254559 255051 254764 255245 255317 254957 255042 255145 254883 254571 255023 255051 254688 254346 254003 253734 253686 255401 255627 255290 255141 254920 254649 254447 254559 254645 254348 255310 254973 255009 254981 255035 255281 254963 254602 254443 254587 254631 255263 255439 255106 254889 254655 254346 254906 255525 255557 255192 254954 254660 254859 254802 254923 255299 254950 254739 254447 254276 254368 254407 255779 255439 255059 254703 255396 255137 255381 255415 255075 254724 254383 254065 255329 255415 255533 255132 254794 254585 254679 254424 255810 255868 255525 255201 255270 255027 254752 254770 255210 254824 254588 255123 254893 255275 255309 255410 255025 254695 254623 254519 254195 254431 255905 255620 255295 254951 254681 255539 255584 255706 255324 254979 254684 254421 254057 254213 255886 255557 255310 255007 254847 254593 255257 255343 255018 254666 254422 254103 254326 254370 255704 255379 255073 254731 254371 
291267 289859 288435 287204 285914 285746 287431 288177 286806 285491 284991 284350 283982 284956 286845 284915 281869 277663 274515 267824 264770 267472 267154 267158 267277 267426 267898 268292 268870 268870 268888 268918 269074 269086 269210 269388 269388 269398 269398 269398 269404 269410 269428 269428 269434 269434 269434 269434 269434 269434 269434 269434 269440 269440 269440 269440 269452 269452 269452 269452 269452 269452 269452 269452 269452 269452 269452 269452 269452 269452 269458 269458 269458 269458 269458 269458 269458 269464 269464 269464 269464 269464 269464 269464 269464 269464 269464 269464 269464 269470 269470 269470 269470 269470 269470 269470 269470 269470 269470 269470 269470 269470 269470 269470 269470 269470 269470 269470 269470 269470 269470 269470 269476 269476 269476 269476 269476 269476 269482 269488 269488 269488 269494 269494 269494 269494 269500 269500 269500 269500 269500 269500 269500 269500 269500 269500 269500 269500 269500 269500 269500 269500 269500 269500 269501 269501 269501 269501 269501 269501 269501 269502 269502 269502 269504 269504 269504 269504 269505 269505 269505 269505 269505 269506 269506 269506 269507 269507 269507 269507 269509 269509 269509 269509 269509 269509 269509 269509 269509 269509 269516 269516 269516 269516 269516 269516 269517 269517 269517 269519 269519 269523 269525 269528 269534 269536 269543 269543 269553 269560 269571 
291267 289827 288647 287418 286350 285426 286929 287199 285793 284704 284110 283574 283787 284976 285623 283352 279472 272667 263911 259672 257343 247407 236525 235208 235765 235837 236663 237629 238739 238382 238294 238218 238117 238387 238871 239273 238932 238625 238483 238353 238316 238697 239089 238741 238535 238419 238364 238352 238675 239091 238753 238492 238338 238138 237858 238263 239105 238766 238437 238238 238212 238700 238807 239201 238858 238788 238494 238262 238016 238845 239223 238884 238699 238402 238143 238006 238017 239665 239347 238990 238860 238668 238506 238877 239255 238903 238629 238445 238141 238575 238803 239219 238882 238635 238666 238471 238186 238335 238819 238461 239022 238663 239115 238798 238921 239139 238806 238416 238809 238484 239155 239207 239369 239007 238741 238561 238249 238080 238159 239413 239068 238778 238559 238644 238596 238939 238979 238647 238385 238108 238036 237747 238388 239678 239300 239070 238824 239155 238860 238950 238972 238652 238252 238021 237912 237789 239590 239676 239337 238995 238628 238314 238109 239612 239750 239400 239058 238752 238592 238790 239370 239554 239171 238928 238659 238394 238078 239322 239532 239194 239205 238971 238810 238706 238888 238909 238534 238238 237884 237629 238167 239195 239463 239068 238728 238509 238295 238138 239597 239724 239414 239101 239199 238835 238564 238789 238817 238443 239382 239033 238772 
291267 289844 288552 287306 286440 285952 286549 287869 286452 285662 284864 284288 283673 284814 285742 283167 279125 277540 276559 276954 278855 280112 278184 277304 277028 276632 276644 277891 279245 278613 278614 278632 278637 279229 280045 280603 280207 280040 279981 279992 279944 280053 280185 279831 279584 279847 279716 279684 279903 280397 280056 279894 279813 279467 279300 280017 280755 280432 280130 280104 279820 280196 280289 281017 280668 280334 280007 279635 280391 280575 280781 280451 280197 280063 280222 279951 280195 280331 279965 280440 280134 280257 280519 280679 280773 280425 280119 280536 280246 279965 280361 280429 280073 279773 280164 279881 279529 279575 280845 280496 280183 280160 279985 280504 280685 280843 280451 280494 280226 279988 279813 279831 281207 280888 280652 280316 280327 280068 280287 280339 280029 280449 280390 280070 279762 279779 280029 279689 279488 280430 280293 279954 279955 280009 279639 279344 280362 279998 280281 280545 280579 280199 279900 279709 280020 280785 280796 280931 280576 280331 279979 279728 280030 280071 280517 280132 279864 279923 279628 279802 279961 280281 279926 279653 279855 279578 279285 280029 280699 280337 280700 280436 280189 279832 279941 280267 279891 279593 279438 280030 279728 280871 281053 280698 280339 280592 280311 280181 280386 280422 280087 279813 279747 279433 280101 280138 280181 279840 279465 279169 278834 
291267 289951 288584 287712 286533 285397 286779 287475 286070 284928 284085 284221 283905 284981 286913 285446 284373 282249 278356 277179 278679 279723 278697 278063 277902 277677 277379 279214 280246 279259 278469 277901 278061 277708 278896 280314 279318 278923 278452 278105 278564 279168 280128 279128 278344 277970 277732 277987 279760 280446 279423 278776 278561 278413 277984 278900 279694 278655 277726 277675 277834 277480 279414 280694 279698 279028 278237 278175 277342 278474 281408 280341 279614 278795 278249 277618 278510 280942 279868 279049 278743 278533 278215 279352 279864 278803 278001 277412 277895 277235 278062 279060 277960 277645 276956 278475 277927 278916 280650 279590 278902 278214 278451 278337 279528 280320 279286 278593 278389 277720 276881 279492 280540 279501 278667 278584 278007 277251 279510 279654 278614 277784 276760 277130 276514 279440 279612 278552 278078 278465 278929 278240 279226 280250 279208 279015 278201 278503 279268 279904 280916 279871 279246 278934 278289 277565 279154 280734 279597 278727 278577 278263 277364 281338 281532 280512 279736 279319 278965 278711 279213 279927 278883 277974 279086 279613 278711 279176 279720 278681 277838 277119 277540 276625 278437 280102 279065 278672 277768 277807 276977 279744 280846 279725 279003 278411 278211 279100 279622 279876 278801 278476 277641 277785 278471 278778 280111 279039 278257 277570 277037 
291267 289952 288501 287364 286481 286179 286995 287995 286583 285593 285500 284562 284022 284548 285452 283554 280477 274366 266205 259289 252016 250152 247255 246667 247364 247769 247889 248714 249982 249982 250102 250170 250238 250404 250472 250728 250728 250740 250740 250746 250764 250782 250788 250788 250788 250794 250794 250794 250806 250806 250806 250806 250806 250812 250812 250812 250830 250830 250830 250830 250830 250830 250836 250848 250848 250848 250854 250854 250854 250860 250860 250860 250860 250860 250860 250860 250860 250860 250860 250860 250860 250860 250860 250860 250860 250860 250860 250860 250860 250860 250860 250860 250860 250860 250860 250860 250866 250866 250866 250866 250866 250866 250866 250866 250866 250866 250866 250866 250866 250866 250866 250866 250866 250866 250866 250872 250872 250872 250872 250872 250872 250872 250872 250872 250878 250878 250878 250878 250878 250878 250878 250884 250884 250884 250884 250884 250884 250884 250885 250885 250885 250885 250885 250886 250886 250886 250886 250886 250886 250887 250887 250887 250887 250887 250888 250888 250889 250889 250889 250889 250890 250890 250890 250892 250892 250893 250893 250893 250893 250893 250894 250894 250894 250895 250895 250895 250895 250895 250902 250902 250902 250902 250903 250903 250903 250903 250904 250906 250906 250906 250906 250908 250908 250910 250913 250919 250923 250923 250932 250939 250951 
291267 289806 288575 287335 286541 285984 286409 287077 285760 285545 284486 283951 283834 284567 286444 284888 283583 280141 278321 275611 272986 273659 272119 271640 271269 271676 271523 273139 274385 273698 273317 272712 272525 272835 273669 274019 273289 273378 272925 272873 273050 273759 274571 273888 273348 272940 273194 272729 273473 274023 273361 273112 272720 272158 272181 272623 274555 273884 273425 273182 272824 272387 273071 273755 273030 272516 272444 272026 271441 273173 273991 273235 273330 273423 273231 273274 273509 274407 273668 273694 273561 273207 273337 273515 273963 273272 272586 272671 272713 272585 272947 274107 273380 273100 272574 272402 271724 273231 274595 273903 273308 272938 272885 273683 274017 274253 273515 272922 272917 273302 273670 274019 274113 273431 272841 273079 272536 272061 272067 274765 274120 273415 272930 273768 273237 273395 274687 273979 273518 273324 273464 273419 273699 273763 273062 272627 272789 272568 271961 272532 274188 273478 272991 272284 272663 274292 274413 274733 274028 273491 272845 272695 272102 274099 274883 274153 273542 273511 272876 273520 274474 274698 273947 273238 273520 273352 273162 274110 274242 273541 272986 272505 272578 272419 273747 274591 273846 273397 273929 273363 272963 273140 273498 272753 273195 273019 273734 273217 273770 274253 273519 273051 272417 272811 272198 274548 275269 274581 274003 273680 273107 
291267 289751 288378 287319 286383 285965 286813 287531 286081 285041 284503 284517 284259 285653 286827 283970 281093 280184 279613 280547 280588 280529 277205 274412 273155 273032 273253 274723 275061 275061 275259 275473 275683 276293 276443 276483 276483 276483 276489 276545 276545 276573 276597 276597 276597 276603 276603 276603 276603 276603 276603 276603 276603 276609 276609 276609 276609 276609 276609 276609 276609 276609 276609 276609 276609 276609 276609 276609 276609 276609 276609 276609 276615 276615 276615 276615 276615 276615 276615 276615 276615 276615 276615 276615 276621 276621 276621 276621 276621 276621 276621 276621 276621 276621 276621 276621 276621 276621 276627 276627 276627 276627 276627 276627 276627 276627 276627 276627 276627 276627 276627 276627 276627 276627 276627 276627 276627 276627 276627 276627 276627 276627 276627 276627 276627 276627 276627 276627 276627 276627 276627 276627 276627 276627 276627 276627 276627 276627 276627 276627 276627 276627 276628 276628 276628 276628 276628 276628 276628 276629 276629 276629 276629 276629 276629 276629 276630 276630 276630 276630 276630 276630 276630 276630 276631 276631 276631 276631 276631 276631 276631 276631 276631 276634 276635 276636 276636 276636 276636 276637 276639 276639 276639 276639 276639 276639 276639 276639 276639 276639 276639 276643 276644 276645 276649 276651 276661 276661 276668 276675 276682 
291267 289853 288483 287349 286468 285212 285927 287923 286550 285318 284643 283946 283233 284564 285616 282025 278092 276761 276740 276495 279237 280745 279418 278491 277803 277257 276942 279146 280590 279287 278420 277903 277203 277616 279114 280828 279421 278377 277571 276881 277115 278382 280136 278708 278027 277473 276397 275962 277624 279796 278328 277413 277892 277513 277116 278936 279856 278425 277286 277365 276793 277119 278318 279178 277697 276650 276027 276152 275853 277216 279984 278620 277729 277042 276178 276080 278202 280854 279521 278488 277687 277215 276594 277818 279780 278423 277522 277045 276257 276351 278704 280378 278933 277776 277023 277523 276871 277416 280340 278903 278312 277640 277893 277181 278806 280330 278949 277773 277042 276927 277938 280140 280424 279026 278303 277246 276221 277864 278280 279294 277845 276928 276716 276436 275193 277906 279486 278037 276913 275704 275944 276095 276380 279040 277579 276852 277146 277159 276260 277236 280250 278809 277874 277016 275890 276937 277858 279914 278528 278258 278352 277852 277887 279491 279827 278432 277873 276660 275501 276308 278183 280687 279262 278113 277845 277580 277832 278785 279963 278489 277358 277252 276567 276003 277690 279708 278224 277506 277146 276325 277788 278697 279765 278364 277293 276567 275808 275201 276997 278644 277225 277639 276602 277631 276825 278743 280222 278763 277773 277592 277781 
291267 289852 288513 287568 286879 285961 286333 287307 285934 285299 284557 284008 283289 283966 285985 284166 281398 274233 265631 260049 258492 256428 248984 243559 243225 243251 242994 243756 245626 244908 244349 244153 244184 245028 245633 246281 245931 245723 245616 245496 245540 246149 246359 245963 245785 245502 245279 245365 245845 246437 246078 245865 245595 245263 245287 245337 246655 246285 246096 245920 245626 245735 246545 246615 246257 245942 245819 245720 245726 245915 246497 246114 245824 245937 245654 245761 245893 246073 245736 245445 245143 244846 245424 245505 246693 246387 246112 245799 246001 246076 246201 246519 246149 245905 245849 245942 245912 245949 246045 245741 245521 245646 245306 245578 245617 245977 245617 245989 245792 246203 245904 245955 246355 246011 246345 246282 246017 245676 245699 245751 245382 245090 244808 244441 245591 245619 246425 246090 245780 246072 246518 246229 246299 246337 245963 245596 245266 245540 245321 246201 246579 246214 245873 246036 245769 245447 245497 247085 246735 246409 246201 245835 246521 246648 246698 246318 245998 245696 245321 245627 246660 246710 246355 246105 245701 245504 245447 245545 247095 246755 246804 246454 246065 245726 245765 245794 245422 245078 244733 245724 246464 246540 246738 246414 246061 245865 245596 246053 246091 246468 246080 245744 245392 245301 245313 246527 246836 246466 246245 246114 246119 
291267 289921 288526 287591 286740 285508 286671 287339 285940 285357 284634 283819 283399 285606 286358 284646 282758 280138 278032 277124 278177 275150 270892 269984 269664 269941 270421 271743 272895 272249 271682 271836 271748 271858 272937 273427 272685 272316 272070 272107 271752 272239 273037 272395 272412 272191 271885 271935 272885 273477 272768 272256 272150 272085 271804 272593 273225 272476 272400 272154 271570 271449 272255 272513 271791 271252 271365 270952 270713 270777 273701 272959 272376 271887 271860 271435 272871 273921 273203 272691 272204 271809 271943 272433 273997 273276 272743 272455 272575 272174 272641 272875 272120 271757 271403 271555 271447 272193 272455 271719 271426 270796 271411 271550 271789 272683 272012 271554 272401 271792 271742 272335 273395 272672 272181 272510 272519 273239 273395 273593 272935 272314 272147 272297 272118 272465 272979 272282 271858 271692 271356 272268 272481 273437 272715 272530 271950 271864 271831 273087 273384 272658 272085 271618 271681 272893 273125 273249 272588 272085 272024 271799 271879 272043 272379 271641 272214 271545 271749 272085 272372 273126 272442 271752 271820 272081 271615 272421 273343 272578 272174 271705 271132 271664 272898 273536 272861 272701 272309 271751 272295 272847 273681 272975 272361 272779 272374 272188 273766 273941 273206 272907 272939 272563 272193 272316 272597 271870 271329 270917 271399 
291267 289858 288498 287338 286133 285657 286879 287917 286437 285328 284881 284164 283918 284484 285506 281160 275842 270950 270268 271122 272488 273390 272839 272685 272793 273100 273519 273956 274700 274343 274299 273972 273776 274027 274488 274872 274527 274259 274082 273964 274244 274454 275266 274926 274731 274429 274383 274135 274186 275376 275000 274754 275008 274942 274702 274920 274972 274656 274423 274582 274427 274112 274286 275404 275062 274734 274969 275082 274737 274772 275020 274602 274225 273941 273952 274197 274790 275536 275164 274897 274803 274711 274550 274652 274940 274575 274287 274357 274551 274300 274338 274948 274618 274838 274502 274555 274473 274958 275378 275038 275007 274647 275196 274898 275116 275184 274845 275174 274817 274505 274329 274342 275858 275503 275307 274947 274611 274749 274782 274938 274582 274713 274714 274516 274211 274732 275022 274737 274452 274111 273900 274210 274930 274980 274655 274377 274693 274439 274217 274314 275720 275407 275155 274922 274820 274884 274947 275197 274842 274631 274590 274578 274487 274744 275004 274639 274868 274569 274240 274111 275657 275704 275374 275370 274995 274646 274474 274491 274491 274124 273824 273820 273421 274503 274521 274533 274148 274426 274764 274636 274292 275694 275748 275428 275114 275297 275011 274677 274707 274838 274453 274116 273769 274867 274507 274509 275462 275107 274799 274499 274401 
291267 289829 288522 287383 286749 285677 286597 287451 286038 285680 284853 284104 283467 284365 285618 283759 281493 280114 278667 277764 276988 278093 276809 276196 276990 276972 277107 279482 280294 279582 279453 279136 278998 278475 279596 280110 279421 278850 278935 278612 278402 279586 280520 279824 279359 279209 279084 279267 279690 280284 279578 279026 278800 278478 278630 278934 279782 279095 278844 278508 278545 278974 279330 280158 279494 278965 278673 278083 278543 280066 280488 279806 279230 279118 278967 279666 280056 280358 279619 279164 278775 278753 278453 279206 280686 279967 279766 279931 279262 279033 279346 279942 279279 278661 278018 278176 278582 278904 280894 280182 279495 279104 278901 279237 280378 281008 280268 279883 279642 279149 278594 279032 279988 279342 279079 279846 279456 279067 279678 279818 279126 278658 278075 277441 278343 279314 279840 279140 278517 279447 279454 278852 279140 280128 279406 280040 279430 279244 279361 279624 280362 279622 279235 278713 279844 279582 279803 280049 279330 278645 278190 277738 278442 278858 280781 280059 279886 279199 279110 278684 278868 279447 278735 279125 279435 279928 279562 279598 280398 279698 279424 279015 278383 278776 279460 280048 279369 280052 279844 279509 278936 279653 280246 279501 279064 278470 279147 278490 278521 279776 279057 280234 279841 279456 279552 279721 279793 279108 278844 279587 279701 
291267 289837 288458 287296 286463 286217 286775 287759 286338 285473 284627 283953 282786 283355 284495 280271 269203 257522 252318 245435 233727 224486 215553 208062 207565 207906 208091 208519 208961 208961 209001 209045 209107 209199 209233 209287 209287 209287 209299 209299 209299 209305 209305 209305 209311 209323 209323 209323 209323 209323 209323 209323 209323 209323 209323 209323 209323 209323 209323 209323 209323 209323 209323 209323 209323 209323 209323 209323 209323 209323 209329 209329 209329 209329 209329 209329 209329 209329 209329 209329 209329 209335 209335 209341 209347 209347 209347 209347 209347 209347 209347 209347 209347 209347 209347 209347 209347 209347 209347 209347 209347 209347 209347 209347 209347 209347 209347 209347 209347 209347 209347 209347 209347 209347 209347 209347 209347 209347 209347 209347 209347 209347 209347 209359 209359 209359 209359 209359 209359 209359 209359 209359 209359 209360 209360 209361 209361 209361 209361 209361 209361 209361 209362 209362 209362 209362 209362 209362 209362 209362 209363 209363 209364 209364 209364 209364 209364 209364 209364 209364 209364 209364 209364 209365 209365 209365 209365 209365 209365 209365 209365 209365 209365 209365 209366 209366 209366 209369 209370 209370 209370 209370 209370 209370 209370 209370 209370 209370 209371 209371 209371 209374 209376 209378 209381 209388 209390 209390 209408 209414 209419 
291267 289963 288496 287503 286596 285921 286673 287833 286400 285350 284779 284071 284140 285739 286459 283876 281233 278298 278265 277619 277237 276723 275281 274851 274880 274880 275049 276850 277968 276957 276435 275880 275654 275531 276409 278019 276957 276688 275912 275436 275075 276069 277709 276632 275880 275572 275503 274753 276001 277277 276174 275597 275405 275905 275772 276673 277543 276420 275811 275370 274549 274387 276711 279077 277996 277345 276780 276205 275607 276363 277479 276389 276382 276408 276176 276070 276665 278071 277033 276452 276448 275567 275377 276549 277099 275955 275207 274574 276158 275675 276421 278407 277406 276415 275345 274754 274301 275409 279125 278058 277280 276917 276390 276036 276575 277765 276673 275879 275008 275246 275018 275689 278009 277003 276223 275463 275486 275435 275965 278357 277333 276590 275876 275476 275294 275615 278223 277217 276477 276641 277000 276239 276657 277665 276620 275787 274819 275043 276603 277050 277772 276781 276480 276139 275339 275337 276407 277091 276067 276503 275820 275511 275675 278118 278179 277135 276231 276259 275750 275382 276159 278210 277184 276235 275523 274604 275046 276710 278095 276987 276780 275990 275493 274863 275747 278277 277216 276850 276034 276100 275893 277897 278063 277116 276313 275885 275273 274423 276863 277529 276416 275534 276627 277082 276422 277235 277551 276437 275466 274831 274936 
291267 289870 288498 287305 286899 285683 286937 287911 286495 285784 284680 283739 284071 285358 286126 283406 277067 267657 263844 262626 263651 264546 263608 262889 262666 262441 262660 263656 264894 264207 263946 263443 263287 263091 264272 265314 264608 264096 263635 263631 263417 264008 264912 264250 264184 263590 263406 263981 264202 264560 263877 263568 263574 263251 263639 264030 264642 263869 263298 263444 263337 263105 264378 264998 264347 263896 263995 263628 263048 263268 264656 263928 263222 264151 263622 264365 264780 264920 264207 264195 263693 264038 263821 263876 264016 263265 262757 262274 263282 263537 264058 264944 264201 263561 263468 263210 264137 264908 265122 264398 263888 263478 263462 262986 263262 264540 263837 263347 263107 262989 262539 264012 264214 263470 263693 263350 262821 263120 263402 264474 263796 263156 263086 262444 262971 263150 265160 264469 263793 263283 263713 263817 265306 265570 264853 264330 263738 263725 264207 264893 265151 264487 264356 264204 263775 263089 263367 263971 263261 262990 263062 262358 261711 263855 264534 263901 263281 264508 264399 263829 263885 264895 264168 263486 264179 264152 263734 264186 264416 263710 263126 262675 262475 262443 264657 265099 264443 264003 263413 263246 263380 263563 264584 263889 264040 263615 263143 262715 264121 265273 264569 264199 263789 263332 264021 264079 264560 263875 263179 262623 263139 
291267 289811 288507 287345 286105 285453 286563 287791 286379 285309 284919 283690 283261 284562 285912 283359 278266 272406 271964 271328 271547 272617 271699 271323 271065 272172 272396 273009 273737 273381 273728 273512 273624 273606 274023 274373 274013 273885 273944 273753 273579 273709 273909 273531 273335 273002 272685 272782 273625 274085 273777 273824 273659 273436 273406 274235 274315 273932 273723 273702 273803 273698 273805 274125 273735 273443 273578 273296 273675 273725 273833 273480 273189 273381 273773 273459 273611 273731 273411 273156 273301 273483 273719 273749 273851 273470 273130 272841 273473 273115 274165 274177 273796 273502 273226 273360 273360 273805 274407 274027 273682 273663 274390 274101 274149 274255 273915 274325 274058 274456 274158 274231 274237 273892 274340 273955 273628 273380 273375 274921 274534 274502 274210 273901 273656 273769 273913 273533 273252 273936 273820 273553 273561 274767 274457 274319 274017 273697 273386 273487 273875 273500 273520 273225 273666 273358 273360 274322 273931 273590 273598 273340 273795 273898 274105 273800 273706 274102 273783 273479 273515 273577 273215 272993 272669 272370 272077 273797 273835 273510 273200 272843 272937 273042 273245 274250 273925 274057 274242 273877 273553 273872 274003 273648 273493 274212 273906 273606 273596 273597 273262 273114 272794 272452 272061 272148 273513 273148 272824 272516 273623 
291267 289864 288519 287191 286312 285334 285575 287659 286281 285153 284785 284021 283930 285227 286506 285017 283960 280695 277897 277423 278984 280346 278956 278138 278012 277950 277907 279840 281650 280928 280516 280072 280100 279952 281394 282826 282071 281663 281375 281103 280909 281376 282146 281449 281128 281075 280732 280360 281060 282326 281633 281466 280788 280642 280714 282112 282626 281979 281365 281354 281200 280698 281900 282938 282181 281626 281368 280984 280604 281256 283056 282359 281796 281388 281152 280605 281408 283362 282607 282043 281393 281176 281692 282716 282834 282187 281632 281220 281260 280849 280984 282624 281896 282012 281408 281891 281691 281920 282014 281316 280660 280075 279861 279649 280790 282838 282103 281577 281516 281034 280458 280952 282314 281618 281823 281618 281194 280609 281886 282112 281432 280979 280555 280087 279820 281014 282882 282192 282006 282057 281897 281166 281358 281502 280857 281205 280830 280379 281145 281498 282910 282230 281822 281635 281749 281198 282346 282875 282193 281782 281236 281627 280999 282577 282663 281957 281349 281766 281088 280454 282234 283032 282334 281770 281742 281156 281056 281759 282371 281704 281276 280643 279974 280870 281141 282245 281550 281478 280966 280274 279653 280538 283688 282978 282632 282522 281927 281259 281567 281763 281061 280914 280261 280498 280207 280857 282743 281949 282107 281549 281008 
291267 289792 288489 287339 286361 285997 287001 287771 286309 285591 284829 284247 283768 285241 286145 284267 281283 277797 269554 265556 263699 263300 261057 260062 260120 261223 261612 262090 262846 262846 262966 263132 263452 263542 263638 263884 263884 263900 263920 263932 263944 263956 263974 263974 263974 263986 263986 263992 264010 264016 264016 264016 264016 264022 264022 264022 264028 264028 264028 264040 264046 264046 264046 264046 264046 264046 264046 264046 264046 264046 264046 264046 264046 264046 264046 264046 264046 264052 264052 264052 264052 264058 264058 264058 264058 264058 264058 264058 264058 264064 264070 264070 264070 264070 264070 264070 264070 264070 264070 264070 264070 264070 264070 264070 264070 264070 264070 264070 264070 264070 264070 264070 264070 264070 264070 264070 264070 264070 264070 264070 264070 264070 264070 264076 264076 264076 264076 264076 264076 264076 264076 264076 264076 264076 264076 264077 264078 264078 264078 264078 264078 264078 264078 264078 264078 264078 264078 264079 264079 264079 264079 264080 264081 264081 264081 264081 264081 264081 264081 264088 264088 264088 264088 264088 264088 264090 264090 264096 264096 264096 264097 264097 264097 264104 264104 264104 264104 264105 264106 264107 264107 264113 264113 264113 264114 264116 264117 264117 264117 264120 264120 264121 264124 264128 264129 264133 264134 264134 264144 264154 264164 
291267 289879 288451 287063 286074 286114 287025 287855 286483 285213 284127 282970 282666 284564 286719 284591 282288 279625 272578 260912 255429 255806 255003 255343 255602 255550 255813 257311 257959 257959 258081 258223 258467 258723 258869 259011 259011 259011 259011 259011 259011 259011 259049 259049 259055 259061 259061 259061 259061 259067 259067 259067 259067 259067 259073 259085 259085 259085 259091 259091 259091 259091 259091 259091 259091 259097 259097 259097 259097 259103 259109 259109 259115 259115 259121 259127 259127 259139 259139 259139 259139 259139 259145 259145 259145 259145 259145 259145 259145 259145 259145 259145 259145 259145 259145 259145 259145 259145 259151 259151 259151 259151 259151 259151 259151 259151 259151 259151 259151 259151 259151 259151 259151 259151 259151 259151 259151 259151 259151 259151 259151 259151 259151 259151 259151 259151 259157 259157 259157 259157 259157 259157 259157 259157 259157 259157 259157 259157 259157 259159 259159 259159 259159 259159 259160 259160 259160 259160 259160 259160 259160 259160 259160 259160 259160 259160 259160 259160 259161 259161 259162 259162 259162 259162 259163 259163 259163 259163 259163 259163 259164 259165 259165 259165 259165 259166 259166 259167 259167 259168 259168 259168 259168 259168 259168 259168 259168 259168 259168 259170 259170 259170 259170 259174 259174 259179 259184 259184 259198 259203 259213 
291267 289870 288667 287346 286380 285899 286139 287065 285704 284594 284251 283495 282709 284157 285468 281617 272424 265418 262209 258796 257883 258050 257527 258292 258854 259538 260134 260588 260980 260980 260998 261120 261158 261158 261242 261352 261352 261358 261370 261370 261376 261382 261394 261394 261394 261394 261394 261406 261412 261412 261412 261412 261418 261418 261418 261418 261418 261418 261418 261418 261424 261424 261430 261436 261436 261436 261436 261436 261436 261436 261436 261436 261436 261436 261442 261442 261442 261442 261442 261442 261448 261448 261448 261448 261448 261448 261448 261448 261448 261448 261448 261448 261448 261454 261454 261454 261454 261460 261466 261466 261466 261466 261466 261466 261466 261466 261466 261466 261466 261466 261466 261472 261472 261472 261472 261472 261472 261472 261472 261472 261472 261472 261472 261472 261472 261472 261472 261472 261472 261472 261472 261472 261472 261478 261478 261478 261478 261478 261478 261478 261478 261478 261478 261478 261479 261479 261479 261479 261479 261479 261479 261479 261479 261479 261479 261479 261480 261480 261480 261481 261481 261481 261481 261482 261483 261483 261484 261484 261484 261484 261484 261484 261484 261484 261484 261485 261485 261485 261485 261485 261485 261487 261487 261487 261487 261487 261488 261489 261489 261490 261490 261493 261493 261497 261502 261503 261506 261506 261521 261527 261537 
291267 289895 288518 287443 286716 286000 286549 287605 286193 285065 285051 284600 284367 285678 285905 284084 283729 283049 282213 281564 283668 283880 279342 277177 276465 275818 276187 277995 280015 279306 279065 279195 279492 279427 280073 281185 280481 279955 279759 279504 279321 280189 281059 280330 280121 279986 279613 279417 279931 280819 280133 279816 279737 279565 279398 279899 281345 280680 280588 280045 279882 279777 279977 281031 280298 279769 279267 278696 280401 280941 281187 280471 280244 279928 279616 279374 279469 280257 279572 279008 278447 279268 279577 280293 281315 280602 280355 279837 279636 279284 280091 281321 280621 280166 279929 279352 278950 280159 281989 281243 280676 280142 279810 279576 280557 281657 280925 280331 279607 279147 280223 281267 281453 280749 280131 279934 279681 279857 280095 281491 280782 280771 280345 280013 279405 279603 280223 279513 279167 278713 279397 279632 279965 280651 279981 280117 280017 279305 278820 279087 281165 280495 279931 279315 278755 278059 280874 280939 280218 279944 280377 279739 279226 279864 281106 280348 280739 280094 280192 279740 281079 281511 280810 280478 279834 279414 279750 280717 281847 281157 280556 280350 279929 280926 280983 281381 280684 279981 279428 278849 279120 280437 282070 281394 280973 280445 279860 279308 281171 281538 280798 280509 280066 279751 279143 279186 280064 279325 278955 278538 280817 
291267 289815 288477 287354 286387 285349 286823 287665 286172 285690 284551 283783 283345 285440 286606 285253 283687 282355 278091 275031 277080 278190 276776 275756 275125 274510 274367 276025 278123 277088 276672 276252 275894 275811 276410 277826 276792 276376 276215 275726 275651 277052 277796 276713 276043 275491 275344 276252 277230 277846 276819 276253 275820 275036 274672 277214 277992 276857 276935 276464 276056 275697 277574 278484 277436 277027 276848 276168 275394 276866 277766 276666 276205 275491 275949 276007 277480 278230 277228 276345 275839 276610 276069 277872 278388 277295 276578 276245 276047 276380 276932 277286 276189 275651 274855 274114 274457 275752 278316 277205 276395 276337 275722 275111 276388 277474 276358 275403 274747 273909 273457 275172 279324 278195 277320 276879 276542 276198 276302 278258 277219 276900 276127 275824 276517 277030 277896 276808 275774 276232 276128 277161 277708 277906 276883 276335 275621 275108 274741 276295 279021 277959 277222 276942 276932 276092 276641 277635 276566 276705 276490 275949 275131 277463 278477 277434 276910 276661 276573 276020 277283 278664 277656 276961 276212 276367 275407 275506 278500 277351 276552 275647 275248 276384 277781 277887 276839 276185 275730 276193 275837 275958 276804 275755 274868 275761 275051 275769 276787 277756 276719 275768 275352 275052 275865 277207 278231 277135 277229 276833 276105 
291267 289859 288470 287463 286448 285745 286527 287541 286131 285096 284340 284488 284764 285275 285401 280722 276926 272882 268504 265135 260396 258979 255925 254559 254399 254305 254659 255277 256811 256468 256254 256240 256327 256533 256809 257425 257075 256858 256743 256790 256707 257153 257591 257246 256992 256964 257103 256892 257299 257407 257067 256851 256702 256375 256280 256739 257413 257048 256961 256729 256508 256691 256757 257057 256692 256437 256762 256688 256650 256663 257329 256972 257021 256809 256781 256812 256993 257691 257310 257219 256889 257260 256992 257245 257467 257094 257432 257441 257132 256844 256891 257387 257038 256712 256751 257175 256919 256983 257251 256873 256540 256380 256869 257128 257191 257475 257120 256913 256669 257132 256879 257287 257395 257061 256705 256643 256590 256477 256613 257783 257463 257164 256798 257519 257183 257355 257481 257121 257494 257145 256847 256539 258005 258097 257705 257387 257208 256910 257149 257745 257752 257422 257187 257065 256781 256735 256959 257109 256714 256482 256788 256888 256601 256648 257066 256696 256396 256118 255779 256509 257462 257662 257307 257002 256691 256795 256480 257960 257960 257636 257309 256953 256653 257028 257407 257851 257476 257449 257118 257208 256921 257031 257853 257513 257147 256792 256790 257608 257694 257700 257348 257211 257050 257098 257364 257468 257495 257140 256789 256740 256938 
291267 289955 288594 287711 286749 286049 286661 287203 285743 284514 284080 283386 283400 284964 285686 283355 281560 279300 276345 274868 276061 277029 274546 273618 273636 274035 274634 276314 276872 276499 276560 276312 276299 276071 276624 277468 277104 276980 276796 276597 276545 277146 277420 277099 277298 277052 276963 276725 276824 277602 277222 277176 276944 276943 277240 277568 277654 277318 277287 277262 277161 276993 277060 277286 276958 277140 276881 276597 276294 276942 277228 276861 276530 276666 276432 276171 276282 277188 276816 276520 276230 276341 276326 277168 277770 277395 277070 277229 276991 276874 277200 277320 276975 276786 277483 277284 276973 276968 277154 276784 276409 276107 276004 276849 277262 278016 277656 277404 277131 276948 276632 277988 278236 277879 277712 277378 277107 276780 276776 278352 277971 277827 277455 277115 276858 277824 278264 277897 277697 277542 277355 277260 277552 277724 277374 277060 277324 277387 277066 277188 277228 276863 277608 277283 276971 276754 276855 278324 277994 277845 277624 277285 276971 277012 277046 276690 276335 275946 275669 275807 277151 277999 277669 277498 277186 277055 276940 276991 277991 277616 277301 277302 277019 277117 277163 277231 276846 276567 277112 276805 277104 277159 278009 277719 277437 277132 277402 277301 277487 277567 277237 277406 277160 276964 276802 278050 278136 277819 277484 277332 277273 
291267 289805 288387 287189 286528 285720 286861 288293 286814 285766 285340 284341 283822 285089 285910 283204 280932 278549 271789 262282 260648 261076 260044 259998 259690 259348 259061 259757 260729 259978 259642 259361 259600 259218 260271 261145 260478 260015 259799 259559 259754 260925 261651 260947 260372 260280 260481 260491 260947 261315 260651 260306 259998 259802 260152 260737 261721 261052 260755 260516 260089 260062 260593 261741 260985 260550 260067 259982 260174 260421 261931 261245 261159 260657 260881 260413 261295 261901 261252 260625 260652 260267 260875 260997 261185 260548 260022 260205 259752 260425 260693 261979 261282 261170 260823 260332 260512 261473 261673 260943 260506 260262 260569 260009 260669 260975 260273 259571 260399 261395 261314 261423 261513 260840 260520 260316 259662 260387 261383 261501 260812 260147 260017 259680 260431 260595 261189 260402 260815 260504 260222 260330 261103 261538 260817 260239 259761 259654 260209 261025 262005 261348 260784 261036 260370 260017 261149 261399 260737 260067 259571 260102 261159 261645 262072 261329 260717 260125 260345 260768 261817 262297 261548 261525 260991 260791 260268 260427 260608 259934 259296 259152 258564 258928 260294 261092 260436 259964 260262 260388 259966 260846 261324 260719 261296 261105 260601 260273 260881 261551 260830 260261 259662 259897 259882 261221 261353 260649 260515 260065 259811 
291267 289813 288477 287436 286363 285136 285823 287505 286120 285069 284639 284160 283994 283455 283269 274995 250765 227429 220314 211695 206452 198436 192668 192397 192671 193098 193330 194083 194251 194251 194285 194285 194319 194357 194403 194437 194437 194443 194443 194443 194443 194449 194449 194449 194449 194449 194461 194461 194467 194467 194467 194467 194473 194479 194479 194479 194479 194479 194485 194485 194485 194485 194485 194485 194485 194485 194485 194485 194491 194491 194491 194491 194491 194497 194497 194503 194503 194503 194503 194503 194503 194503 194503 194509 194515 194515 194515 194515 194515 194515 194515 194515 194515 194515 194515 194515 194515 194515 194521 194521 194521 194521 194521 194521 194521 194521 194521 194521 194521 194521 194521 194521 194521 194521 194521 194521 194521 194521 194521 194521 194521 194521 194521 194521 194521 194521 194527 194527 194527 194527 194527 194527 194527 194527 194527 194527 194527 194527 194527 194527 194533 194533 194540 194540 194540 194540 194540 194541 194541 194541 194541 194541 194541 194541 194541 194541 194542 194542 194543 194543 194543 194544 194544 194544 194544 194545 194545 194545 194545 194545 194546 194546 194546 194546 194546 194546 194546 194547 194547 194548 194548 194548 194549 194549 194549 194549 194549 194549 194551 194553 194553 194555 194556 194558 194560 194562 194568 194568 194577 194585 194590 
291267 289894 288547 287570 286473 285738 286497 287053 285594 284779 284266 283255 283574 283425 284288 278920 260927 234932 226806 221311 218214 218794 217984 217898 218002 218670 219510 220182 220434 220434 220488 220540 220574 220624 220666 220726 220726 220738 220744 220750 220750 220756 220762 220762 220762 220762 220762 220768 220774 220774 220774 220774 220774 220774 220780 220786 220792 220792 220792 220792 220798 220804 220804 220810 220810 220810 220810 220810 220810 220810 220810 220810 220810 220810 220810 220816 220816 220816 220816 220816 220816 220816 220816 220816 220816 220816 220816 220822 220822 220828 220834 220834 220834 220840 220840 220840 220840 220840 220840 220840 220840 220840 220846 220846 220846 220852 220852 220852 220852 220852 220852 220852 220852 220852 220852 220852 220852 220852 220852 220852 220852 220852 220852 220852 220852 220852 220852 220852 220852 220852 220852 220852 220852 220852 220852 220852 220852 220852 220852 220853 220854 220854 220854 220854 220854 220854 220854 220855 220855 220855 220855 220855 220855 220855 220856 220856 220856 220856 220856 220862 220862 220862 220862 220862 220862 220862 220863 220863 220863 220863 220865 220866 220866 220867 220868 220868 220868 220869 220869 220870 220870 220870 220870 220870 220871 220871 220871 220872 220872 220873 220873 220874 220877 220879 220881 220886 220891 220891 220902 220911 220917 
291267 289745 288404 287209 286739 285894 286937 288085 286720 285857 285011 284797 284514 285392 286574 284665 282366 280759 279333 274043 270810 269628 266340 266503 265962 265640 266052 268487 269115 268479 268113 267514 267356 267425 267563 268545 267855 267672 267310 266986 266679 267805 268231 267546 267076 266896 266987 266696 267267 268015 267310 267073 266492 266658 266741 268045 268655 267932 267350 267402 267602 267142 267813 268479 267808 267420 266872 267099 267009 267491 269049 268357 268031 267806 267802 267353 267413 268227 267577 267298 266886 266457 266572 267367 268715 267978 267502 266903 266298 266905 267359 268645 267992 267682 267102 267359 266934 267885 268665 267924 268079 268290 267771 267280 268297 268613 267898 267633 267343 266694 266938 268349 269347 268616 268353 267809 267211 267315 268365 268761 268111 267696 267735 267001 266937 267039 267379 266693 266000 265789 266375 265934 267555 268447 267740 268327 267738 267227 268313 268587 268647 267963 268105 267801 267768 267337 267403 268533 267783 267401 267035 266314 266677 267076 269252 268559 267861 267686 267563 266927 268625 269083 268368 267711 267660 267013 267049 267797 268699 268001 267331 266861 266353 268046 268449 269102 268407 267847 267718 268311 268053 268324 268664 268023 267440 266816 266416 266411 267854 269830 269175 268602 267988 267398 266806 267085 269586 268863 268851 268254 267611 
291267 289867 288433 287338 286696 285485 286737 287723 286403 285266 284343 284133 284625 285245 286281 283904 281475 278919 278359 278658 280760 281737 280705 280334 280083 280064 280479 281384 282412 281722 281059 280997 280806 280430 281454 282880 282151 281750 281332 281132 281183 282050 282454 281729 281946 281769 281394 281124 281988 282572 281943 281573 281325 281338 280901 281798 282458 281733 282184 281875 281494 281085 281534 282754 282006 281553 281403 281494 281221 281532 281916 281212 280630 280229 279683 280191 280880 282692 282005 281338 280834 280796 280306 280738 283150 282423 281755 281467 281063 281312 281650 283064 282351 282020 281882 282068 281483 282354 282446 281754 281746 281364 281512 281618 282100 282442 281788 281360 281490 280987 280594 281394 282932 282243 281978 281711 281233 280822 281442 283170 282488 282199 281890 281477 281147 281956 282724 282069 281798 281459 281454 282088 282172 282832 282108 281718 281290 281316 281359 281868 281880 281174 280687 280683 279999 280895 281099 282487 281697 281024 281122 281180 282114 282477 282525 281809 282650 282094 281967 281358 282637 282779 282076 281519 281439 280865 280689 281459 282573 281834 281275 281105 280526 280188 281014 282465 281769 281229 280663 280566 280243 281963 282816 282103 281455 280884 280741 281446 281612 283362 282627 282081 281517 281302 282129 282272 283480 282777 282397 281951 281774 
291267 289906 288474 287178 286232 285001 286799 288343 286926 285617 285185 284152 283678 285493 286603 284764 282632 280500 279988 279740 279155 279439 278286 277842 277694 277432 278008 278978 281036 280319 280072 279744 279558 279412 279938 280408 279717 279277 278920 278710 278826 279886 280622 279947 279506 279171 279107 279255 279688 279972 279287 279093 278835 279118 279306 280256 280590 279900 279308 279178 278780 279261 279512 280598 279936 279825 279726 279251 278670 279764 280332 279608 279029 278417 278496 278272 279700 280130 279428 279143 278649 279681 279589 279740 280152 279441 278922 279180 278926 279112 280580 280800 280090 279977 279481 278925 278923 279046 279506 278791 278197 277669 278105 277567 279332 280928 280243 279782 279319 279201 279313 279818 280896 280185 279973 279475 278825 278658 279098 280546 279775 279139 278912 278681 279529 280966 281048 280303 280112 279596 279160 278677 279760 281040 280357 279876 279321 279292 278914 280945 281081 280363 279965 279750 279069 279151 279241 281335 280594 280236 279616 279283 278989 279819 280253 279502 278878 278444 278410 278271 278683 280620 279889 279378 278864 278963 279402 280990 281264 280497 279831 279175 278579 278395 278835 281467 280728 280200 279677 279066 279347 279672 280778 280069 279369 278969 278742 278314 279398 281204 280473 279900 279776 279065 278909 280802 280992 280225 279556 279500 279863 
291267 289868 288520 287404 286209 285362 286349 287619 286214 284987 284066 284478 284014 285604 286464 284731 282887 278243 275756 274909 275418 274680 272892 272393 272182 272039 272812 274687 275789 275127 274979 274594 274137 273741 274303 275671 274975 274843 274488 274306 273880 274249 275489 274774 274717 274331 274261 274038 274885 276013 275338 274816 274334 274469 274547 275081 275647 274997 274897 274438 275111 274616 274849 275581 274837 275136 274566 274110 274139 275143 276327 275666 275256 274682 274267 274267 274579 276219 275572 275121 274824 274808 274554 275503 275787 275073 274476 274593 274071 273433 274857 275789 275084 275081 275110 274567 274089 274357 274729 274070 273642 273218 272896 273550 274055 275929 275224 274830 275215 274651 275249 275437 275523 274799 274218 274251 274740 274965 275321 275475 274778 274674 274137 273624 272983 274091 276757 276062 275429 275062 274834 275272 275643 275997 275342 274733 274462 274156 274077 274452 276078 275311 274705 275028 274471 274399 274849 274925 274256 273572 272900 272809 272318 272701 276612 275828 275414 274841 275190 275191 275250 275630 274906 274418 273945 274122 273878 275255 275977 275248 274731 274159 273887 274680 275732 276272 275540 275613 275311 275311 274743 274790 275650 274971 274313 273853 273781 274168 275292 275760 275010 274357 274517 274476 274524 275936 276325 275578 275174 274774 274224 
291267 289777 288521 287249 286366 285934 287141 287679 286237 285405 284989 283965 283439 284630 284103 278456 263521 248781 236487 218677 200922 190337 181207 178167 178309 178575 179128 179319 179797 179797 179875 179893 179921 179989 179995 180025 180025 180031 180043 180061 180061 180061 180079 180079 180079 180085 180085 180091 180097 180109 180109 180109 180115 180115 180121 180121 180121 180121 180121 180121 180121 180121 180121 180121 180121 180121 180127 180127 180127 180127 180127 180127 180127 180133 180133 180133 180133 180133 180133 180133 180133 180133 180133 180133 180139 180139 180139 180139 180139 180139 180139 180139 180139 180139 180139 180139 180139 180139 180145 180145 180145 180145 180145 180145 180145 180145 180145 180145 180145 180145 180145 180145 180145 180145 180145 180145 180145 180145 180145 180145 180145 180145 180145 180145 180145 180145 180145 180145 180145 180151 180151 180152 180158 180158 180158 180158 180158 180158 180158 180158 180158 180158 180158 180158 180158 180158 180158 180158 180158 180158 180158 180158 180158 180158 180159 180159 180159 180159 180159 180160 180160 180160 180160 180160 180160 180160 180160 180160 180162 180162 180162 180163 180163 180164 180164 180164 180164 180165 180165 180165 180165 180165 180165 180165 180165 180165 180165 180166 180168 180168 180168 180171 180174 180177 180180 180183 180186 180186 180196 180200 180208 
291267 289922 288632 287299 286387 285356 286647 287555 286083 285187 284386 284035 283353 283986 284936 279219 267887 261477 258190 255709 251443 248962 245969 245283 245942 246476 247172 248014 249088 249088 249174 249204 249254 249368 249394 249420 249420 249426 249438 249438 249438 249450 249456 249456 249462 249462 249462 249468 249468 249468 249468 249468 249468 249474 249474 249474 249480 249480 249480 249486 249486 249492 249492 249498 249498 249498 249498 249498 249498 249510 249516 249516 249516 249516 249516 249522 249522 249522 249522 249522 249522 249522 249522 249522 249522 249522 249522 249522 249522 249522 249522 249522 249522 249528 249528 249528 249528 249528 249528 249528 249528 249528 249528 249528 249528 249528 249528 249528 249528 249528 249528 249528 249534 249534 249534 249534 249534 249534 249534 249534 249534 249534 249534 249534 249534 249534 249534 249534 249534 249540 249540 249540 249540 249540 249540 249540 249540 249546 249546 249546 249546 249546 249546 249546 249546 249546 249546 249546 249546 249547 249548 249548 249549 249551 249551 249551 249551 249551 249551 249551 249553 249553 249553 249553 249553 249553 249553 249553 249553 249553 249553 249554 249554 249555 249556 249556 249556 249556 249557 249558 249558 249558 249558 249558 249559 249560 249560 249560 249562 249562 249562 249564 249566 249573 249576 249579 249584 249584 249597 249603 249608 
291267 289881 288546 287546 286708 286284 286601 287291 285784 284698 284396 283492 283155 284163 286189 283098 276295 269622 265869 263694 264346 261192 257645 254581 252565 251951 252127 252680 253570 253251 252962 252972 253100 253041 253700 254330 253955 253792 253594 253477 253433 253760 254200 253857 253546 253410 253568 253353 253980 254256 253890 253642 253412 253486 253321 253512 253790 253432 253118 253535 253763 253580 253610 254020 253665 253525 253250 253666 253366 254362 254620 254255 253940 253571 254346 254119 254174 254332 253984 253639 253307 253546 253470 254204 254322 253957 253753 253446 253909 253653 253696 254730 254397 254339 254381 254026 254127 254168 254186 253866 253596 253911 253577 253463 253464 254898 254598 254271 254271 254012 253715 254108 254302 253971 253616 254264 254000 253817 253868 254022 253667 254346 254119 253893 253674 253768 253882 253561 253227 252872 252562 253178 253654 254549 254178 253957 253650 253512 253714 254144 254528 254205 254085 254230 253856 253751 253863 253933 253558 254294 254027 253745 253393 254794 254902 254617 254252 254150 253772 254570 254614 254688 254349 254000 253851 253500 253753 254514 254652 254297 254096 253789 253476 253272 254861 254909 254571 254310 254257 254082 253815 254096 254152 253798 253672 253436 253729 253991 254137 254217 253877 253519 253583 253686 253337 253928 254107 253755 253432 253141 253166 
291267 289916 288485 287520 286534 285697 286647 287685 286399 285494 284970 284368 283656 285075 285982 283691 281252 280122 279158 278686 279758 276946 272284 270144 268397 267485 268083 268971 269647 269264 269264 269554 269760 269972 270248 270458 270458 270474 270496 270502 270502 270520 270560 270560 270566 270572 270572 270572 270578 270590 270590 270596 270596 270602 270602 270608 270608 270608 270614 270614 270626 270632 270632 270632 270632 270632 270632 270632 270632 270632 270638 270638 270638 270638 270638 270638 270644 270644 270644 270644 270644 270644 270644 270644 270644 270644 270644 270644 270644 270644 270644 270644 270644 270644 270644 270644 270644 270644 270644 270644 270644 270644 270644 270644 270644 270644 270644 270644 270644 270644 270644 270644 270644 270644 270644 270650 270650 270650 270650 270650 270650 270650 270650 270650 270650 270650 270650 270650 270650 270650 270650 270650 270650 270650 270650 270650 270650 270650 270650 270650 270650 270650 270650 270650 270650 270650 270651 270651 270651 270651 270652 270652 270652 270652 270653 270653 270660 270660 270660 270666 270672 270672 270672 270673 270673 270673 270673 270673 270674 270674 270675 270675 270675 270675 270681 270682 270682 270682 270682 270682 270684 270684 270684 270684 270684 270684 270684 270685 270687 270691 270691 270693 270693 270695 270700 270703 270707 270707 270717 270730 270734 
291267 289843 288454 287204 286521 285922 286239 287451 285987 285076 284925 285042 284713 285467 286063 284656 283812 283437 282153 279234 273421 267712 266171 265284 264776 264410 265120 266273 267313 267019 266994 267220 267293 267357 267917 268529 268192 267889 267700 267695 267702 268347 268665 268318 268318 268081 268086 268096 268297 268623 268261 268054 267961 268034 268030 268349 268613 268256 268314 268080 267964 267818 267869 268993 268647 268439 268166 267914 267772 267997 268493 268154 268191 268161 268485 268460 268591 268645 268244 268036 268069 268237 267915 268443 268489 268161 268182 267874 267987 268727 268787 268817 268466 268223 267906 267628 267508 268469 268667 268314 268110 267725 268016 267683 268323 269153 268788 268550 268683 268365 268222 268247 268315 267955 268279 268178 267893 267770 267953 268975 268620 268326 268132 268732 268463 268527 268777 268445 268143 267888 267880 267556 268437 268637 268296 268001 267657 267706 267550 268083 268923 268590 268354 268191 268592 268360 268409 268637 268307 268240 268284 267919 267775 267916 268034 267665 267379 267111 267601 268385 268425 268910 268540 268378 268190 267914 267632 267898 268040 267715 267532 267190 266847 267880 267899 267910 267564 267276 267196 268260 267927 268728 269174 268844 268551 268274 267957 268620 268656 268933 268620 268219 268298 268138 267914 268516 268561 268203 267874 268419 268111 
291267 289936 288633 287352 286341 285316 286965 287879 286488 285438 284489 284415 284267 286187 286393 284175 280190 277391 276394 274087 272751 272248 270499 270465 270212 270131 269854 270937 272179 271795 271580 271593 271440 271789 272389 272595 272223 272045 271935 272142 272041 272443 272627 272302 272193 272065 272013 272265 272387 272639 272315 272241 272484 272466 272161 272279 272585 272237 272090 271923 271537 272280 272311 273127 272765 272574 272453 272635 272361 272479 272679 272316 272431 272608 272533 272340 272345 272511 272155 271834 271488 272271 272655 272807 272903 272525 272280 271914 271798 272483 272741 273057 272696 272471 272650 272366 272018 272407 272437 272096 271911 271523 272040 272130 272353 272529 272169 271885 271567 271303 272618 272697 272961 272591 272427 272189 271974 271891 271933 272381 272036 272341 272098 272291 272077 272649 272903 272558 272212 272155 271830 272244 272679 273027 272642 272323 272260 272225 272139 272363 272750 272410 272125 271897 271756 271516 272410 272959 272629 272739 272443 272154 271761 272390 272544 272259 271870 271546 272244 271983 273091 273293 272913 272597 272338 272053 271732 273235 273395 273034 272736 272466 272494 272116 272117 273213 272872 272699 273014 272742 272468 272497 272567 272236 272872 272881 272700 272541 272537 272714 272394 272466 272114 271870 271834 272084 273441 273046 272756 272438 272335 
291267 289876 288466 287459 286480 285893 287117 287903 286514 285807 285408 284496 283489 284761 285526 283750 282705 282164 281957 281414 282205 283301 279860 276475 275475 275541 275582 277235 277975 277315 276961 276641 276622 276381 277083 278197 277471 277099 276702 276386 276381 277441 278179 277488 277071 276887 276604 276771 277277 277739 277080 276907 276905 276830 276987 277823 278173 277421 276923 276405 276950 276599 277855 278473 277769 277567 277302 277379 277071 277599 278421 277706 277390 277168 276629 276340 276917 278491 277797 277133 277486 277255 276815 277327 278397 277737 277073 276497 276027 275733 277537 279223 278500 277849 277391 276895 276235 277605 279187 278469 277841 277464 277352 277658 277877 278377 277625 277378 277215 276865 276387 278091 278301 277627 277021 276736 276544 277294 277391 277985 277307 276620 276315 276869 277529 278059 278217 277578 277272 276683 276521 276450 277926 278466 277741 277533 276973 276493 277383 277418 277578 276913 276269 276699 276302 275699 276366 277700 276915 277331 276870 276228 275910 278113 278501 277771 277188 276843 276745 276370 277542 277844 277132 276502 275837 275993 275876 278319 278681 277994 277379 276755 277013 276418 277827 278693 277997 277282 277405 277572 277112 277323 277563 276880 277187 277019 276354 276706 276785 278439 277724 277045 276452 277076 276699 277541 279065 278297 277762 277527 278006 
291267 289784 288485 287506 286400 285483 285999 287601 286216 285593 284846 284187 283853 285694 286024 284474 283967 283126 281607 279178 279196 280207 278894 278003 277806 277831 277994 279660 280568 279833 279495 279375 279387 279007 279849 281045 280286 279773 279406 279168 279524 279909 281505 280768 280505 279898 279456 279450 280353 281167 280520 280187 279826 280183 279600 280785 280951 280182 280067 280013 279747 279607 280347 280861 280136 279994 279774 279556 279278 280211 280603 279900 280269 279969 280074 280414 280659 281443 280741 280193 279705 279263 279717 280777 280993 280323 279811 279248 279810 280232 280471 280877 280157 280040 280003 280068 279441 279509 280653 279968 279294 279337 278873 279711 280427 281185 280520 279870 279597 279216 278581 278907 281587 280939 280956 280424 279947 280326 280363 281571 280872 280209 280685 280240 280252 281011 281079 280390 280908 280330 279961 280043 280139 281277 280590 279885 279546 280204 279641 279709 281767 281067 280856 281256 280680 280071 280319 280423 279699 279082 279496 279543 279017 280159 280479 279812 279268 279274 279634 279799 279885 280421 279718 279029 278754 278395 278156 280016 281268 280579 279932 279288 280462 280324 280631 281795 281130 280418 279742 279555 279469 280046 282056 281398 280938 280624 280693 280129 280778 281399 280695 280084 280508 279933 279427 279710 280616 279908 279460 279819 279459 
291267 289806 288370 287292 286150 285596 286091 288125 286647 285760 285015 284128 283751 284312 283174 274320 262856 255307 252039 252147 253218 254598 253790 254026 254112 254980 255081 255832 256850 256485 256243 256225 256291 256158 256428 256726 256351 256183 256008 256089 255884 256368 256724 256357 256288 256190 255927 256263 256398 256576 256239 256149 255993 255939 255759 255890 256990 256641 256437 256075 255852 255577 256174 256452 256144 255931 255638 255646 256202 256214 256238 255868 255693 255516 255711 255581 255678 257220 256851 256542 256382 256428 256057 256556 257080 256720 256390 256083 256081 255746 257056 257156 256805 256736 256544 256484 256099 256676 257028 256668 256703 256308 255991 255821 255914 257470 257135 256790 256604 256306 255968 255964 257458 257123 256786 256498 256205 256390 257148 257346 256977 256823 256819 256732 256541 256600 256628 256289 256098 255872 255607 255947 255996 256298 255939 255738 255571 256301 256018 256068 256318 255978 256509 256589 256291 256587 256760 257008 256642 256333 256051 255706 256510 256744 257058 256729 256826 256524 256193 255970 255981 256703 256341 256040 256595 256454 256447 256565 256624 256279 255879 255547 255212 255871 256181 257194 256819 256535 256226 255921 255847 256626 257464 257137 256952 256661 256365 256319 256315 256327 255987 255653 255420 255723 255327 256542 256550 256184 255844 256292 256330 
291267 289811 288418 287145 286399 285596 286467 287657 286188 285332 284668 284250 283241 285114 286405 284650 282637 278610 276499 273837 267590 264220 256125 251620 251343 251889 253357 254360 255022 254668 254450 254222 254061 254350 254616 254990 254650 254372 254223 254238 254092 254822 255138 254744 254506 254329 254298 254272 254400 254908 254559 254613 254364 254083 254369 254528 255406 255037 254757 254464 254437 254311 254594 254962 254618 254405 254179 253931 254325 254516 255092 254773 254528 254419 254499 254384 254750 254808 254461 254239 254106 254271 254649 254948 255148 254752 254964 254802 254583 254262 254446 254562 254210 254156 254324 254779 254452 254550 254682 254288 254007 253765 253645 253534 255048 255248 254888 254768 254563 254253 254807 254934 255030 254705 254471 254285 254517 254332 254596 254848 254536 254717 254426 254552 254388 255082 255238 254918 254543 254765 254623 254790 254824 255170 254792 254597 254604 254455 254357 254678 255066 254731 254404 254249 254194 255052 255076 255218 254833 254532 254307 254232 254787 255356 255390 255040 254746 255115 254778 254539 254545 254715 254382 254060 253776 253465 253531 253561 255133 254788 254644 254472 254189 253927 254252 254428 254078 253730 253395 253354 253135 253141 255365 255014 254743 254424 254334 254100 255512 255535 255205 255016 254856 254601 254260 254382 254423 254078 253738 253397 255182 
291267 289885 288586 287528 286400 285955 286419 287381 285968 285017 284528 283892 283605 284990 285897 281227 275873 273134 272478 273302 272540 271730 270628 269762 269156 269145 269649 270300 271520 270421 269866 269499 269187 268938 270254 271800 270794 270183 269441 269097 268756 270214 271442 270388 269755 269132 268894 269185 270536 272064 270982 270301 269658 269689 270448 270704 271764 270710 270310 270384 269546 270152 270286 270836 269818 269984 269677 269117 270001 270564 271018 269985 269606 269281 268777 268155 269456 270772 269765 269072 268207 267416 269294 271036 272500 271460 270801 270231 269391 268900 270688 271384 270374 270530 269690 268727 268637 269724 271114 270059 269126 268305 268126 269613 270356 271752 270682 270116 269287 268642 268157 271050 272214 271065 270060 269392 270391 269764 270180 271794 270729 271288 270406 269500 268712 269864 271302 270257 269677 270176 269152 269844 270596 271196 270056 269146 269078 268271 267638 270108 272380 271311 270473 269503 268834 269397 269847 271549 270523 269661 268734 268303 268333 270881 272393 271468 270953 270285 269794 268835 269004 270861 269829 268861 268508 267567 267667 269822 272070 271002 270282 269237 268833 269188 271748 272406 271399 270582 270114 269328 270768 272170 272456 271363 270676 269743 269482 269661 269913 271483 270371 270600 270235 270493 269724 269963 271615 270540 270232 270489 269904 
291267 289859 288434 287475 286440 286095 286531 287247 285836 284962 284207 283480 283403 283719 284543 280362 269053 251013 242197 240870 236037 229854 228893 228951 228787 228983 229640 230177 231025 230659 230389 230365 230489 230326 230705 231039 230683 230535 230328 230212 230013 230713 230965 230604 230434 230223 229950 230274 230495 231159 230796 230482 230207 229936 229685 230077 231413 231032 230722 230482 230225 230187 231071 231193 230865 230520 230487 230468 230309 230781 230921 230488 230368 230303 230124 229881 230827 231019 230684 230618 230441 230254 229969 230123 230411 229972 229689 229779 229549 229252 230509 230565 230184 230409 230054 230091 230430 230717 231287 230925 230566 230379 230307 230202 230449 231165 230775 230453 230674 230389 230111 230381 230665 230333 229993 230709 230391 230069 230139 231439 231080 230862 230685 230370 230134 230431 231083 230748 230468 230581 230491 230125 230291 230505 230198 229908 229569 229341 229473 230623 230843 230503 230260 230109 229994 230046 230235 231493 231125 230893 230609 230246 230761 231254 231334 231027 230692 230691 230367 230050 230869 231082 230722 230386 230290 230767 230620 230812 230984 230679 230930 230690 230772 230489 230531 231045 230700 230910 231005 230636 230399 230480 230542 230202 229871 229522 230269 229916 230472 231457 231104 230977 230674 231092 230934 231023 231029 230724 230346 230686 230969 
291267 289889 288488 287411 286806 285784 286551 287237 285822 285341 285329 284204 283531 284564 286305 284450 282467 279172 277376 275616 274283 274512 273654 273308 273490 273647 273749 274496 275574 274885 274387 274003 274222 274084 274750 275988 275280 274945 274495 274422 274744 275164 275476 274806 274789 274471 274137 273795 275234 276056 275358 275165 275246 274690 274284 274608 275814 274994 274655 274639 274649 274727 275172 276222 275480 274982 274364 273973 273551 275570 276618 275872 275224 275162 275201 275128 275700 275946 275218 274618 275484 275304 274767 275278 275790 275077 275236 274517 274660 274292 274606 275106 274357 273762 273024 274341 273752 274296 276228 275540 275100 275782 275753 275169 275332 275476 274761 274619 274694 274121 273651 275384 277164 276414 275772 275084 274826 274290 275794 277016 276269 275809 275357 274903 274649 274946 275386 274659 273977 275099 274541 275196 276288 276410 275711 275137 274511 273942 274438 274457 276773 276060 275758 275119 274827 274334 274425 275199 274501 274089 273379 274044 273371 274816 275608 274880 274287 273864 273294 273451 275188 276610 275907 275354 274730 274567 274593 276042 276694 275974 275502 275151 274810 274268 274353 275927 275172 276054 275535 274850 274282 275743 276091 275322 274861 274564 273893 274397 274492 275846 275176 274930 274253 273678 274126 274990 275454 274766 274317 273747 273672 
291267 289726 288386 287288 286648 285640 286655 288177 286791 285569 284560 284317 284534 285467 286470 284938 283284 280381 277519 276273 276764 275500 272895 271856 271444 271298 271695 273239 274203 273845 273837 273766 273804 273981 275019 275943 275557 275407 275202 275170 275500 275619 276091 275786 275658 275492 275263 275113 275205 275681 275371 275185 275001 274695 274421 275041 276081 275709 275439 275708 275437 275270 275431 275609 275234 274931 274889 274660 274292 275131 275645 275316 274981 274743 274583 274624 274759 276081 275711 275394 275086 275750 275555 275737 276009 275672 275341 275734 275837 275572 275653 275813 275476 275275 275370 275330 275061 276391 276439 276159 275770 275482 275661 275497 275947 276119 275749 275630 275301 275502 275256 275317 275339 275004 274630 274250 273902 273873 275005 276331 275997 275749 275409 275751 275540 275613 276387 275997 275671 275459 276192 275955 275991 275991 275631 275298 274922 274858 274800 275635 276295 275915 275656 275684 275484 275370 275479 276065 275690 275405 275470 275208 274995 275624 275663 275334 275101 274738 274524 274226 274276 275366 274986 275340 275164 275290 275434 275953 276077 275733 275808 275720 275452 275235 275428 275536 275161 274867 274572 274235 274964 275095 276152 275847 275680 275343 274973 275775 276257 276261 275876 275613 275347 275044 275723 275827 275839 275504 275806 275986 275786 
291267 289760 288423 287217 286540 285681 286969 288155 286714 285712 285117 284508 283838 284611 285856 283292 278361 272075 269916 269293 267947 262788 258589 258675 258529 258505 258590 259540 260118 259740 259730 259796 259584 259324 259670 260482 260113 260199 260021 260026 259953 260294 260460 260102 259866 259603 259560 260103 260186 260476 260084 260351 260212 260259 260504 260684 260780 260396 260608 260318 260012 260120 260982 261132 260719 260628 260359 260075 259760 259892 260990 260590 260254 259912 260406 260168 260246 261138 260842 260769 260509 260175 259918 260300 260452 260112 259796 260625 260336 260348 260376 260404 260059 260852 260462 260346 259994 260724 261146 260807 260746 260804 260702 260379 260386 260562 260221 259938 259869 259722 259954 260152 260364 259994 259725 259679 259716 260291 260344 260526 260180 260260 260425 260126 259830 259934 261440 261076 260857 260510 260645 260534 260536 260590 260220 260496 260257 260117 259898 260272 260379 259994 259653 259995 260365 260409 260491 261021 260684 260391 260139 260650 260475 260579 260825 260467 260210 260457 260280 260046 260121 260535 260175 260307 260019 260080 260663 261022 261038 260688 260741 260448 260170 260913 260954 261104 260779 260443 260126 260197 259886 261372 261530 261179 260835 260480 260180 260173 260459 261401 261022 260722 260431 260425 260172 261121 261173 260832 260464 260265 260136 
291267 289861 288527 287437 286667 286086 286985 287153 285683 285226 284110 283826 283648 284695 286586 285109 283606 281598 278035 276044 272576 271500 268098 265602 263859 263856 264816 266620 267798 266757 265969 265563 265118 264834 265155 266969 265833 265068 264769 264037 265011 266087 267591 266467 265931 265551 265719 265043 265735 266625 265592 265202 264417 264441 264808 265793 266381 265349 265080 264961 265029 264497 266503 267667 266576 265978 265548 265383 265084 265475 266251 265213 264849 264059 263541 263583 266071 267101 266053 266368 265744 264884 264391 264947 266129 265110 264652 265002 265114 264464 265635 266105 265049 264109 263995 264478 265848 266101 266457 265379 264692 264417 263639 264104 266505 267763 266708 265882 265053 265574 265439 266475 266985 265881 265042 264951 264606 264368 265321 266059 265006 264234 264291 265240 265394 265923 266923 265811 266252 265390 264707 264054 264727 266401 265342 264457 263761 263741 264011 265860 267368 266370 266247 265536 265716 265009 265195 266267 265245 265148 264502 264248 263452 263842 267948 266947 266545 265953 265133 264357 265902 266500 265432 266700 265831 266030 265805 266865 267599 266446 265723 264850 264990 264186 266778 268401 267317 266904 266328 266126 265153 265952 267298 266218 265368 264386 263497 262852 264740 267309 266278 265412 264523 265352 266162 266784 267976 266899 266239 265672 265291 
291267 289873 288518 287227 286192 285542 286965 287741 286273 285204 284162 283758 283654 283759 283489 277926 272775 262009 253340 246432 241122 231981 228236 224203 221322 221490 221632 221789 222543 222543 222559 222595 222645 222695 222723 222773 222773 222773 222773 222779 222785 222785 222785 222785 222785 222785 222785 222785 222785 222791 222791 222791 222791 222791 222791 222791 222791 222791 222791 222791 222791 222791 222791 222797 222797 222797 222797 222797 222797 222797 222797 222797 222797 222797 222803 222803 222809 222809 222809 222809 222809 222815 222815 222815 222815 222815 222821 222821 222821 222821 222821 222821 222821 222821 222821 222821 222827 222827 222827 222827 222827 222827 222827 222827 222827 222827 222827 222827 222827 222827 222827 222827 222827 222827 222827 222827 222827 222827 222827 222827 222827 222827 222827 222827 222827 222827 222827 222827 222827 222827 222827 222827 222827 222827 222827 222827 222827 222827 222827 222827 222827 222827 222827 222827 222827 222827 222833 222839 222839 222839 222839 222839 222839 222839 222839 222839 222839 222839 222839 222839 222839 222839 222839 222840 222840 222840 222840 222840 222846 222846 222847 222847 222847 222847 222847 222847 222847 222848 222848 222848 222848 222849 222850 222850 222850 222850 222850 222850 222850 222850 222850 222854 222856 222860 222861 222866 222870 222870 222882 222890 222898 
291267 289946 288619 287227 286520 285710 286717 287917 286551 285713 285470 284378 283368 284074 286627 284610 282106 277415 274429 274890 276527 277231 276309 276282 276416 276991 277097 277771 278475 277748 277194 276962 276558 276518 277211 278803 278076 277557 277241 277102 276919 277223 278297 277535 277495 277020 276714 276886 277511 278239 277547 276962 277135 276972 276799 277451 277929 277278 276855 276515 276206 276357 277081 278783 278105 277646 277498 277188 276940 278093 278293 277644 277130 276583 276462 276235 277835 278503 277786 277700 277098 276820 276348 277025 278521 277889 277554 277242 277111 277378 278311 278451 277765 277738 277716 277328 277431 277921 278751 278064 277585 277199 277465 276913 277157 278115 277366 276857 276440 276017 276472 278315 278501 277834 277431 276799 276688 276005 277017 278801 278087 277617 277187 276948 277563 277883 278203 277467 276852 276355 275798 276965 277407 278201 277491 276997 277695 277213 277029 277442 278872 278122 277504 277339 276712 277805 278054 278863 278126 277453 277374 277068 276621 277517 279211 278518 278247 277547 278101 277691 277832 278738 278070 277489 277779 277242 278077 278220 278652 277910 277856 277276 277531 276974 277397 278747 278063 277651 277856 277447 276783 278244 278622 277855 277214 276901 276352 276804 278346 278765 278066 277480 277208 277628 277682 277866 278640 277950 277693 277367 276793 
291267 289921 288534 287475 286933 285509 286225 287277 285813 285629 284476 284078 283286 284411 285719 281574 276783 274067 270392 268936 264919 263502 260502 257476 253729 251606 251529 252494 253544 253544 253624 254334 254422 254680 254964 255080 255080 255086 255104 255110 255122 255138 255160 255160 255172 255172 255178 255178 255178 255184 255184 255184 255184 255184 255190 255196 255202 255202 255202 255208 255208 255208 255214 255214 255214 255214 255214 255214 255214 255214 255214 255214 255214 255214 255214 255214 255220 255220 255220 255220 255220 255220 255220 255220 255232 255232 255232 255232 255232 255232 255232 255232 255232 255232 255238 255238 255238 255238 255238 255238 255238 255238 255238 255238 255244 255244 255244 255244 255244 255244 255244 255244 255244 255244 255244 255244 255244 255250 255250 255250 255250 255250 255250 255250 255250 255250 255250 255250 255250 255250 255250 255256 255262 255262 255262 255262 255262 255262 255262 255262 255262 255262 255262 255262 255268 255268 255268 255269 255269 255269 255269 255271 255271 255272 255272 255272 255273 255273 255274 255274 255274 255274 255274 255274 255274 255274 255274 255274 255274 255274 255275 255275 255276 255276 255276 255276 255276 255276 255276 255277 255278 255278 255278 255278 255278 255278 255279 255279 255280 255280 255280 255281 255285 255286 255292 255297 255300 255300 255308 255313 255317 
291267 289808 288433 287461 286384 286393 287129 287549 286101 285374 284440 283422 283369 284756 286644 284246 281827 280342 278362 277391 278437 279032 276619 274392 273606 273620 273658 275554 276578 275867 275406 275025 274909 275196 275724 277102 276387 275879 275595 275368 275016 275538 276662 276017 275544 275049 274847 274909 275886 276372 275664 275132 274775 274426 274224 275486 276496 275786 275496 274930 274758 274794 276348 277284 276605 276188 275588 275398 276251 276750 276866 276125 275953 275453 275192 275047 276950 277106 276404 276463 276107 275887 275430 275884 276220 275535 275428 275038 275732 276159 276522 276584 275912 275471 275635 276017 275678 276694 276892 276199 276105 275404 275981 275778 276252 276926 276234 275593 275836 276536 276101 276456 276500 275821 275798 275326 275261 275454 275796 276842 276151 275647 275576 275561 275090 275806 276298 275609 274995 274918 275560 275903 275990 276126 275427 274748 274231 275842 275317 276221 277153 276464 275799 275673 275550 275864 276479 276617 275882 275253 275540 274955 274857 275895 276097 275409 274806 275221 274528 274450 274477 277717 277019 276650 276389 275789 275267 276785 277233 276528 275927 275463 275188 276860 276993 277359 276667 276001 275300 275438 274851 277705 277819 277127 276751 276291 276219 276667 276778 276916 276202 275683 275060 274791 275532 277246 277379 276722 276095 275861 275555 
291267 289943 288578 287398 286405 285872 286497 287573 286207 285227 284334 284061 283740 284062 285581 282755 277838 274211 271203 269221 267026 265511 263458 259815 257663 258149 258389 258947 259631 259631 259697 259819 259843 259983 260117 260157 260157 260163 260163 260175 260181 260187 260193 260193 260199 260205 260217 260217 260217 260217 260217 260223 260235 260235 260235 260235 260235 260235 260247 260253 260253 260253 260253 260253 260253 260259 260259 260259 260259 260259 260259 260259 260259 260265 260271 260271 260271 260271 260271 260271 260271 260277 260277 260283 260295 260295 260295 260295 260295 260295 260295 260295 260295 260295 260295 260295 260295 260301 260301 260301 260301 260301 260301 260301 260301 260301 260301 260301 260301 260301 260301 260307 260307 260307 260307 260307 260307 260307 260307 260307 260307 260307 260307 260307 260307 260307 260307 260307 260307 260307 260307 260307 260307 260307 260307 260307 260307 260307 260307 260307 260307 260307 260308 260308 260308 260308 260308 260308 260308 260308 260309 260309 260310 260310 260310 260310 260310 260310 260316 260316 260316 260318 260318 260318 260319 260319 260319 260319 260319 260319 260320 260320 260320 260321 260322 260322 260322 260322 260322 260323 260325 260326 260326 260326 260327 260327 260327 260327 260327 260329 260329 260332 260333 260339 260341 260344 260346 260346 260358 260359 260367 
291267 289882 288617 287430 286425 285557 286469 287513 286122 285867 284792 284978 283831 284296 285061 282665 279389 277194 276504 274718 272493 267537 257572 250288 248888 248906 249506 250494 250947 250643 250642 250653 250929 251459 252049 252205 252205 252245 252297 252309 252405 252453 252533 252533 252539 252545 252551 252563 252563 252569 252569 252569 252569 252575 252587 252593 252605 252605 252611 252611 252611 252611 252611 252629 252629 252635 252641 252641 252641 252647 252647 252647 252647 252653 252653 252653 252653 252653 252653 252653 252653 252653 252653 252653 252659 252659 252659 252665 252665 252665 252665 252665 252665 252671 252671 252671 252671 252671 252671 252671 252671 252671 252671 252677 252677 252677 252677 252677 252677 252677 252677 252683 252683 252683 252683 252683 252683 252683 252683 252689 252689 252689 252689 252689 252689 252689 252689 252689 252689 252689 252689 252689 252689 252689 252689 252689 252689 252689 252689 252689 252689 252689 252690 252690 252690 252690 252690 252690 252690 252690 252690 252690 252691 252691 252691 252691 252692 252692 252692 252693 252693 252694 252694 252694 252695 252695 252695 252695 252697 252697 252698 252699 252699 252699 252699 252699 252699 252700 252701 252701 252701 252701 252701 252701 252701 252701 252701 252701 252701 252702 252702 252704 252705 252711 252712 252713 252716 252716 252728 252737 252745 
291267 289861 288482 287353 286180 285628 286821 287989 286560 285471 285045 284513 283634 284596 285168 281667 276210 272094 265640 256037 250603 250163 249539 249564 249606 250208 250633 251381 252199 251837 251802 251698 251519 251537 251661 252271 251948 251783 251725 251619 251626 251945 252441 252116 251882 251932 251727 251788 252113 252317 251979 251762 251461 251233 251080 251387 251861 251546 251680 251525 251318 251766 252067 252253 251847 251683 251845 251609 251328 251485 252045 251704 251447 251545 251402 251822 251945 252375 251995 251716 251485 252142 251854 252135 252299 251928 252329 252128 251983 251685 252189 252437 252123 251823 251592 251465 251482 252111 252711 252360 252424 252425 252223 251885 251965 252217 251905 251609 251285 251270 251860 251893 252551 252221 252047 251738 251494 251163 251815 252205 251860 251471 251788 251465 251267 252015 252039 251710 251374 252064 251769 251435 252251 252897 252557 252327 252240 252000 251684 251706 252658 252313 251991 251765 252223 251912 251907 252305 251969 252458 252347 252003 252297 252394 252464 252109 251803 251542 252181 252291 252324 252341 252016 251658 251912 252110 252183 252370 252520 252204 251894 251682 251750 251525 252266 252457 252156 251898 251589 251406 251653 251684 252030 251633 252385 252124 251865 251706 251750 251751 251406 251144 250845 250875 250605 250799 251985 251642 251518 251139 251450 
291267 289930 288686 287567 286216 285483 286105 287339 285842 285319 284634 284103 283279 283256 283890 281042 272739 253840 239969 216831 187485 176565 173365 173185 173528 173934 174659 175141 175431 175431 175493 175655 175689 175775 175791 175815 175815 175821 175821 175839 175845 175857 175869 175869 175875 175887 175893 175899 175899 175899 175899 175905 175911 175917 175917 175917 175923 175923 175923 175923 175923 175923 175923 175923 175923 175923 175929 175929 175929 175929 175929 175929 175929 175929 175929 175929 175929 175929 175929 175929 175929 175929 175929 175929 175935 175935 175935 175935 175935 175935 175935 175935 175935 175935 175935 175935 175935 175935 175941 175941 175941 175947 175947 175947 175947 175947 175947 175947 175947 175947 175947 175947 175947 175947 175947 175947 175947 175947 175947 175947 175947 175947 175947 175947 175947 175947 175947 175947 175947 175947 175947 175947 175947 175947 175947 175947 175947 175947 175947 175947 175947 175947 175947 175947 175947 175947 175947 175947 175947 175947 175947 175947 175947 175947 175947 175947 175948 175954 175954 175954 175954 175955 175955 175955 175955 175955 175955 175955 175955 175955 175955 175956 175956 175956 175956 175956 175956 175957 175957 175958 175959 175959 175959 175959 175959 175959 175960 175960 175960 175963 175963 175968 175970 175972 175977 175980 175987 175987 175995 176000 176009 
291267 289846 288580 287493 286306 285499 286223 287565 286136 285136 284653 284295 283496 285000 286314 284719 283100 279538 275856 273710 272399 271914 268697 268725 268820 268579 268705 269535 270763 270122 269584 269219 269318 269131 269359 270169 269479 269281 268928 268571 268450 269251 270205 269443 268978 268779 268522 269229 269747 270221 269483 269213 268811 269623 269556 269941 270093 269350 269532 269021 268978 268838 269359 270061 269357 269044 268708 268093 267495 268519 269519 268824 268225 267682 269184 268668 269485 270621 269921 269565 268873 268265 267733 268707 271109 270374 269822 269563 269053 269448 270599 270831 270136 269482 268909 269030 268849 270221 271331 270596 270051 269398 269155 268658 270003 270839 270177 269609 269146 268590 269247 270477 270595 269909 269453 268872 268696 268559 268815 270141 269476 268782 268341 269330 269944 270241 270515 269803 269301 269519 269253 268816 270621 270893 270165 269515 269339 268897 268938 269113 270347 269644 269033 268774 268550 269252 269820 271002 270280 269831 269803 269701 269113 269303 270103 269376 269543 268995 268823 268675 269549 270871 270165 269645 269023 268862 268237 269946 270264 269594 269119 268513 267812 267650 269718 271107 270422 269934 269489 269042 269354 269830 270980 270243 269983 269796 269514 269332 270090 270404 269672 269079 269170 268493 269069 269162 270114 269327 269347 269428 269053 
291267 289775 288370 287217 286020 285881 286611 288335 286918 285964 285150 284969 284066 285138 285510 283675 282703 281418 279240 278395 277860 279059 277632 276604 276754 276637 276543 278547 280715 280370 280082 280321 280271 280521 280971 281847 281520 281299 281392 281298 281180 281295 281937 281608 281673 281536 281293 281204 281635 281843 281529 281263 281094 280739 281283 282011 282109 281729 281457 281405 281499 281731 281805 282013 281635 281370 281054 280722 280897 281317 282447 282077 281808 281536 281365 281985 282105 282161 281805 281492 281437 281162 280951 282053 282375 282025 281774 281509 281215 280930 282073 282439 282068 281881 281620 281336 281428 281845 281879 281515 281472 281194 281421 281136 282343 282451 282091 282185 281837 281507 281335 281325 281449 281095 282283 281933 281643 281572 281679 281777 281467 281162 280920 281277 281368 281365 281839 281487 281107 280901 281928 281873 281887 282137 281799 281571 281241 280927 280914 280999 281423 281118 280844 280465 280320 281486 281497 281647 281283 280997 281540 281287 281732 282210 282480 282132 281776 282019 281688 281627 281628 281826 281508 281227 280871 281071 280689 281022 282024 281649 281290 281018 281298 280995 282363 282557 282157 281818 282167 282178 281804 281817 281817 281432 281045 280856 280533 281217 282531 282542 282187 281912 281600 281876 281685 281880 282067 281762 281433 281293 281387 
291267 289809 288521 287232 286004 285059 286815 288325 286931 285928 285159 285441 284662 285353 285937 283907 280613 277233 275596 274613 276506 277878 276851 276437 276781 277233 277159 277839 279451 278730 278178 277723 277582 277760 278733 279267 278561 277928 277743 277754 277512 278285 279675 278897 278393 277983 278095 277899 278319 279591 278840 278309 278038 277815 277754 278545 279457 278743 278231 277611 277499 277078 278167 279775 279016 278458 277885 278262 278074 279443 279651 278976 278841 278705 278248 277585 279217 279615 278884 278209 277819 277427 276988 278673 279515 278841 278278 277826 277821 278940 279301 279709 278988 278466 278475 278273 277897 278401 278777 278078 277731 277670 277054 277324 279359 279443 278771 278042 277567 277994 277692 277947 280255 279533 279216 278950 278623 278287 278749 278833 278083 277513 277933 278008 278492 279131 279509 278773 278414 277916 277437 277273 279593 280235 279560 278897 278429 277745 277802 277948 280342 279666 279047 278605 278414 278103 278923 279423 278700 278175 277715 277676 278146 278599 279287 278553 278461 277949 277555 276986 278512 279270 278604 279168 278545 278098 277719 277916 280556 279925 279460 279046 279050 278437 278805 279237 278496 278309 277942 277497 277107 279039 280057 279358 278970 278396 278069 277516 278046 278374 277657 277141 276765 278305 277640 277912 279452 278784 278122 277869 277213 
291267 289881 288466 287669 286534 285752 286499 287323 285950 285623 285048 284577 284434 285562 286164 283679 278716 269161 260967 259237 256697 255871 255214 255545 255603 255541 255856 256559 257591 256877 256580 256459 256063 255546 256439 257575 256916 256375 255951 255868 256026 256859 257477 256775 256596 256241 256153 256472 257335 257661 257010 256643 256392 256155 255753 256097 257245 256490 255944 255393 254875 254773 256555 258373 257645 257450 256960 256659 256699 256989 257173 256472 256067 256279 255978 255642 256589 256851 256188 255851 255185 254735 254825 256283 256745 256023 256119 256848 256357 257151 257357 257429 256761 256883 256557 256151 255803 257079 257463 256744 256630 256217 256367 255936 256069 256773 256078 256208 256055 255975 255747 255773 257079 256454 256020 255950 257012 256336 256617 257235 256561 257255 256611 256146 257025 257131 257577 256879 256477 256635 256765 256165 256479 258175 257470 257042 256667 255969 255286 256165 257957 257210 256928 256842 257527 256836 257128 257262 256626 257029 256954 256496 255924 256430 258052 257378 257445 256900 256483 256056 256788 257108 256407 255785 255924 255930 256813 256905 257281 256519 256405 256138 255664 255361 257105 257571 256881 256801 256329 256031 256288 256483 257578 256907 256423 256001 255495 255570 257002 257894 257181 256887 257055 256502 255896 256512 257266 256547 255924 255975 255902 
291267 289786 288398 287658 286762 286049 287121 287377 285948 285137 284386 284089 284225 285034 285587 282960 276666 266134 262932 259460 251955 242338 239206 239142 239008 239057 238977 240166 240844 240564 240802 240892 240972 241164 241496 241814 241814 241834 241834 241840 241864 241886 241908 241908 241908 241908 241914 241920 241920 241920 241920 241920 241920 241920 241920 241932 241932 241932 241932 241932 241932 241932 241932 241932 241932 241932 241932 241932 241932 241932 241938 241938 241938 241938 241938 241944 241956 241962 241962 241968 241968 241968 241968 241974 241980 241980 241980 241980 241980 241980 241986 241992 241992 241992 241992 241992 241998 241998 241998 241998 241998 241998 241998 241998 241998 241998 241998 242004 242004 242004 242004 242004 242004 242004 242004 242004 242004 242004 242004 242004 242004 242004 242004 242004 242004 242004 242004 242004 242004 242004 242004 242010 242010 242010 242010 242010 242010 242010 242010 242010 242010 242010 242011 242012 242012 242012 242012 242012 242012 242012 242012 242012 242012 242012 242012 242012 242013 242014 242014 242014 242014 242014 242014 242014 242015 242016 242018 242019 242019 242019 242021 242021 242022 242022 242022 242023 242023 242023 242024 242024 242024 242024 242025 242025 242026 242026 242027 242029 242030 242031 242031 242035 242037 242039 242039 242039 242046 242046 242054 242062 242070 
291267 289949 288594 287524 286608 285538 286655 287367 285889 284740 284524 284149 284734 286019 286214 284472 282241 278924 277255 273934 267520 259633 253264 251281 247806 245934 245936 247670 248185 247599 247992 247878 247559 247342 248174 249274 248556 248032 247812 247862 247489 247816 248918 248220 247870 247488 247264 247486 248230 248964 248276 248319 247824 247458 247303 248474 249322 248609 248222 247750 247390 246982 247744 248632 247874 247317 246874 246812 247836 249614 249774 249062 248674 248245 247684 247725 248568 249646 248981 248323 248072 247993 247558 249152 249502 248748 248194 247554 247730 247948 249414 249680 248958 248235 247813 247736 247910 248366 249436 248709 248130 247601 248332 247989 248516 249232 248525 248031 248551 248318 247651 248218 249994 249272 248601 248518 248549 248578 248614 248692 248015 247534 246968 246429 247385 248642 249000 248313 247714 247790 247371 248070 249842 249902 249238 248526 248362 248487 248310 248540 248988 248192 247768 248138 247704 247895 248376 248530 247838 248897 248401 247894 247415 247917 248493 247788 247305 246760 246775 246236 246341 248375 247705 247113 247300 247253 246972 247980 249018 248234 249167 248737 248172 247779 248025 248648 247975 247278 248065 247931 247576 248581 249408 248657 248034 247717 247818 247578 247794 249250 248548 248173 247869 247374 247525 249198 250030 249361 248781 248443 249233 
291267 289820 288494 287309 286595 286405 286923 287165 285729 284534 283883 283525 282500 284314 285067 279893 271856 266747 262757 261165 258084 251180 245867 244725 245246 245263 245183 245586 246550 246211 245956 246467 246350 246151 246724 247008 246688 246514 246431 246444 246220 246438 246710 246335 246032 245756 245702 245955 246604 247082 246746 246458 246376 246282 246335 246954 247058 246664 246439 246428 246409 246113 246290 246640 246282 246759 246799 246555 246533 246720 246792 246452 246049 245862 246155 245996 247234 247342 246993 246693 246437 246173 246967 247086 247260 246918 247123 246814 246531 246187 246182 246988 246606 246355 246094 245916 245586 246772 247464 247087 246825 246631 246307 246225 247378 247574 247238 247077 246818 246600 246334 246684 246748 246418 246319 246101 246555 246216 246268 246354 246007 245749 246743 246503 247100 247104 247230 246878 246633 246587 246280 246218 246662 246752 246381 246065 245814 246230 246068 247170 247372 247069 246988 246683 246493 246155 246225 246327 246053 245661 245358 245010 246716 246818 247154 246749 246481 246264 246551 246517 246717 247165 246763 246487 246442 246450 246456 246621 246924 246553 246509 246772 246595 246277 246424 246492 246142 246017 245725 245521 245914 246132 247538 247188 246897 246665 246302 245955 247425 247567 247204 247205 246946 246664 246346 246480 246502 246152 245845 245480 245297 
291267 289917 288611 287552 286366 285333 286525 287165 285698 284869 284243 284070 283513 284174 286784 285201 282569 276959 272768 270247 270761 273184 271828 271263 271100 271007 271275 273487 274215 273215 272462 272142 272185 272103 272887 273663 272554 271846 271739 271705 271425 272335 273853 272825 272182 272145 271642 270799 271881 273157 272075 271555 271241 272281 271449 272307 273325 272345 271761 271437 271285 271444 272221 273163 272140 271461 270621 270350 270370 273107 274601 273598 272679 271914 272255 271569 272767 274087 273033 272920 272357 272086 272449 273327 274157 272992 272660 272094 271741 272556 272945 273285 272237 271470 271488 270886 270894 272453 274117 273007 272476 271995 271641 272912 273327 273887 272819 272391 271806 271546 272549 273011 274109 273068 272258 271736 270798 270533 271743 274663 273589 272740 272137 271526 271762 273089 274103 273060 272215 271805 270954 270859 271883 273935 272877 271913 271316 272239 272545 272617 273892 272785 272180 271925 271768 270846 271816 273770 272727 271959 271423 270484 269946 270345 272646 271550 271674 271037 270262 269744 272764 273662 272672 271996 271967 273172 272238 272904 273062 271925 271581 271134 270218 272236 272787 274286 273335 272909 272055 271504 271318 272241 273755 272665 271775 271675 270750 269868 270671 273245 272234 271928 271257 271600 272068 272748 273704 272649 271992 271323 271691 
291267 289797 288518 287334 286518 285580 286439 287133 285727 284526 284172 284297 284278 284926 286949 285052 283802 282777 281221 278942 278634 281475 279913 278908 278143 277774 277892 279921 281225 280181 279514 279206 278957 278989 280189 281389 280294 279484 278891 278335 278780 279421 281689 280605 279893 279534 278911 279199 280393 281045 279956 279642 279463 278774 278624 279739 281601 280639 279867 279091 279126 279065 280277 281497 280420 279502 278838 278248 278724 279425 282085 281029 280071 279913 279221 278587 280001 282149 281047 280580 279663 278983 278922 281037 281573 280477 279893 279030 278774 278487 278803 281751 280722 280041 279943 279283 279395 279589 279825 278722 278311 277723 278381 278858 280081 281045 279980 279981 279342 279327 279507 280573 281541 280473 279465 278839 278009 278393 280141 282443 281319 280441 279489 278848 278427 281609 281877 280803 280076 280167 279399 278822 278953 280841 279710 279059 278223 277423 277965 279795 281288 280360 279598 278835 278246 277911 279352 279920 278851 279065 278437 279751 279748 280238 280586 279534 279084 278600 278545 278419 279050 280849 279730 279075 280383 280234 280441 280523 280671 279579 278925 278023 277573 277627 278469 281100 280072 279188 279092 278377 278782 280112 280898 279878 279131 278609 278300 278949 281182 281440 280322 280498 279951 279839 279025 279701 279776 278684 277612 276886 277469 
291267 289871 288482 287554 286584 285735 286967 287199 285825 285229 284489 283899 283212 284947 285008 281794 277116 272370 264393 261606 261297 263828 263178 263158 263074 263667 263802 264159 265449 265449 265535 265797 266081 266165 266451 266557 266557 266573 266573 266607 266613 266637 266637 266637 266637 266637 266637 266637 266649 266649 266649 266649 266655 266679 266679 266679 266685 266685 266685 266685 266685 266685 266691 266691 266691 266691 266691 266691 266703 266703 266703 266703 266709 266709 266709 266709 266715 266715 266715 266715 266721 266721 266721 266721 266721 266721 266727 266727 266727 266727 266733 266733 266733 266739 266739 266739 266739 266739 266745 266745 266745 266745 266745 266751 266751 266751 266751 266751 266751 266751 266757 266757 266757 266757 266757 266757 266757 266757 266757 266757 266757 266757 266757 266757 266757 266757 266763 266763 266763 266769 266769 266769 266769 266775 266775 266775 266776 266776 266776 266776 266776 266776 266776 266776 266776 266776 266776 266776 266776 266776 266783 266783 266784 266785 266785 266785 266785 266785 266785 266785 266786 266787 266787 266787 266788 266788 266788 266788 266788 266788 266789 266791 266791 266791 266791 266791 266791 266792 266792 266792 266792 266792 266792 266792 266794 266794 266794 266795 266797 266799 266799 266801 266805 266808 266809 266810 266817 266817 266828 266836 266845 
291267 289809 288411 287330 286275 285907 286275 287669 286207 285613 284669 284228 284397 285470 286431 284996 283771 282447 280036 278553 275672 273532 272183 271880 271877 272024 272408 273531 275055 274691 274383 274649 274560 274467 275183 275731 275412 275225 275194 274929 274930 275039 275615 275277 275327 275218 275174 274965 275209 275757 275396 275134 274897 274644 274772 275513 275659 275268 275196 274913 274860 274763 275841 276069 275753 275613 275363 275111 274989 275129 275239 274879 274774 274493 274139 273840 274897 274903 274510 274192 273864 273824 275121 275189 275965 275622 275370 275139 275112 275486 275525 275747 275400 275174 274815 274506 274811 274855 275075 274713 274461 275327 275003 274769 276095 276123 275758 275436 275139 275133 275376 275993 276095 275720 275622 275547 275190 275027 275047 276121 275761 275455 275259 275192 275315 275315 275791 275430 275459 275605 275338 275488 275748 276050 275665 275338 275016 274791 274528 276200 276300 275920 275635 275310 274950 274706 274870 276424 276024 275695 275710 275365 275973 276020 276020 275693 275390 275178 275572 275237 275248 275618 275298 275100 274720 274802 275103 275172 276084 275730 275795 275537 275227 275398 275589 276000 275659 275563 275567 275255 275458 275526 275734 275407 275071 274912 274585 274895 275249 275571 275211 274943 274796 274739 274757 274846 276333 275953 275873 275987 275644 
291267 289897 288497 287493 287056 285713 286605 287377 285950 285292 284577 283963 283682 284611 285887 282909 278445 273816 272096 271885 272035 272480 268947 262881 256888 255039 255553 256172 256841 256489 256397 256117 255871 255894 256583 257057 256692 256726 256534 256381 256185 256645 257221 256862 256614 256484 256233 256588 256921 257101 256687 256526 256643 256605 256450 256683 256861 256493 256750 256534 256218 255997 256567 257039 256699 256448 256207 256073 255973 256555 257387 257011 256801 256513 256405 256107 256783 257315 256974 256729 256443 256116 256690 257421 257497 257138 256886 256776 256668 256639 256739 256915 256558 256352 256580 256487 256208 256865 256905 256529 256201 255824 255636 256100 257549 257631 257242 257233 256932 256654 256473 256529 256843 256493 257033 257265 256948 256689 256707 256769 256426 257278 256928 256829 256770 256765 256765 256415 256066 255749 255532 256006 256219 257557 257234 257092 257007 256865 256544 256700 256716 256326 255966 255607 255292 255489 256879 257583 257238 256976 257095 257232 256993 257017 257069 256685 256415 256071 255705 255350 255777 257535 257179 257000 256962 256942 256647 256997 257285 256957 256684 256399 256155 256408 256479 257307 256963 256665 256538 256244 255936 257510 257652 257300 257105 256786 256414 256893 257464 257664 257328 256989 257138 256883 256546 256831 256976 256699 256342 255976 255734 
291267 289873 288492 287397 286293 285248 286473 288023 286648 285476 285348 284621 283727 284386 285666 283804 282539 282172 281776 281624 281919 281454 279566 279354 279364 279033 279143 280031 281399 280705 280383 280050 279679 280026 280489 281249 280533 280361 280149 279921 279863 280565 281269 280604 280259 279864 280377 279881 280313 281405 280635 280093 279829 280076 280330 280721 281141 280470 279951 279915 279716 279159 280011 281333 280694 280122 279939 279511 279026 281031 281783 281053 280587 280041 279646 279560 280759 281501 280777 280275 279887 280086 280001 280569 281369 280646 280322 280324 279943 279308 280379 280699 279998 280703 280330 279797 279807 280833 281853 281195 280522 280296 280300 280515 280981 281193 280468 279985 279487 280457 280221 280439 280529 279799 280390 280097 280357 280378 280669 281383 280678 280675 280266 280849 280262 280355 281071 280337 280377 279832 279322 279255 280491 280853 280081 280032 280423 280011 279506 280633 281235 280548 279966 281162 280578 280031 280335 281457 280770 280078 280725 280671 280223 281539 281717 280954 280901 281157 280512 280190 280462 280746 280079 281398 280696 280196 279505 279877 281281 280564 279959 280452 279945 279305 279729 281005 280318 279753 281044 280389 280726 281016 281394 280669 280105 279696 279286 280281 280761 281118 280409 281126 281232 280840 280297 280383 281746 281038 280404 280327 279956 
291267 289857 288634 287594 286715 285448 286707 287041 285578 284650 283892 283221 283716 285268 286347 283929 281093 278063 276106 274245 274530 276654 275859 275938 276148 276509 276439 277325 278197 278197 278301 278459 278717 278941 279223 279411 279411 279423 279447 279459 279495 279517 279517 279517 279517 279523 279523 279523 279523 279529 279529 279529 279529 279529 279529 279535 279535 279535 279535 279535 279535 279535 279535 279553 279553 279553 279559 279559 279559 279571 279571 279571 279571 279571 279571 279571 279571 279571 279571 279571 279571 279571 279571 279571 279571 279571 279571 279571 279571 279571 279571 279571 279571 279571 279571 279571 279571 279571 279571 279571 279571 279571 279571 279571 279571 279577 279577 279577 279577 279577 279577 279577 279577 279577 279577 279577 279577 279577 279577 279577 279577 279577 279577 279577 279577 279577 279577 279577 279577 279583 279583 279589 279589 279589 279589 279590 279590 279591 279591 279591 279591 279591 279591 279591 279591 279592 279592 279592 279592 279592 279592 279592 279592 279592 279592 279592 279592 279592 279592 279592 279592 279592 279592 279593 279593 279594 279594 279596 279596 279596 279596 279596 279597 279597 279597 279597 279597 279597 279597 279597 279597 279597 279597 279597 279598 279600 279602 279602 279602 279607 279607 279609 279611 279613 279618 279624 279631 279631 279640 279648 279653 
291267 289826 288541 287318 286156 285213 286231 287321 285958 284849 283724 283504 283886 285016 286695 284281 279443 274259 273465 272329 271965 272334 271302 270565 269900 269514 270882 271986 272648 271617 271084 270365 269833 269581 270945 272623 271574 270895 270396 270245 270019 271291 272577 271494 270826 270729 270452 269978 270777 272185 271152 270303 270258 270190 270149 271493 272401 271426 270632 270042 269758 270606 271001 271987 270889 270489 269768 269937 269295 271109 272949 271878 271210 270254 270064 271307 272273 272555 271478 270668 270310 270222 269491 271185 272207 271104 270644 270047 270260 270206 271167 272303 271240 270428 270459 270115 269589 270455 272163 271086 270432 270217 269705 270711 271431 272359 271301 270490 270124 269548 269095 270689 273017 271931 271010 270273 271171 270812 272181 272677 271576 270872 270206 270339 269555 271269 271789 270665 270710 270360 270338 270089 270253 271877 270905 269963 269197 269929 269164 270875 272557 271537 270755 270016 269404 269272 270984 272628 271627 270988 270949 270148 269395 270514 272186 271217 271236 271525 270649 270041 270232 271814 270794 269728 271581 270816 270106 272733 273330 272305 271397 270510 269756 269204 269937 273821 272801 271852 271505 270907 270042 271605 272144 271069 270204 269775 270785 270089 270476 272922 271875 271606 271066 270926 270394 270533 271897 270844 270272 269357 268545 
291267 289899 288533 287178 286244 286353 287483 287979 286566 285641 284498 283455 283940 284448 285817 282296 271674 260067 255530 246424 242037 241961 239014 235197 234693 234824 235213 235542 236550 236550 236648 236752 236840 236966 237128 237222 237222 237228 237234 237252 237252 237252 237274 237274 237274 237280 237292 237292 237292 237292 237292 237292 237292 237298 237304 237304 237310 237310 237310 237310 237310 237310 237310 237310 237310 237316 237316 237316 237316 237316 237316 237316 237316 237316 237316 237322 237322 237322 237322 237322 237322 237322 237322 237322 237322 237322 237328 237328 237328 237340 237340 237340 237340 237340 237340 237340 237340 237340 237340 237340 237340 237340 237340 237340 237340 237346 237346 237346 237346 237346 237346 237346 237346 237346 237346 237346 237346 237346 237346 237346 237346 237346 237346 237352 237352 237352 237352 237352 237352 237352 237358 237358 237358 237358 237358 237358 237358 237358 237359 237359 237359 237359 237359 237359 237359 237359 237359 237359 237359 237359 237359 237359 237359 237359 237359 237359 237359 237360 237360 237361 237362 237362 237362 237362 237362 237362 237363 237363 237363 237363 237363 237363 237364 237364 237364 237365 237365 237366 237366 237367 237367 237368 237368 237368 237368 237368 237369 237371 237372 237373 237373 237376 237377 237382 237388 237391 237395 237395 237399 237404 237411 
291267 289813 288432 287469 286517 285812 286185 287103 285629 284838 284091 284158 284168 285444 286180 284213 282133 277276 269948 265475 259961 256998 254210 253869 253749 254049 254731 255666 256292 255920 256133 255961 255773 255633 256026 256264 255928 255728 255656 255782 255595 255794 256160 255773 255622 255441 255234 254909 255594 256762 256438 256132 255884 255660 255444 256682 256756 256395 256349 256019 255981 255855 256270 256776 256390 256078 256105 255920 256116 256256 256556 256248 255931 255823 255946 255779 256100 256458 256077 255940 255636 256039 255952 256044 256462 256125 255811 255671 255505 255232 255526 256356 256043 255732 255478 255196 255177 256440 256522 256161 256327 256029 255742 255485 255560 255798 255498 255159 254802 254438 255533 256542 256760 256417 256429 256217 255884 255700 255752 256810 256448 256127 255823 255550 255800 256190 256800 256460 256186 256318 256223 255981 256142 256212 255882 255547 255202 255792 256711 256706 256776 256452 256095 255700 256381 256251 256410 256488 256168 255878 255567 255910 255616 255888 256436 256046 255714 255684 255743 255764 256454 256470 256086 256192 256225 255948 255791 255814 255922 255612 256245 255906 255643 255377 256042 256317 255937 255617 255364 254989 254728 256781 256979 256659 256296 255916 256449 256204 256438 256457 256157 255861 255502 255137 255460 255901 256998 256623 256426 256137 256141 
291267 289883 288459 287461 286392 285844 286711 287675 286201 285248 284625 284195 284290 285641 286507 285015 284123 282483 281868 279344 278506 278190 272378 269552 268895 268782 269941 271242 272634 271658 271186 270785 270372 270487 270814 272002 270996 270708 270031 269822 269409 270774 271540 270442 269675 269452 269741 269331 271570 272678 271618 271252 270820 270537 270170 271442 271974 270914 270412 269829 269265 269486 270906 272454 271405 270753 270242 269964 269715 270250 272424 271388 271349 270789 270821 271641 272548 272662 271562 271206 270369 269652 269231 272012 273038 271947 271486 270816 270448 269643 271232 272102 271008 270633 269918 269231 268644 269862 272458 271345 270496 270415 269796 269402 271126 272150 271098 270259 269236 269819 269236 270914 272500 271422 270969 270127 270108 269415 272154 272762 271645 270768 270173 269559 270676 270882 272370 271312 270569 269928 269341 269397 270940 272598 271520 271360 270498 269783 269992 272732 273230 272195 271352 270783 269985 270209 271531 272139 271152 270403 269885 269054 268625 272183 272318 271266 270447 270202 269570 269442 271377 272252 271220 270166 269441 270126 269745 271136 272515 271385 270677 270041 269188 268616 270056 272032 270971 270470 270460 270665 270559 272090 272507 271486 271879 271315 270475 270887 271518 271954 270932 270457 269835 269798 270492 271168 272576 271558 270893 270127 269250 
291267 289811 288464 287327 286603 285966 286781 287383 285962 285256 284121 283970 283115 283774 284722 279252 272014 267752 266882 266980 263261 260974 260232 259978 259642 259407 259912 260582 261832 261832 261888 262312 262512 262566 262898 263112 263112 263130 263176 263210 263216 263228 263256 263256 263262 263262 263262 263268 263274 263280 263280 263280 263280 263292 263292 263292 263292 263292 263292 263292 263292 263292 263292 263292 263292 263292 263292 263292 263292 263292 263292 263292 263292 263292 263298 263304 263304 263304 263304 263304 263304 263304 263304 263304 263304 263304 263304 263310 263310 263316 263316 263316 263316 263316 263316 263316 263316 263316 263316 263316 263322 263322 263322 263322 263322 263328 263328 263328 263328 263328 263334 263334 263334 263334 263334 263334 263334 263334 263334 263334 263334 263334 263334 263334 263334 263334 263334 263334 263334 263334 263340 263340 263340 263340 263340 263340 263340 263340 263340 263340 263341 263341 263341 263341 263342 263342 263343 263343 263343 263343 263343 263343 263343 263343 263343 263343 263344 263344 263344 263344 263346 263346 263346 263347 263347 263347 263347 263347 263347 263347 263347 263347 263347 263347 263348 263349 263349 263350 263350 263350 263350 263350 263350 263350 263350 263351 263358 263360 263364 263368 263368 263371 263372 263376 263380 263381 263389 263389 263398 263404 263411 
291267 289859 288473 287286 286139 286012 286965 288083 286604 285721 284892 284433 283578 284899 287081 285501 284813 283682 282683 281994 281397 279832 275809 274694 274196 273723 273156 274675 276995 276297 275734 275552 275875 275753 276470 277562 276823 276594 276530 276028 275675 276834 277584 276866 276395 276059 275815 275812 276644 277318 276594 276369 276066 275668 275686 276702 277410 276742 276302 276419 276368 276249 276874 277422 276701 276377 276209 276022 276043 276626 278310 277628 277468 276882 276339 276454 276694 276902 276205 275931 275468 274933 275336 275950 278018 277340 276782 276311 276733 276876 277308 277588 276849 276629 276252 276348 276072 276938 277048 276359 276792 276700 276346 276569 277220 277550 276862 276447 276211 276203 277247 277330 277708 276905 276305 275641 276116 276343 277944 278230 277508 277045 276616 276357 275667 276122 277508 276809 276428 276852 276282 275706 277124 277958 277261 276722 276296 275677 275054 275866 278666 277966 277435 277105 276800 276152 277517 277611 276850 276478 276020 276693 276313 276449 277509 276848 276217 275780 275789 277396 277529 277929 277219 276577 276965 277058 276552 276615 277590 276832 276460 276863 276475 276354 276491 276727 276017 276702 276318 276451 276420 276914 277104 276394 275793 275299 275013 274406 277441 277969 277292 277198 276581 275882 276349 277620 278320 277655 277091 276925 276423 
291267 289926 288585 287155 286438 285482 287119 287727 286283 285554 284935 284019 283482 284951 285941 283580 280169 276055 271157 269821 271052 271685 270669 269757 269459 268990 269834 271843 273275 272914 272826 272604 272607 272684 273219 273747 273386 273201 272904 272802 272609 273181 273629 273307 272984 272979 272980 273061 273527 273841 273500 273186 272956 272983 272864 273197 273767 273369 273130 272821 272508 272521 273015 273501 273164 272775 272598 272530 272271 273047 273967 273650 273327 273355 273430 273197 273279 273501 273101 273265 273001 273504 273277 273277 273307 272931 272653 272492 272207 272096 273241 273589 273272 273047 273020 273134 272870 273909 274079 273709 273393 273157 273002 273684 273761 273903 273548 273230 273720 273590 273227 273233 273263 272903 272539 272387 273214 272926 273345 273889 273540 273291 273373 273120 273318 273389 273439 273062 272753 272653 272708 272553 272569 273311 272967 272650 272356 272454 272230 272443 274225 273875 273682 273741 273366 273024 273189 273285 272904 272784 272635 272288 272008 272204 274194 273854 273555 273267 273703 273473 273524 273650 273275 273068 272751 272448 272106 273347 274201 273871 273529 273182 273177 273369 273570 273856 273511 273213 272874 273091 273070 273606 273690 273300 273527 273243 273066 272847 272883 272991 272681 273720 273398 273189 273608 273672 273875 273537 273225 272879 273352 
291267 289821 288545 287304 286337 285563 285847 287477 286102 285041 284558 283924 284005 284751 286623 284304 280636 276686 275071 273126 272829 275658 275065 274833 274602 274437 274754 275309 277151 276529 276065 275597 275261 275157 276065 276885 276219 275879 275525 275369 275127 275453 276367 275629 275261 274913 274876 274823 275893 276461 275795 275533 275408 274850 275224 275699 276157 275444 274893 274391 274333 275508 275559 276727 276032 275399 275302 275012 275055 276101 276717 276049 275796 275259 275075 274725 276397 277671 276972 276501 276370 275840 275660 276523 276625 275906 275573 275004 274927 274983 275805 276285 275578 275569 274903 274707 274933 275909 276297 275558 275101 275766 275154 274541 276233 276479 275808 275104 275209 274830 275379 275979 276347 275664 275040 274364 273692 273621 276791 277501 276818 276190 276079 275893 275622 275765 276725 275975 275376 274711 274141 275075 277317 277507 276782 276226 276221 275641 276372 276876 276958 276288 275765 275066 275107 274870 275709 276141 275378 275411 274727 274162 274604 275970 276210 275472 274942 274417 274522 274037 275533 276834 276152 275461 275027 274466 273773 274794 277714 276964 276320 275809 275190 275514 275681 277820 277140 276670 276117 275609 275130 275198 277662 276965 276612 275976 275533 274871 275453 276981 276269 276600 276178 275646 275218 276024 276262 275537 275943 275775 275624 
291267 289805 288449 287492 286603 286154 286495 287249 285848 285355 284417 284404 283732 285117 286119 283596 280058 276500 276189 275878 274852 270688 261118 258550 258202 258309 258987 259570 260822 260460 260223 260315 260268 260306 260640 261056 260720 260544 260546 260369 260409 260850 261086 260720 260876 260743 260492 260387 260816 261086 260763 260468 260155 261033 260712 260976 261236 260902 260591 260514 260199 260286 260758 260792 260416 260082 260064 260197 260829 261098 261422 261057 260729 260445 260621 261182 261240 261278 260925 260796 260553 260836 260537 260664 261464 261136 261278 261027 261450 261136 261204 261328 260973 260708 260378 260053 259699 260138 261372 261024 260857 260639 260813 260637 260672 260898 260504 260999 260658 260357 260188 261470 261764 261424 261138 261269 260963 260699 260740 261306 260913 260685 260356 260898 260592 261684 261696 261301 260986 260716 261151 260885 260880 261382 261016 261236 260933 261216 261276 261352 261358 261003 260753 260515 260495 261009 261348 261632 261227 261353 261178 260879 260688 260799 261127 260797 260634 260847 260992 260701 260758 260780 260452 260243 259956 259682 259355 259608 260757 260417 261169 261024 261330 261045 261076 261234 260879 260696 261002 260651 261461 261526 261544 261217 260857 260482 260208 261165 261304 261634 261294 260965 260803 260604 261309 261370 261605 261222 260970 260678 260745 
291267 289749 288450 287295 285998 285637 287039 287609 286207 285744 285055 284746 283636 284816 286149 283569 278917 266082 264489 261470 258116 257837 256323 254296 253002 253196 253649 254179 254699 254699 254809 254891 254985 255233 255323 255435 255435 255441 255447 255447 255475 255487 255503 255503 255509 255509 255515 255515 255533 255539 255539 255539 255545 255551 255551 255551 255557 255557 255557 255563 255563 255569 255569 255569 255569 255575 255575 255575 255575 255581 255581 255581 255581 255581 255581 255587 255587 255587 255587 255587 255587 255587 255587 255593 255605 255605 255605 255605 255605 255611 255611 255611 255611 255611 255611 255611 255611 255611 255611 255611 255611 255611 255611 255611 255617 255617 255617 255617 255617 255617 255617 255617 255617 255617 255617 255617 255617 255617 255617 255617 255617 255617 255617 255617 255617 255617 255617 255617 255617 255623 255623 255623 255623 255623 255623 255623 255623 255623 255623 255623 255624 255624 255625 255626 255627 255627 255627 255627 255627 255627 255627 255633 255633 255634 255634 255634 255635 255636 255636 255636 255636 255637 255637 255637 255637 255637 255637 255637 255637 255637 255638 255638 255638 255638 255638 255638 255638 255638 255638 255638 255638 255638 255638 255638 255639 255640 255640 255641 255641 255641 255641 255648 255650 255653 255656 255657 255662 255662 255676 255682 255690 
291267 289856 288490 287199 286414 286043 286827 287445 286117 285169 284328 283772 283288 284868 284514 279196 272234 264269 259394 254545 251553 250531 249522 249113 248978 249382 250057 250993 251745 251407 251295 251175 251168 251019 251301 251971 251606 251357 251117 250991 250939 251643 252343 252014 251801 251554 251677 251478 251895 252043 251689 251423 251178 250868 250635 251211 252307 251934 251760 251581 251412 251434 251525 252135 251788 251501 251234 251272 251210 251571 252291 251918 251950 251836 251614 251408 251547 251819 251439 251171 251446 251402 251335 251661 251945 251588 251367 251609 251315 251090 251347 251831 251456 251136 250957 251451 251199 252311 252357 252022 251786 251856 251538 251245 251591 251669 251298 250949 251105 250793 251059 251087 251699 251339 251012 250652 250606 250355 251401 252359 251994 251691 251412 251150 250830 252063 252553 252203 252133 251868 251612 251284 251290 251438 251098 250793 250485 250141 251169 251894 251941 251596 251983 252021 251801 251445 251588 251774 251429 251211 251177 250832 251411 251396 251612 251270 250978 250865 250471 250134 252038 252156 251806 251939 251800 251444 251550 251808 251940 251615 251811 251510 251178 251295 251753 252517 252212 251864 251525 251411 251430 252557 252582 252252 252115 251917 251702 251414 251500 251559 251189 252216 251905 251646 251340 252532 252546 252181 251858 251520 251168
[truncated: 304,128 more chars]
