# Supplementary material for: Impact of truck contamination and information sharing on foot-and-mouth disease spreading in beef cattle production systems
Source: PLoS One. 2020 Oct 16;15(10):e0240819. doi: 10.1371/journal.pone.0240819 (PMC7567383; doi:10.1371/journal.pone.0240819)
Supplement: S1 Data — (ZIP) [file pone.0240819.s001.zip › FMD ABM data/scenario analysis/scenario2_DI_B/scenario2_DI_B.xlsx]

## Sheet: scenario2_DI_B
nfarm infect	ncatt remove	ncatt total	np infect	np day
10	23875	334117	4	88
6	24418	329978	4	81
15	32011	335826	4	91
12	32975	332268	4	84
9	18730	335788	4	93
13	36239	331906	4	82
9	33984	333556	4	86
6	12336	333531	4	87
7	17884	404289	3	259
6	9019	410824	3	271
6	11334	405956	3	261
6	20620	411228	3	270
4	21556	410598	3	271
9	20047	333848	4	87
9	24714	407226	3	267
15	41865	332621	4	88
8	17732	407773	3	266
5	18656	484915	2	446
7	24398	484333	2	451
7	23758	480302	2	439
5	15558	485328	2	449
10	41158	334007	4	88
6	15263	410353	3	270
14	32450	407807	3	267
14	34330	336896	4	95
4	6086	554706	1	617
3	7827	555378	1	620
6	4045	561152	1	629
4	5639	561735	1	627
9	36037	407391	3	261
5	12915	480598	2	440
10	16654	335835	4	96
11	26020	337134	4	96
5	14509	410376	3	270
4	19111	483684	2	444
6	6401	408556	3	266
8	37096	410064	3	270
3	4254	484302	2	448
17	56042	404018	3	257
9	42760	332327	4	87
19	74346	328558	4	78
5	9130	632088	0	800
6	17450	408809	3	266
4	3182	559374	1	624
13	35172	331931	4	80
14	28222	332844	4	89
13	40970	334865	4	93
8	19567	331985	4	87
6	14707	408293	3	270
12	37026	406808	3	264
6	11336	481623	2	440
11	16362	329708	4	81
5	8141	411128	3	272
8	23860	336647	4	95
3	3782	559190	1	626
14	46147	329610	4	79
4	17618	407862	3	267
15	42465	333873	4	88
3	10076	482403	2	442
14	26263	408315	3	264
10	49020	407153	3	260
24	70875	333316	4	88
6	21591	482665	2	444
16	54887	328891	4	77
12	40061	404447	3	259
7	20090	483804	2	448
14	41108	329462	4	80
4	9301	483305	2	445
7	25654	407264	3	267
3	3812	482286	2	444
5	12961	335481	4	92
20	40294	330638	4	81
5	17272	410026	3	270
15	65208	330216	4	81
5	6205	410263	3	271
11	41703	337039	4	97
7	28459	409044	3	268
5	34085	408783	3	266
5	21251	484246	2	446
22	59849	331870	4	82
6	14843	409919	3	269
4	13387	484142	2	447
4	11654	409932	3	271
11	40311	332484	4	90
13	44624	334774	4	93
7	16791	408879	3	269
5	15196	558433	1	623
14	42348	331429	4	83
5	11638	408440	3	267
26	65605	329437	4	80
11	40748	333141	4	88
7	27310	335049	4	92
9	21091	411309	3	272
14	55064	403785	3	257
14	61737	404841	3	260
4	4202	490059	2	455
2	2839	633615	0	800
6	15285	407221	3	263
6	14735	409582	3	271
7	38597	407925	3	265
13	52318	332271	4	89
5	16144	556523	1	622
3	4999	483763	2	449
10	32155	334964	4	93
7	18228	480958	2	444
5	9885	480323	2	441
16	43030	331643	4	84
9	27242	410208	3	270
3	8030	484655	2	448
5	18787	408315	3	269
8	30290	409048	3	267
6	11772	484137	2	445
7	14736	333010	4	88
7	31959	410730	3	272
13	36923	329272	4	79
8	25068	333878	4	88
5	11467	408559	3	266
4	16217	558410	1	623
12	40089	335137	4	94
7	33346	486150	2	450
8	27616	338111	4	100
9	13195	411319	3	271
8	35507	336991	4	100
6	13079	414825	3	279
10	54808	404224	3	259
4	17417	478859	2	439
8	31843	407967	3	264
26	65766	329870	4	81
4	9129	409902	3	271
6	10028	555280	1	619
5	19505	482033	2	443
7	8327	410031	3	272
20	60410	332790	4	86
21	62707	328061	4	75
4	27875	410314	3	271
11	34084	330233	4	81
7	27518	333440	4	84
6	33583	335094	4	93
3	7654	559093	1	626
5	15107	558185	1	622
4	4793	484269	2	445
10	41854	335496	4	96
6	23026	554967	1	619
4	27655	483530	2	444
10	38269	407304	3	263
8	30417	335895	4	96
7	13376	339763	4	101
9	46421	405837	3	261
4	6212	337492	4	98
5	1647	483072	2	445
6	18218	406345	3	267
6	6770	412236	3	274
14	36436	333834	4	90
6	27316	407318	3	267
5	11354	482431	2	442
5	15872	333058	4	89
10	44554	328872	4	80
30	81696	333141	4	87
9	26654	330872	4	81
6	17664	409189	3	265
7	20200	334350	4	90
8	27646	407080	3	261
7	31407	409197	3	267
6	23257	409980	3	268
5	22783	411379	3	273
3	8483	483884	2	440
6	29271	336859	4	98
8	41433	337044	4	101
9	23667	334520	4	90
14	40650	406609	3	266
3	7264	559241	1	626
4	16625	558515	1	626
6	11757	408382	3	266
11	30352	329049	4	78
27	79778	330264	4	80
9	22042	332797	4	88
12	42128	330874	4	81
3	2544	557473	1	622
5	9405	486581	2	448
5	27193	405761	3	264
9	29123	406286	3	260
4	5647	487079	2	457
5	11527	408198	3	264
8	23449	331799	4	86
9	17451	334826	4	91
2	2065	556001	1	619
7	19733	408174	3	267
7	42258	334160	4	90
4	7515	482973	2	442
11	31961	332456	4	82
6	17952	333497	4	88
6	11617	411059	3	273
2	5500	556689	1	620
7	13420	336815	4	93
9	26516	344455	4	111
6	9096	481251	2	440
5	19011	555753	1	619
6	19373	406676	3	264
4	4678	410165	3	272
7	35424	331603	4	86
6	6834	485080	2	448
8	19085	334844	4	90
12	38451	407953	3	267
8	33159	410056	3	270
5	19808	333112	4	86
12	49284	410520	3	270
5	8091	410243	3	273
3	6616	556078	1	621
10	38343	336175	4	94
5	13200	483491	2	446
8	13038	333176	4	88
2	6462	632796	0	800
11	41869	411769	3	275
4	14399	483123	2	448
6	13549	406636	3	261
5	7425	485753	2	449
19	79928	331113	4	83
5	9297	557769	1	622
7	22560	482063	2	445
6	14027	406400	3	265
2	5493	487214	2	450
7	25210	336122	4	96
6	30240	335589	4	93
16	27921	333429	4	85
4	6863	487692	2	454
2	8827	560734	1	626
9	30891	406204	3	262
7	10981	411039	3	270
6	25939	482949	2	446
24	94245	330478	4	82
20	68199	331673	4	86
6	18986	481519	2	441
4	5154	483836	2	444
5	7198	483026	2	444
4	11760	483029	2	447
35	107578	329011	4	82
15	39452	334037	4	90
11	34269	408427	3	266
8	19076	336723	4	95
5	19076	412879	3	278
5	15854	410142	3	268
6	9740	485160	2	446
5	6496	485359	2	450
8	31711	408444	3	268
7	32939	408407	3	268
7	15495	557263	1	619
13	56614	407035	3	260
5	12023	483704	2	443
6	12772	413132	3	277
7	27510	406964	3	264
7	19739	558552	1	625
21	66260	330529	4	82
4	9322	482345	2	443
10	34242	335265	4	92
6	10946	484103	2	445
11	29265	332039	4	83
14	36797	338855	4	97
10	35103	405632	3	263
34	112377	334900	4	93
8	17157	481776	2	442
6	6670	412988	3	276
5	8450	482496	2	444
5	29894	481253	2	441
10	46730	333812	4	90
7	38597	487412	2	452
13	41258	405461	3	263
4	13047	556777	1	623
6	5841	557878	1	625
8	22759	336285	4	91
6	12842	410445	3	271
7	31345	407814	3	264
5	6345	483202	2	445
6	10003	334077	4	90
4	14669	557565	1	620
14	51882	334846	4	89
6	31684	406476	3	263
5	14612	556928	1	624
9	26171	333420	4	88
5	10259	485100	2	451
8	14984	408856	3	269
8	11033	481964	2	441
8	27479	408672	3	267
9	33377	335311	4	93
10	36027	409108	3	268
31	84887	333912	4	91
4	8084	415000	3	283
5	10903	411518	3	274
10	34083	407602	3	266
12	43848	337176	4	95
13	41165	330487	4	84
8	12289	483417	2	445
14	61751	333918	4	88
8	23268	407133	3	265
7	30165	412902	3	277
10	19650	411016	3	273
14	43480	334112	4	91
4	20444	557039	1	620
7	17634	411461	3	269
8	12497	481296	2	443
4	10184	485662	2	449
4	2005	557446	1	621
4	7253	483134	2	444
7	18000	406513	3	264
11	52668	327796	4	75
5	6436	487241	2	452
6	12256	334685	4	90
11	25543	332156	4	85
8	22590	407343	3	264
4	4454	484197	2	447
6	15718	485067	2	451
15	49685	334441	4	91
8	37439	335485	4	93
10	41214	335907	4	95
4	23541	482651	2	446
5	37286	408453	3	269
4	6017	485586	2	448
6	13029	410919	3	276
10	35565	330938	4	84
8	19137	335567	4	94
8	12916	335656	4	91
3	6259	555324	1	618
9	15356	484987	2	449
7	19591	408162	3	267
7	24816	415324	3	281
2	2054	633699	0	800
8	36033	336928	4	96
3	1045	484812	2	446
5	13889	558636	1	624
30	84286	330469	4	81
3	3241	484886	2	448
14	42603	337723	4	99
7	34298	408202	3	268
9	24759	334858	4	94
6	28239	336119	4	93
10	39304	410040	3	272
7	22309	407804	3	265
1	88	632525	0	800
8	28409	482048	2	443
8	15610	335248	4	92
9	15982	339116	4	100
12	25194	334653	4	92
9	31383	406990	3	264
9	47118	329943	4	83
8	26626	337164	4	97
8	23653	409960	3	268
6	10657	339759	4	101
9	10934	334058	4	86
8	27071	335549	4	87
9	32160	486018	2	453
6	9900	488383	2	458
20	60631	332903	4	88
5	25947	481701	2	441
9	14563	403645	3	255
5	20345	485272	2	450
14	36608	333736	4	93
11	34160	333944	4	90
40	112512	329816	4	81
4	6981	483422	2	443
33	68655	332269	4	85
9	34533	483623	2	445
6	11929	482051	2	442
6	18077	483917	2	448
6	32673	481586	2	439
3	15276	559734	1	627
5	20481	339091	4	97
7	25954	405882	3	261
5	24736	408973	3	268
31	99921	330872	4	82
22	78616	331695	4	80
8	32133	329403	4	80
11	17391	409610	3	267
10	36190	404465	3	260
8	14373	338974	4	98
5	22984	333948	4	90
7	22618	554766	1	618
14	45085	337053	4	102
4	8203	478886	2	438
9	32122	411935	3	275
5	22308	633071	0	800
6	11226	482889	2	446
7	39697	336262	4	94
3	5728	411574	3	273
7	14264	407839	3	264
3	9165	481789	2	439
2	5986	561416	1	627
7	24801	408820	3	267
4	10062	488878	2	458
7	24596	333893	4	92
8	18243	335344	4	94
9	40096	331920	4	84
6	22048	407816	3	266
8	19886	409851	3	267
5	13926	411576	3	274
14	36272	407550	3	265
18	61214	329601	4	83
5	10372	407439	3	264
6	18143	484442	2	449
4	19142	481076	2	442
9	25230	408545	3	267
7	23444	410487	3	272
11	26019	332588	4	88
4	14303	483435	2	447
9	24383	410483	3	276
4	14187	409656	3	270
10	34434	413149	3	279
8	14909	412430	3	277
10	30757	339075	4	100
25	63002	332386	4	87
9	37212	555211	1	618
6	24731	406329	3	265
6	13174	413999	3	277
4	7749	411079	3	273
13	40325	404816	3	260
4	9937	483832	2	444
3	9100	559934	1	628
6	7487	481359	2	443
19	64144	331805	4	84
7	36497	332366	4	87
9	35526	337986	4	96
6	19533	480784	2	440
9	39571	407926	3	264
18	53333	333676	4	89
3	4168	484093	2	443
4	6720	559697	1	624
19	45582	334441	4	89
8	22946	336294	4	94
5	15368	483301	2	445
4	8898	408942	3	269
9	20381	410208	3	269
10	29492	336562	4	93
6	9112	410022	3	270
7	17478	482594	2	444
5	13167	408328	3	268
7	17360	411456	3	273
6	11792	411379	3	276
25	68353	333031	4	85
6	15519	408490	3	267
5	6612	491115	2	460
9	22518	332548	4	87
17	69879	328372	4	79
4	6939	484087	2	448
5	14966	483350	2	441
4	6581	338135	4	100
13	62723	329556	4	77
6	21436	333683	4	89
2	8438	484629	2	449
5	11945	556421	1	618
15	56986	331799	4	87
37	96292	327260	4	75
6	25634	331547	4	85
4	14007	483209	2	449
6	28945	409286	3	270
9	28325	332576	4	87
2	1557	633068	0	800
5	33169	556937	1	621
16	70963	331403	4	84
6	9804	414525	3	279
5	13140	408447	3	264
4	8482	481209	2	438
8	24161	410069	3	272
8	34531	335934	4	92
5	18993	481257	2	438
8	27999	409087	3	272
13	34960	335725	4	92
7	43767	333527	4	90
10	28698	404977	3	261
7	18428	405135	3	259
10	29305	333628	4	87
7	30622	482402	2	446
7	29395	480332	2	441
6	31801	557238	1	623
11	33247	333425	4	89
5	16806	407838	3	263
11	36997	410258	3	272
7	18793	338576	4	97
26	85493	332324	4	87
4	5084	558314	1	620
15	33015	328886	4	77
11	40906	406184	3	263
12	36058	327154	4	75
3	2970	632121	0	800
42	116044	328336	4	78
5	5112	411427	3	271
19	44881	333119	4	86
10	24353	408682	3	268
4	13535	411181	3	273
5	8362	484400	2	447
8	22637	402175	3	255
4	8201	485120	2	449
6	13527	407885	3	264
5	9025	486841	2	455
11	20529	486523	2	452
10	16782	409775	3	270
7	28267	409951	3	271
8	13479	482335	2	441
8	31297	407738	3	263
11	21029	337683	4	97
5	21176	483622	2	449
9	37066	483968	2	448
6	15870	337432	4	96
