# Supplementary material for: Impact of truck contamination and information sharing on foot-and-mouth disease spreading in beef cattle production systems
Source: PLoS One. 2020 Oct 16;15(10):e0240819. doi: 10.1371/journal.pone.0240819 (PMC7567383; doi:10.1371/journal.pone.0240819)
Supplement: S1 Data — (ZIP) [file pone.0240819.s001.zip › FMD ABM data/scenario analysis/scenario3_DI_B_P/scenario3_DI_B_P.xlsx]

## Sheet: scenario3_DI_B_P
nfarm infect	ncatt remove	ncatt total	np infect	np day
10	63112	331869	4	85
15	44872	326127	4	80
7	25304	405898	3	264
7	11980	485250	2	451
7	22059	478272	2	440
9	39185	480169	2	442
4	24540	481081	2	446
4	29361	478796	2	441
4	26879	481085	2	444
7	31708	477191	2	439
9	23956	479574	2	447
11	38211	477344	2	448
6	17960	480794	2	442
3	6675	556702	1	620
5	14575	556991	1	622
4	4436	554446	1	621
3	11110	554404	1	623
2	3492	556846	1	624
5	17555	556352	1	622
6	27938	555903	1	620
3	4107	556554	1	624
8	11997	630455	0	800
16	74948	327721	4	84
4	4965	631221	0	800
3	501	631621	0	800
6	22179	631861	0	800
7	17138	554167	1	621
6	18287	396652	3	254
7	40989	402856	3	264
6	30741	406794	3	264
8	25793	478564	2	442
8	39373	407306	3	263
11	56973	404668	3	261
4	10265	481636	2	441
4	15506	481290	2	442
5	15590	477571	2	441
6	15404	555860	1	621
3	9940	631221	0	800
3	15850	558338	1	620
3	5048	554085	1	621
7	43402	476563	2	443
5	12401	476297	2	443
3	18472	477487	2	442
5	12639	552512	1	618
5	23128	478952	2	440
6	6488	404070	3	261
4	21747	630865	0	800
2	18124	630318	0	800
6	34737	400835	3	259
7	28069	327697	4	82
8	30776	558328	1	619
8	9353	551661	1	618
3	14791	631386	0	800
4	29723	556100	1	624
3	14322	479349	2	438
6	21285	557143	1	620
9	30985	553632	1	618
9	45449	480066	2	439
5	11553	630786	0	800
4	9185	553959	1	619
4	12689	555814	1	620
7	31856	555562	1	618
6	21195	557553	1	621
9	25096	477906	2	438
3	2386	554104	1	624
7	28345	481051	2	447
6	16967	480197	2	437
4	13955	553446	1	618
8	15288	479256	2	439
7	18472	554921	1	618
2	5566	631087	0	800
8	24066	400216	3	257
8	15091	484563	2	445
7	20263	479171	2	443
3	23529	555257	1	620
5	29158	481553	2	444
6	32667	553717	1	618
7	18758	402488	3	262
1	134	631695	0	800
5	9600	557667	1	626
5	19706	481743	2	441
7	24033	481671	2	443
4	15358	551723	1	625
4	6712	631314	0	800
4	14526	630913	0	800
5	8659	631144	0	800
5	21895	482121	2	447
11	62254	479999	2	439
6	20323	552719	1	617
8	41351	404384	3	267
4	6822	556154	1	625
8	27825	482077	2	444
25	77826	329263	4	81
3	8683	557036	1	621
3	7689	630410	0	800
3	7639	558433	1	622
3	4050	555877	1	622
8	20796	478560	2	438
7	24987	325408	4	81
4	17407	633167	0	800
3	1921	631695	0	800
10	32796	407469	3	269
7	21525	556014	1	620
18	48201	400547	3	259
5	11423	479132	2	447
4	7760	631061	0	800
6	18950	483689	2	445
5	14158	632128	0	800
7	33130	402778	3	260
7	19008	632280	0	800
4	15628	630842	0	800
6	10742	555248	1	622
4	6800	556516	1	622
11	63303	403348	3	260
7	19190	557370	1	622
6	17590	556592	1	624
6	20192	478212	2	439
8	45595	483316	2	445
4	11805	481127	2	443
5	18289	480145	2	443
8	18700	557711	1	620
3	9961	557228	1	620
7	38255	479781	2	440
8	43295	477369	2	441
25	95339	327592	4	81
17	50853	403569	3	268
5	12384	481860	2	441
4	7649	555716	1	619
8	35280	405581	3	263
5	29756	480547	2	442
7	42618	483443	2	443
3	11226	553254	1	619
8	30484	481137	2	443
5	19677	553004	1	619
5	9626	479841	2	441
4	13352	630035	0	800
3	2067	554917	1	618
6	19075	555622	1	622
6	24745	479891	2	439
3	7536	552934	1	618
11	43791	400217	3	260
13	53088	478521	2	444
4	10712	478823	2	438
5	13850	555601	1	620
3	6953	631749	0	800
8	34119	475005	2	437
2	10605	630378	0	800
7	30970	480618	2	441
1	88	631282	0	800
9	39324	478940	2	439
3	6525	556488	1	621
6	21437	556433	1	620
7	17863	554889	1	616
10	39731	555344	1	620
5	10148	557101	1	623
6	31556	633241	0	800
5	19395	555716	1	621
5	29807	631331	0	800
7	14100	552190	1	618
7	20320	399086	3	256
4	13773	556242	1	622
5	18557	632221	0	800
8	38674	404474	3	267
7	16541	628289	0	800
5	35277	630472	0	800
4	4040	631931	0	800
4	15005	557042	1	623
10	24040	406809	3	265
13	26591	326928	4	84
16	52399	401882	3	262
4	9845	558414	1	623
5	19457	483233	2	447
4	10016	555774	1	622
3	4376	556636	1	622
6	5690	554596	1	619
5	25596	554483	1	620
6	19551	633126	0	800
5	23926	556863	1	621
4	13550	552074	1	619
13	66932	479092	2	437
21	47703	401193	3	259
5	32074	480703	2	441
5	29889	629615	0	800
4	24053	552879	1	618
6	28608	555444	1	619
6	19525	482431	2	442
5	10415	556721	1	623
13	45098	481340	2	446
7	19739	406792	3	268
4	11360	558122	1	622
6	13747	630022	0	800
15	46075	630178	0	800
11	38651	479953	2	443
3	11073	632650	0	800
23	71552	332257	4	88
6	30324	481628	2	445
6	17211	482957	2	439
8	49323	406306	3	260
5	7778	557241	1	622
6	14613	556785	1	619
21	75209	321530	4	71
5	18298	402107	3	261
6	16425	631131	0	800
4	20085	630570	0	800
4	4384	631247	0	800
8	22949	553651	1	622
7	42338	480725	2	444
5	25019	552736	1	621
7	28154	554415	1	619
5	19244	557149	1	622
4	9127	477803	2	438
19	74573	552872	1	621
6	28880	557211	1	620
11	39739	480911	2	447
7	31521	482274	2	445
2	2247	631873	0	800
4	15161	483309	2	447
5	24527	552861	1	621
11	50778	477268	2	438
7	29186	555165	1	624
5	16150	480789	2	444
19	56851	401780	3	257
4	12406	631597	0	800
5	12298	479226	2	442
6	25075	479248	2	441
4	4363	407173	3	263
3	14481	631260	0	800
12	42972	401031	3	260
4	8454	553600	1	618
6	25692	475824	2	437
5	22075	477934	2	439
6	30623	476164	2	438
5	16497	479796	2	441
4	6812	632683	0	800
6	21159	554784	1	617
4	26888	477885	2	441
5	12202	556088	1	622
4	19271	630669	0	800
25	80639	329062	4	82
4	5430	557642	1	626
12	27831	479424	2	440
4	22896	554927	1	618
10	22457	402550	3	258
8	22868	557626	1	622
7	16636	479188	2	439
8	21642	478022	2	442
14	45390	327212	4	83
4	8881	482183	2	446
6	19331	478330	2	444
7	28693	478937	2	437
4	22331	556307	1	624
2	226	554077	1	619
5	14131	558263	1	619
7	19708	479345	2	444
4	8797	554708	1	619
8	41967	554254	1	619
7	19157	481806	2	443
5	9905	553893	1	618
5	13128	478823	2	440
3	31180	631628	0	800
18	59010	477836	2	439
8	20786	553165	1	625
18	70929	329382	4	84
4	11129	482688	2	446
5	20150	557233	1	621
9	29037	409417	3	270
2	12370	556554	1	626
5	32454	556696	1	623
13	44870	405451	3	266
3	12142	631473	0	800
3	5938	631695	0	800
5	8984	553773	1	619
2	14480	631879	0	800
9	25094	481064	2	441
5	13964	555099	1	620
4	25849	632627	0	800
3	7273	632484	0	800
4	13133	555432	1	622
5	9914	552363	1	624
5	19035	630626	0	800
6	11940	409191	3	271
6	9445	631139	0	800
8	37967	477869	2	439
3	9319	556584	1	622
3	14081	630943	0	800
3	11224	557429	1	621
6	11959	630167	0	800
4	6747	630874	0	800
13	39695	479298	2	442
3	3348	632043	0	800
3	10965	631609	0	800
4	12723	557935	1	622
16	63263	477542	2	445
5	21275	556327	1	622
13	46797	481540	2	445
3	5541	555459	1	622
9	38605	475604	2	435
4	10907	631356	0	800
5	4931	555776	1	622
7	30250	407219	3	267
15	50306	480343	2	444
4	14570	631405	0	800
3	4011	557241	1	620
8	40587	479267	2	443
2	7413	552644	1	618
5	6714	553664	1	623
5	20678	554878	1	620
2	13511	630416	0	800
13	28750	556224	1	620
10	24737	479094	2	447
4	9658	552859	1	617
6	15821	556708	1	626
5	21386	553804	1	624
6	17784	555658	1	620
15	56331	556258	1	621
10	26357	402521	3	263
4	12164	553014	1	619
7	23092	557138	1	621
8	33900	481036	2	442
13	29935	479699	2	438
5	18043	406190	3	266
4	14587	555039	1	619
3	10233	556347	1	625
4	28424	631392	0	800
2	8102	557119	1	621
6	29414	557703	1	621
5	11320	406995	3	263
6	8549	630152	0	800
8	18652	403201	3	262
6	16232	557404	1	620
6	25071	481809	2	446
13	34232	399903	3	260
6	27680	475358	2	438
6	23266	557319	1	620
6	12338	555666	1	622
5	10382	632232	0	800
3	13124	555194	1	619
5	10249	555936	1	621
6	8093	558661	1	627
10	33597	405163	3	263
4	7031	633817	0	800
6	8575	556435	1	624
3	7271	630126	0	800
5	17578	478506	2	447
4	13699	554406	1	620
3	6748	632156	0	800
6	12571	403281	3	259
4	16840	477534	2	443
8	41611	481894	2	443
4	14368	481095	2	446
4	13470	556363	1	622
10	18303	478996	2	440
5	11049	552851	1	619
9	32983	477834	2	441
4	11784	554487	1	619
12	67318	481387	2	444
20	90215	327181	4	81
6	22393	482402	2	444
4	12277	479155	2	439
5	15095	480667	2	439
8	33855	553415	1	617
4	13818	631666	0	800
4	10126	551340	1	623
5	10061	555789	1	622
15	74703	401079	3	260
7	53915	397689	3	255
4	25742	556624	1	621
5	14613	554578	1	620
3	9317	631228	0	800
5	12678	482689	2	446
3	3890	557153	1	625
6	44051	554965	1	619
3	6076	630627	0	800
5	30066	485324	2	448
5	15933	479035	2	440
3	14326	555530	1	623
5	13367	632432	0	800
5	33188	552799	1	619
7	29546	477213	2	443
21	66053	631789	0	800
13	44820	401746	3	259
5	9523	632084	0	800
15	65485	326942	4	87
8	22233	399707	3	257
8	33198	399616	3	261
5	20177	555013	1	623
4	20022	556588	1	622
5	22032	481745	2	447
3	7142	632973	0	800
5	5756	557225	1	621
4	14752	633056	0	800
8	37789	554258	1	622
7	26680	554694	1	617
6	25399	481899	2	441
18	51784	481161	2	448
12	30127	405909	3	265
4	11328	554304	1	617
12	53400	404596	3	259
5	18199	478925	2	440
22	77880	334241	4	89
10	44936	402916	3	264
5	18692	554969	1	622
4	22037	557526	1	621
5	27072	630425	0	800
22	66546	327435	4	88
6	8194	554177	1	619
8	24830	557111	1	623
4	33917	480621	2	443
4	19347	483447	2	443
5	20434	556166	1	624
7	37679	551806	1	619
7	22009	553894	1	619
21	64515	326460	4	86
15	60628	477514	2	438
14	48167	403159	3	263
2	4822	632504	0	800
5	27667	479523	2	439
5	6269	554665	1	617
6	16097	482167	2	441
9	26472	481676	2	442
19	49203	480736	2	439
4	12569	481015	2	443
7	26791	481564	2	441
5	6674	477494	2	439
7	33537	554433	1	619
5	23604	476281	2	441
3	15797	556538	1	622
12	34600	404814	3	262
3	10448	479493	2	445
6	23179	555444	1	622
4	13526	630829	0	800
14	75976	399738	3	257
3	18355	559937	1	626
5	39544	557922	1	625
5	24637	480952	2	443
20	37073	330521	4	89
18	72676	325986	4	82
4	27178	477242	2	441
4	19740	631784	0	800
2	6296	631055	0	800
6	10314	556591	1	621
16	50336	478548	2	440
7	25290	557480	1	622
10	29825	482547	2	440
7	25826	479854	2	439
8	33560	558015	1	620
4	4937	554422	1	619
6	22949	553928	1	618
5	9920	481985	2	440
4	10725	479913	2	441
3	18457	478863	2	440
5	11546	557743	1	624
10	24988	481908	2	449
4	11724	557403	1	623
16	53178	396771	3	256
3	7094	556699	1	623
6	13529	478509	2	440
7	28815	555642	1	620
4	13640	553608	1	619
6	13360	552929	1	618
5	21046	481602	2	443
5	21604	479377	2	443
8	22240	481395	2	443
7	28752	407568	3	268
12	44275	478890	2	447
9	39829	476491	2	437
3	9940	553638	1	619
7	28165	553978	1	622
10	24996	478062	2	438
1	8847	632915	0	800
4	8844	632525	0	800
5	16462	406309	3	268
4	21937	553855	1	618
2	13546	631897	0	800
5	18669	553200	1	619
7	13882	480221	2	446
5	8804	557617	1	625
5	18789	631288	0	800
4	14023	482142	2	444
5	35319	555287	1	624
4	11061	629859	0	800
5	16196	554883	1	619
8	20668	480174	2	442
13	52551	399946	3	258
3	4188	631256	0	800
3	16180	632676	0	800
5	19942	555088	1	619
4	9805	480014	2	443
4	15486	629529	0	800
3	9396	553793	1	624
6	16148	478354	2	439
7	23529	480557	2	442
5	13249	482267	2	443
6	16157	557795	1	622
3	11418	555978	1	621
10	42160	553851	1	620
6	25234	555868	1	621
3	13230	630741	0	800
3	11791	630214	0	800
7	31144	477580	2	437
