# Supplementary material for: Impact of truck contamination and information sharing on foot-and-mouth disease spreading in beef cattle production systems
Source: PLoS One. 2020 Oct 16;15(10):e0240819. doi: 10.1371/journal.pone.0240819 (PMC7567383; doi:10.1371/journal.pone.0240819)
Supplement: S1 Data — (ZIP) [file pone.0240819.s001.zip › FMD ABM data/scenario analysis/scenario4_DI_B_PP/scenario4_DI_B_PP.xlsx]

## Sheet: scenario4_DI_B_PP
nfarm infect	ncatt remove	ncatt total	np infect	np day
11	53541	319451	4	68
6	18439	320189	4	72
10	42299	319227	4	68
9	20648	320813	4	72
3	15305	319460	4	68
4	6844	318784	4	64
5	12484	320314	4	68
6	11948	318887	4	68
5	25122	320013	4	68
8	19330	318724	4	68
6	24024	319129	4	68
12	47211	320712	4	72
12	36627	319980	4	72
6	21723	319296	4	72
6	15682	318403	4	68
6	17999	319893	4	72
6	23396	329448	4	84
5	12932	320286	4	72
5	7652	321416	4	76
6	27737	321048	4	72
6	24208	319409	4	68
4	21452	323760	4	76
5	6374	321270	4	72
3	25903	319168	4	64
3	8092	319706	4	72
9	34134	318109	4	68
2	2708	319446	4	72
6	20986	318673	4	68
3	11747	318517	4	68
6	23468	318913	4	64
5	7621	318099	4	64
4	10019	320323	4	68
5	20379	319196	4	68
6	14956	320372	4	68
6	17351	319078	4	68
8	11073	318444	4	68
8	35353	319274	4	72
8	34757	319199	4	68
3	10816	318724	4	68
6	23351	319610	4	68
5	23390	319956	4	72
7	20684	318208	4	68
4	5785	328000	4	76
5	34832	318863	4	68
7	22401	321051	4	72
5	12001	318456	4	68
4	20742	326240	4	76
3	11441	319462	4	68
4	3496	318818	4	64
3	2999	319317	4	68
2	13068	322128	4	72
4	14131	319127	4	68
4	14836	320933	4	72
5	11082	321741	4	76
6	32833	321912	4	72
5	13326	325398	4	76
3	6921	320192	4	68
14	17876	319715	4	68
3	2762	318030	4	68
3	4771	320939	4	72
5	19065	319420	4	76
6	21162	319440	4	68
6	16383	320057	4	68
6	26833	320647	4	72
6	30853	321140	4	72
6	10833	321850	4	72
9	24169	319740	4	76
6	19303	321189	4	76
1	90	319449	4	72
6	29073	319646	4	68
5	16931	320928	4	68
9	56788	319254	4	68
4	19848	320817	4	72
7	43965	319670	4	72
24	69927	321192	4	72
4	11516	321160	4	72
4	14197	317683	4	64
16	80017	320036	4	68
9	29221	319880	4	72
4	11057	318082	4	68
7	21994	320552	4	72
7	37981	318756	4	68
6	18280	320511	4	68
7	18295	320436	4	72
6	7092	318292	4	68
3	8804	319922	4	68
6	24674	325350	4	76
9	31553	319921	4	68
7	40340	320600	4	72
8	28583	319886	4	72
6	6420	319036	4	68
6	12781	327342	4	80
5	20834	318150	4	68
6	17640	325359	4	76
3	1449	317923	4	64
32	76259	321938	4	72
4	12531	318533	4	68
4	15937	319030	4	64
5	25985	318705	4	68
5	17933	318860	4	64
4	13545	319208	4	68
7	15253	323533	4	76
3	2534	320392	4	72
4	35591	328704	4	80
10	34235	328060	4	76
5	17795	319243	4	64
9	42887	319505	4	68
6	10780	320246	4	68
5	23101	319393	4	68
5	11851	324506	4	76
18	47594	318923	4	68
8	39792	320752	4	72
4	16322	319562	4	68
6	23012	321501	4	72
15	44352	319089	4	64
4	13342	326492	4	76
6	25157	318471	4	68
2	7841	319862	4	72
3	14087	318195	4	68
7	15112	328108	4	80
7	29882	321500	4	72
5	20314	320360	4	72
5	22312	319313	4	68
5	14095	317941	4	64
6	37802	320695	4	72
10	20349	319835	4	72
10	42895	318305	4	68
10	28223	319856	4	68
5	27040	319050	4	68
7	29904	321319	4	72
6	21424	321385	4	72
17	38427	321074	4	72
3	5874	320698	4	72
5	18618	329270	4	80
4	3817	321658	4	72
9	19632	320396	4	68
4	10092	320931	4	72
4	13818	319699	4	68
4	23419	320150	4	72
8	26239	319888	4	68
8	32954	319502	4	68
3	15923	318195	4	64
4	18038	320257	4	68
3	6552	320243	4	68
3	2660	318909	4	72
6	15238	318736	4	72
10	38483	321017	4	76
6	20129	319622	4	72
2	9354	319348	4	64
5	12871	321157	4	76
6	18813	327896	4	80
15	46714	321022	4	72
6	24101	317860	4	68
3	3426	319944	4	68
4	5622	319591	4	68
4	5102	319325	4	76
9	38197	320119	4	72
16	55444	318546	4	64
11	47605	321392	4	72
4	31148	320562	4	76
7	31989	319824	4	68
9	27835	321193	4	72
2	7374	317972	4	68
10	43151	321364	4	76
4	7670	318243	4	64
11	56093	320263	4	72
4	14370	318846	4	68
4	23733	320071	4	68
11	37986	318984	4	72
4	24228	320299	4	72
21	61172	320375	4	68
3	8960	321282	4	72
3	6856	318668	4	68
7	24792	321275	4	76
6	24178	319683	4	68
4	10781	320577	4	68
5	15526	319653	4	68
6	32409	319622	4	72
19	67856	320244	4	72
4	15104	318827	4	68
8	33174	318981	4	72
5	10947	319393	4	68
4	20558	318693	4	68
5	16428	321036	4	76
5	18565	318984	4	72
6	18970	318261	4	68
5	13406	320196	4	68
3	16116	319093	4	64
28	74957	320369	4	76
4	14023	328036	4	80
4	11291	319380	4	72
7	28535	318159	4	68
5	16998	319244	4	68
4	20000	319915	4	72
3	6776	318786	4	64
2	525	320671	4	72
6	17779	319382	4	68
5	14332	319545	4	68
7	25061	319841	4	68
6	26269	319592	4	68
8	16071	319856	4	68
2	7614	318475	4	64
6	23839	320982	4	76
3	7014	320417	4	72
6	33669	320608	4	68
4	14077	319209	4	68
4	8270	321067	4	72
3	7347	321275	4	72
6	28703	321424	4	72
3	1603	321347	4	76
8	26242	320348	4	72
16	59154	319654	4	68
6	26290	319899	4	68
3	7081	320156	4	68
5	15866	321190	4	72
7	31124	318927	4	64
6	21748	320717	4	72
3	22525	330073	4	80
6	16538	321150	4	72
5	29684	319269	4	68
12	37278	320263	4	76
4	14245	321537	4	72
8	24051	320514	4	68
11	45498	319543	4	72
8	28037	320481	4	72
11	39701	321447	4	76
4	18567	319530	4	68
5	16014	326444	4	80
4	17011	319578	4	72
10	35116	321742	4	72
6	15947	318287	4	68
2	8895	318326	4	64
7	30231	320099	4	72
8	17046	319941	4	72
5	21199	318532	4	68
3	4322	320186	4	68
6	5632	319741	4	72
3	5172	321856	4	72
4	15071	319347	4	68
6	37714	319309	4	72
7	15860	327445	4	80
7	40099	321194	4	76
3	12787	319580	4	68
6	15504	322533	4	72
7	24059	324873	4	76
3	11034	321069	4	72
5	26696	320372	4	72
2	14733	318911	4	68
3	7710	320262	4	68
2	477	320060	4	68
4	26338	320376	4	72
3	9379	318726	4	64
4	8004	328045	4	76
5	9621	319661	4	68
4	20921	320522	4	72
4	32339	320303	4	68
4	17021	319403	4	64
7	16417	320152	4	72
6	30268	320630	4	68
5	19762	319871	4	68
3	18269	321230	4	72
7	22174	320673	4	72
4	2443	321223	4	76
6	21723	319054	4	68
10	77275	320029	4	68
4	22093	323765	4	76
4	10503	318652	4	68
4	9975	318972	4	64
6	12056	323912	4	76
7	18875	319330	4	72
6	26317	318335	4	68
3	3057	318924	4	68
24	87312	320939	4	72
4	23084	321101	4	72
3	9973	321357	4	72
6	18509	319971	4	68
10	30615	319278	4	72
5	19524	318293	4	68
5	7413	318588	4	64
6	9446	328488	4	80
5	18162	318163	4	64
15	52839	319186	4	68
6	27033	319601	4	72
8	15548	318638	4	68
5	26808	328712	4	76
13	37843	320119	4	72
5	14646	320401	4	72
17	48712	318528	4	68
23	74996	320822	4	72
6	12796	324971	4	76
9	23549	318288	4	64
6	21431	318227	4	64
4	23383	319232	4	64
4	15107	329037	4	84
4	17884	319632	4	68
6	25935	319870	4	72
2	1515	329863	4	84
4	3907	329401	4	88
3	11751	319376	4	68
6	30150	319887	4	68
4	11266	318298	4	64
8	37671	320487	4	76
4	4784	319376	4	68
10	28902	321300	4	76
5	14203	328308	4	80
5	8006	321298	4	76
7	23188	319114	4	68
4	6188	320784	4	72
7	24147	321219	4	72
4	9255	318187	4	68
5	32917	319006	4	64
17	54349	321497	4	72
4	35606	318922	4	64
6	28661	320024	4	72
5	15578	319233	4	68
8	28505	321300	4	76
7	24148	321334	4	72
5	14128	318675	4	64
4	12925	320566	4	72
11	57813	319915	4	68
5	10663	319907	4	72
4	20677	320400	4	72
12	23177	326977	4	80
9	30059	318779	4	68
5	20883	318890	4	68
5	18271	318202	4	68
10	36554	320354	4	72
5	7132	319558	4	68
7	22003	319280	4	68
4	26065	322079	4	72
3	7689	324539	4	76
3	8888	321418	4	76
2	8624	319796	4	68
5	4750	318782	4	68
5	21970	318644	4	68
6	20511	321421	4	72
16	57844	319612	4	72
6	17515	329533	4	80
5	17851	328307	4	76
7	32046	319843	4	68
6	26752	319036	4	72
6	6190	321179	4	72
5	13608	321474	4	72
5	31260	319904	4	72
2	5523	319657	4	68
10	34919	320919	4	72
2	5185	319734	4	68
4	23100	318677	4	72
7	35823	320606	4	72
10	45186	321215	4	72
16	48432	320424	4	72
6	22110	318184	4	64
5	11136	318379	4	68
6	25970	319462	4	68
6	5883	320586	4	76
8	31114	318767	4	68
4	7810	318265	4	68
6	24338	327450	4	76
5	6718	320936	4	72
4	21992	320201	4	68
4	14307	321760	4	72
2	19426	320577	4	68
8	33377	319301	4	68
7	13016	318872	4	68
11	35304	319122	4	68
7	16171	319235	4	72
8	21515	320614	4	72
4	8831	318552	4	64
4	9556	318959	4	68
3	6683	319586	4	68
3	14989	319077	4	68
9	38718	318962	4	68
7	37199	319374	4	68
6	25289	319092	4	68
5	30072	319128	4	68
5	23797	321750	4	72
12	46844	326790	4	76
9	53812	320420	4	68
6	25910	319650	4	68
9	30093	320282	4	72
4	23322	319248	4	68
13	32909	320775	4	68
4	16297	320810	4	72
6	16940	319917	4	68
9	26035	319811	4	68
5	18412	319559	4	72
6	20749	319452	4	68
8	30215	320387	4	72
7	30385	323826	4	76
6	30511	321294	4	72
29	78097	319907	4	72
4	22802	320025	4	72
4	10109	318878	4	64
8	35677	319357	4	64
5	12525	321284	4	72
5	7204	322153	4	72
11	31502	319588	4	72
5	10736	329526	4	80
7	18761	319013	4	64
6	14072	319818	4	72
6	20361	318177	4	68
4	18086	320447	4	68
5	29553	319255	4	68
6	10536	319351	4	68
7	19539	320437	4	68
6	24115	320077	4	68
5	24510	321156	4	72
6	15468	319180	4	72
4	4115	327698	4	76
13	46559	319579	4	72
6	13664	318054	4	64
5	19451	320726	4	72
5	6131	319287	4	68
6	32252	321786	4	72
4	20335	318141	4	64
8	19210	328071	4	76
5	10080	320995	4	72
3	19207	318367	4	64
3	13994	317947	4	68
2	8182	319537	4	68
12	39881	321532	4	76
5	24917	320315	4	68
3	4829	320790	4	72
5	9593	319793	4	72
6	16617	318242	4	64
7	16471	321282	4	76
7	25584	327732	4	76
5	15502	320190	4	72
4	19517	320352	4	68
5	7510	320907	4	72
3	1489	318035	4	68
2	1803	318872	4	68
8	29177	323086	4	76
13	33352	320390	4	72
6	29786	320238	4	68
6	9175	321578	4	76
7	20345	318743	4	68
4	6935	322224	4	76
10	40764	319394	4	68
6	25575	320212	4	72
7	15838	324757	4	76
7	11879	318913	4	68
4	9729	320943	4	68
7	14372	318192	4	68
3	15485	320096	4	68
11	41694	322319	4	72
3	9482	318674	4	68
4	22482	320011	4	72
6	27751	324980	4	76
5	14769	319077	4	68
2	4511	318589	4	64
3	20669	319973	4	68
6	32994	319238	4	68
15	52823	320213	4	72
9	28051	321234	4	72
5	42440	319437	4	64
6	12218	321421	4	76
5	18697	319383	4	72
8	33825	320178	4	68
5	10083	320119	4	76
4	11056	320952	4	72
3	5013	318873	4	64
10	41447	320683	4	68
2	17102	320143	4	68
3	14448	318608	4	68
6	12460	320279	4	72
25	82295	320092	4	68
5	11406	319951	4	68
21	79733	320045	4	72
6	31932	327503	4	76
12	34428	320758	4	76
2	5261	319387	4	68
5	8702	320365	4	68
11	37305	318731	4	68
5	13981	320968	4	72
4	25348	318161	4	64
5	15019	319481	4	72
8	40756	318856	4	68
6	12046	319231	4	68
4	29285	320441	4	68
7	33585	321604	4	76
6	18360	319263	4	68
3	9255	319548	4	68
8	41076	321148	4	72
7	40665	328545	4	76
5	9509	321850	4	76
7	15133	318654	4	64
7	33815	328810	4	80
4	8454	317526	4	64
7	30010	319737	4	68
5	12912	318818	4	64
5	13646	320624	4	76
5	21069	329268	4	84
3	14493	320173	4	72
5	11885	318179	4	64
7	32460	319353	4	68
4	10134	318570	4	64
4	18122	319523	4	68
6	16001	321072	4	72
7	24622	320507	4	72
