# Supplementary material for: Impact of truck contamination and information sharing on foot-and-mouth disease spreading in beef cattle production systems
Source: PLoS One. 2020 Oct 16;15(10):e0240819. doi: 10.1371/journal.pone.0240819 (PMC7567383; doi:10.1371/journal.pone.0240819)
Supplement: S1 Data — (ZIP) [file pone.0240819.s001.zip › FMD ABM data/scenario analysis/scenario5_DI_RB/scenario5_DI_RB.xlsx]

## Sheet: infection_plos
nfarm infect	ncatt remove	ncatt total	np infect	np day
9	46119	319257	4	64
3	2243	319782	4	72
4	9962	320555	4	72
4	10759	319864	4	68
7	35797	320772	4	72
7	24584	318663	4	68
4	11656	318418	4	68
4	16835	318634	4	64
10	26531	319054	4	64
6	23023	320937	4	72
8	38664	318614	4	68
21	69912	320597	4	68
4	10056	319086	4	68
5	9169	321311	4	72
5	14383	320636	4	71
4	15687	321088	4	72
3	9598	320167	4	72
5	6835	320352	4	72
9	49347	321877	4	72
10	42751	321641	4	76
5	11874	321728	4	72
12	27315	321101	4	72
10	25531	320416	4	72
7	12411	317970	4	68
16	56263	318267	4	68
9	27290	319721	4	72
2	9019	318520	4	64
4	13029	318525	4	68
10	33231	320405	4	72
6	15657	320027	4	72
4	10782	318385	4	64
8	27851	320527	4	68
4	29975	319254	4	68
4	9096	319570	4	68
4	18876	318872	4	64
2	4536	318579	4	64
24	60130	320509	4	68
4	6199	320708	4	75
3	4828	327723	4	76
4	17290	319468	4	68
8	35649	318333	4	68
6	26113	319141	4	68
5	12359	320329	4	72
7	42884	320764	4	68
2	7200	319673	4	68
8	37532	321098	4	76
6	27794	318513	4	64
5	9991	319175	4	68
5	25137	320705	4	68
3	4325	320393	4	72
6	15154	320512	4	68
3	18673	319664	4	68
4	25863	319592	4	72
5	16323	320454	4	72
4	8009	318970	4	64
2	7039	318946	4	64
3	3530	321111	4	72
10	23015	327878	4	76
10	20805	327481	4	76
9	33473	320732	4	76
10	35895	320661	4	72
23	66288	319799	4	68
11	44784	322758	4	74
7	17798	328534	4	84
9	37279	319916	4	68
4	20610	319615	4	68
8	25283	320863	4	72
3	14501	318978	4	68
9	22523	329210	4	80
4	10272	319867	4	68
8	31171	320294	4	72
7	40026	319839	4	68
4	26227	318994	4	68
6	32993	319813	4	68
5	9426	320135	4	68
7	26652	323137	4	75
7	20393	320516	4	68
6	17420	325407	4	76
4	11768	321776	4	76
7	23128	320421	4	72
8	17175	320591	4	72
3	2526	319255	4	72
7	20532	319856	4	68
4	9957	318880	4	64
6	10791	321252	4	72
2	2284	318330	4	68
9	26050	318692	4	64
5	24212	319523	4	64
4	17379	327200	4	76
5	31328	319143	4	72
6	14078	319826	4	68
4	27294	324108	4	76
3	920	319665	4	68
6	18084	326776	4	80
6	23453	319920	4	68
7	17744	320083	4	68
15	63531	321680	4	72
5	12477	324785	4	76
5	12822	319956	4	68
6	36775	329628	4	80
5	10572	319159	4	68
14	48645	319644	4	68
3	15248	319101	4	64
3	9505	319560	4	68
3	5375	319081	4	72
14	33242	320292	4	75
3	4661	321632	4	72
5	22740	319945	4	68
5	23030	319233	4	68
12	42151	321445	4	72
9	22154	319142	4	72
5	14845	319924	4	68
4	10659	320073	4	68
5	23810	320614	4	72
4	8159	321037	4	72
6	13005	319556	4	72
3	3049	320104	4	68
8	45719	319881	4	68
19	68398	320506	4	72
6	6860	318729	4	64
5	26861	318701	4	64
2	7664	319745	4	68
5	23765	321481	4	72
5	15106	318918	4	72
9	23858	320531	4	72
5	19688	320771	4	72
3	8584	319349	4	68
4	22241	321647	4	76
8	30947	321050	4	72
7	35136	319380	4	68
6	22072	319760	4	68
4	12978	320058	4	68
5	11835	321699	4	72
4	8451	319801	4	68
5	18877	319640	4	68
5	15155	318600	4	64
5	15081	319693	4	68
18	68328	320929	4	72
19	78611	321438	4	72
6	31259	328788	4	80
5	4239	320072	4	72
4	11550	319590	4	68
5	17717	319850	4	68
6	31414	321072	4	72
6	27137	319923	4	72
8	14485	320258	4	68
4	19744	319270	4	68
7	8484	318802	4	68
4	6177	320825	4	72
5	10451	319314	4	68
10	22600	319485	4	72
4	9793	319519	4	68
8	30397	319235	4	68
5	39274	320067	4	72
5	12554	320095	4	72
7	11866	328818	4	88
7	17080	319423	4	72
4	16399	318919	4	64
8	21706	318299	4	68
5	23762	321521	4	72
10	22939	319826	4	68
8	38162	323992	4	76
3	3492	319675	4	68
3	7550	319080	4	72
5	14174	318556	4	64
3	3038	320773	4	72
9	16537	320445	4	72
6	13332	325729	4	75
2	15190	320240	4	68
7	24479	321370	4	72
3	8691	318883	4	64
3	6011	319472	4	68
4	6658	318535	4	68
5	10018	319478	4	68
4	4456	321009	4	76
6	21715	320569	4	72
4	33072	319750	4	72
6	16005	319125	4	68
3	6846	318303	4	64
4	10554	318322	4	68
16	77517	320948	4	72
10	27663	319930	4	68
14	57159	320956	4	75
6	27580	318231	4	64
3	12873	321900	4	72
11	53098	319475	4	68
8	16529	318866	4	64
6	14886	320738	4	72
4	22776	318520	4	64
22	82287	319838	4	72
8	29140	319435	4	72
3	7474	318362	4	68
5	19551	319329	4	68
4	17461	329685	4	84
16	59921	319587	4	68
3	5640	319187	4	68
6	39463	319133	4	64
7	20542	319072	4	68
10	23567	319846	4	72
9	31765	321724	4	72
5	18221	321360	4	72
9	29224	320518	4	72
7	11061	321124	4	76
22	67223	321986	4	72
15	71546	322076	4	76
4	2921	328376	4	80
7	36071	320289	4	72
1	72	320332	4	68
8	23719	321200	4	72
5	9386	319605	4	68
5	15128	320131	4	68
3	8892	319348	4	68
5	8519	321391	4	76
12	66761	318588	4	64
5	21661	318948	4	68
6	15460	320907	4	76
8	15511	320460	4	68
8	27465	320610	4	72
3	1621	318121	4	64
25	80213	321208	4	69
2	6123	320209	4	68
5	26485	319786	4	68
4	7623	328529	4	88
6	13692	321714	4	74
2	11405	320902	4	68
14	63630	320338	4	68
7	20869	319046	4	68
6	31940	319408	4	68
4	11121	321561	4	72
5	20569	320027	4	68
2	2160	319358	4	68
4	18072	317996	4	68
8	43389	319746	4	72
8	30761	319443	4	72
6	21058	321233	4	76
5	13408	318966	4	72
6	31602	320116	4	72
13	23714	319513	4	76
3	4574	319213	4	68
4	31528	320982	4	72
3	23438	319887	4	68
6	19257	318054	4	68
4	23836	319024	4	68
3	23270	319648	4	72
5	8254	320497	4	68
5	9406	318934	4	68
6	19018	318872	4	68
3	6728	319615	4	68
3	4863	317579	4	64
13	41141	320106	4	72
4	8316	327513	4	78
11	48433	318053	4	64
7	13668	319926	4	72
6	13361	318339	4	68
3	17365	319701	4	68
5	12591	319889	4	72
6	30537	319643	4	72
2	4855	319411	4	68
4	16437	318596	4	68
4	7216	321117	4	72
6	10846	318414	4	68
6	13943	320543	4	72
7	15066	318623	4	72
4	15535	319334	4	64
3	5138	318158	4	64
4	13816	320919	4	76
3	6805	318754	4	64
5	12957	320233	4	76
5	7108	318674	4	64
9	42517	320875	4	71
3	11592	319678	4	68
9	13846	320473	4	76
3	6391	322039	4	72
8	18718	318428	4	68
7	20609	321462	4	72
5	16486	320843	4	72
5	26644	320022	4	68
12	34713	320176	4	68
3	2009	319655	4	64
10	30494	320688	4	72
5	3546	327845	4	76
2	5653	319996	4	68
8	33591	318905	4	64
6	23962	327244	4	80
6	11328	319440	4	72
3	1806	321688	4	72
5	5529	318245	4	64
6	16629	319707	4	72
6	27093	318920	4	64
5	24550	319559	4	64
5	12777	328327	4	80
5	11228	319527	4	72
4	22510	319758	4	68
18	53156	320519	4	76
3	9813	319430	4	68
10	41452	318190	4	64
8	26162	319644	4	72
8	25701	320704	4	72
2	22123	320527	4	72
7	26903	319478	4	72
2	482	318972	4	68
11	57336	320427	4	68
8	17755	318958	4	68
4	22533	321391	4	72
6	27462	319672	4	68
3	6692	319069	4	67
5	12538	320376	4	76
14	83473	320594	4	72
5	26975	319437	4	64
4	10941	321147	4	76
7	29802	329067	4	80
22	70132	320113	4	72
6	18483	326084	4	76
11	29039	318229	4	64
2	513	318903	4	68
3	20172	321482	4	72
3	2216	319305	4	68
6	26715	319341	4	68
4	12949	319227	4	68
3	4486	317958	4	64
6	34851	318206	4	64
2	3071	317890	4	68
9	29161	320985	4	76
9	24764	318966	4	68
3	4183	319698	4	68
4	8476	319654	4	68
7	31585	321063	4	72
7	13683	319486	4	72
8	27618	321540	4	76
5	22987	321572	4	72
5	4720	319195	4	68
4	31141	319620	4	68
6	16164	321248	4	72
3	2527	319042	4	68
7	27847	320375	4	72
3	12425	319630	4	68
7	37451	319864	4	72
5	20491	319063	4	68
3	16695	320281	4	68
22	61388	321145	4	76
6	15200	318220	4	68
6	15212	318653	4	68
7	17356	319999	4	68
6	18589	318734	4	64
6	33058	319721	4	68
3	2391	320806	4	72
4	4170	319718	4	72
30	78048	319525	4	68
8	21149	321354	4	72
6	11891	319172	4	68
4	11483	319162	4	68
6	30603	319774	4	68
20	69530	319436	4	68
8	17633	326678	4	79
3	4335	318486	4	72
5	20157	318820	4	68
3	9769	320156	4	68
10	44150	322010	4	76
6	33889	321905	4	71
5	17802	318676	4	68
4	8453	319366	4	68
13	26802	320923	4	72
3	6946	320492	4	68
6	20326	320752	4	76
22	90266	320788	4	72
17	68626	322804	4	75
5	32849	321609	4	72
5	14318	319488	4	72
4	10247	318059	4	68
6	18885	320016	4	72
4	10060	327875	4	80
5	12597	319363	4	68
5	39216	319981	4	68
7	26465	318874	4	72
12	32339	320125	4	75
5	14131	319917	4	68
16	38789	319668	4	64
3	6764	319424	4	68
5	18970	327624	4	80
5	8974	319960	4	68
6	15436	327833	4	76
6	9567	319433	4	68
4	18208	319871	4	68
4	17553	320537	4	72
6	24305	320776	4	72
6	20874	321257	4	72
4	10554	321489	4	72
6	21600	319691	4	68
5	19554	326334	4	75
1	83	320276	4	68
4	9064	319944	4	68
2	3535	324873	4	76
6	18383	318940	4	64
6	14210	318535	4	68
8	24582	329374	4	80
5	12993	318866	4	68
5	28792	320609	4	72
7	25437	318949	4	64
14	56498	319297	4	64
5	7010	321145	4	75
4	19087	318769	4	68
7	30756	329252	4	84
4	5074	320190	4	72
7	28955	320990	4	76
9	53479	319376	4	64
7	12907	319559	4	68
6	26577	319447	4	68
3	19190	320808	4	68
21	83807	321434	4	72
6	12786	320336	4	72
17	73060	320451	4	68
4	17779	319627	4	72
4	8530	319103	4	72
5	23167	320778	4	76
3	8875	320251	4	68
5	8466	319154	4	68
5	25467	320520	4	72
6	15472	321563	4	72
6	14267	319577	4	68
6	23449	318629	4	68
5	11630	319072	4	68
8	36465	320971	4	72
7	31626	319362	4	68
4	22178	324309	4	76
6	9688	329322	4	80
5	10498	319600	4	68
8	31464	322055	4	72
2	6221	320761	4	72
2	13474	317481	4	64
6	25921	320491	4	72
3	6163	319265	4	68
4	13219	321405	4	72
7	27433	321080	4	72
7	25439	319516	4	72
9	33012	319796	4	68
8	53565	319815	4	68
7	17600	319252	4	64
7	23874	327871	4	80
10	56333	321757	4	76
6	20890	317760	4	68
9	22792	320906	4	76
8	21452	318863	4	72
22	72272	327169	4	79
4	11882	320627	4	68
5	14638	320065	4	72
5	5962	319683	4	72
3	13564	318874	4	72
6	17826	323410	4	76
5	11832	326347	4	76
13	47766	324521	4	76
3	11778	318414	4	64
22	67774	320006	4	72
10	38370	319499	4	68
5	27531	321429	4	72
5	16070	318835	4	68
7	7337	320427	4	72
5	8474	319741	4	64
7	21996	320203	4	72
4	7183	320625	4	72
4	11682	317999	4	64
7	7814	319785	4	72
12	27218	318950	4	68
4	19890	319180	4	72
3	7017	318515	4	64
8	31728	322339	4	72
6	23989	320515	4	68
6	20431	321431	4	72
9	26174	318981	4	68
5	17354	319483	4	68
4	6274	318685	4	64
7	20610	319267	4	68
6	25489	320963	4	72
10	49512	320611	4	68
6	19668	320132	4	68
6	15138	324371	4	76
6	18373	320665	4	68
9	25461	320339	4	72
10	28981	319187	4	68
10	26259	319542	4	68
4	16334	319076	4	68
4	15770	321811	4	75
8	16282	328889	4	80
9	38217	321631	4	76
16	55553	321363	4	72
14	59096	320884	4	72
5	39324	319394	4	68
3	8645	327652	4	76
3	21858	329636	4	80
5	25662	319336	4	68
5	10479	324611	4	76
13	54131	321468	4	72
6	18821	325096	4	79
7	13075	320980	4	76
4	15848	319200	4	64
5	25538	320720	4	76
5	15846	320307	4	72
12	25274	321689	4	76
8	36741	329202	4	84
5	13911	319409	4	68
4	17376	319759	4	68
