# Supplementary material for: Impact of truck contamination and information sharing on foot-and-mouth disease spreading in beef cattle production systems
Source: PLoS One. 2020 Oct 16;15(10):e0240819. doi: 10.1371/journal.pone.0240819 (PMC7567383; doi:10.1371/journal.pone.0240819)
Supplement: S1 Data — (ZIP) [file pone.0240819.s001.zip › FMD ABM data/scenario analysis/scenario6_D&IN/scenario6_D&IN.xlsx]

## Sheet: scenario6_D&IN
nfarm infect	ncatt remove	ncatt total	np infect	np day
71	158659	330127	4	81
58	140703	334397	4	89
72	154445	339345	4	103
86	193722	332472	4	87
70	158117	335724	4	94
83	192880	332608	4	89
83	203094	328694	4	79
66	152272	333964	4	91
108	204233	334917	4	89
74	207725	331954	4	85
66	156175	332769	4	86
68	166932	335822	4	91
102	197191	336220	4	95
83	191663	335349	4	90
99	215698	335724	4	92
117	232462	333952	4	87
83	179400	335719	4	94
95	214614	337551	4	100
98	221302	337298	4	94
69	169951	333666	4	89
114	232197	333526	4	85
108	213284	337625	4	97
104	213608	333831	4	88
103	212290	337286	4	96
106	219434	337957	4	98
113	225925	330924	4	80
76	185338	333528	4	86
84	173364	331627	4	83
69	140098	332386	4	85
104	181151	332203	4	87
101	221152	333882	4	89
91	215496	336316	4	96
92	181217	342877	4	107
95	215620	332432	4	81
134	255605	335028	4	90
80	190585	338623	4	99
103	210799	336413	4	94
84	193641	331456	4	85
100	200964	336189	4	93
70	185697	331265	4	85
101	210961	341876	4	109
89	211769	332430	4	86
92	198797	335736	4	92
99	208118	335299	4	92
73	177023	335929	4	95
90	208333	332303	4	86
92	207213	333434	4	89
87	181014	333971	4	88
91	216391	330972	4	81
69	159477	333491	4	89
70	174558	338065	4	99
82	199655	340343	4	103
91	192620	338317	4	99
86	190342	333697	4	90
89	170914	335564	4	93
79	190239	336411	4	96
102	226321	337809	4	97
113	225184	337692	4	97
74	163465	335993	4	94
73	177161	333299	4	89
88	196100	333800	4	86
103	226446	336026	4	94
105	211522	338834	4	100
75	201549	336132	4	95
145	256454	343932	4	111
83	170774	335441	4	92
87	185877	339024	4	102
73	191825	331244	4	82
63	166941	335908	4	94
113	232776	331941	4	85
74	182133	335593	4	93
91	198151	338497	4	95
90	188845	333843	4	86
60	150739	334102	4	87
80	170183	333357	4	89
49	127875	331957	4	83
72	179361	334738	4	92
93	226300	334109	4	91
103	228618	335133	4	91
60	152657	333024	4	83
75	162072	334312	4	92
99	210090	338072	4	98
52	153535	336045	4	91
107	202805	340883	4	107
81	199539	337072	4	98
70	170589	336750	4	97
104	206532	334421	4	90
75	186806	341904	4	109
90	203874	330785	4	81
98	183635	332793	4	85
55	149141	327448	4	75
57	155352	335507	4	94
98	203870	332933	4	86
81	202896	330524	4	82
80	200440	333342	4	88
52	150312	338631	4	101
99	215231	338583	4	100
61	168473	332945	4	88
78	168227	333658	4	89
77	162625	338563	4	101
108	228364	331916	4	84
76	196972	332235	4	83
66	155733	331464	4	81
106	209631	337777	4	97
81	168459	337239	4	92
107	184616	332918	4	88
48	141423	338593	4	99
98	208752	334531	4	93
82	203441	333411	4	89
91	210310	340367	4	103
75	161209	336664	4	93
66	145537	335243	4	90
85	187323	335393	4	93
84	183117	336042	4	94
56	138868	343000	4	112
73	159120	332233	4	82
100	226743	333651	4	90
75	193342	329764	4	79
130	234238	347271	4	123
76	172849	332663	4	86
108	222409	335194	4	93
96	206064	335327	4	92
89	211164	338334	4	97
81	142415	337387	4	95
112	216303	337339	4	98
107	222541	332427	4	84
84	171944	336185	4	95
84	192401	334254	4	89
87	188479	334315	4	89
88	208293	336891	4	94
94	197038	329768	4	78
80	188473	340250	4	102
84	199874	340938	4	105
98	208746	336544	4	97
94	201318	335156	4	94
81	187431	336942	4	94
84	173460	337104	4	94
68	164942	335212	4	92
119	234503	338497	4	99
97	205050	333323	4	89
90	191956	328538	4	78
70	180012	337532	4	95
98	214615	332676	4	87
107	197953	346932	4	118
106	217389	335360	4	89
92	205931	334308	4	88
89	219384	341037	4	105
86	205473	339465	4	99
100	197680	332613	4	87
72	194944	334682	4	90
81	172608	336263	4	95
92	197988	333480	4	89
79	198828	331476	4	82
85	185210	330139	4	81
85	206568	331525	4	82
91	188689	339410	4	97
86	185193	333669	4	90
72	186743	334577	4	90
71	174419	337506	4	100
92	195773	336209	4	95
83	198106	333926	4	91
74	175685	336345	4	95
58	163977	338046	4	97
137	254092	336335	4	95
83	189961	333066	4	87
92	203834	337884	4	99
56	147531	332715	4	89
86	188671	340733	4	104
107	189417	336653	4	97
96	194986	337814	4	97
84	172561	339296	4	98
94	232046	343199	4	113
100	221320	333056	4	88
121	238411	335555	4	93
84	177607	335354	4	93
80	201712	335886	4	94
59	143234	335461	4	92
78	149050	339000	4	97
68	175045	335922	4	95
98	204782	331793	4	82
70	143905	341671	4	107
93	227255	333441	4	88
59	170291	329212	4	77
82	193932	335357	4	91
90	198659	334640	4	93
85	196950	335859	4	93
95	212521	334273	4	89
89	204327	333849	4	90
73	203839	336273	4	96
68	189173	332471	4	82
98	214267	334387	4	87
101	218303	337015	4	97
91	192106	332340	4	88
52	161986	337239	4	95
98	194670	335899	4	93
96	191165	334657	4	90
78	176153	331598	4	81
106	212203	338849	4	100
101	207981	351875	4	132
99	217056	334625	4	93
99	201397	332299	4	86
41	123459	341091	4	106
97	187527	336700	4	93
100	172567	335304	4	91
73	157356	334589	4	87
78	194818	333002	4	88
82	176033	335828	4	95
65	106918	337033	4	93
79	192043	334985	4	91
73	170909	333624	4	90
114	213392	331861	4	85
77	193071	335140	4	90
89	193739	337265	4	96
79	186341	339455	4	104
86	210225	330177	4	82
90	207530	336474	4	91
65	174394	328948	4	80
110	231738	336636	4	94
95	221359	332916	4	87
82	193643	336277	4	96
85	196263	343017	4	112
93	196186	342555	4	107
108	216622	335307	4	90
54	153339	331084	4	80
73	175932	349913	4	121
86	205496	330656	4	83
109	236647	341296	4	106
67	161419	333376	4	89
57	132141	335974	4	95
92	201760	336768	4	96
77	173426	328509	4	77
85	199126	338817	4	98
67	180182	336972	4	98
100	206926	340111	4	101
76	196911	331338	4	81
78	171792	335318	4	90
63	141634	330953	4	84
103	214791	332735	4	86
82	208230	333639	4	86
85	194531	333802	4	85
76	167676	334913	4	91
100	217808	337114	4	97
111	235225	333026	4	83
88	200926	339819	4	100
81	199709	333792	4	86
89	203436	337081	4	94
101	203391	338034	4	98
74	181969	330231	4	80
84	200254	332178	4	83
85	209202	331389	4	82
57	131304	337617	4	93
93	213918	340579	4	104
61	161162	335162	4	92
76	166692	342182	4	110
112	234220	334978	4	91
113	241803	346461	4	116
71	155533	333300	4	88
85	216481	335663	4	94
75	184048	334374	4	89
77	181885	335543	4	93
80	157481	335205	4	91
107	221043	335005	4	90
82	176209	335750	4	92
108	204393	334487	4	92
91	205873	334941	4	94
108	199786	337112	4	96
69	178079	331627	4	83
88	186089	332850	4	88
56	148536	345307	4	117
92	203952	331632	4	86
103	217651	334287	4	87
106	222630	333583	4	86
93	182698	338349	4	100
47	126885	336068	4	94
69	183447	337386	4	95
62	138020	335375	4	92
82	177173	332234	4	85
76	192300	337326	4	98
69	185817	333513	4	90
53	117752	332126	4	86
104	211858	330513	4	82
74	179703	331537	4	82
82	211334	329251	4	79
80	201378	330173	4	81
71	166208	338115	4	100
95	209377	337307	4	98
104	197829	334334	4	89
101	194892	336784	4	97
80	194713	337929	4	98
90	172005	337692	4	97
66	179730	337235	4	95
87	200352	330958	4	81
102	209442	335583	4	91
116	232301	338302	4	99
67	143755	336967	4	97
66	154531	329621	4	79
105	232295	339391	4	102
111	214956	336350	4	96
98	214409	331698	4	83
103	206850	339993	4	105
82	167951	337004	4	97
75	185747	333183	4	89
71	165115	336583	4	96
78	153452	337079	4	93
92	215009	340498	4	101
95	186053	333534	4	88
64	177380	332095	4	83
88	197529	334842	4	92
66	184656	341585	4	107
56	126031	334440	4	90
75	188058	338498	4	98
82	189690	332157	4	87
83	203849	347102	4	117
85	199107	335357	4	92
92	210829	331447	4	83
82	197165	335640	4	93
67	183498	335454	4	91
70	179596	339717	4	99
103	228204	335421	4	95
82	166098	332939	4	87
78	183225	331174	4	80
122	233251	333572	4	89
62	166906	330171	4	80
85	173263	336735	4	94
112	220184	333350	4	84
87	183583	333269	4	88
82	196818	336950	4	94
117	214504	335012	4	94
102	222975	333960	4	88
93	210976	336517	4	97
105	221828	333885	4	87
126	235841	341743	4	107
86	190479	336703	4	92
111	238552	336125	4	96
90	191422	339337	4	102
77	173508	338151	4	98
112	223081	349039	4	123
89	211344	329707	4	80
85	220406	343400	4	110
113	209716	337982	4	99
102	201653	336012	4	94
85	189357	339846	4	101
55	138657	334978	4	90
87	191165	336211	4	96
51	146648	329131	4	80
76	175083	331077	4	79
104	216881	328364	4	78
75	168988	332897	4	87
97	219462	331266	4	82
80	197027	338533	4	101
90	182615	335183	4	91
88	212548	334649	4	93
78	188533	331647	4	86
84	176789	336144	4	95
96	220663	334304	4	90
106	240178	336973	4	94
58	139068	337333	4	96
75	178139	335266	4	90
134	253206	335731	4	96
91	203716	334395	4	92
94	222330	330059	4	80
72	194842	330264	4	82
87	216613	335870	4	93
94	201238	335597	4	91
88	184587	340190	4	102
82	189209	335270	4	92
107	224652	337842	4	96
70	192467	335681	4	94
71	170830	333356	4	88
83	197218	336029	4	95
86	190065	334178	4	87
73	180596	331979	4	85
65	174034	336025	4	94
80	199006	336900	4	97
76	176931	332267	4	84
113	215330	335723	4	93
84	197429	333662	4	90
101	210202	333909	4	90
79	177011	336883	4	94
54	141274	336352	4	96
78	177683	335328	4	91
115	221198	346522	4	118
98	206472	333683	4	87
81	218395	333936	4	88
98	231958	336624	4	97
98	222030	334624	4	89
89	201953	336734	4	97
79	186743	333386	4	86
98	211854	335417	4	92
96	195877	335526	4	91
68	192078	331392	4	81
93	214625	331419	4	83
105	237242	335045	4	91
79	202690	328009	4	77
78	174761	333111	4	87
98	215197	337601	4	98
90	206832	336388	4	96
118	224104	334127	4	89
76	193708	333160	4	89
84	204654	334943	4	94
65	168546	335873	4	95
61	181014	340640	4	105
89	193090	333904	4	91
87	198817	334672	4	89
85	189948	331776	4	84
66	176309	337596	4	97
79	175109	334024	4	90
83	177151	334106	4	90
72	186389	335323	4	92
86	205226	331046	4	82
129	246283	335947	4	95
106	216242	331716	4	83
62	175083	336477	4	92
78	182934	335907	4	95
51	143250	335878	4	93
73	170399	335778	4	92
96	214684	336786	4	97
105	192980	332163	4	84
114	225276	337947	4	98
69	151097	334776	4	89
94	215247	333602	4	90
107	222907	336227	4	95
119	224220	339673	4	104
83	191756	339269	4	97
55	140670	338677	4	100
71	204831	329620	4	77
88	207569	335440	4	92
57	148561	331891	4	87
90	194902	331576	4	81
121	232724	334241	4	89
98	209660	337266	4	97
94	198600	332010	4	87
114	199671	338932	4	101
85	191543	340336	4	103
67	178198	339498	4	104
117	216051	343127	4	112
110	215275	337385	4	99
125	236393	335983	4	94
90	202266	338209	4	100
98	225869	331288	4	84
106	196686	335754	4	87
75	185521	335070	4	89
71	160028	332713	4	87
72	192000	333613	4	90
108	207804	338378	4	99
74	186650	336402	4	96
104	216203	337328	4	98
89	199920	334467	4	87
90	216951	335121	4	92
96	210170	331714	4	84
85	166117	339026	4	102
44	100063	334240	4	89
87	180892	337697	4	96
77	192742	333855	4	87
94	183892	335150	4	91
47	145715	332920	4	88
111	218056	333888	4	86
58	140270	335241	4	92
82	196630	334515	4	90
85	204058	333090	4	85
88	203244	337990	4	97
35	120211	332880	4	88
76	193571	332522	4	85
53	124741	334667	4	90
81	184173	332070	4	84
140	211047	336603	4	94
120	237855	332796	4	87
66	180289	332502	4	88
73	148343	336782	4	97
102	196031	344347	4	112
101	197382	339005	4	101
112	225336	337219	4	96
109	213659	332200	4	86
87	210007	336099	4	95
106	239794	339025	4	101
86	188982	338415	4	96
113	228918	337343	4	96
125	240642	342001	4	108
100	198463	338537	4	100
87	193112	332625	4	86
107	219796	332271	4	85
87	187350	331291	4	83
59	147951	335054	4	94
74	169941	336712	4	93
75	185238	338563	4	100
102	192724	337566	4	96
64	154082	340014	4	100
93	224164	331546	4	84
72	165716	334125	4	87
118	233694	334338	4	91
89	219769	341130	4	106
110	233283	341371	4	100
124	231548	336557	4	95
100	203167	336098	4	95
59	145679	333052	4	88
84	202582	338419	4	99
84	163571	333101	4	88
52	147887	335618	4	93
72	153114	329080	4	78
78	167951	336278	4	92
