# Supplementary material for: Impact of truck contamination and information sharing on foot-and-mouth disease spreading in beef cattle production systems
Source: PLoS One. 2020 Oct 16;15(10):e0240819. doi: 10.1371/journal.pone.0240819 (PMC7567383; doi:10.1371/journal.pone.0240819)
Supplement: S1 Data — (ZIP) [file pone.0240819.s001.zip › FMD ABM data/scenario analysis/scenario7_D&IN_B/rcatt.txt]

0 0 0 0 0 0 0 0 0 0 0 0 0 0 0 0 0 89 2037 2037 2037 4030 18438 31201 38898 49513 64155 82388 95905 118798 124615 148711 154258 155770 161054 161568 171531 172524 172772 172772 172772 172772 178368 178423 178423 178423 178423 178423 178423 178423 178423 178423 178423 178423 178423 178423 178423 178423 178423 178423 178423 178423 178423 178423 178423 178423 178423 178423 178423 178423 178423 178423 178423 178423 178423 178423 178423 178423 178423 178423 178423 178423 178423 178423 178423 178423 178423 178423 178423 178423 178423 178423 178423 178423 178423 178423 178423 178423 178423 178423 178423 178423 178423 178423 178423 178423 178423 178423 178423 178423 178423 178423 178423 178423 178423 178423 178423 178423 178423 178423 178423 178423 178423 178423 178423 178423 178423 178423 178423 178423 178423 178423 178423 178423 178423 178423 178423 178423 178423 178423 178423 178423 178423 178423 178423 178423 178423 178423 178423 178423 178423 178423 178423 178423 178423 178423 178423 178423 178423 178423 178423 178423 178423 178423 178423 178423 178423 178423 178423 178423 178423 178423 178423 178423 178423 178423 178423 178423 178423 178423 178423 178423 178423 178423 178423 178423 178423 178423 178423 178423 178423 178423 178423 178423 178423 178423 178423 178423 178423 178423 178423 
0 0 0 0 0 0 0 0 0 0 0 0 0 0 0 0 0 3201 3201 3201 7334 12276 12276 12276 12276 27059 37356 37356 70339 78846 84854 87059 87654 88768 101827 110262 112574 134523 141041 147454 157129 164112 167195 168187 168210 168302 173079 179289 179368 179456 179456 179544 179657 179657 179657 179657 179657 179657 179657 179657 179657 179657 179736 179736 179736 179736 179736 179736 179736 179736 179736 179736 179736 179736 179736 179736 179736 179736 179736 179736 179736 179736 179736 179736 179736 179736 179736 179736 179736 179736 179736 179736 179736 179736 179736 179736 179736 179736 179736 179736 179736 179736 179736 179736 179736 179736 179736 179736 179736 179736 179736 179736 179736 179736 179736 179736 179736 179736 179736 179736 179736 179736 179736 179736 179736 179736 179736 179736 179736 179736 179736 179736 179736 179736 179736 179736 179736 179736 179736 179736 179736 179736 179736 179736 179736 179736 179736 179736 179736 179736 179736 179736 179736 179736 179736 179736 179736 179736 179736 179736 179736 179736 179736 179736 179736 179736 179736 179736 179736 179736 179736 179736 179736 179736 179736 179736 179736 179736 179736 179736 179736 179736 179736 179736 179736 179736 179736 179736 179736 179736 179736 179736 179736 179736 179736 179736 179736 179736 179736 179736 179736 
0 0 0 0 0 0 0 0 0 0 0 0 0 0 0 0 0 612 7847 7847 7847 35226 38403 39107 54111 89140 110470 118245 147512 162431 173475 176765 197814 202048 215653 216225 219332 219533 219533 219533 219533 219617 219691 219691 219691 219782 219782 219782 219782 219782 219782 219782 219782 219782 219782 219782 219782 219782 219782 219782 219782 219782 219782 219782 219782 219782 219782 219782 219782 219782 219782 219782 219782 219782 219782 219782 219782 219782 219782 219782 219782 219782 219782 219782 219782 219782 219782 219782 219782 219782 219782 219782 219782 219782 219782 219782 219782 219782 219782 219782 219782 219782 219782 219782 219782 219782 219782 219782 219782 219782 219782 219782 219782 219782 219782 219782 219782 219782 219782 219782 219782 219782 219782 219782 219782 219782 219782 219782 219782 219782 219782 219782 219782 219782 219782 219782 219782 219782 219782 219782 219782 219782 219782 219782 219782 219782 219782 219782 219782 219782 219782 219782 219782 219782 219782 219782 219782 219782 219782 219782 219782 219782 219782 219782 219782 219782 219782 219782 219782 219782 219782 219782 219782 219782 219782 219782 219782 219782 219782 219782 219782 219782 219782 219782 219782 219782 219782 219782 219782 219782 219782 219782 219782 219782 219782 219782 219782 219782 219782 219782 219782 
0 0 0 0 0 0 0 0 0 0 0 0 0 0 0 0 0 87 8635 22024 25961 25961 25961 25961 32158 61301 71396 77576 82367 87860 101902 128948 142049 160304 167524 167524 173236 173381 173456 173540 174832 174833 181427 181471 181471 181471 181471 181471 181471 181471 181471 181471 181471 181471 181471 181471 181471 181471 181471 181471 181471 181471 181471 181471 181471 181471 181471 181471 181471 181471 181471 181471 181471 181471 181471 181471 181471 181471 181471 181471 181471 181471 181471 181471 181471 181471 181471 181471 181471 181471 181471 181471 181471 181471 181471 181471 181471 181471 181471 181471 181471 181471 181471 181471 181471 181471 181471 181471 181471 181471 181471 181471 181471 181471 181471 181471 181471 181471 181471 181471 181471 181471 181471 181471 181471 181471 181471 181471 181471 181471 181471 181471 181471 181471 181471 181471 181471 181471 181471 181471 181471 181471 181471 181471 181471 181471 181471 181471 181471 181471 181471 181471 181471 181471 181471 181471 181471 181471 181471 181471 181471 181471 181471 181471 181471 181471 181471 181471 181471 181471 181471 181471 181471 181471 181471 181471 181471 181471 181471 181471 181471 181471 181471 181471 181471 181471 181471 181471 181471 181471 181471 181471 181471 181471 181471 181471 181471 181471 181471 181471 181471 
0 0 0 0 0 0 0 0 0 0 0 0 0 0 0 0 69 69 1460 1460 1888 2029 2029 12444 73751 100282 102305 113650 129196 140602 159754 174901 184758 192480 196808 196898 196898 196898 197290 198268 198268 198354 198354 198354 198354 198447 198447 198447 198447 198447 198447 198447 198447 198447 198447 198447 198447 198447 198447 198447 198447 198447 198447 198447 198447 198447 198447 198447 198447 198447 198447 198447 198447 198447 198447 198447 198447 198447 198447 198447 198447 198447 198447 198447 198447 198447 198447 198447 198447 198447 198447 198447 198447 198447 198447 198447 198447 198447 198447 198447 198447 198447 198447 198447 198447 198447 198447 198447 198447 198447 198447 198447 198447 198447 198447 198447 198447 198447 198447 198447 198447 198447 198447 198447 198447 198447 198447 198447 198447 198447 198447 198447 198447 198447 198447 198447 198447 198447 198447 198447 198447 198447 198447 198447 198447 198447 198447 198447 198447 198447 198447 198447 198447 198447 198447 198447 198447 198447 198447 198447 198447 198447 198447 198447 198447 198447 198447 198447 198447 198447 198447 198447 198447 198447 198447 198447 198447 198447 198447 198447 198447 198447 198447 198447 198447 198447 198447 198447 198447 198447 198447 198447 198447 198447 198447 198447 198447 198447 198447 198447 198447 
0 0 0 0 0 0 0 0 0 0 0 0 0 0 0 0 0 286 286 5655 12979 14256 14256 14256 17673 36380 49898 78987 85860 94669 100116 111612 130369 133104 137695 137695 137695 137695 137695 137695 137695 137695 137695 137695 137695 137695 137695 137695 137695 137695 137695 137695 137695 137695 137695 137695 137695 137695 137695 137695 137695 137695 137695 137695 137695 137695 137695 137695 137695 137695 137695 137695 137695 137695 137695 137695 137695 137695 137695 137695 137695 137695 137695 137695 137695 137695 137695 137695 137695 137695 137695 137695 137695 137695 137695 137695 137695 137695 137695 137695 137695 137695 137695 137695 137695 137695 137695 137695 137695 137695 137695 137695 137695 137695 137695 137695 137695 137695 137695 137695 137695 137695 137695 137695 137695 137695 137695 137695 137695 137695 137695 137695 137695 137695 137695 137695 137695 137695 137695 137695 137695 137695 137695 137695 137695 137695 137695 137695 137695 137695 137695 137695 137695 137695 137695 137695 137695 137695 137695 137695 137695 137695 137695 137695 137695 137695 137695 137695 137695 137695 137695 137695 137695 137695 137695 137695 137695 137695 137695 137695 137695 137695 137695 137695 137695 137695 137695 137695 137695 137695 137695 137695 137695 137695 137695 137695 137695 137695 137695 137695 137695 
0 0 0 0 0 0 0 0 0 0 0 0 0 0 0 0 0 339 339 530 4004 4004 4004 13257 39995 67210 82993 93228 100475 131493 149961 183834 185744 192868 200062 201985 205478 207223 207296 207349 207349 208056 208721 208721 208721 208812 208812 208812 208812 208812 208812 208812 208812 208812 208812 208812 208812 208812 208812 208812 208812 208812 208812 208812 208812 208812 208812 208812 208812 208812 208812 208812 208812 208812 208812 208812 208812 208812 208812 208812 208812 208812 208812 208812 208812 208812 208812 208812 208812 208812 208812 208812 208812 208812 208812 208812 208812 208812 208812 208812 208812 208812 208812 208812 208812 208812 208812 208812 208812 208812 208812 208812 208812 208812 208812 208812 208812 208812 208812 208812 208812 208812 208812 208812 208812 208812 208812 208812 208812 208812 208812 208812 208812 208812 208812 208812 208812 208812 208812 208812 208812 208812 208812 208812 208812 208812 208812 208812 208812 208812 208812 208812 208812 208812 208812 208812 208812 208812 208812 208812 208812 208812 208812 208812 208812 208812 208812 208812 208812 208812 208812 208812 208812 208812 208812 208812 208812 208812 208812 208812 208812 208812 208812 208812 208812 208812 208812 208812 208812 208812 208812 208812 208812 208812 208812 208812 208812 208812 208812 208812 208812 
0 0 0 0 0 0 0 0 0 0 0 0 0 0 0 0 0 748 6125 9589 10561 12522 12522 17444 22548 36926 63541 84391 93380 99501 112092 114637 139489 147986 150073 150744 160379 160379 160379 161372 161372 161372 161372 161372 161372 161372 161372 161372 161372 161372 161372 161372 161372 161372 161372 161372 161372 161372 161372 161372 161372 161372 161372 161372 161372 161372 161372 161372 161372 161372 161372 161372 161372 161372 161372 161372 161372 161372 161372 161372 161372 161372 161372 161372 161372 161372 161372 161372 161372 161372 161372 161372 161372 161372 161372 161372 161372 161372 161372 161372 161372 161372 161372 161372 161372 161372 161372 161372 161372 161372 161372 161372 161372 161372 161372 161372 161372 161372 161372 161372 161372 161372 161372 161372 161372 161372 161372 161372 161372 161372 161372 161372 161372 161372 161372 161372 161372 161372 161372 161372 161372 161372 161372 161372 161372 161372 161372 161372 161372 161372 161372 161372 161372 161372 161372 161372 161372 161372 161372 161372 161372 161372 161372 161372 161372 161372 161372 161372 161372 161372 161372 161372 161372 161372 161372 161372 161372 161372 161372 161372 161372 161372 161372 161372 161372 161372 161372 161372 161372 161372 161372 161372 161372 161372 161372 161372 161372 161372 161372 161372 161372 
0 0 0 0 0 0 0 0 0 0 0 0 0 0 0 0 653 653 653 19783 21151 21243 21243 24399 33006 48409 82422 91494 109072 115614 115614 131146 131842 132337 141667 152197 152263 153809 162678 162937 166664 166756 166948 166948 166948 166948 166948 166948 166948 166948 166948 166948 166948 166948 166948 166948 166948 166948 166948 166948 166948 166948 166948 166948 166948 166948 166948 166948 166948 166948 166948 166948 166948 166948 166948 166948 166948 166948 166948 166948 166948 166948 166948 166948 166948 166948 166948 166948 166948 166948 166948 166948 166948 166948 166948 166948 166948 166948 166948 166948 166948 166948 166948 166948 166948 166948 166948 166948 166948 166948 166948 166948 166948 166948 166948 166948 166948 166948 166948 166948 166948 166948 166948 166948 166948 166948 166948 166948 166948 166948 166948 166948 166948 166948 166948 166948 166948 166948 166948 166948 166948 166948 166948 166948 166948 166948 166948 166948 166948 166948 166948 166948 166948 166948 166948 166948 166948 166948 166948 166948 166948 166948 166948 166948 166948 166948 166948 166948 166948 166948 166948 166948 166948 166948 166948 166948 166948 166948 166948 166948 166948 166948 166948 166948 166948 166948 166948 166948 166948 166948 166948 166948 166948 166948 166948 166948 166948 166948 166948 166948 166948 
0 0 0 0 0 0 0 0 0 0 0 0 0 0 0 0 0 80 80 9637 10632 12300 17694 26276 44097 58052 68878 78467 94456 108598 120222 138338 156749 166614 172854 172945 175831 175903 175903 176481 176481 176573 176573 176573 176573 176573 176573 176573 176573 176573 176573 176573 176573 176573 176573 176573 176573 176573 176573 176573 176573 176573 176573 176573 176573 176573 176573 176573 176573 176573 176573 176573 176573 176573 176573 176573 176573 176573 176573 176573 176573 176573 176573 176573 176573 176573 176573 176573 176573 176573 176573 176573 176573 176573 176573 176573 176573 176573 176573 176573 176573 176573 176573 176573 176573 176573 176573 176573 176573 176573 176573 176573 176573 176573 176573 176573 176573 176573 176573 176573 176573 176573 176573 176573 176573 176573 176573 176573 176573 176573 176573 176573 176573 176573 176573 176573 176573 176573 176573 176573 176573 176573 176573 176573 176573 176573 176573 176573 176573 176573 176573 176573 176573 176573 176573 176573 176573 176573 176573 176573 176573 176573 176573 176573 176573 176573 176573 176573 176573 176573 176573 176573 176573 176573 176573 176573 176573 176573 176573 176573 176573 176573 176573 176573 176573 176573 176573 176573 176573 176573 176573 176573 176573 176573 176573 176573 176573 176573 176573 176573 176573 
0 0 0 0 0 0 0 0 0 0 0 0 0 0 0 0 0 0 0 6890 6890 6890 6890 13327 26375 49285 57449 59664 70924 77578 100804 107853 109348 123885 123885 126067 129065 132894 135986 135986 137380 137380 139372 139372 139372 139372 139454 139454 139454 139454 139454 139454 139454 139454 139454 139454 139454 139454 139454 139454 139454 139454 139454 139454 139454 139454 139454 139454 139454 139454 139454 139454 139454 139454 139454 139454 139454 139454 139454 139454 139454 139454 139454 139454 139454 139454 139454 139454 139454 139454 139454 139454 139454 139454 139454 139454 139454 139454 139454 139454 139454 139454 139454 139454 139454 139454 139454 139454 139454 139454 139454 139454 139454 139454 139454 139454 139454 139454 139454 139454 139454 139454 139454 139454 139454 139454 139454 139454 139454 139454 139454 139454 139454 139454 139454 139454 139454 139454 139454 139454 139454 139454 139454 139454 139454 139454 139454 139454 139454 139454 139454 139454 139454 139454 139454 139454 139454 139454 139454 139454 139454 139454 139454 139454 139454 139454 139454 139454 139454 139454 139454 139454 139454 139454 139454 139454 139454 139454 139454 139454 139454 139454 139454 139454 139454 139454 139454 139454 139454 139454 139454 139454 139454 139454 139454 139454 139454 139454 139454 139454 139454 
0 0 0 0 0 0 0 0 0 0 0 0 0 0 0 0 0 702 8330 27085 27085 32313 32403 49285 71581 82552 112588 117684 121265 132655 150533 156851 166410 185050 189504 196273 196402 196584 196584 202074 202074 202074 202074 202155 202155 202155 202598 202598 202599 202599 202599 202599 202891 202891 202891 202891 202891 202891 202891 202891 202891 202891 202891 202891 202891 202891 202891 202891 202891 202891 202891 202891 202891 202891 202891 202891 202891 202891 202891 202891 202891 202891 202891 202891 202891 202891 202891 202891 202891 202891 202891 202891 202891 202891 202891 202891 202891 202891 202891 202891 202891 202891 202891 202891 202891 202891 202891 202891 202891 202891 202891 202891 202891 202891 202891 202891 202891 202891 202891 202891 202891 202891 202891 202891 202891 202891 202891 202891 202891 202891 202891 202891 202891 202891 202891 202891 202891 202891 202891 202891 202891 202891 202891 202891 202891 202891 202891 202891 202891 202891 202891 202891 202891 202891 202891 202891 202891 202891 202891 202891 202891 202891 202891 202891 202891 202891 202891 202891 202891 202891 202891 202891 202891 202891 202891 202891 202891 202891 202891 202891 202891 202891 202891 202891 202891 202891 202891 202891 202891 202891 202891 202891 202891 202891 202891 202891 202891 202891 202891 202891 202891 
0 0 0 0 0 0 0 0 0 0 0 0 0 0 0 0 239 239 330 330 766 6176 11330 11790 14963 15688 35308 37275 38573 51439 65887 76407 93670 109120 119721 140557 144943 147249 148124 157652 157840 167912 167913 169482 169482 170044 170044 170044 170044 170044 170044 170044 170044 170044 170044 170044 170044 170044 170044 170044 170044 170044 170044 170044 170044 170044 170044 170044 170044 170044 170044 170044 170044 170044 170044 170044 170044 170044 170044 170044 170044 170044 170044 170044 170044 170044 170044 170044 170044 170044 170044 170044 170044 170044 170044 170044 170044 170044 170044 170044 170044 170044 170044 170044 170044 170044 170044 170044 170044 170044 170044 170044 170044 170044 170044 170044 170044 170044 170044 170044 170044 170044 170044 170044 170044 170044 170044 170044 170044 170044 170044 170044 170044 170044 170044 170044 170044 170044 170044 170044 170044 170044 170044 170044 170044 170044 170044 170044 170044 170044 170044 170044 170044 170044 170044 170044 170044 170044 170044 170044 170044 170044 170044 170044 170044 170044 170044 170044 170044 170044 170044 170044 170044 170044 170044 170044 170044 170044 170044 170044 170044 170044 170044 170044 170044 170044 170044 170044 170044 170044 170044 170044 170044 170044 170044 170044 170044 170044 170044 170044 170044 
0 0 0 0 0 0 0 0 0 0 0 0 0 0 0 0 0 0 0 5125 6835 17693 29284 40957 73082 88490 113227 120932 128576 138168 139533 139616 143279 144158 145707 153939 154284 154608 154681 154681 156674 156868 156868 156921 156921 156921 156921 156921 156921 156921 156921 156921 156921 156921 156921 156921 156921 156921 156921 156921 156921 156921 156921 156921 156921 156921 156921 156921 156921 156921 156921 156921 156921 156921 156921 156921 156921 156921 156921 156921 156921 156921 156921 156921 156921 156921 156921 156921 156921 156921 156921 156921 156921 156921 156921 156921 156921 156921 156921 156921 156921 156921 156921 156921 156921 156921 156921 156921 156921 156921 156921 156921 156921 156921 156921 156921 156921 156921 156921 156921 156921 156921 156921 156921 156921 156921 156921 156921 156921 156921 156921 156921 156921 156921 156921 156921 156921 156921 156921 156921 156921 156921 156921 156921 156921 156921 156921 156921 156921 156921 156921 156921 156921 156921 156921 156921 156921 156921 156921 156921 156921 156921 156921 156921 156921 156921 156921 156921 156921 156921 156921 156921 156921 156921 156921 156921 156921 156921 156921 156921 156921 156921 156921 156921 156921 156921 156921 156921 156921 156921 156921 156921 156921 156921 156921 156921 156921 156921 156921 156921 156921 
0 0 0 0 0 0 0 0 0 0 0 0 0 0 0 0 0 77 77 3519 3757 7024 7025 7025 12518 28338 41270 64522 88142 114957 133440 142518 145742 166468 171715 178796 179582 180456 184015 184015 184015 184103 184103 184103 184103 184198 184501 184695 184777 184777 184777 184777 184777 184777 184777 184777 184777 184777 184777 184777 184777 184777 184777 184777 184777 184777 184777 184777 184777 184777 184777 184777 184777 184777 184777 184777 184777 184777 184777 184777 184777 184777 184777 184777 184777 184777 184777 184777 184777 184777 184777 184777 184777 184777 184777 184777 184777 184777 184777 184777 184777 184777 184777 184777 184777 184777 184777 184777 184777 184777 184777 184777 184777 184777 184777 184777 184777 184777 184777 184777 184777 184777 184777 184777 184777 184777 184777 184777 184777 184777 184777 184777 184777 184777 184777 184777 184777 184777 184777 184777 184777 184777 184777 184777 184777 184777 184777 184777 184777 184777 184777 184777 184777 184777 184777 184777 184777 184777 184777 184777 184777 184777 184777 184777 184777 184777 184777 184777 184777 184777 184777 184777 184777 184777 184777 184777 184777 184777 184777 184777 184777 184777 184777 184777 184777 184777 184777 184777 184777 184777 184777 184777 184777 184777 184777 184777 184777 184777 184777 184777 184777 
0 0 0 0 0 0 0 0 0 0 0 0 0 0 0 0 0 0 841 841 1334 1335 1338 1338 1339 14651 16622 31269 56688 87222 99805 123695 159940 162512 169415 172286 173794 173794 173794 179379 179523 180603 180603 180603 180603 180603 180603 180603 180603 180603 180603 180603 180603 180603 180603 180603 180603 180603 180603 180603 180603 180603 180603 180603 180603 180603 180603 180603 180603 180603 180603 180603 180603 180603 180603 180603 180603 180603 180603 180603 180603 180603 180603 180603 180603 180603 180603 180603 180603 180603 180603 180603 180603 180603 180603 180603 180603 180603 180603 180603 180603 180603 180603 180603 180603 180603 180603 180603 180603 180603 180603 180603 180603 180603 180603 180603 180603 180603 180603 180603 180603 180603 180603 180603 180603 180603 180603 180603 180603 180603 180603 180603 180603 180603 180603 180603 180603 180603 180603 180603 180603 180603 180603 180603 180603 180603 180603 180603 180603 180603 180603 180603 180603 180603 180603 180603 180603 180603 180603 180603 180603 180603 180603 180603 180603 180603 180603 180603 180603 180603 180603 180603 180603 180603 180603 180603 180603 180603 180603 180603 180603 180603 180603 180603 180603 180603 180603 180603 180603 180603 180603 180603 180603 180603 180603 180603 180603 180603 180603 180603 180603 
0 0 0 0 0 0 0 0 0 0 0 0 0 0 0 0 0 88 88 88 570 570 570 570 570 646 3621 4107 25645 37916 45889 47364 58633 67768 92971 109963 118752 123127 126185 126714 126714 126960 127043 127043 134541 134541 136332 136332 136332 136332 136332 136332 136332 136332 136332 136332 136332 136332 136332 136332 136332 136332 136332 136332 136332 136332 136332 136332 136332 136332 136332 136332 136332 136332 136332 136332 136332 136332 136332 136332 136332 136332 136332 136332 136332 136332 136332 136332 136332 136332 136332 136332 136332 136332 136332 136332 136332 136332 136332 136332 136332 136332 136332 136332 136332 136332 136332 136332 136332 136332 136332 136332 136332 136332 136332 136332 136332 136332 136332 136332 136332 136332 136332 136332 136332 136332 136332 136332 136332 136332 136332 136332 136332 136332 136332 136332 136332 136332 136332 136332 136332 136332 136332 136332 136332 136332 136332 136332 136332 136332 136332 136332 136332 136332 136332 136332 136332 136332 136332 136332 136332 136332 136332 136332 136332 136332 136332 136332 136332 136332 136332 136332 136332 136332 136332 136332 136332 136332 136332 136332 136332 136332 136332 136332 136332 136332 136332 136332 136332 136332 136332 136332 136332 136332 136332 136332 136332 136332 136332 136332 136332 
0 0 0 0 0 0 0 0 0 0 0 0 0 0 0 0 0 602 602 10333 13719 24836 24836 26243 58785 90155 110948 158573 176181 185645 185841 195580 196461 196461 201952 205094 205523 205523 205523 206514 206607 206607 206607 206607 206607 206607 206607 206607 206607 206607 206607 206607 206607 206607 206607 206607 206607 206607 206607 206607 206607 206607 206607 206607 206607 206607 206607 206607 206607 206607 206607 206607 206607 206607 206607 206607 206607 206607 206607 206607 206607 206607 206607 206607 206607 206607 206607 206607 206607 206607 206607 206607 206607 206607 206607 206607 206607 206607 206607 206607 206607 206607 206607 206607 206607 206607 206607 206607 206607 206607 206607 206607 206607 206607 206607 206607 206607 206607 206607 206607 206607 206607 206607 206607 206607 206607 206607 206607 206607 206607 206607 206607 206607 206607 206607 206607 206607 206607 206607 206607 206607 206607 206607 206607 206607 206607 206607 206607 206607 206607 206607 206607 206607 206607 206607 206607 206607 206607 206607 206607 206607 206607 206607 206607 206607 206607 206607 206607 206607 206607 206607 206607 206607 206607 206607 206607 206607 206607 206607 206607 206607 206607 206607 206607 206607 206607 206607 206607 206607 206607 206607 206607 206607 206607 206607 206607 206607 206607 206607 206607 206607 
0 0 0 0 0 0 0 0 0 0 0 0 0 0 0 0 0 77 1073 14335 14335 14335 14335 14416 18962 26404 26404 28243 50808 57543 72427 102934 159432 171485 183895 212392 214483 215124 216370 216458 216481 216836 218827 218918 218918 218918 218918 218918 218918 218918 218918 218918 218918 218918 218918 218918 218918 218918 218918 218918 218918 218918 218918 218918 218918 218918 218918 218918 218918 218918 218918 218918 218918 218918 218918 218918 218918 218918 218918 218918 218918 218918 218918 218918 218918 218918 218918 218918 218918 218918 218918 218918 218918 218918 218918 218918 218918 218918 218918 218918 218918 218918 218918 218918 218918 218918 218918 218918 218918 218918 218918 218918 218918 218918 218918 218918 218918 218918 218918 218918 218918 218918 218918 218918 218918 218918 218918 218918 218918 218918 218918 218918 218918 218918 218918 218918 218918 218918 218918 218918 218918 218918 218918 218918 218918 218918 218918 218918 218918 218918 218918 218918 218918 218918 218918 218918 218918 218918 218918 218918 218918 218918 218918 218918 218918 218918 218918 218918 218918 218918 218918 218918 218918 218918 218918 218918 218918 218918 218918 218918 218918 218918 218918 218918 218918 218918 218918 218918 218918 218918 218918 218918 218918 218918 218918 218918 218918 218918 218918 218918 218918 
0 0 0 0 0 0 0 0 0 0 0 0 0 0 0 0 0 0 439 4631 4631 4631 9781 16157 21558 22891 37246 51132 62555 77507 122026 134360 167045 175050 175337 177473 182199 186036 186373 192573 192573 195967 196062 196146 196146 196146 196146 196146 196146 196146 196146 196146 196146 196146 196146 196146 196146 196146 196146 196146 196146 196146 196146 196146 196146 196146 196146 196146 196146 196146 196146 196146 196146 196146 196146 196146 196146 196146 196146 196146 196146 196146 196146 196146 196146 196146 196146 196146 196146 196146 196146 196146 196146 196146 196146 196146 196146 196146 196146 196146 196146 196146 196146 196146 196146 196146 196146 196146 196146 196146 196146 196146 196146 196146 196146 196146 196146 196146 196146 196146 196146 196146 196146 196146 196146 196146 196146 196146 196146 196146 196146 196146 196146 196146 196146 196146 196146 196146 196146 196146 196146 196146 196146 196146 196146 196146 196146 196146 196146 196146 196146 196146 196146 196146 196146 196146 196146 196146 196146 196146 196146 196146 196146 196146 196146 196146 196146 196146 196146 196146 196146 196146 196146 196146 196146 196146 196146 196146 196146 196146 196146 196146 196146 196146 196146 196146 196146 196146 196146 196146 196146 196146 196146 196146 196146 196146 196146 196146 196146 196146 196146 
0 0 0 0 0 0 0 0 0 0 0 0 0 0 0 0 0 0 0 4518 5135 5135 5135 10433 15353 32968 43064 57225 71220 71480 74598 97475 101802 106192 114638 114638 116433 116433 116433 116433 116433 116433 116923 116923 116923 116923 122187 122187 122187 122187 122187 122187 122187 122187 122187 122187 122187 122187 122187 122187 122187 122187 122187 122187 122187 122187 122187 122187 122187 122187 122187 122187 122187 122187 122187 122187 122187 122187 122187 122187 122187 122187 122187 122187 122187 122187 122187 122187 122187 122187 122187 122187 122187 122187 122187 122187 122187 122187 122187 122187 122187 122187 122187 122187 122187 122187 122187 122187 122187 122187 122187 122187 122187 122187 122187 122187 122187 122187 122187 122187 122187 122187 122187 122187 122187 122187 122187 122187 122187 122187 122187 122187 122187 122187 122187 122187 122187 122187 122187 122187 122187 122187 122187 122187 122187 122187 122187 122187 122187 122187 122187 122187 122187 122187 122187 122187 122187 122187 122187 122187 122187 122187 122187 122187 122187 122187 122187 122187 122187 122187 122187 122187 122187 122187 122187 122187 122187 122187 122187 122187 122187 122187 122187 122187 122187 122187 122187 122187 122187 122187 122187 122187 122187 122187 122187 122187 122187 122187 122187 122187 122187 
0 0 0 0 0 0 0 0 0 0 0 0 0 0 0 0 0 0 82 82 5503 5503 5503 12831 12918 16025 16120 32569 33028 43204 55659 62586 74888 75380 82441 89881 100659 114156 125947 131884 145919 145919 147067 147589 150928 161762 181156 182950 183096 183096 183096 183096 183096 183096 183096 183096 183096 183096 183096 183096 183096 183096 183096 183096 183096 183096 183096 183096 183096 183096 183096 183096 183096 183096 183096 183096 183096 183096 183096 183096 183096 183096 183096 183096 183096 183096 183096 183096 183096 183096 183096 183096 183096 183096 183096 183096 183096 183096 183096 183096 183096 183096 183096 183096 183096 183096 183096 183096 183096 183096 183096 183096 183096 183096 183096 183096 183096 183096 183096 183096 183096 183096 183096 183096 183096 183096 183096 183096 183096 183096 183096 183096 183096 183096 183096 183096 183096 183096 183096 183096 183096 183096 183096 183096 183096 183096 183096 183096 183096 183096 183096 183096 183096 183096 183096 183096 183096 183096 183096 183096 183096 183096 183096 183096 183096 183096 183096 183096 183096 183096 183096 183096 183096 183096 183096 183096 183096 183096 183096 183096 183096 183096 183096 183096 183096 183096 183096 183096 183096 183096 183096 183096 183096 183096 183096 183096 183096 183096 183096 183096 183096 
0 0 0 0 0 0 0 0 0 0 0 0 0 0 0 0 0 0 1792 3272 3353 3353 3353 3353 3356 6249 6249 16928 21727 48853 75044 89605 116131 134652 166331 168769 169263 169263 169263 169263 169544 169955 170298 170298 170390 170390 170390 170390 170390 170390 170483 170483 170483 170483 170483 170575 170575 170575 170575 170575 170575 170575 170575 170575 170575 170575 170575 170575 170575 170575 170575 170575 170575 170575 170575 170575 170575 170575 170575 170575 170575 170575 170575 170575 170575 170575 170575 170575 170575 170575 170575 170575 170575 170575 170575 170575 170575 170575 170575 170575 170575 170575 170575 170575 170575 170575 170575 170575 170575 170575 170575 170575 170575 170575 170575 170575 170575 170575 170575 170575 170575 170575 170575 170575 170575 170575 170575 170575 170575 170575 170575 170575 170575 170575 170575 170575 170575 170575 170575 170575 170575 170575 170575 170575 170575 170575 170575 170575 170575 170575 170575 170575 170575 170575 170575 170575 170575 170575 170575 170575 170575 170575 170575 170575 170575 170575 170575 170575 170575 170575 170575 170575 170575 170575 170575 170575 170575 170575 170575 170575 170575 170575 170575 170575 170575 170575 170575 170575 170575 170575 170575 170575 170575 170575 170575 170575 170575 170575 170575 170575 170575 
0 0 0 0 0 0 0 0 0 0 0 0 0 0 0 0 0 1987 1987 2076 10567 19323 19323 19324 23605 28314 33710 42049 47202 62265 77861 129889 162686 188009 208065 211825 212800 213276 215021 216219 217110 217479 217722 217722 217722 217722 217797 217797 217797 217797 217797 217797 217797 217797 217797 217797 217797 217797 217797 217797 217797 217797 217797 217797 217797 217797 217797 217797 217797 217797 217797 217797 217797 217797 217797 217797 217797 217797 217797 217797 217797 217797 217797 217797 217797 217797 217797 217797 217797 217797 217797 217797 217797 217797 217797 217797 217797 217797 217797 217797 217797 217797 217797 217797 217797 217797 217797 217797 217797 217797 217797 217797 217797 217797 217797 217797 217797 217797 217797 217797 217797 217797 217797 217797 217797 217797 217797 217797 217797 217797 217797 217797 217797 217797 217797 217797 217797 217797 217797 217797 217797 217797 217797 217797 217797 217797 217797 217797 217797 217797 217797 217797 217797 217797 217797 217797 217797 217797 217797 217797 217797 217797 217797 217797 217797 217797 217797 217797 217797 217797 217797 217797 217797 217797 217797 217797 217797 217797 217797 217797 217797 217797 217797 217797 217797 217797 217797 217797 217797 217797 217797 217797 217797 217797 217797 217797 217797 217797 217797 217797 217797 
0 0 0 0 0 0 0 0 0 0 0 0 0 0 0 0 0 2034 3211 3211 16295 16295 18883 28126 74086 88239 103204 108131 122474 141273 160626 177502 177502 184538 188371 190729 190923 190923 190923 190923 191016 191016 191016 191016 191016 191016 191016 191016 191016 191016 191016 191016 191016 191016 191016 191016 191016 191016 191016 191016 191016 191016 191016 191016 191016 191016 191016 191016 191016 191016 191016 191016 191016 191016 191016 191016 191016 191016 191016 191016 191016 191016 191016 191016 191016 191016 191016 191016 191016 191016 191016 191016 191016 191016 191016 191016 191016 191016 191016 191016 191016 191016 191016 191016 191016 191016 191016 191016 191016 191016 191016 191016 191016 191016 191016 191016 191016 191016 191016 191016 191016 191016 191016 191016 191016 191016 191016 191016 191016 191016 191016 191016 191016 191016 191016 191016 191016 191016 191016 191016 191016 191016 191016 191016 191016 191016 191016 191016 191016 191016 191016 191016 191016 191016 191016 191016 191016 191016 191016 191016 191016 191016 191016 191016 191016 191016 191016 191016 191016 191016 191016 191016 191016 191016 191016 191016 191016 191016 191016 191016 191016 191016 191016 191016 191016 191016 191016 191016 191016 191016 191016 191016 191016 191016 191016 191016 191016 191016 191016 191016 191016 
0 0 0 0 0 0 0 0 0 0 0 0 0 0 0 0 0 6386 20634 26299 37720 53679 76310 94798 138939 158557 173700 182896 183184 183320 186519 186592 187176 191234 191562 192955 192955 193197 193197 193197 193197 193197 193197 193197 193197 193197 193197 193197 193197 193197 193197 193197 193197 193197 193197 193197 193197 193197 193197 193197 193197 193197 193197 193197 193197 193197 193197 193197 193197 193197 193197 193197 193197 193197 193197 193197 193197 193197 193197 193197 193197 193197 193197 193197 193197 193197 193197 193197 193197 193197 193197 193197 193197 193197 193197 193197 193197 193197 193197 193197 193197 193197 193197 193197 193197 193197 193197 193197 193197 193197 193197 193197 193197 193197 193197 193197 193197 193197 193197 193197 193197 193197 193197 193197 193197 193197 193197 193197 193197 193197 193197 193197 193197 193197 193197 193197 193197 193197 193197 193197 193197 193197 193197 193197 193197 193197 193197 193197 193197 193197 193197 193197 193197 193197 193197 193197 193197 193197 193197 193197 193197 193197 193197 193197 193197 193197 193197 193197 193197 193197 193197 193197 193197 193197 193197 193197 193197 193197 193197 193197 193197 193197 193197 193197 193197 193197 193197 193197 193197 193197 193197 193197 193197 193197 193197 193197 193197 193197 193197 193197 193197 
0 0 0 0 0 0 0 0 0 0 0 0 0 0 0 0 0 0 11198 11198 11412 11413 17912 24159 28795 31798 43355 51492 61242 94713 123399 140967 165770 183717 192581 193276 194009 195807 196329 196475 196729 196805 196805 199294 200926 200926 200999 200999 201087 201087 201087 201087 201087 201087 201087 201087 201087 201087 201087 201087 201087 201087 201087 201087 201087 201087 201087 201087 201087 201087 201087 201087 201087 201087 201087 201087 201087 201087 201087 201087 201087 201087 201087 201087 201087 201087 201087 201087 201087 201087 201087 201087 201087 201087 201087 201087 201087 201087 201087 201087 201087 201087 201087 201087 201087 201087 201087 201087 201087 201087 201087 201087 201087 201087 201087 201087 201087 201087 201087 201087 201087 201087 201087 201087 201087 201087 201087 201087 201087 201087 201087 201087 201087 201087 201087 201087 201087 201087 201087 201087 201087 201087 201087 201087 201087 201087 201087 201087 201087 201087 201087 201087 201087 201087 201087 201087 201087 201087 201087 201087 201087 201087 201087 201087 201087 201087 201087 201087 201087 201087 201087 201087 201087 201087 201087 201087 201087 201087 201087 201087 201087 201087 201087 201087 201087 201087 201087 201087 201087 201087 201087 201087 201087 201087 201087 201087 201087 201087 201087 201087 201087 
0 0 0 0 0 0 0 0 0 0 0 0 0 0 0 0 316 3029 3029 3029 6672 6672 6672 19532 19624 37231 39226 42780 52261 67640 85934 105846 123501 141813 147857 149718 153016 163664 163796 163796 163889 164180 164180 164363 164363 164363 164363 164363 164363 164363 164363 164363 164363 164363 164506 164506 164506 164506 164506 164506 164506 164506 164506 164506 164506 164506 164506 164506 164506 164506 164506 164506 164506 164506 164506 164506 164506 164506 164506 164506 164506 164506 164506 164506 164506 164506 164506 164506 164506 164506 164506 164506 164506 164506 164506 164506 164506 164506 164506 164506 164506 164506 164506 164506 164506 164506 164506 164506 164506 164506 164506 164506 164506 164506 164506 164506 164506 164506 164506 164506 164506 164506 164506 164506 164506 164506 164506 164506 164506 164506 164506 164506 164506 164506 164506 164506 164506 164506 164506 164506 164506 164506 164506 164506 164506 164506 164506 164506 164506 164506 164506 164506 164506 164506 164506 164506 164506 164506 164506 164506 164506 164506 164506 164506 164506 164506 164506 164506 164506 164506 164506 164506 164506 164506 164506 164506 164506 164506 164506 164506 164506 164506 164506 164506 164506 164506 164506 164506 164506 164506 164506 164506 164506 164506 164506 164506 164506 164506 164506 164506 164506 
0 0 0 0 0 0 0 0 0 0 0 0 0 0 0 0 0 0 0 1240 8349 10291 10291 19472 38293 40145 40958 55056 66022 70813 111818 121395 143289 151344 161261 161992 168128 170205 171078 173345 173345 178583 178674 178674 178674 178674 178674 178675 179267 179267 179267 179267 179267 179267 179267 179267 179267 179267 179267 179267 179267 179267 179267 179267 179267 179267 179267 179267 179267 179267 179267 179267 179267 179267 179267 179267 179267 179267 179267 179267 179267 179267 179267 179267 179267 179267 179267 179267 179267 179267 179267 179267 179267 179267 179267 179267 179267 179267 179267 179267 179267 179267 179267 179267 179267 179267 179267 179267 179267 179267 179267 179267 179267 179267 179267 179267 179267 179267 179267 179267 179267 179267 179267 179267 179267 179267 179267 179267 179267 179267 179267 179267 179267 179267 179267 179267 179267 179267 179267 179267 179267 179267 179267 179267 179267 179267 179267 179267 179267 179267 179267 179267 179267 179267 179267 179267 179267 179267 179267 179267 179267 179267 179267 179267 179267 179267 179267 179267 179267 179267 179267 179267 179267 179267 179267 179267 179267 179267 179267 179267 179267 179267 179267 179267 179267 179267 179267 179267 179267 179267 179267 179267 179267 179267 179267 179267 179267 179267 179267 179267 179267 
0 0 0 0 0 0 0 0 0 0 0 0 0 0 0 0 0 0 0 2538 3709 3955 3955 3956 17103 43078 57583 77524 97928 106513 130825 142564 152773 154842 155026 155026 155587 155587 155587 155587 155587 155587 158930 158930 158930 158930 158930 158930 158930 158930 158930 158930 158930 158930 158930 158930 158930 158930 158930 158930 158930 158930 158930 158930 158930 158930 158930 158930 158930 158930 158930 158930 158930 158930 158930 158930 158930 158930 158930 158930 158930 158930 158930 158930 158930 158930 158930 158930 158930 158930 158930 158930 158930 158930 158930 158930 158930 158930 158930 158930 158930 158930 158930 158930 158930 158930 158930 158930 158930 158930 158930 158930 158930 158930 158930 158930 158930 158930 158930 158930 158930 158930 158930 158930 158930 158930 158930 158930 158930 158930 158930 158930 158930 158930 158930 158930 158930 158930 158930 158930 158930 158930 158930 158930 158930 158930 158930 158930 158930 158930 158930 158930 158930 158930 158930 158930 158930 158930 158930 158930 158930 158930 158930 158930 158930 158930 158930 158930 158930 158930 158930 158930 158930 158930 158930 158930 158930 158930 158930 158930 158930 158930 158930 158930 158930 158930 158930 158930 158930 158930 158930 158930 158930 158930 158930 158930 158930 158930 158930 158930 158930 
0 0 0 0 0 0 0 0 0 0 0 0 0 0 0 0 0 81 81 3794 3989 3989 3989 8307 26390 32057 41872 64671 80652 85329 105905 122943 127545 129280 148576 151568 152154 154347 154347 154347 154347 154347 154421 154421 154421 154421 154421 154421 154421 154421 154421 154421 154421 154421 154421 154421 154421 154421 154421 154421 154421 154421 154421 154421 154421 154421 154421 154421 154421 154421 154421 154421 154421 154421 154421 154421 154421 154421 154421 154421 154421 154421 154421 154421 154421 154421 154421 154421 154421 154421 154421 154421 154421 154421 154421 154421 154421 154421 154421 154421 154421 154421 154421 154421 154421 154421 154421 154421 154421 154421 154421 154421 154421 154421 154421 154421 154421 154421 154421 154421 154421 154421 154421 154421 154421 154421 154421 154421 154421 154421 154421 154421 154421 154421 154421 154421 154421 154421 154421 154421 154421 154421 154421 154421 154421 154421 154421 154421 154421 154421 154421 154421 154421 154421 154421 154421 154421 154421 154421 154421 154421 154421 154421 154421 154421 154421 154421 154421 154421 154421 154421 154421 154421 154421 154421 154421 154421 154421 154421 154421 154421 154421 154421 154421 154421 154421 154421 154421 154421 154421 154421 154421 154421 154421 154421 154421 154421 154421 154421 154421 154421 
0 0 0 0 0 0 0 0 0 0 0 0 0 0 0 0 0 599 1725 3685 9133 37729 48469 59191 81516 93322 109223 120827 132574 145558 152448 167609 189384 197474 213461 214743 215035 218021 218021 218216 218216 218297 218297 218297 218297 218297 218297 218297 218297 218297 218297 218297 218297 218297 218297 218297 218297 218297 218297 218297 218297 218297 218297 218297 218297 218297 218297 218297 218297 218297 218297 218297 218297 218297 218297 218297 218297 218297 218297 218297 218297 218297 218297 218297 218297 218297 218297 218297 218297 218297 218297 218297 218297 218297 218297 218297 218297 218297 218297 218297 218297 218297 218297 218297 218297 218297 218297 218297 218297 218297 218297 218297 218297 218297 218297 218297 218297 218297 218297 218297 218297 218297 218297 218297 218297 218297 218297 218297 218297 218297 218297 218297 218297 218297 218297 218297 218297 218297 218297 218297 218297 218297 218297 218297 218297 218297 218297 218297 218297 218297 218297 218297 218297 218297 218297 218297 218297 218297 218297 218297 218297 218297 218297 218297 218297 218297 218297 218297 218297 218297 218297 218297 218297 218297 218297 218297 218297 218297 218297 218297 218297 218297 218297 218297 218297 218297 218297 218297 218297 218297 218297 218297 218297 218297 218297 218297 218297 218297 218297 218297 218297 
0 0 0 0 0 0 0 0 0 0 0 0 0 0 0 0 0 0 0 0 484 1774 13219 14430 28566 53799 64698 71000 83237 109068 111116 132690 153646 155174 162906 169670 171896 171896 171896 171896 171896 171896 173593 173593 173593 173593 173593 173593 173593 173593 173593 173593 173593 173593 173593 173593 173593 173593 173593 173593 173593 173593 173593 173593 173593 173593 173593 173593 173593 173593 173593 173593 173593 173593 173593 173593 173593 173593 173593 173593 173593 173593 173593 173593 173593 173593 173593 173593 173593 173593 173593 173593 173593 173593 173593 173593 173593 173593 173593 173593 173593 173593 173593 173593 173593 173593 173593 173593 173593 173593 173593 173593 173593 173593 173593 173593 173593 173593 173593 173593 173593 173593 173593 173593 173593 173593 173593 173593 173593 173593 173593 173593 173593 173593 173593 173593 173593 173593 173593 173593 173593 173593 173593 173593 173593 173593 173593 173593 173593 173593 173593 173593 173593 173593 173593 173593 173593 173593 173593 173593 173593 173593 173593 173593 173593 173593 173593 173593 173593 173593 173593 173593 173593 173593 173593 173593 173593 173593 173593 173593 173593 173593 173593 173593 173593 173593 173593 173593 173593 173593 173593 173593 173593 173593 173593 173593 173593 173593 173593 173593 173593 
0 0 0 0 0 0 0 0 0 0 0 0 0 0 0 0 0 427 9003 9003 10764 10764 28525 42138 69795 89739 93427 96134 96225 97788 124574 146146 157918 157918 159312 163370 168247 168247 168248 168248 168426 168426 169720 169720 169720 169720 169720 169720 169720 169720 169720 169720 169720 169720 169720 169720 169720 169720 169720 169720 169720 169720 169720 169720 169720 169720 169720 169720 169720 169720 169720 169720 169720 169720 169720 169720 169720 169720 169720 169720 169720 169720 169720 169720 169720 169720 169720 169720 169720 169720 169720 169720 169720 169720 169720 169720 169720 169720 169720 169720 169720 169720 169720 169720 169720 169720 169720 169720 169720 169720 169720 169720 169720 169720 169720 169720 169720 169720 169720 169720 169720 169720 169720 169720 169720 169720 169720 169720 169720 169720 169720 169720 169720 169720 169720 169720 169720 169720 169720 169720 169720 169720 169720 169720 169720 169720 169720 169720 169720 169720 169720 169720 169720 169720 169720 169720 169720 169720 169720 169720 169720 169720 169720 169720 169720 169720 169720 169720 169720 169720 169720 169720 169720 169720 169720 169720 169720 169720 169720 169720 169720 169720 169720 169720 169720 169720 169720 169720 169720 169720 169720 169720 169720 169720 169720 169720 169720 169720 169720 169720 169720 
0 0 0 0 0 0 0 0 0 0 0 0 0 0 0 0 0 0 3190 3664 9081 10446 10447 25651 46178 61693 89973 102381 112367 123500 138195 165645 175213 185585 187128 191999 191999 192895 195381 195381 195459 195459 195459 195547 195547 195640 195640 195640 195640 195640 195640 195640 195640 195640 195640 195640 195640 195640 195640 195640 195640 195640 195640 195640 195640 195640 195640 195640 195640 195640 195640 195640 195640 195640 195640 195640 195640 195640 195640 195640 195640 195640 195640 195640 195640 195640 195640 195640 195640 195640 195640 195640 195640 195640 195640 195640 195640 195640 195640 195640 195640 195640 195640 195640 195640 195640 195640 195640 195640 195640 195640 195640 195640 195640 195640 195640 195640 195640 195640 195640 195640 195640 195640 195640 195640 195640 195640 195640 195640 195640 195640 195640 195640 195640 195640 195640 195640 195640 195640 195640 195640 195640 195640 195640 195640 195640 195640 195640 195640 195640 195640 195640 195640 195640 195640 195640 195640 195640 195640 195640 195640 195640 195640 195640 195640 195640 195640 195640 195640 195640 195640 195640 195640 195640 195640 195640 195640 195640 195640 195640 195640 195640 195640 195640 195640 195640 195640 195640 195640 195640 195640 195640 195640 195640 195640 195640 195640 195640 195640 195640 195640 
0 0 0 0 0 0 0 0 0 0 0 0 0 0 0 0 0 0 10974 16407 22324 24387 29418 42387 59439 68215 88542 109427 125508 131665 153023 162412 164056 174999 179795 187569 187711 188991 189945 189945 190279 190712 190712 194600 194600 194600 194600 194600 194600 194600 194600 194600 194600 194600 194600 194600 194600 194600 194600 194600 194600 194600 194600 194600 194600 194600 194600 194600 194600 194600 194600 194600 194600 194600 194600 194600 194600 194600 194600 194600 194600 194600 194600 194600 194600 194600 194600 194600 194600 194600 194600 194600 194600 194600 194600 194600 194600 194600 194600 194600 194600 194600 194600 194600 194600 194600 194600 194600 194600 194600 194600 194600 194600 194600 194600 194600 194600 194600 194600 194600 194600 194600 194600 194600 194600 194600 194600 194600 194600 194600 194600 194600 194600 194600 194600 194600 194600 194600 194600 194600 194600 194600 194600 194600 194600 194600 194600 194600 194600 194600 194600 194600 194600 194600 194600 194600 194600 194600 194600 194600 194600 194600 194600 194600 194600 194600 194600 194600 194600 194600 194600 194600 194600 194600 194600 194600 194600 194600 194600 194600 194600 194600 194600 194600 194600 194600 194600 194600 194600 194600 194600 194600 194600 194600 194600 194600 194600 194600 194600 194600 194600 
0 0 0 0 0 0 0 0 0 0 0 0 0 0 0 0 0 423 2384 9464 9464 18176 23694 34094 47800 62013 77048 91950 107071 108763 113057 128411 149447 151443 151534 151722 151909 151909 152902 152902 152902 152902 153345 153345 153345 153345 153345 153345 153345 153345 153345 153345 153345 153345 153345 153345 153345 153345 153345 153345 153345 153345 153345 153345 153345 153345 153345 153345 153345 153345 153345 153345 153345 153345 153345 153345 153345 153345 153345 153345 153345 153345 153345 153345 153345 153345 153345 153345 153345 153345 153345 153345 153345 153345 153345 153345 153345 153345 153345 153345 153345 153345 153345 153345 153345 153345 153345 153345 153345 153345 153345 153345 153345 153345 153345 153345 153345 153345 153345 153345 153345 153345 153345 153345 153345 153345 153345 153345 153345 153345 153345 153345 153345 153345 153345 153345 153345 153345 153345 153345 153345 153345 153345 153345 153345 153345 153345 153345 153345 153345 153345 153345 153345 153345 153345 153345 153345 153345 153345 153345 153345 153345 153345 153345 153345 153345 153345 153345 153345 153345 153345 153345 153345 153345 153345 153345 153345 153345 153345 153345 153345 153345 153345 153345 153345 153345 153345 153345 153345 153345 153345 153345 153345 153345 153345 153345 153345 153345 153345 153345 153345 
0 0 0 0 0 0 0 0 0 0 0 0 0 0 0 0 0 0 88 6274 6274 8230 14308 26055 30248 42534 42616 48168 56449 62260 72523 106694 130095 134486 135943 157153 167274 176019 183453 185562 187621 187705 188853 188853 190883 194671 194671 194671 194763 194763 194763 194763 194796 194796 194796 194890 194890 194890 194890 194890 194890 194890 194890 194890 194890 194890 194890 194890 194890 194890 194890 194890 194890 194890 194890 194890 194890 194890 194890 194890 194890 194890 194890 194890 194890 194890 194890 194890 194890 194890 194890 194890 194890 194890 194890 194890 194890 194890 194890 194890 194890 194890 194890 194890 194890 194890 194890 194890 194890 194890 194890 194890 194890 194890 194890 194890 194890 194890 194890 194890 194890 194890 194890 194890 194890 194890 194890 194890 194890 194890 194890 194890 194890 194890 194890 194890 194890 194890 194890 194890 194890 194890 194890 194890 194890 194890 194890 194890 194890 194890 194890 194890 194890 194890 194890 194890 194890 194890 194890 194890 194890 194890 194890 194890 194890 194890 194890 194890 194890 194890 194890 194890 194890 194890 194890 194890 194890 194890 194890 194890 194890 194890 194890 194890 194890 194890 194890 194890 194890 194890 194890 194890 194890 194890 194890 194890 194890 194890 194890 194890 194890 
0 0 0 0 0 0 0 0 0 0 0 0 0 0 0 0 0 217 217 7579 12039 12039 12039 37742 47240 75743 95092 107562 107562 113715 114537 114632 124166 132564 132654 133029 137717 137794 137794 137794 137794 137879 138588 138588 138588 138588 138588 138588 138588 138588 138588 138588 138588 138588 138588 138588 138588 138588 138588 138588 138588 138588 138588 138588 138588 138588 138588 138588 138588 138588 138588 138588 138588 138588 138588 138588 138588 138588 138588 138588 138588 138588 138588 138588 138588 138588 138588 138588 138588 138588 138588 138588 138588 138588 138588 138588 138588 138588 138588 138588 138588 138588 138588 138588 138588 138588 138588 138588 138588 138588 138588 138588 138588 138588 138588 138588 138588 138588 138588 138588 138588 138588 138588 138588 138588 138588 138588 138588 138588 138588 138588 138588 138588 138588 138588 138588 138588 138588 138588 138588 138588 138588 138588 138588 138588 138588 138588 138588 138588 138588 138588 138588 138588 138588 138588 138588 138588 138588 138588 138588 138588 138588 138588 138588 138588 138588 138588 138588 138588 138588 138588 138588 138588 138588 138588 138588 138588 138588 138588 138588 138588 138588 138588 138588 138588 138588 138588 138588 138588 138588 138588 138588 138588 138588 138588 138588 138588 138588 138588 138588 138588 
0 0 0 0 0 0 0 0 0 0 0 0 0 0 0 0 0 212 3724 5416 10521 14718 17847 32215 60213 67561 90759 110440 116648 148638 158748 172307 181436 188007 189021 195637 196668 197112 197112 197112 197112 197112 197112 197112 197112 197112 197112 197112 197112 197112 197112 197112 197112 197112 197112 197112 197112 197112 197112 197112 197112 197112 197112 197112 197112 197112 197112 197112 197112 197112 197112 197112 197112 197112 197112 197112 197112 197112 197112 197112 197112 197112 197112 197112 197112 197112 197112 197112 197112 197112 197112 197112 197112 197112 197112 197112 197112 197112 197112 197112 197112 197112 197112 197112 197112 197112 197112 197112 197112 197112 197112 197112 197112 197112 197112 197112 197112 197112 197112 197112 197112 197112 197112 197112 197112 197112 197112 197112 197112 197112 197112 197112 197112 197112 197112 197112 197112 197112 197112 197112 197112 197112 197112 197112 197112 197112 197112 197112 197112 197112 197112 197112 197112 197112 197112 197112 197112 197112 197112 197112 197112 197112 197112 197112 197112 197112 197112 197112 197112 197112 197112 197112 197112 197112 197112 197112 197112 197112 197112 197112 197112 197112 197112 197112 197112 197112 197112 197112 197112 197112 197112 197112 197112 197112 197112 197112 197112 197112 197112 197112 197112 
0 0 0 0 0 0 0 0 0 0 0 0 0 0 0 0 0 1915 2552 2552 8583 21885 21885 27621 32601 46941 65099 69095 69185 79142 115303 131135 142869 157593 158015 162452 162457 164448 164934 165025 166608 166950 166950 166950 166950 166950 166950 166950 167110 167110 167110 167110 167110 167110 167110 167110 167110 167110 167110 167110 167110 167110 167110 167110 167110 167110 167110 167110 167110 167110 167110 167110 167110 167110 167110 167110 167110 167110 167110 167110 167110 167110 167110 167110 167110 167110 167110 167110 167110 167110 167110 167110 167110 167110 167110 167110 167110 167110 167110 167110 167110 167110 167110 167110 167110 167110 167110 167110 167110 167110 167110 167110 167110 167110 167110 167110 167110 167110 167110 167110 167110 167110 167110 167110 167110 167110 167110 167110 167110 167110 167110 167110 167110 167110 167110 167110 167110 167110 167110 167110 167110 167110 167110 167110 167110 167110 167110 167110 167110 167110 167110 167110 167110 167110 167110 167110 167110 167110 167110 167110 167110 167110 167110 167110 167110 167110 167110 167110 167110 167110 167110 167110 167110 167110 167110 167110 167110 167110 167110 167110 167110 167110 167110 167110 167110 167110 167110 167110 167110 167110 167110 167110 167110 167110 167110 167110 167110 167110 167110 167110 167110 
0 0 0 0 0 0 0 0 0 0 0 0 0 0 0 0 0 0 488 16462 16462 24692 40555 40555 40851 61468 63052 70580 98982 113827 113827 130490 138602 151765 154167 158829 160614 162199 164726 175253 175506 175506 177072 177072 177072 177072 177072 177162 177162 177805 177805 177805 177805 177805 177805 177805 177805 177805 177805 177805 177805 177805 177805 177805 177805 177805 177805 177805 177805 177805 177805 177805 177805 177805 177805 177805 177805 177805 177805 177805 177805 177805 177805 177805 177805 177805 177805 177805 177805 177805 177805 177805 177805 177805 177805 177805 177805 177805 177805 177805 177805 177805 177805 177805 177805 177805 177805 177805 177805 177805 177805 177805 177805 177805 177805 177805 177805 177805 177805 177805 177805 177805 177805 177805 177805 177805 177805 177805 177805 177805 177805 177805 177805 177805 177805 177805 177805 177805 177805 177805 177805 177805 177805 177805 177805 177805 177805 177805 177805 177805 177805 177805 177805 177805 177805 177805 177805 177805 177805 177805 177805 177805 177805 177805 177805 177805 177805 177805 177805 177805 177805 177805 177805 177805 177805 177805 177805 177805 177805 177805 177805 177805 177805 177805 177805 177805 177805 177805 177805 177805 177805 177805 177805 177805 177805 177805 177805 177805 177805 177805 177805 
0 0 0 0 0 0 0 0 0 0 0 0 0 0 0 0 0 0 0 0 13286 13286 22128 29112 35107 55194 68733 69193 83182 105464 137390 166302 173309 175200 183145 183145 183554 183554 183554 183978 186172 195155 195155 195155 195155 195155 195155 195155 195155 195155 195155 195155 195155 195155 195155 195155 195155 195155 195155 195155 195155 195155 195155 195155 195155 195155 195155 195155 195155 195155 195155 195155 195155 195155 195155 195155 195155 195155 195155 195155 195155 195155 195155 195155 195155 195155 195155 195155 195155 195155 195155 195155 195155 195155 195155 195155 195155 195155 195155 195155 195155 195155 195155 195155 195155 195155 195155 195155 195155 195155 195155 195155 195155 195155 195155 195155 195155 195155 195155 195155 195155 195155 195155 195155 195155 195155 195155 195155 195155 195155 195155 195155 195155 195155 195155 195155 195155 195155 195155 195155 195155 195155 195155 195155 195155 195155 195155 195155 195155 195155 195155 195155 195155 195155 195155 195155 195155 195155 195155 195155 195155 195155 195155 195155 195155 195155 195155 195155 195155 195155 195155 195155 195155 195155 195155 195155 195155 195155 195155 195155 195155 195155 195155 195155 195155 195155 195155 195155 195155 195155 195155 195155 195155 195155 195155 195155 195155 195155 195155 195155 195155 
0 0 0 0 0 0 0 0 0 0 0 0 0 0 0 0 0 0 4754 4754 4754 4837 4982 4984 10837 14738 31347 33326 35651 71372 96823 125230 148827 158915 169773 180652 186586 186773 188769 189212 189504 189504 189504 189504 189504 189504 189504 189504 189504 189504 189504 189504 189504 189504 189504 189504 189504 189504 189504 189504 189504 189504 189504 189504 189504 189504 189504 189504 189504 189504 189504 189504 189504 189504 189504 189504 189504 189504 189504 189504 189504 189504 189504 189504 189504 189504 189504 189504 189504 189504 189504 189504 189504 189504 189504 189504 189504 189504 189504 189504 189504 189504 189504 189504 189504 189504 189504 189504 189504 189504 189504 189504 189504 189504 189504 189504 189504 189504 189504 189504 189504 189504 189504 189504 189504 189504 189504 189504 189504 189504 189504 189504 189504 189504 189504 189504 189504 189504 189504 189504 189504 189504 189504 189504 189504 189504 189504 189504 189504 189504 189504 189504 189504 189504 189504 189504 189504 189504 189504 189504 189504 189504 189504 189504 189504 189504 189504 189504 189504 189504 189504 189504 189504 189504 189504 189504 189504 189504 189504 189504 189504 189504 189504 189504 189504 189504 189504 189504 189504 189504 189504 189504 189504 189504 189504 189504 189504 189504 189504 189504 189504 
0 0 0 0 0 0 0 0 0 0 0 0 0 0 0 0 0 0 0 0 8536 8537 11972 20175 20455 25852 28989 34168 52211 59485 85945 114215 151575 175136 180042 185150 193667 194959 194959 195088 195088 195088 195088 195088 195088 195088 200351 200443 200443 200443 200443 200443 200443 200443 200443 200443 200443 200443 200443 200443 200443 200443 200443 200443 200443 200443 200443 200443 200443 200443 200443 200443 200443 200443 200443 200443 200443 200443 200443 200443 200443 200443 200443 200443 200443 200443 200443 200443 200443 200443 200443 200443 200443 200443 200443 200443 200443 200443 200443 200443 200443 200443 200443 200443 200443 200443 200443 200443 200443 200443 200443 200443 200443 200443 200443 200443 200443 200443 200443 200443 200443 200443 200443 200443 200443 200443 200443 200443 200443 200443 200443 200443 200443 200443 200443 200443 200443 200443 200443 200443 200443 200443 200443 200443 200443 200443 200443 200443 200443 200443 200443 200443 200443 200443 200443 200443 200443 200443 200443 200443 200443 200443 200443 200443 200443 200443 200443 200443 200443 200443 200443 200443 200443 200443 200443 200443 200443 200443 200443 200443 200443 200443 200443 200443 200443 200443 200443 200443 200443 200443 200443 200443 200443 200443 200443 200443 200443 200443 200443 200443 200443 
0 0 0 0 0 0 0 0 0 0 0 0 0 0 0 0 0 0 5208 8700 8790 8790 8790 8790 8790 20496 20496 20496 28857 28857 28857 36768 39656 55474 70928 102296 109474 120117 125526 125526 125620 128465 128860 128860 128860 128949 132141 132141 132141 132141 132141 132141 132141 132141 132141 132141 132141 132141 132141 132141 132141 132141 132141 132141 132141 132141 132141 132141 132141 132141 132141 132141 132141 132141 132141 132141 132141 132141 132141 132141 132141 132141 132141 132141 132141 132141 132141 132141 132141 132141 132141 132141 132141 132141 132141 132141 132141 132141 132141 132141 132141 132141 132141 132141 132141 132141 132141 132141 132141 132141 132141 132141 132141 132141 132141 132141 132141 132141 132141 132141 132141 132141 132141 132141 132141 132141 132141 132141 132141 132141 132141 132141 132141 132141 132141 132141 132141 132141 132141 132141 132141 132141 132141 132141 132141 132141 132141 132141 132141 132141 132141 132141 132141 132141 132141 132141 132141 132141 132141 132141 132141 132141 132141 132141 132141 132141 132141 132141 132141 132141 132141 132141 132141 132141 132141 132141 132141 132141 132141 132141 132141 132141 132141 132141 132141 132141 132141 132141 132141 132141 132141 132141 132141 132141 132141 132141 132141 132141 132141 132141 132141 
0 0 0 0 0 0 0 0 0 0 0 0 0 0 0 0 0 1682 7306 12456 26725 48657 65767 87399 107117 126066 145045 156588 167980 168084 177547 182344 185403 185572 185572 186368 186368 186452 186452 186452 186452 186452 186545 186545 186545 186545 186545 186545 186545 186545 186545 186545 186545 186545 186545 186545 186545 186545 186545 186545 186545 186545 186545 186545 186545 186545 186545 186545 186545 186545 186545 186545 186545 186545 186545 186545 186545 186545 186545 186545 186545 186545 186545 186545 186545 186545 186545 186545 186545 186545 186545 186545 186545 186545 186545 186545 186545 186545 186545 186545 186545 186545 186545 186545 186545 186545 186545 186545 186545 186545 186545 186545 186545 186545 186545 186545 186545 186545 186545 186545 186545 186545 186545 186545 186545 186545 186545 186545 186545 186545 186545 186545 186545 186545 186545 186545 186545 186545 186545 186545 186545 186545 186545 186545 186545 186545 186545 186545 186545 186545 186545 186545 186545 186545 186545 186545 186545 186545 186545 186545 186545 186545 186545 186545 186545 186545 186545 186545 186545 186545 186545 186545 186545 186545 186545 186545 186545 186545 186545 186545 186545 186545 186545 186545 186545 186545 186545 186545 186545 186545 186545 186545 186545 186545 186545 186545 186545 186545 186545 186545 186545 
0 0 0 0 0 0 0 0 0 0 0 0 0 0 0 0 0 0 441 2105 6580 6580 6673 20394 32399 56835 85774 97028 144871 167314 174384 192144 207727 217616 218923 225121 225121 225948 225948 225948 226042 226042 226042 226042 226042 226042 226042 226042 226042 226042 226042 226042 226042 226042 226042 226042 226042 226042 226042 226042 226042 226042 226042 226042 226042 226042 226042 226042 226042 226042 226042 226042 226042 226042 226042 226042 226042 226042 226042 226042 226042 226042 226042 226042 226042 226042 226042 226042 226042 226042 226042 226042 226042 226042 226042 226042 226042 226042 226042 226042 226042 226042 226042 226042 226042 226042 226042 226042 226042 226042 226042 226042 226042 226042 226042 226042 226042 226042 226042 226042 226042 226042 226042 226042 226042 226042 226042 226042 226042 226042 226042 226042 226042 226042 226042 226042 226042 226042 226042 226042 226042 226042 226042 226042 226042 226042 226042 226042 226042 226042 226042 226042 226042 226042 226042 226042 226042 226042 226042 226042 226042 226042 226042 226042 226042 226042 226042 226042 226042 226042 226042 226042 226042 226042 226042 226042 226042 226042 226042 226042 226042 226042 226042 226042 226042 226042 226042 226042 226042 226042 226042 226042 226042 226042 226042 226042 226042 226042 226042 226042 226042 
0 0 0 0 0 0 0 0 0 0 0 0 0 0 0 0 0 71 71 71 357 7846 7848 14017 14017 42828 51164 51164 66824 91938 101720 123813 130082 141239 141239 143066 145309 145309 145309 145309 145309 145309 145309 145774 145774 145774 145774 145774 145774 145774 145774 145774 145774 145774 145774 145774 145774 145774 145774 145774 145774 145774 145774 145774 145774 145774 145774 145774 145774 145774 145774 145774 145774 145774 145774 145774 145774 145774 145774 145774 145774 145774 145774 145774 145774 145774 145774 145774 145774 145774 145774 145774 145774 145774 145774 145774 145774 145774 145774 145774 145774 145774 145774 145774 145774 145774 145774 145774 145774 145774 145774 145774 145774 145774 145774 145774 145774 145774 145774 145774 145774 145774 145774 145774 145774 145774 145774 145774 145774 145774 145774 145774 145774 145774 145774 145774 145774 145774 145774 145774 145774 145774 145774 145774 145774 145774 145774 145774 145774 145774 145774 145774 145774 145774 145774 145774 145774 145774 145774 145774 145774 145774 145774 145774 145774 145774 145774 145774 145774 145774 145774 145774 145774 145774 145774 145774 145774 145774 145774 145774 145774 145774 145774 145774 145774 145774 145774 145774 145774 145774 145774 145774 145774 145774 145774 145774 145774 145774 145774 145774 145774 
0 0 0 0 0 0 0 0 0 0 0 0 0 0 0 0 0 3093 3327 9843 14076 26009 26590 38972 47787 56277 69823 80113 81733 95034 99767 100339 125721 135687 144337 150925 152714 153960 154053 154053 154053 154721 154721 154721 154721 154721 154721 154721 154721 154721 154721 154721 154721 154721 154721 154721 154721 154721 154721 154721 154721 154721 154721 154721 154721 154721 154721 154721 154721 154721 154721 154721 154721 154721 154721 154721 154721 154721 154721 154721 154721 154721 154721 154721 154721 154721 154721 154721 154721 154721 154721 154721 154721 154721 154721 154721 154721 154721 154721 154721 154721 154721 154721 154721 154721 154721 154721 154721 154721 154721 154721 154721 154721 154721 154721 154721 154721 154721 154721 154721 154721 154721 154721 154721 154721 154721 154721 154721 154721 154721 154721 154721 154721 154721 154721 154721 154721 154721 154721 154721 154721 154721 154721 154721 154721 154721 154721 154721 154721 154721 154721 154721 154721 154721 154721 154721 154721 154721 154721 154721 154721 154721 154721 154721 154721 154721 154721 154721 154721 154721 154721 154721 154721 154721 154721 154721 154721 154721 154721 154721 154721 154721 154721 154721 154721 154721 154721 154721 154721 154721 154721 154721 154721 154721 154721 154721 154721 154721 154721 154721 154721 
0 0 0 0 0 0 0 0 0 0 0 0 0 0 0 0 0 0 13807 13808 21776 21848 23853 24908 27232 59321 92656 107537 118396 122861 124110 136311 142762 150354 163310 169893 170588 170661 170954 171045 171122 171214 171215 171450 171450 172025 172025 172025 172025 172025 172025 172025 172025 172025 172025 172025 172025 172025 172025 172025 172025 172025 172025 172025 172025 172025 172025 172025 172025 172025 172025 172025 172025 172025 172025 172025 172025 172025 172025 172025 172025 172025 172025 172025 172025 172025 172025 172025 172025 172025 172025 172025 172025 172025 172025 172025 172025 172025 172025 172025 172025 172025 172025 172025 172025 172025 172025 172025 172025 172025 172025 172025 172025 172025 172025 172025 172025 172025 172025 172025 172025 172025 172025 172025 172025 172025 172025 172025 172025 172025 172025 172025 172025 172025 172025 172025 172025 172025 172025 172025 172025 172025 172025 172025 172025 172025 172025 172025 172025 172025 172025 172025 172025 172025 172025 172025 172025 172025 172025 172025 172025 172025 172025 172025 172025 172025 172025 172025 172025 172025 172025 172025 172025 172025 172025 172025 172025 172025 172025 172025 172025 172025 172025 172025 172025 172025 172025 172025 172025 172025 172025 172025 172025 172025 172025 172025 172025 172025 172025 172025 172025 
0 0 0 0 0 0 0 0 0 0 0 0 0 0 0 0 0 0 2939 3429 8972 10968 14118 16176 33067 51489 63608 77609 98333 123546 131221 134003 139017 153336 155242 155242 159571 159715 160608 160608 161172 161172 161172 161172 161172 161172 161172 161172 161172 161172 161172 161172 161172 161172 161172 161172 161172 161172 161172 161172 161172 161172 161172 161172 161172 161172 161172 161172 161172 161172 161172 161172 161172 161172 161172 161172 161172 161172 161172 161172 161172 161172 161172 161172 161172 161172 161172 161172 161172 161172 161172 161172 161172 161172 161172 161172 161172 161172 161172 161172 161172 161172 161172 161172 161172 161172 161172 161172 161172 161172 161172 161172 161172 161172 161172 161172 161172 161172 161172 161172 161172 161172 161172 161172 161172 161172 161172 161172 161172 161172 161172 161172 161172 161172 161172 161172 161172 161172 161172 161172 161172 161172 161172 161172 161172 161172 161172 161172 161172 161172 161172 161172 161172 161172 161172 161172 161172 161172 161172 161172 161172 161172 161172 161172 161172 161172 161172 161172 161172 161172 161172 161172 161172 161172 161172 161172 161172 161172 161172 161172 161172 161172 161172 161172 161172 161172 161172 161172 161172 161172 161172 161172 161172 161172 161172 161172 161172 161172 161172 161172 161172 
0 0 0 0 0 0 0 0 0 0 0 0 0 0 0 0 0 312 6814 6814 7056 15551 15551 18981 19651 26655 30997 31439 37166 43069 60678 77745 94794 112753 127845 127940 136207 136262 136262 136480 136480 136572 136572 136572 136572 136572 136572 136572 136572 136690 136690 136690 136690 136833 136834 137026 137026 137026 137026 137026 137026 137026 137026 137026 137026 137026 137026 137026 137026 137026 137026 137026 137026 137026 137026 137026 137026 137026 137026 137026 137026 137026 137026 137026 137026 137026 137026 137026 137026 137026 137026 137026 137026 137026 137026 137026 137026 137026 137026 137026 137026 137026 137026 137026 137026 137026 137026 137026 137026 137026 137026 137026 137026 137026 137026 137026 137026 137026 137026 137026 137026 137026 137026 137026 137026 137026 137026 137026 137026 137026 137026 137026 137026 137026 137026 137026 137026 137026 137026 137026 137026 137026 137026 137026 137026 137026 137026 137026 137026 137026 137026 137026 137026 137026 137026 137026 137026 137026 137026 137026 137026 137026 137026 137026 137026 137026 137026 137026 137026 137026 137026 137026 137026 137026 137026 137026 137026 137026 137026 137026 137026 137026 137026 137026 137026 137026 137026 137026 137026 137026 137026 137026 137026 137026 137026 137026 137026 137026 137026 137026 137026 
0 0 0 0 0 0 0 0 0 0 0 0 0 0 0 0 0 1749 6913 16019 29295 41534 52827 54394 84462 125791 136193 161722 180341 181262 182370 182409 188832 190415 190415 192750 193192 193974 198411 198803 198896 198896 198896 198896 198896 198896 198896 198896 198896 198896 198896 198896 198896 198896 198896 198896 198896 198896 198896 198896 198896 198896 198896 198896 198896 198896 198896 198896 198896 198896 198896 198896 198896 198896 198896 198896 198896 198896 198896 198896 198896 198896 198896 198896 198896 198896 198896 198896 198896 198896 198896 198896 198896 198896 198896 198896 198896 198896 198896 198896 198896 198896 198896 198896 198896 198896 198896 198896 198896 198896 198896 198896 198896 198896 198896 198896 198896 198896 198896 198896 198896 198896 198896 198896 198896 198896 198896 198896 198896 198896 198896 198896 198896 198896 198896 198896 198896 198896 198896 198896 198896 198896 198896 198896 198896 198896 198896 198896 198896 198896 198896 198896 198896 198896 198896 198896 198896 198896 198896 198896 198896 198896 198896 198896 198896 198896 198896 198896 198896 198896 198896 198896 198896 198896 198896 198896 198896 198896 198896 198896 198896 198896 198896 198896 198896 198896 198896 198896 198896 198896 198896 198896 198896 198896 198896 198896 198896 198896 198896 198896 198896 
0 0 0 0 0 0 0 0 0 0 0 0 0 0 0 0 0 171 171 1561 1561 4316 8312 12714 20739 30760 55161 63240 92442 126474 141374 158226 176884 177309 185297 191572 191855 191855 191855 191855 192318 192396 192396 192730 192730 192730 192784 192784 192784 192784 192784 192784 192784 192784 192784 192784 192784 192784 192784 192784 192784 192784 192784 192784 192784 192784 192784 192784 192784 192784 192784 192784 192784 192784 192784 192784 192784 192784 192784 192784 192784 192784 192784 192784 192784 192784 192784 192784 192784 192784 192784 192784 192784 192784 192784 192784 192784 192784 192784 192784 192784 192784 192784 192784 192784 192784 192784 192784 192784 192784 192784 192784 192784 192784 192784 192784 192784 192784 192784 192784 192784 192784 192784 192784 192784 192784 192784 192784 192784 192784 192784 192784 192784 192784 192784 192784 192784 192784 192784 192784 192784 192784 192784 192784 192784 192784 192784 192784 192784 192784 192784 192784 192784 192784 192784 192784 192784 192784 192784 192784 192784 192784 192784 192784 192784 192784 192784 192784 192784 192784 192784 192784 192784 192784 192784 192784 192784 192784 192784 192784 192784 192784 192784 192784 192784 192784 192784 192784 192784 192784 192784 192784 192784 192784 192784 192784 192784 192784 192784 192784 192784 
0 0 0 0 0 0 0 0 0 0 0 0 0 0 0 0 0 0 8360 9336 9336 9336 14942 15271 39262 47805 53265 65541 73129 92167 96373 132862 144592 145838 150625 150625 150625 150966 150966 151056 151056 151248 151248 151501 151501 151693 151693 151693 151693 151693 151693 151693 151693 151693 151693 151693 151693 151693 151693 151693 151693 151693 151693 151693 151693 151693 151693 151693 151693 151693 151693 151693 151693 151693 151693 151693 151693 151693 151693 151693 151693 151693 151693 151693 151693 151693 151693 151693 151693 151693 151693 151693 151693 151693 151693 151693 151693 151693 151693 151693 151693 151693 151693 151693 151693 151693 151693 151693 151693 151693 151693 151693 151693 151693 151693 151693 151693 151693 151693 151693 151693 151693 151693 151693 151693 151693 151693 151693 151693 151693 151693 151693 151693 151693 151693 151693 151693 151693 151693 151693 151693 151693 151693 151693 151693 151693 151693 151693 151693 151693 151693 151693 151693 151693 151693 151693 151693 151693 151693 151693 151693 151693 151693 151693 151693 151693 151693 151693 151693 151693 151693 151693 151693 151693 151693 151693 151693 151693 151693 151693 151693 151693 151693 151693 151693 151693 151693 151693 151693 151693 151693 151693 151693 151693 151693 151693 151693 151693 151693 151693 151693 
0 0 0 0 0 0 0 0 0 0 0 0 0 0 0 0 265 265 265 13691 13691 36277 36277 65645 76896 94510 114918 121446 125246 129923 141682 144836 159062 176616 189489 189489 189489 189489 189489 189489 189489 189489 189489 189489 189567 189659 189659 189659 189659 189659 189659 189659 189659 189659 189659 189659 189659 189659 189659 189659 189659 189659 189659 189659 189659 189659 189659 189659 189659 189659 189659 189659 189659 189659 189659 189659 189659 189659 189659 189659 189659 189659 189659 189659 189659 189659 189659 189659 189659 189659 189659 189659 189659 189659 189659 189659 189659 189659 189659 189659 189659 189659 189659 189659 189659 189659 189659 189659 189659 189659 189659 189659 189659 189659 189659 189659 189659 189659 189659 189659 189659 189659 189659 189659 189659 189659 189659 189659 189659 189659 189659 189659 189659 189659 189659 189659 189659 189659 189659 189659 189659 189659 189659 189659 189659 189659 189659 189659 189659 189659 189659 189659 189659 189659 189659 189659 189659 189659 189659 189659 189659 189659 189659 189659 189659 189659 189659 189659 189659 189659 189659 189659 189659 189659 189659 189659 189659 189659 189659 189659 189659 189659 189659 189659 189659 189659 189659 189659 189659 189659 189659 189659 189659 189659 189659 189659 189659 189659 189659 189659 189659 
0 0 0 0 0 0 0 0 0 0 0 0 0 0 0 0 0 2927 11764 11764 19048 19048 24228 40974 61980 90695 98614 120372 129593 166656 171978 172064 179121 187819 188564 189351 189351 190456 192548 192548 192548 192548 192548 192548 192548 192548 192548 192548 192548 192548 192548 192548 192548 192548 192548 192548 192548 192548 192548 192548 192548 192548 192548 192548 192548 192548 192548 192548 192548 192548 192548 192548 192548 192548 192548 192548 192548 192548 192548 192548 192548 192548 192548 192548 192548 192548 192548 192548 192548 192548 192548 192548 192548 192548 192548 192548 192548 192548 192548 192548 192548 192548 192548 192548 192548 192548 192548 192548 192548 192548 192548 192548 192548 192548 192548 192548 192548 192548 192548 192548 192548 192548 192548 192548 192548 192548 192548 192548 192548 192548 192548 192548 192548 192548 192548 192548 192548 192548 192548 192548 192548 192548 192548 192548 192548 192548 192548 192548 192548 192548 192548 192548 192548 192548 192548 192548 192548 192548 192548 192548 192548 192548 192548 192548 192548 192548 192548 192548 192548 192548 192548 192548 192548 192548 192548 192548 192548 192548 192548 192548 192548 192548 192548 192548 192548 192548 192548 192548 192548 192548 192548 192548 192548 192548 192548 192548 192548 192548 192548 192548 192548 
0 0 0 0 0 0 0 0 0 0 0 0 0 0 0 0 0 2559 2559 12394 13356 13688 18961 44384 80392 102974 117034 132384 153337 154631 159610 177437 187765 188261 194646 194646 198533 200237 202622 202768 202768 203060 203143 203143 203143 203143 203143 203143 203143 203143 203143 203143 203143 203143 203143 203143 203143 203143 203143 203143 203143 203143 203143 203143 203143 203143 203143 203143 203143 203143 203143 203143 203143 203143 203143 203143 203143 203143 203143 203143 203143 203143 203143 203143 203143 203143 203143 203143 203143 203143 203143 203143 203143 203143 203143 203143 203143 203143 203143 203143 203143 203143 203143 203143 203143 203143 203143 203143 203143 203143 203143 203143 203143 203143 203143 203143 203143 203143 203143 203143 203143 203143 203143 203143 203143 203143 203143 203143 203143 203143 203143 203143 203143 203143 203143 203143 203143 203143 203143 203143 203143 203143 203143 203143 203143 203143 203143 203143 203143 203143 203143 203143 203143 203143 203143 203143 203143 203143 203143 203143 203143 203143 203143 203143 203143 203143 203143 203143 203143 203143 203143 203143 203143 203143 203143 203143 203143 203143 203143 203143 203143 203143 203143 203143 203143 203143 203143 203143 203143 203143 203143 203143 203143 203143 203143 203143 203143 203143 203143 203143 203143 
0 0 0 0 0 0 0 0 0 0 0 0 0 0 0 0 0 0 1659 3963 9104 9104 21288 21629 25044 65549 74683 96365 108257 120165 136782 146836 156542 161860 162025 162077 176061 176102 176295 176295 176560 176560 176560 176560 176560 176560 176560 176560 176560 176560 176560 176560 176560 176560 176560 176560 176560 176560 176560 176560 176560 176560 176560 176560 176560 176560 176560 176560 176560 176560 176560 176560 176560 176560 176560 176560 176560 176560 176560 176560 176560 176560 176560 176560 176560 176560 176560 176560 176560 176560 176560 176560 176560 176560 176560 176560 176560 176560 176560 176560 176560 176560 176560 176560 176560 176560 176560 176560 176560 176560 176560 176560 176560 176560 176560 176560 176560 176560 176560 176560 176560 176560 176560 176560 176560 176560 176560 176560 176560 176560 176560 176560 176560 176560 176560 176560 176560 176560 176560 176560 176560 176560 176560 176560 176560 176560 176560 176560 176560 176560 176560 176560 176560 176560 176560 176560 176560 176560 176560 176560 176560 176560 176560 176560 176560 176560 176560 176560 176560 176560 176560 176560 176560 176560 176560 176560 176560 176560 176560 176560 176560 176560 176560 176560 176560 176560 176560 176560 176560 176560 176560 176560 176560 176560 176560 176560 176560 176560 176560 176560 176560 
0 0 0 0 0 0 0 0 0 0 0 0 0 0 0 0 0 0 0 5097 5097 5682 5686 5771 14806 27585 42288 51866 67762 81878 91286 97714 134863 144766 149259 165914 169230 171117 173115 177202 177276 177276 178472 178472 178472 178472 178473 178560 178560 178560 178560 178560 178560 178560 178560 178560 178560 178560 178560 178560 178560 178560 178560 178560 178560 178560 178560 178560 178560 178560 178560 178560 178560 178560 178560 178560 178560 178560 178560 178560 178560 178560 178560 178560 178560 178560 178560 178560 178560 178560 178560 178560 178560 178560 178560 178560 178560 178560 178560 178560 178560 178560 178560 178560 178560 178560 178560 178560 178560 178560 178560 178560 178560 178560 178560 178560 178560 178560 178560 178560 178560 178560 178560 178560 178560 178560 178560 178560 178560 178560 178560 178560 178560 178560 178560 178560 178560 178560 178560 178560 178560 178560 178560 178560 178560 178560 178560 178560 178560 178560 178560 178560 178560 178560 178560 178560 178560 178560 178560 178560 178560 178560 178560 178560 178560 178560 178560 178560 178560 178560 178560 178560 178560 178560 178560 178560 178560 178560 178560 178560 178560 178560 178560 178560 178560 178560 178560 178560 178560 178560 178560 178560 178560 178560 178560 178560 178560 178560 178560 178560 178560 
0 0 0 0 0 0 0 0 0 0 0 0 0 0 0 0 0 0 89 89 89 3680 15924 25508 29194 42051 67650 89283 100989 125070 170902 191743 215803 221292 224537 227706 229200 229200 229292 229536 229536 229536 229609 229609 229698 229698 229698 229698 229698 229698 229698 229698 229698 229698 229698 229698 229698 229698 229698 229698 229698 229698 229698 229698 229698 229698 229698 229698 229698 229698 229698 229698 229698 229698 229698 229698 229698 229698 229698 229698 229698 229698 229698 229698 229698 229698 229698 229698 229698 229698 229698 229698 229698 229698 229698 229698 229698 229698 229698 229698 229698 229698 229698 229698 229698 229698 229698 229698 229698 229698 229698 229698 229698 229698 229698 229698 229698 229698 229698 229698 229698 229698 229698 229698 229698 229698 229698 229698 229698 229698 229698 229698 229698 229698 229698 229698 229698 229698 229698 229698 229698 229698 229698 229698 229698 229698 229698 229698 229698 229698 229698 229698 229698 229698 229698 229698 229698 229698 229698 229698 229698 229698 229698 229698 229698 229698 229698 229698 229698 229698 229698 229698 229698 229698 229698 229698 229698 229698 229698 229698 229698 229698 229698 229698 229698 229698 229698 229698 229698 229698 229698 229698 229698 229698 229698 229698 229698 229698 229698 229698 229698 
0 0 0 0 0 0 0 0 0 0 0 0 0 0 0 0 0 164 164 164 18296 18296 21753 23097 23569 23569 23569 23569 31902 31902 44211 55180 58479 59622 64416 75480 84135 95942 108167 108167 108167 108167 108167 108167 108167 108167 108167 108167 108167 108167 108167 108167 108167 108167 108167 108167 108167 108167 108167 108167 108167 108167 108167 108167 108167 108167 108167 108167 108167 108167 108167 108167 108167 108167 108167 108167 108167 108167 108167 108167 108167 108167 108167 108167 108167 108167 108167 108167 108167 108167 108167 108167 108167 108167 108167 108167 108167 108167 108167 108167 108167 108167 108167 108167 108167 108167 108167 108167 108167 108167 108167 108167 108167 108167 108167 108167 108167 108167 108167 108167 108167 108167 108167 108167 108167 108167 108167 108167 108167 108167 108167 108167 108167 108167 108167 108167 108167 108167 108167 108167 108167 108167 108167 108167 108167 108167 108167 108167 108167 108167 108167 108167 108167 108167 108167 108167 108167 108167 108167 108167 108167 108167 108167 108167 108167 108167 108167 108167 108167 108167 108167 108167 108167 108167 108167 108167 108167 108167 108167 108167 108167 108167 108167 108167 108167 108167 108167 108167 108167 108167 108167 108167 108167 108167 108167 108167 108167 108167 108167 108167 108167 
0 0 0 0 0 0 0 0 0 0 0 0 0 0 0 0 0 0 0 0 4704 6188 8693 8693 10241 15813 41505 58119 71764 90104 100536 133473 147945 157343 173119 180983 181071 181907 192326 192798 192871 193384 193384 193384 193452 193452 193452 193452 193452 193452 193452 193452 193452 193452 193452 193452 193452 193452 193452 193452 193452 193452 193452 193452 193452 193452 193452 193452 193452 193452 193452 193452 193452 193452 193452 193452 193452 193452 193452 193452 193452 193452 193452 193452 193452 193452 193452 193452 193452 193452 193452 193452 193452 193452 193452 193452 193452 193452 193452 193452 193452 193452 193452 193452 193452 193452 193452 193452 193452 193452 193452 193452 193452 193452 193452 193452 193452 193452 193452 193452 193452 193452 193452 193452 193452 193452 193452 193452 193452 193452 193452 193452 193452 193452 193452 193452 193452 193452 193452 193452 193452 193452 193452 193452 193452 193452 193452 193452 193452 193452 193452 193452 193452 193452 193452 193452 193452 193452 193452 193452 193452 193452 193452 193452 193452 193452 193452 193452 193452 193452 193452 193452 193452 193452 193452 193452 193452 193452 193452 193452 193452 193452 193452 193452 193452 193452 193452 193452 193452 193452 193452 193452 193452 193452 193452 193452 193452 193452 193452 193452 193452 
0 0 0 0 0 0 0 0 0 0 0 0 0 0 0 0 0 0 0 243 6095 10883 10884 10885 11323 16413 27598 37476 37938 43850 45469 51517 79357 82940 85476 85668 89839 105755 114340 114374 138108 142596 142596 142596 142596 142596 142596 142596 142596 142596 142596 142596 142596 142596 142596 142596 142596 142596 142596 142596 142596 142596 142596 142596 142596 142596 142596 142596 142596 142596 142596 142596 142596 142596 142596 142596 142596 142596 142596 142596 142596 142596 142596 142596 142596 142596 142596 142596 142596 142596 142596 142596 142596 142596 142596 142596 142596 142596 142596 142596 142596 142596 142596 142596 142596 142596 142596 142596 142596 142596 142596 142596 142596 142596 142596 142596 142596 142596 142596 142596 142596 142596 142596 142596 142596 142596 142596 142596 142596 142596 142596 142596 142596 142596 142596 142596 142596 142596 142596 142596 142596 142596 142596 142596 142596 142596 142596 142596 142596 142596 142596 142596 142596 142596 142596 142596 142596 142596 142596 142596 142596 142596 142596 142596 142596 142596 142596 142596 142596 142596 142596 142596 142596 142596 142596 142596 142596 142596 142596 142596 142596 142596 142596 142596 142596 142596 142596 142596 142596 142596 142596 142596 142596 142596 142596 142596 142596 142596 142596 142596 142596 
0 0 0 0 0 0 0 0 0 0 0 0 0 0 0 0 0 0 0 79 79 79 1291 1292 4696 6452 32124 43295 56392 73450 116052 132548 150864 156438 160711 160902 161156 165849 169835 169835 170278 170278 170278 170278 170278 170278 170278 170278 170278 170278 170278 170278 170278 170278 170278 170278 170278 170278 170278 170278 170278 170278 170278 170278 170278 170278 170278 170278 170278 170278 170278 170278 170278 170278 170278 170278 170278 170278 170278 170278 170278 170278 170278 170278 170278 170278 170278 170278 170278 170278 170278 170278 170278 170278 170278 170278 170278 170278 170278 170278 170278 170278 170278 170278 170278 170278 170278 170278 170278 170278 170278 170278 170278 170278 170278 170278 170278 170278 170278 170278 170278 170278 170278 170278 170278 170278 170278 170278 170278 170278 170278 170278 170278 170278 170278 170278 170278 170278 170278 170278 170278 170278 170278 170278 170278 170278 170278 170278 170278 170278 170278 170278 170278 170278 170278 170278 170278 170278 170278 170278 170278 170278 170278 170278 170278 170278 170278 170278 170278 170278 170278 170278 170278 170278 170278 170278 170278 170278 170278 170278 170278 170278 170278 170278 170278 170278 170278 170278 170278 170278 170278 170278 170278 170278 170278 170278 170278 170278 170278 170278 170278 
0 0 0 0 0 0 0 0 0 0 0 0 0 0 0 0 0 0 9004 9004 15143 15873 20676 25951 28955 45510 73511 100895 107723 111614 119148 139693 142749 147067 153225 153225 153225 153225 153225 153225 153225 153225 153225 153225 154918 154918 154973 155048 155126 155126 155126 155126 155126 155126 155126 155126 155126 155126 155126 155126 155126 155126 155126 155126 155126 155126 155126 155126 155126 155126 155126 155126 155126 155126 155126 155126 155126 155126 155126 155126 155126 155126 155126 155126 155126 155126 155126 155126 155126 155126 155126 155126 155126 155126 155126 155126 155126 155126 155126 155126 155126 155126 155126 155126 155126 155126 155126 155126 155126 155126 155126 155126 155126 155126 155126 155126 155126 155126 155126 155126 155126 155126 155126 155126 155126 155126 155126 155126 155126 155126 155126 155126 155126 155126 155126 155126 155126 155126 155126 155126 155126 155126 155126 155126 155126 155126 155126 155126 155126 155126 155126 155126 155126 155126 155126 155126 155126 155126 155126 155126 155126 155126 155126 155126 155126 155126 155126 155126 155126 155126 155126 155126 155126 155126 155126 155126 155126 155126 155126 155126 155126 155126 155126 155126 155126 155126 155126 155126 155126 155126 155126 155126 155126 155126 155126 155126 155126 155126 155126 155126 155126 
0 0 0 0 0 0 0 0 0 0 0 0 0 0 0 0 0 235 235 2228 2706 2706 2706 4373 4374 6320 23616 23616 48810 85395 94368 109089 133892 138487 150618 154606 154698 154698 158188 158370 161867 161867 168460 168460 168460 168460 168460 168460 168552 168552 168552 168552 168552 168552 168552 168552 168552 168552 168552 168552 168552 168552 168552 168552 168552 168552 168552 168552 168552 168552 168552 168552 168552 168552 168552 168552 168552 168552 168552 168552 168552 168552 168552 168552 168552 168552 168552 168552 168552 168552 168552 168552 168552 168552 168552 168552 168552 168552 168552 168552 168552 168552 168552 168552 168552 168552 168552 168552 168552 168552 168552 168552 168552 168552 168552 168552 168552 168552 168552 168552 168552 168552 168552 168552 168552 168552 168552 168552 168552 168552 168552 168552 168552 168552 168552 168552 168552 168552 168552 168552 168552 168552 168552 168552 168552 168552 168552 168552 168552 168552 168552 168552 168552 168552 168552 168552 168552 168552 168552 168552 168552 168552 168552 168552 168552 168552 168552 168552 168552 168552 168552 168552 168552 168552 168552 168552 168552 168552 168552 168552 168552 168552 168552 168552 168552 168552 168552 168552 168552 168552 168552 168552 168552 168552 168552 168552 168552 168552 168552 168552 168552 
0 0 0 0 0 0 0 0 0 0 0 0 0 0 0 0 0 86 86 3004 3004 3004 11089 19452 19452 23909 27120 42946 49813 69504 90730 114325 159031 168892 195607 201718 201718 206432 208122 209950 212108 212442 212442 212443 212596 212596 212596 212596 212596 212596 212596 212596 212596 212596 212596 212596 212596 212596 212596 212596 212596 212596 212596 212596 212596 212596 212596 212596 212596 212596 212596 212596 212596 212596 212596 212596 212596 212596 212596 212596 212596 212596 212596 212596 212596 212596 212596 212596 212596 212596 212596 212596 212596 212596 212596 212596 212596 212596 212596 212596 212596 212596 212596 212596 212596 212596 212596 212596 212596 212596 212596 212596 212596 212596 212596 212596 212596 212596 212596 212596 212596 212596 212596 212596 212596 212596 212596 212596 212596 212596 212596 212596 212596 212596 212596 212596 212596 212596 212596 212596 212596 212596 212596 212596 212596 212596 212596 212596 212596 212596 212596 212596 212596 212596 212596 212596 212596 212596 212596 212596 212596 212596 212596 212596 212596 212596 212596 212596 212596 212596 212596 212596 212596 212596 212596 212596 212596 212596 212596 212596 212596 212596 212596 212596 212596 212596 212596 212596 212596 212596 212596 212596 212596 212596 212596 212596 212596 212596 212596 212596 212596 
0 0 0 0 0 0 0 0 0 0 0 0 0 0 0 0 0 0 5388 6883 6883 25175 33694 60163 70730 96961 109286 124183 137920 140354 155609 169036 177819 178087 180078 188298 191296 191915 191915 191915 191998 191998 192081 192081 192081 192174 192174 192302 192302 192302 192302 192302 192302 192302 192302 192302 192302 192302 192302 192302 192302 192302 192302 192302 192302 192302 192302 192302 192302 192302 192302 192302 192302 192302 192302 192302 192302 192302 192302 192302 192302 192302 192302 192302 192302 192302 192302 192302 192302 192302 192302 192302 192302 192302 192302 192302 192302 192302 192302 192302 192302 192302 192302 192302 192302 192302 192302 192302 192302 192302 192302 192302 192302 192302 192302 192302 192302 192302 192302 192302 192302 192302 192302 192302 192302 192302 192302 192302 192302 192302 192302 192302 192302 192302 192302 192302 192302 192302 192302 192302 192302 192302 192302 192302 192302 192302 192302 192302 192302 192302 192302 192302 192302 192302 192302 192302 192302 192302 192302 192302 192302 192302 192302 192302 192302 192302 192302 192302 192302 192302 192302 192302 192302 192302 192302 192302 192302 192302 192302 192302 192302 192302 192302 192302 192302 192302 192302 192302 192302 192302 192302 192302 192302 192302 192302 192302 192302 192302 192302 192302 192302 
0 0 0 0 0 0 0 0 0 0 0 0 0 0 0 0 0 0 8539 8540 8621 12115 14157 24043 29885 43760 57907 77570 88726 102138 117830 154664 159639 171573 176676 176874 176874 176874 177889 177889 177889 177889 177889 178022 178022 178022 178022 178022 178022 178022 178022 178022 178022 178022 178022 178022 178022 178022 178022 178022 178022 178022 178022 178022 178022 178022 178022 178022 178022 178022 178022 178022 178022 178022 178022 178022 178022 178022 178022 178022 178022 178022 178022 178022 178022 178022 178022 178022 178022 178022 178022 178022 178022 178022 178022 178022 178022 178022 178022 178022 178022 178022 178022 178022 178022 178022 178022 178022 178022 178022 178022 178022 178022 178022 178022 178022 178022 178022 178022 178022 178022 178022 178022 178022 178022 178022 178022 178022 178022 178022 178022 178022 178022 178022 178022 178022 178022 178022 178022 178022 178022 178022 178022 178022 178022 178022 178022 178022 178022 178022 178022 178022 178022 178022 178022 178022 178022 178022 178022 178022 178022 178022 178022 178022 178022 178022 178022 178022 178022 178022 178022 178022 178022 178022 178022 178022 178022 178022 178022 178022 178022 178022 178022 178022 178022 178022 178022 178022 178022 178022 178022 178022 178022 178022 178022 178022 178022 178022 178022 178022 178022 
0 0 0 0 0 0 0 0 0 0 0 0 0 0 0 0 0 0 0 5464 8609 16683 39609 72388 92740 133238 143789 155068 168302 186227 188113 189604 201451 203852 205292 207416 207416 209051 209051 209134 209527 209527 209527 209527 209527 209527 209527 209527 209527 209527 209527 209527 209527 209527 209527 209527 209527 209527 209527 209527 209527 209527 209527 209527 209527 209527 209527 209527 209527 209527 209527 209527 209527 209527 209527 209527 209527 209527 209527 209527 209527 209527 209527 209527 209527 209527 209527 209527 209527 209527 209527 209527 209527 209527 209527 209527 209527 209527 209527 209527 209527 209527 209527 209527 209527 209527 209527 209527 209527 209527 209527 209527 209527 209527 209527 209527 209527 209527 209527 209527 209527 209527 209527 209527 209527 209527 209527 209527 209527 209527 209527 209527 209527 209527 209527 209527 209527 209527 209527 209527 209527 209527 209527 209527 209527 209527 209527 209527 209527 209527 209527 209527 209527 209527 209527 209527 209527 209527 209527 209527 209527 209527 209527 209527 209527 209527 209527 209527 209527 209527 209527 209527 209527 209527 209527 209527 209527 209527 209527 209527 209527 209527 209527 209527 209527 209527 209527 209527 209527 209527 209527 209527 209527 209527 209527 209527 209527 209527 209527 209527 209527 
0 0 0 0 0 0 0 0 0 0 0 0 0 0 0 0 0 674 868 7452 15668 15668 22766 28924 45875 70341 82929 92000 114360 125710 125799 138455 143710 143933 147679 152224 156376 159374 159449 159449 160592 160873 160873 165617 165658 165658 165658 165658 165658 165658 165658 165658 165658 165658 165658 165658 165658 165658 165658 165658 165658 165658 165658 165658 165658 165658 165658 165658 165658 165658 165658 165658 165658 165658 165658 165658 165658 165658 165658 165658 165658 165658 165658 165658 165658 165658 165658 165658 165658 165658 165658 165658 165658 165658 165658 165658 165658 165658 165658 165658 165658 165658 165658 165658 165658 165658 165658 165658 165658 165658 165658 165658 165658 165658 165658 165658 165658 165658 165658 165658 165658 165658 165658 165658 165658 165658 165658 165658 165658 165658 165658 165658 165658 165658 165658 165658 165658 165658 165658 165658 165658 165658 165658 165658 165658 165658 165658 165658 165658 165658 165658 165658 165658 165658 165658 165658 165658 165658 165658 165658 165658 165658 165658 165658 165658 165658 165658 165658 165658 165658 165658 165658 165658 165658 165658 165658 165658 165658 165658 165658 165658 165658 165658 165658 165658 165658 165658 165658 165658 165658 165658 165658 165658 165658 165658 165658 165658 165658 165658 165658 165658 
0 0 0 0 0 0 0 0 0 0 0 0 0 0 0 0 0 0 4472 4545 4545 10418 10418 10418 10418 10419 10420 14822 14822 20275 33366 34861 48359 52905 63734 70201 82984 83330 94735 127801 134710 141297 141297 141350 141690 146556 151874 153619 153619 153619 153619 153619 153619 153619 153619 153619 153619 153619 153619 153619 153619 153619 153619 153619 153619 153619 153619 153619 153619 153619 153619 153619 153619 153619 153619 153619 153619 153619 153619 153619 153619 153619 153619 153619 153619 153619 153619 153619 153619 153619 153619 153619 153619 153619 153619 153619 153619 153619 153619 153619 153619 153619 153619 153619 153619 153619 153619 153619 153619 153619 153619 153619 153619 153619 153619 153619 153619 153619 153619 153619 153619 153619 153619 153619 153619 153619 153619 153619 153619 153619 153619 153619 153619 153619 153619 153619 153619 153619 153619 153619 153619 153619 153619 153619 153619 153619 153619 153619 153619 153619 153619 153619 153619 153619 153619 153619 153619 153619 153619 153619 153619 153619 153619 153619 153619 153619 153619 153619 153619 153619 153619 153619 153619 153619 153619 153619 153619 153619 153619 153619 153619 153619 153619 153619 153619 153619 153619 153619 153619 153619 153619 153619 153619 153619 153619 153619 153619 153619 153619 153619 153619 
0 0 0 0 0 0 0 0 0 0 0 0 0 0 0 0 952 952 7547 12617 21409 25392 27611 45283 62910 77556 87581 99145 116454 125224 131477 138704 150112 157692 160031 160165 160165 160257 160257 160257 160257 160257 160257 160257 160257 160257 160257 160257 160257 160257 160257 160257 160257 160257 160257 160257 160257 160257 160257 160257 160257 160257 160257 160257 160257 160257 160257 160257 160257 160257 160257 160257 160257 160257 160257 160257 160257 160257 160257 160257 160257 160257 160257 160257 160257 160257 160257 160257 160257 160257 160257 160257 160257 160257 160257 160257 160257 160257 160257 160257 160257 160257 160257 160257 160257 160257 160257 160257 160257 160257 160257 160257 160257 160257 160257 160257 160257 160257 160257 160257 160257 160257 160257 160257 160257 160257 160257 160257 160257 160257 160257 160257 160257 160257 160257 160257 160257 160257 160257 160257 160257 160257 160257 160257 160257 160257 160257 160257 160257 160257 160257 160257 160257 160257 160257 160257 160257 160257 160257 160257 160257 160257 160257 160257 160257 160257 160257 160257 160257 160257 160257 160257 160257 160257 160257 160257 160257 160257 160257 160257 160257 160257 160257 160257 160257 160257 160257 160257 160257 160257 160257 160257 160257 160257 160257 160257 160257 160257 160257 160257 160257 
0 0 0 0 0 0 0 0 0 0 0 0 0 0 0 0 0 0 0 12417 12898 12898 22016 29638 33085 40341 59616 66300 72116 75732 116137 130155 142517 156120 163878 167199 169297 169381 169472 169472 169472 169499 169892 169892 169984 169984 169984 169984 169984 169984 169984 169984 169984 169984 169984 169984 169984 169984 169984 169984 169984 169984 169984 169984 169984 169984 169984 169984 169984 169984 169984 169984 169984 169984 169984 169984 169984 169984 169984 169984 169984 169984 169984 169984 169984 169984 169984 169984 169984 169984 169984 169984 169984 169984 169984 169984 169984 169984 169984 169984 169984 169984 169984 169984 169984 169984 169984 169984 169984 169984 169984 169984 169984 169984 169984 169984 169984 169984 169984 169984 169984 169984 169984 169984 169984 169984 169984 169984 169984 169984 169984 169984 169984 169984 169984 169984 169984 169984 169984 169984 169984 169984 169984 169984 169984 169984 169984 169984 169984 169984 169984 169984 169984 169984 169984 169984 169984 169984 169984 169984 169984 169984 169984 169984 169984 169984 169984 169984 169984 169984 169984 169984 169984 169984 169984 169984 169984 169984 169984 169984 169984 169984 169984 169984 169984 169984 169984 169984 169984 169984 169984 169984 169984 169984 169984 169984 169984 169984 169984 169984 169984 
0 0 0 0 0 0 0 0 0 0 0 0 0 0 0 0 0 0 0 323 11934 11934 20282 44651 70701 81133 94862 127945 128993 133717 142947 153848 160688 188534 193077 193077 193369 195161 195661 195661 195661 195661 195838 195838 195838 195838 195838 195838 195838 195838 195838 195838 195838 195838 195838 195838 195838 195838 195838 195838 195838 195838 195838 195838 195838 195838 195838 195838 195838 195838 195838 195838 195838 195838 195838 195838 195838 195838 195838 195838 195838 195838 195838 195838 195838 195838 195838 195838 195838 195838 195838 195838 195838 195838 195838 195838 195838 195838 195838 195838 195838 195838 195838 195838 195838 195838 195838 195838 195838 195838 195838 195838 195838 195838 195838 195838 195838 195838 195838 195838 195838 195838 195838 195838 195838 195838 195838 195838 195838 195838 195838 195838 195838 195838 195838 195838 195838 195838 195838 195838 195838 195838 195838 195838 195838 195838 195838 195838 195838 195838 195838 195838 195838 195838 195838 195838 195838 195838 195838 195838 195838 195838 195838 195838 195838 195838 195838 195838 195838 195838 195838 195838 195838 195838 195838 195838 195838 195838 195838 195838 195838 195838 195838 195838 195838 195838 195838 195838 195838 195838 195838 195838 195838 195838 195838 195838 195838 195838 195838 195838 195838 
0 0 0 0 0 0 0 0 0 0 0 0 0 0 0 0 0 0 0 1321 1321 12454 12454 23980 27808 34167 64362 64579 64579 81699 87165 94530 106226 139945 157163 160011 161117 161117 161117 161320 161320 161320 161320 161320 161320 161320 161320 161320 161320 161320 161320 161320 161320 161320 161320 161320 161320 161320 161320 161320 161320 161320 161320 161320 161320 161320 161320 161320 161320 161320 161320 161320 161320 161320 161320 161320 161320 161320 161320 161320 161320 161320 161320 161320 161320 161320 161320 161320 161320 161320 161320 161320 161320 161320 161320 161320 161320 161320 161320 161320 161320 161320 161320 161320 161320 161320 161320 161320 161320 161320 161320 161320 161320 161320 161320 161320 161320 161320 161320 161320 161320 161320 161320 161320 161320 161320 161320 161320 161320 161320 161320 161320 161320 161320 161320 161320 161320 161320 161320 161320 161320 161320 161320 161320 161320 161320 161320 161320 161320 161320 161320 161320 161320 161320 161320 161320 161320 161320 161320 161320 161320 161320 161320 161320 161320 161320 161320 161320 161320 161320 161320 161320 161320 161320 161320 161320 161320 161320 161320 161320 161320 161320 161320 161320 161320 161320 161320 161320 161320 161320 161320 161320 161320 161320 161320 161320 161320 161320 161320 161320 161320 
0 0 0 0 0 0 0 0 0 0 0 0 0 0 0 0 0 9041 9041 9126 17419 17419 22913 30574 45566 56528 61095 78311 88519 115130 146862 162930 171700 179711 182928 186221 186514 193136 194287 194287 194287 194930 194930 195022 195022 195022 195022 195022 195022 195022 195022 195022 195022 195022 195022 195022 195022 195022 195022 195022 195022 195022 195022 195022 195022 195022 195022 195022 195022 195022 195022 195022 195022 195022 195022 195022 195022 195022 195022 195022 195022 195022 195022 195022 195022 195022 195022 195022 195022 195022 195022 195022 195022 195022 195022 195022 195022 195022 195022 195022 195022 195022 195022 195022 195022 195022 195022 195022 195022 195022 195022 195022 195022 195022 195022 195022 195022 195022 195022 195022 195022 195022 195022 195022 195022 195022 195022 195022 195022 195022 195022 195022 195022 195022 195022 195022 195022 195022 195022 195022 195022 195022 195022 195022 195022 195022 195022 195022 195022 195022 195022 195022 195022 195022 195022 195022 195022 195022 195022 195022 195022 195022 195022 195022 195022 195022 195022 195022 195022 195022 195022 195022 195022 195022 195022 195022 195022 195022 195022 195022 195022 195022 195022 195022 195022 195022 195022 195022 195022 195022 195022 195022 195022 195022 195022 195022 195022 195022 195022 195022 195022 
0 0 0 0 0 0 0 0 0 0 0 0 0 0 0 0 0 0 71 71 819 819 2807 12893 25351 52589 85314 94772 106175 117228 143583 155206 182294 193955 194101 203838 207118 208111 208648 208648 208648 208648 208648 208891 208964 209131 209131 209131 209131 209131 209131 209131 209131 209131 209131 209131 209131 209131 209131 209131 209131 209131 209131 209131 209131 209131 209131 209131 209131 209131 209131 209131 209131 209131 209131 209131 209131 209131 209131 209131 209131 209131 209131 209131 209131 209131 209131 209131 209131 209131 209131 209131 209131 209131 209131 209131 209131 209131 209131 209131 209131 209131 209131 209131 209131 209131 209131 209131 209131 209131 209131 209131 209131 209131 209131 209131 209131 209131 209131 209131 209131 209131 209131 209131 209131 209131 209131 209131 209131 209131 209131 209131 209131 209131 209131 209131 209131 209131 209131 209131 209131 209131 209131 209131 209131 209131 209131 209131 209131 209131 209131 209131 209131 209131 209131 209131 209131 209131 209131 209131 209131 209131 209131 209131 209131 209131 209131 209131 209131 209131 209131 209131 209131 209131 209131 209131 209131 209131 209131 209131 209131 209131 209131 209131 209131 209131 209131 209131 209131 209131 209131 209131 209131 209131 209131 209131 209131 209131 209131 209131 209131 
0 0 0 0 0 0 0 0 0 0 0 0 0 0 0 0 0 1943 3431 3619 13738 16286 16286 16288 36257 47879 75892 93750 98719 99210 118311 120601 133032 138195 148157 149150 158413 158501 158501 160213 160213 160213 160304 160305 163797 163797 163797 163797 163797 163797 163797 163797 163797 163797 163797 163797 163797 163797 163797 163797 163797 163797 163797 163797 163797 163797 163797 163797 163797 163797 163797 163797 163797 163797 163797 163797 163797 163797 163797 163797 163797 163797 163797 163797 163797 163797 163797 163797 163797 163797 163797 163797 163797 163797 163797 163797 163797 163797 163797 163797 163797 163797 163797 163797 163797 163797 163797 163797 163797 163797 163797 163797 163797 163797 163797 163797 163797 163797 163797 163797 163797 163797 163797 163797 163797 163797 163797 163797 163797 163797 163797 163797 163797 163797 163797 163797 163797 163797 163797 163797 163797 163797 163797 163797 163797 163797 163797 163797 163797 163797 163797 163797 163797 163797 163797 163797 163797 163797 163797 163797 163797 163797 163797 163797 163797 163797 163797 163797 163797 163797 163797 163797 163797 163797 163797 163797 163797 163797 163797 163797 163797 163797 163797 163797 163797 163797 163797 163797 163797 163797 163797 163797 163797 163797 163797 163797 163797 163797 163797 163797 163797 
0 0 0 0 0 0 0 0 0 0 0 0 0 0 0 0 0 0 0 481 5008 6990 13966 19325 59125 69435 92011 103731 119517 139338 141372 147343 162341 162670 169086 172174 177161 179247 179247 179247 179330 179330 179330 179330 179330 179330 179330 179330 179330 179330 179330 179330 179330 179330 179330 179330 179330 179330 179330 179330 179330 179330 179330 179330 179330 179330 179330 179330 179330 179330 179330 179330 179330 179330 179330 179330 179330 179330 179330 179330 179330 179330 179330 179330 179330 179330 179330 179330 179330 179330 179330 179330 179330 179330 179330 179330 179330 179330 179330 179330 179330 179330 179330 179330 179330 179330 179330 179330 179330 179330 179330 179330 179330 179330 179330 179330 179330 179330 179330 179330 179330 179330 179330 179330 179330 179330 179330 179330 179330 179330 179330 179330 179330 179330 179330 179330 179330 179330 179330 179330 179330 179330 179330 179330 179330 179330 179330 179330 179330 179330 179330 179330 179330 179330 179330 179330 179330 179330 179330 179330 179330 179330 179330 179330 179330 179330 179330 179330 179330 179330 179330 179330 179330 179330 179330 179330 179330 179330 179330 179330 179330 179330 179330 179330 179330 179330 179330 179330 179330 179330 179330 179330 179330 179330 179330 179330 179330 179330 179330 179330 179330 
0 0 0 0 0 0 0 0 0 0 0 0 0 0 0 0 0 0 19651 19651 19651 19651 24915 43595 53326 58391 88991 95129 95129 112370 114380 121666 140639 148573 154167 154922 155516 155516 155516 155516 155516 155603 155603 155603 155603 155603 155603 155603 155603 155603 155603 155603 155603 155603 155603 155603 155603 155603 155603 155603 155603 155603 155603 155603 155603 155603 155603 155603 155603 155603 155603 155603 155603 155603 155603 155603 155603 155603 155603 155603 155603 155603 155603 155603 155603 155603 155603 155603 155603 155603 155603 155603 155603 155603 155603 155603 155603 155603 155603 155603 155603 155603 155603 155603 155603 155603 155603 155603 155603 155603 155603 155603 155603 155603 155603 155603 155603 155603 155603 155603 155603 155603 155603 155603 155603 155603 155603 155603 155603 155603 155603 155603 155603 155603 155603 155603 155603 155603 155603 155603 155603 155603 155603 155603 155603 155603 155603 155603 155603 155603 155603 155603 155603 155603 155603 155603 155603 155603 155603 155603 155603 155603 155603 155603 155603 155603 155603 155603 155603 155603 155603 155603 155603 155603 155603 155603 155603 155603 155603 155603 155603 155603 155603 155603 155603 155603 155603 155603 155603 155603 155603 155603 155603 155603 155603 155603 155603 155603 155603 155603 155603 
0 0 0 0 0 0 0 0 0 0 0 0 0 0 0 0 0 1519 12701 24608 26534 47508 69151 73920 101960 119478 154903 159796 178141 193309 194277 199912 200821 200821 200912 201355 201447 201538 201781 201781 201781 201781 201781 201781 201781 201781 201781 201781 201781 201781 201781 201781 201781 201781 201781 201781 201781 201781 201781 201781 201781 201781 201781 201781 201781 201781 201781 201781 201781 201781 201781 201781 201781 201781 201781 201781 201781 201781 201781 201781 201781 201781 201781 201781 201781 201781 201781 201781 201781 201781 201781 201781 201781 201781 201781 201781 201781 201781 201781 201781 201781 201781 201781 201781 201781 201781 201781 201781 201781 201781 201781 201781 201781 201781 201781 201781 201781 201781 201781 201781 201781 201781 201781 201781 201781 201781 201781 201781 201781 201781 201781 201781 201781 201781 201781 201781 201781 201781 201781 201781 201781 201781 201781 201781 201781 201781 201781 201781 201781 201781 201781 201781 201781 201781 201781 201781 201781 201781 201781 201781 201781 201781 201781 201781 201781 201781 201781 201781 201781 201781 201781 201781 201781 201781 201781 201781 201781 201781 201781 201781 201781 201781 201781 201781 201781 201781 201781 201781 201781 201781 201781 201781 201781 201781 201781 201781 201781 201781 201781 201781 201781 
0 0 0 0 0 0 0 0 0 0 0 0 0 0 0 0 0 0 7800 9248 32880 42010 45305 62057 105014 146383 153653 161425 167670 175102 180667 188209 188910 191411 193047 193047 193626 193626 193626 193626 193677 193677 193677 193677 193677 193677 193677 193677 193677 193677 193677 193677 193677 193677 193677 193677 193677 193677 193677 193677 193677 193677 193677 193677 193677 193677 193677 193677 193677 193677 193677 193677 193677 193677 193677 193677 193677 193677 193677 193677 193677 193677 193677 193677 193677 193677 193677 193677 193677 193677 193677 193677 193677 193677 193677 193677 193677 193677 193677 193677 193677 193677 193677 193677 193677 193677 193677 193677 193677 193677 193677 193677 193677 193677 193677 193677 193677 193677 193677 193677 193677 193677 193677 193677 193677 193677 193677 193677 193677 193677 193677 193677 193677 193677 193677 193677 193677 193677 193677 193677 193677 193677 193677 193677 193677 193677 193677 193677 193677 193677 193677 193677 193677 193677 193677 193677 193677 193677 193677 193677 193677 193677 193677 193677 193677 193677 193677 193677 193677 193677 193677 193677 193677 193677 193677 193677 193677 193677 193677 193677 193677 193677 193677 193677 193677 193677 193677 193677 193677 193677 193677 193677 193677 193677 193677 193677 193677 193677 193677 193677 193677 
0 0 0 0 0 0 0 0 0 0 0 0 0 0 0 0 0 0 5686 12280 17773 24008 24008 28226 35354 35354 44774 48085 65205 92321 99806 119346 121068 139346 145063 146946 146946 148289 148289 148289 148289 148342 148342 148342 148635 148635 148635 149331 149331 149331 149331 149331 149331 149331 149331 149331 149331 149331 149331 149331 149331 149331 149331 149331 149331 149331 149331 149331 149331 149331 149331 149331 149331 149331 149331 149331 149331 149331 149331 149331 149331 149331 149331 149331 149331 149331 149331 149331 149331 149331 149331 149331 149331 149331 149331 149331 149331 149331 149331 149331 149331 149331 149331 149331 149331 149331 149331 149331 149331 149331 149331 149331 149331 149331 149331 149331 149331 149331 149331 149331 149331 149331 149331 149331 149331 149331 149331 149331 149331 149331 149331 149331 149331 149331 149331 149331 149331 149331 149331 149331 149331 149331 149331 149331 149331 149331 149331 149331 149331 149331 149331 149331 149331 149331 149331 149331 149331 149331 149331 149331 149331 149331 149331 149331 149331 149331 149331 149331 149331 149331 149331 149331 149331 149331 149331 149331 149331 149331 149331 149331 149331 149331 149331 149331 149331 149331 149331 149331 149331 149331 149331 149331 149331 149331 149331 149331 149331 149331 149331 149331 149331 
0 0 0 0 0 0 0 0 0 0 0 0 0 0 0 0 0 444 6173 7848 7848 7848 26678 48107 67084 86529 110983 111046 119703 136550 139144 161007 161319 164080 164418 166657 166900 166900 166900 167152 167152 167152 167152 167152 167152 167152 167152 167152 167152 167152 167152 167152 167152 167152 167152 167152 167152 167152 167152 167152 167152 167152 167152 167152 167152 167152 167152 167152 167152 167152 167152 167152 167152 167152 167152 167152 167152 167152 167152 167152 167152 167152 167152 167152 167152 167152 167152 167152 167152 167152 167152 167152 167152 167152 167152 167152 167152 167152 167152 167152 167152 167152 167152 167152 167152 167152 167152 167152 167152 167152 167152 167152 167152 167152 167152 167152 167152 167152 167152 167152 167152 167152 167152 167152 167152 167152 167152 167152 167152 167152 167152 167152 167152 167152 167152 167152 167152 167152 167152 167152 167152 167152 167152 167152 167152 167152 167152 167152 167152 167152 167152 167152 167152 167152 167152 167152 167152 167152 167152 167152 167152 167152 167152 167152 167152 167152 167152 167152 167152 167152 167152 167152 167152 167152 167152 167152 167152 167152 167152 167152 167152 167152 167152 167152 167152 167152 167152 167152 167152 167152 167152 167152 167152 167152 167152 167152 167152 167152 167152 167152 167152 
0 0 0 0 0 0 0 0 0 0 0 0 0 0 0 0 0 1693 22620 23745 24987 25376 44983 56361 66737 94750 116477 144988 152389 158002 160187 161938 168066 171748 176735 176871 178565 181343 181343 182636 182636 182879 182879 182879 182879 182879 182879 182879 182879 182879 182879 182879 182879 182879 182879 182879 182879 182879 182879 182879 182879 182879 182879 182879 182879 182879 182879 182879 182879 182879 182879 182879 182879 182879 182879 182879 182879 182879 182879 182879 182879 182879 182879 182879 182879 182879 182879 182879 182879 182879 182879 182879 182879 182879 182879 182879 182879 182879 182879 182879 182879 182879 182879 182879 182879 182879 182879 182879 182879 182879 182879 182879 182879 182879 182879 182879 182879 182879 182879 182879 182879 182879 182879 182879 182879 182879 182879 182879 182879 182879 182879 182879 182879 182879 182879 182879 182879 182879 182879 182879 182879 182879 182879 182879 182879 182879 182879 182879 182879 182879 182879 182879 182879 182879 182879 182879 182879 182879 182879 182879 182879 182879 182879 182879 182879 182879 182879 182879 182879 182879 182879 182879 182879 182879 182879 182879 182879 182879 182879 182879 182879 182879 182879 182879 182879 182879 182879 182879 182879 182879 182879 182879 182879 182879 182879 182879 182879 182879 182879 182879 182879 
0 0 0 0 0 0 0 0 0 0 0 0 0 0 0 0 0 1988 5906 5906 5907 5907 6621 6621 6621 8997 24752 38246 47208 49202 65430 83893 97584 104045 109593 124788 125436 128521 134557 136551 136723 136810 141599 141671 144663 144663 144663 144663 144663 144663 144663 144663 144663 144663 144663 144663 144663 144663 144663 144663 144663 144663 144663 144663 144663 144663 144663 144663 144663 144663 144663 144663 144663 144663 144663 144663 144663 144663 144663 144663 144663 144663 144663 144663 144663 144663 144663 144663 144663 144663 144663 144663 144663 144663 144663 144663 144663 144663 144663 144663 144663 144663 144663 144663 144663 144663 144663 144663 144663 144663 144663 144663 144663 144663 144663 144663 144663 144663 144663 144663 144663 144663 144663 144663 144663 144663 144663 144663 144663 144663 144663 144663 144663 144663 144663 144663 144663 144663 144663 144663 144663 144663 144663 144663 144663 144663 144663 144663 144663 144663 144663 144663 144663 144663 144663 144663 144663 144663 144663 144663 144663 144663 144663 144663 144663 144663 144663 144663 144663 144663 144663 144663 144663 144663 144663 144663 144663 144663 144663 144663 144663 144663 144663 144663 144663 144663 144663 144663 144663 144663 144663 144663 144663 144663 144663 144663 144663 144663 144663 144663 144663 
0 0 0 0 0 0 0 0 0 0 0 0 0 0 0 0 0 655 1972 10198 20266 26291 34425 61237 81695 106942 124692 130270 138095 140807 148606 152175 154899 167348 168434 168434 168434 169926 169998 169998 169998 169998 169998 169998 169998 169998 169998 169998 169998 169998 169998 169998 169998 169998 169998 169998 169998 169998 169998 169998 169998 169998 169998 169998 169998 169998 169998 169998 169998 169998 169998 169998 169998 169998 169998 169998 169998 169998 169998 169998 169998 169998 169998 169998 169998 169998 169998 169998 169998 169998 169998 169998 169998 169998 169998 169998 169998 169998 169998 169998 169998 169998 169998 169998 169998 169998 169998 169998 169998 169998 169998 169998 169998 169998 169998 169998 169998 169998 169998 169998 169998 169998 169998 169998 169998 169998 169998 169998 169998 169998 169998 169998 169998 169998 169998 169998 169998 169998 169998 169998 169998 169998 169998 169998 169998 169998 169998 169998 169998 169998 169998 169998 169998 169998 169998 169998 169998 169998 169998 169998 169998 169998 169998 169998 169998 169998 169998 169998 169998 169998 169998 169998 169998 169998 169998 169998 169998 169998 169998 169998 169998 169998 169998 169998 169998 169998 169998 169998 169998 169998 169998 169998 169998 169998 169998 169998 169998 169998 169998 169998 169998 
0 0 0 0 0 0 0 0 0 0 0 0 0 0 0 0 0 0 0 117 117 117 600 1065 1065 17949 23472 24742 39589 54253 71047 97131 109503 116021 117991 118886 129244 136937 142626 143861 144352 144352 144352 144949 144949 144949 144949 144949 144949 144949 144949 144949 144949 144949 144949 144949 144949 144949 144949 144949 144949 144949 144949 144949 144949 144949 144949 144949 144949 144949 144949 144949 144949 144949 144949 144949 144949 144949 144949 144949 144949 144949 144949 144949 144949 144949 144949 144949 144949 144949 144949 144949 144949 144949 144949 144949 144949 144949 144949 144949 144949 144949 144949 144949 144949 144949 144949 144949 144949 144949 144949 144949 144949 144949 144949 144949 144949 144949 144949 144949 144949 144949 144949 144949 144949 144949 144949 144949 144949 144949 144949 144949 144949 144949 144949 144949 144949 144949 144949 144949 144949 144949 144949 144949 144949 144949 144949 144949 144949 144949 144949 144949 144949 144949 144949 144949 144949 144949 144949 144949 144949 144949 144949 144949 144949 144949 144949 144949 144949 144949 144949 144949 144949 144949 144949 144949 144949 144949 144949 144949 144949 144949 144949 144949 144949 144949 144949 144949 144949 144949 144949 144949 144949 144949 144949 144949 144949 144949 144949 144949 144949 
0 0 0 0 0 0 0 0 0 0 0 0 0 0 0 0 72 72 72 72 1547 1547 1547 1547 1547 3519 3519 11870 17116 38987 61092 100183 124772 140667 148105 154061 161501 173615 185547 193153 195606 198184 204671 204985 205263 205351 205351 205352 212714 212715 212805 212805 212806 212806 212806 212806 213796 213796 213796 213796 213796 213796 213796 213796 213796 213796 213796 213796 213796 213796 213796 213796 213796 213796 213796 213796 213796 213796 213796 213796 213796 213796 213796 213796 213796 213796 213796 213796 213796 213796 213796 213796 213796 213796 213796 213796 213796 213796 213796 213796 213796 213796 213796 213796 213796 213796 213796 213796 213796 213796 213796 213796 213796 213796 213796 213796 213796 213796 213796 213796 213796 213796 213796 213796 213796 213796 213796 213796 213796 213796 213796 213796 213796 213796 213796 213796 213796 213796 213796 213796 213796 213796 213796 213796 213796 213796 213796 213796 213796 213796 213796 213796 213796 213796 213796 213796 213796 213796 213796 213796 213796 213796 213796 213796 213796 213796 213796 213796 213796 213796 213796 213796 213796 213796 213796 213796 213796 213796 213796 213796 213796 213796 213796 213796 213796 213796 213796 213796 213796 213796 213796 213796 213796 213796 213796 213796 213796 213796 213796 213796 213796 
0 0 0 0 0 0 0 0 0 0 0 0 0 0 0 0 0 0 3200 3200 9841 14036 14036 28620 33611 57511 77438 119301 134165 137883 146373 152308 153318 171378 185105 193243 193243 193243 193243 193243 194185 194258 194258 194258 194851 194851 194851 194851 194851 194851 194851 194851 194851 194851 194851 194851 194851 194851 194851 194851 194851 194851 194851 194851 194851 194851 194851 194851 194851 194851 194851 194851 194851 194851 194851 194851 194851 194851 194851 194851 194851 194851 194851 194851 194851 194851 194851 194851 194851 194851 194851 194851 194851 194851 194851 194851 194851 194851 194851 194851 194851 194851 194851 194851 194851 194851 194851 194851 194851 194851 194851 194851 194851 194851 194851 194851 194851 194851 194851 194851 194851 194851 194851 194851 194851 194851 194851 194851 194851 194851 194851 194851 194851 194851 194851 194851 194851 194851 194851 194851 194851 194851 194851 194851 194851 194851 194851 194851 194851 194851 194851 194851 194851 194851 194851 194851 194851 194851 194851 194851 194851 194851 194851 194851 194851 194851 194851 194851 194851 194851 194851 194851 194851 194851 194851 194851 194851 194851 194851 194851 194851 194851 194851 194851 194851 194851 194851 194851 194851 194851 194851 194851 194851 194851 194851 194851 194851 194851 194851 194851 194851 
0 0 0 0 0 0 0 0 0 0 0 0 0 0 0 0 0 1481 1481 33340 39425 47173 56751 65634 84157 118163 141434 161817 167544 170010 170010 170081 176828 177007 179005 179095 179095 183839 183839 183839 183839 183839 183839 183839 183839 183839 183839 183839 183839 183839 183839 183839 183839 183839 183839 183839 183839 183839 183839 183839 183839 183839 183839 183839 183839 183839 183839 183839 183839 183839 183839 183839 183839 183839 183839 183839 183839 183839 183839 183839 183839 183839 183839 183839 183839 183839 183839 183839 183839 183839 183839 183839 183839 183839 183839 183839 183839 183839 183839 183839 183839 183839 183839 183839 183839 183839 183839 183839 183839 183839 183839 183839 183839 183839 183839 183839 183839 183839 183839 183839 183839 183839 183839 183839 183839 183839 183839 183839 183839 183839 183839 183839 183839 183839 183839 183839 183839 183839 183839 183839 183839 183839 183839 183839 183839 183839 183839 183839 183839 183839 183839 183839 183839 183839 183839 183839 183839 183839 183839 183839 183839 183839 183839 183839 183839 183839 183839 183839 183839 183839 183839 183839 183839 183839 183839 183839 183839 183839 183839 183839 183839 183839 183839 183839 183839 183839 183839 183839 183839 183839 183839 183839 183839 183839 183839 183839 183839 183839 183839 183839 183839 
0 0 0 0 0 0 0 0 0 0 0 0 0 0 0 0 84 1742 3696 3696 3696 3697 11181 11181 26280 50161 70606 91108 98563 104061 122386 125379 125379 130788 132838 132838 132838 132838 132838 132838 132922 132922 132922 132922 132922 132922 132922 132922 132922 132922 132922 132922 132922 132922 132922 132922 132922 132922 132922 132922 132922 132922 132922 132922 132922 132922 132922 132922 132922 132922 132922 132922 132922 132922 132922 132922 132922 132922 132922 132922 132922 132922 132922 132922 132922 132922 132922 132922 132922 132922 132922 132922 132922 132922 132922 132922 132922 132922 132922 132922 132922 132922 132922 132922 132922 132922 132922 132922 132922 132922 132922 132922 132922 132922 132922 132922 132922 132922 132922 132922 132922 132922 132922 132922 132922 132922 132922 132922 132922 132922 132922 132922 132922 132922 132922 132922 132922 132922 132922 132922 132922 132922 132922 132922 132922 132922 132922 132922 132922 132922 132922 132922 132922 132922 132922 132922 132922 132922 132922 132922 132922 132922 132922 132922 132922 132922 132922 132922 132922 132922 132922 132922 132922 132922 132922 132922 132922 132922 132922 132922 132922 132922 132922 132922 132922 132922 132922 132922 132922 132922 132922 132922 132922 132922 132922 132922 132922 132922 132922 132922 132922 
0 0 0 0 0 0 0 0 0 0 0 0 0 0 0 0 0 0 3952 5398 13889 18055 43029 47709 68684 113249 125597 147137 154481 159774 175473 178935 190362 192478 194394 194394 194638 194720 195313 195313 195365 195741 195832 195832 195832 195832 195832 195832 195832 195832 195832 195832 195832 195832 195832 195832 195832 195832 195832 195832 195832 195832 195832 195832 195832 195832 195832 195832 195832 195832 195832 195832 195832 195832 195832 195832 195832 195832 195832 195832 195832 195832 195832 195832 195832 195832 195832 195832 195832 195832 195832 195832 195832 195832 195832 195832 195832 195832 195832 195832 195832 195832 195832 195832 195832 195832 195832 195832 195832 195832 195832 195832 195832 195832 195832 195832 195832 195832 195832 195832 195832 195832 195832 195832 195832 195832 195832 195832 195832 195832 195832 195832 195832 195832 195832 195832 195832 195832 195832 195832 195832 195832 195832 195832 195832 195832 195832 195832 195832 195832 195832 195832 195832 195832 195832 195832 195832 195832 195832 195832 195832 195832 195832 195832 195832 195832 195832 195832 195832 195832 195832 195832 195832 195832 195832 195832 195832 195832 195832 195832 195832 195832 195832 195832 195832 195832 195832 195832 195832 195832 195832 195832 195832 195832 195832 195832 195832 195832 195832 195832 195832 
0 0 0 0 0 0 0 0 0 0 0 0 0 0 0 0 0 962 962 963 7357 13901 13921 16982 21662 37405 56706 65734 78527 96174 121379 146351 165728 173929 180343 180396 181926 210425 210974 210974 210975 211198 211391 211391 211391 211391 211391 211391 211391 211391 211391 211391 211391 211391 212934 212934 212934 212934 212934 212934 212934 212934 212934 212934 212934 212934 212934 212934 212934 212934 212934 212934 212934 212934 212934 212934 212934 212934 212934 212934 212934 212934 212934 212934 212934 212934 212934 212934 212934 212934 212934 212934 212934 212934 212934 212934 212934 212934 212934 212934 212934 212934 212934 212934 212934 212934 212934 212934 212934 212934 212934 212934 212934 212934 212934 212934 212934 212934 212934 212934 212934 212934 212934 212934 212934 212934 212934 212934 212934 212934 212934 212934 212934 212934 212934 212934 212934 212934 212934 212934 212934 212934 212934 212934 212934 212934 212934 212934 212934 212934 212934 212934 212934 212934 212934 212934 212934 212934 212934 212934 212934 212934 212934 212934 212934 212934 212934 212934 212934 212934 212934 212934 212934 212934 212934 212934 212934 212934 212934 212934 212934 212934 212934 212934 212934 212934 212934 212934 212934 212934 212934 212934 212934 212934 212934 212934 212934 212934 212934 212934 212934 
0 0 0 0 0 0 0 0 0 0 0 0 0 0 0 0 0 0 2979 2979 8705 8705 14369 34814 42681 51652 52501 55730 65197 85761 101382 125829 163891 175169 179306 186196 186887 186887 192475 192567 194404 194496 194496 194731 194731 195077 195077 195077 195077 195077 195077 195077 195077 195077 195077 195077 195077 195077 195077 195077 195077 195077 195077 195077 195077 195077 195077 195077 195077 195077 195077 195077 195077 195077 195077 195077 195077 195077 195077 195077 195077 195077 195077 195077 195077 195077 195077 195077 195077 195077 195077 195077 195077 195077 195077 195077 195077 195077 195077 195077 195077 195077 195077 195077 195077 195077 195077 195077 195077 195077 195077 195077 195077 195077 195077 195077 195077 195077 195077 195077 195077 195077 195077 195077 195077 195077 195077 195077 195077 195077 195077 195077 195077 195077 195077 195077 195077 195077 195077 195077 195077 195077 195077 195077 195077 195077 195077 195077 195077 195077 195077 195077 195077 195077 195077 195077 195077 195077 195077 195077 195077 195077 195077 195077 195077 195077 195077 195077 195077 195077 195077 195077 195077 195077 195077 195077 195077 195077 195077 195077 195077 195077 195077 195077 195077 195077 195077 195077 195077 195077 195077 195077 195077 195077 195077 195077 195077 195077 195077 195077 195077 
0 0 0 0 0 0 0 0 0 0 0 0 0 0 0 0 0 0 0 5343 5343 6510 12306 18095 25866 37299 45170 57548 66386 81959 85585 99080 122826 139379 146035 146288 147630 147928 147928 147929 148023 153719 153719 154162 154162 154162 154162 154162 154162 154162 154162 154162 154162 154162 154162 154162 154162 154162 154162 154162 154162 154162 154162 154162 154162 154162 154162 154162 154162 154162 154162 154162 154162 154162 154162 154162 154162 154162 154162 154162 154162 154162 154162 154162 154162 154162 154162 154162 154162 154162 154162 154162 154162 154162 154162 154162 154162 154162 154162 154162 154162 154162 154162 154162 154162 154162 154162 154162 154162 154162 154162 154162 154162 154162 154162 154162 154162 154162 154162 154162 154162 154162 154162 154162 154162 154162 154162 154162 154162 154162 154162 154162 154162 154162 154162 154162 154162 154162 154162 154162 154162 154162 154162 154162 154162 154162 154162 154162 154162 154162 154162 154162 154162 154162 154162 154162 154162 154162 154162 154162 154162 154162 154162 154162 154162 154162 154162 154162 154162 154162 154162 154162 154162 154162 154162 154162 154162 154162 154162 154162 154162 154162 154162 154162 154162 154162 154162 154162 154162 154162 154162 154162 154162 154162 154162 154162 154162 154162 154162 154162 154162 
0 0 0 0 0 0 0 0 0 0 0 0 0 0 0 0 0 0 0 1948 1949 4208 13478 13478 19372 29582 47829 55822 76271 89915 118780 147405 168824 179904 184780 191554 193475 193475 193475 193475 193553 193553 193553 193553 193747 193840 193840 193840 193840 194183 194183 194183 194183 194183 194183 194183 194183 194183 194183 194183 194183 194183 194183 194183 194183 194183 194183 194183 194183 194183 194183 194183 194183 194183 194183 194183 194183 194183 194183 194183 194183 194183 194183 194183 194183 194183 194183 194183 194183 194183 194183 194183 194183 194183 194183 194183 194183 194183 194183 194183 194183 194183 194183 194183 194183 194183 194183 194183 194183 194183 194183 194183 194183 194183 194183 194183 194183 194183 194183 194183 194183 194183 194183 194183 194183 194183 194183 194183 194183 194183 194183 194183 194183 194183 194183 194183 194183 194183 194183 194183 194183 194183 194183 194183 194183 194183 194183 194183 194183 194183 194183 194183 194183 194183 194183 194183 194183 194183 194183 194183 194183 194183 194183 194183 194183 194183 194183 194183 194183 194183 194183 194183 194183 194183 194183 194183 194183 194183 194183 194183 194183 194183 194183 194183 194183 194183 194183 194183 194183 194183 194183 194183 194183 194183 194183 194183 194183 194183 194183 194183 194183 
0 0 0 0 0 0 0 0 0 0 0 0 0 0 0 0 0 0 14311 37677 48922 61555 67474 90876 103702 129286 153804 164051 183971 188517 191111 193127 193500 193594 193594 193594 193594 193647 193647 193647 193647 193740 193740 193740 193740 193740 193740 193740 193740 193740 193740 193740 193740 193740 193740 193740 193740 193740 193740 193740 193740 193740 193740 193740 193740 193740 193740 193740 193740 193740 193740 193740 193740 193740 193740 193740 193740 193740 193740 193740 193740 193740 193740 193740 193740 193740 193740 193740 193740 193740 193740 193740 193740 193740 193740 193740 193740 193740 193740 193740 193740 193740 193740 193740 193740 193740 193740 193740 193740 193740 193740 193740 193740 193740 193740 193740 193740 193740 193740 193740 193740 193740 193740 193740 193740 193740 193740 193740 193740 193740 193740 193740 193740 193740 193740 193740 193740 193740 193740 193740 193740 193740 193740 193740 193740 193740 193740 193740 193740 193740 193740 193740 193740 193740 193740 193740 193740 193740 193740 193740 193740 193740 193740 193740 193740 193740 193740 193740 193740 193740 193740 193740 193740 193740 193740 193740 193740 193740 193740 193740 193740 193740 193740 193740 193740 193740 193740 193740 193740 193740 193740 193740 193740 193740 193740 193740 193740 193740 193740 193740 193740 
0 0 0 0 0 0 0 0 0 0 0 0 0 0 0 0 1537 5467 9963 34358 48783 64742 70602 76676 86849 97977 112845 135420 154749 162957 173753 175391 183144 183528 183528 183529 183615 183615 183615 183615 183615 183615 183615 183615 183615 183615 183615 183615 183615 183615 183615 183615 183615 183615 183615 183615 183615 183615 183615 183615 183615 183615 183615 183615 183615 183615 183615 183615 183615 183615 183615 183615 183615 183615 183615 183615 183615 183615 183615 183615 183615 183615 183615 183615 183615 183615 183615 183615 183615 183615 183615 183615 183615 183615 183615 183615 183615 183615 183615 183615 183615 183615 183615 183615 183615 183615 183615 183615 183615 183615 183615 183615 183615 183615 183615 183615 183615 183615 183615 183615 183615 183615 183615 183615 183615 183615 183615 183615 183615 183615 183615 183615 183615 183615 183615 183615 183615 183615 183615 183615 183615 183615 183615 183615 183615 183615 183615 183615 183615 183615 183615 183615 183615 183615 183615 183615 183615 183615 183615 183615 183615 183615 183615 183615 183615 183615 183615 183615 183615 183615 183615 183615 183615 183615 183615 183615 183615 183615 183615 183615 183615 183615 183615 183615 183615 183615 183615 183615 183615 183615 183615 183615 183615 183615 183615 183615 183615 183615 183615 183615 183615 
0 0 0 0 0 0 0 0 0 0 0 0 0 0 0 0 0 2126 7193 7193 17370 17370 19337 19338 41188 50539 87086 101750 105929 124852 152788 174507 195370 199992 199992 205186 205321 205321 205501 205691 205691 205691 205691 205691 205774 205774 205774 205774 205774 205774 205774 205774 205774 205774 205774 205774 205774 205774 205774 205774 205774 205774 205774 205774 205774 205774 205774 205774 205774 205774 205774 205774 205774 205774 205774 205774 205774 205774 205774 205774 205774 205774 205774 205774 205774 205774 205774 205774 205774 205774 205774 205774 205774 205774 205774 205774 205774 205774 205774 205774 205774 205774 205774 205774 205774 205774 205774 205774 205774 205774 205774 205774 205774 205774 205774 205774 205774 205774 205774 205774 205774 205774 205774 205774 205774 205774 205774 205774 205774 205774 205774 205774 205774 205774 205774 205774 205774 205774 205774 205774 205774 205774 205774 205774 205774 205774 205774 205774 205774 205774 205774 205774 205774 205774 205774 205774 205774 205774 205774 205774 205774 205774 205774 205774 205774 205774 205774 205774 205774 205774 205774 205774 205774 205774 205774 205774 205774 205774 205774 205774 205774 205774 205774 205774 205774 205774 205774 205774 205774 205774 205774 205774 205774 205774 205774 205774 205774 205774 205774 205774 205774 
0 0 0 0 0 0 0 0 0 0 0 0 0 0 0 0 0 0 299 299 5999 7466 7466 32499 41314 44041 79422 88562 110136 136198 161811 182866 197574 206448 208882 209072 209163 211938 211938 212875 212949 213325 213325 213379 213379 213379 213379 213379 213379 213462 213462 213462 213462 213462 213462 213462 213462 213462 213462 213462 213462 213462 213462 213462 213462 213462 213462 213462 213462 213462 213462 213462 213462 213462 213462 213462 213462 213462 213462 213462 213462 213462 213462 213462 213462 213462 213462 213462 213462 213462 213462 213462 213462 213462 213462 213462 213462 213462 213462 213462 213462 213462 213462 213462 213462 213462 213462 213462 213462 213462 213462 213462 213462 213462 213462 213462 213462 213462 213462 213462 213462 213462 213462 213462 213462 213462 213462 213462 213462 213462 213462 213462 213462 213462 213462 213462 213462 213462 213462 213462 213462 213462 213462 213462 213462 213462 213462 213462 213462 213462 213462 213462 213462 213462 213462 213462 213462 213462 213462 213462 213462 213462 213462 213462 213462 213462 213462 213462 213462 213462 213462 213462 213462 213462 213462 213462 213462 213462 213462 213462 213462 213462 213462 213462 213462 213462 213462 213462 213462 213462 213462 213462 213462 213462 213462 213462 213462 213462 213462 213462 213462 
0 0 0 0 0 0 0 0 0 0 0 0 0 0 0 0 0 6160 6348 6836 14631 26584 33989 49941 85643 106736 106999 116797 131600 144949 151912 169396 170723 175295 178922 178922 179384 179474 184267 184267 184267 184268 184268 184353 184353 184353 184353 184353 184353 184353 184353 184353 184353 184353 184353 184353 184353 184353 184353 184353 184353 184353 184353 184353 184353 184353 184353 184353 184353 184353 184353 184353 184353 184353 184353 184353 184353 184353 184353 184353 184353 184353 184353 184353 184353 184353 184353 184353 184353 184353 184353 184353 184353 184353 184353 184353 184353 184353 184353 184353 184353 184353 184353 184353 184353 184353 184353 184353 184353 184353 184353 184353 184353 184353 184353 184353 184353 184353 184353 184353 184353 184353 184353 184353 184353 184353 184353 184353 184353 184353 184353 184353 184353 184353 184353 184353 184353 184353 184353 184353 184353 184353 184353 184353 184353 184353 184353 184353 184353 184353 184353 184353 184353 184353 184353 184353 184353 184353 184353 184353 184353 184353 184353 184353 184353 184353 184353 184353 184353 184353 184353 184353 184353 184353 184353 184353 184353 184353 184353 184353 184353 184353 184353 184353 184353 184353 184353 184353 184353 184353 184353 184353 184353 184353 184353 184353 184353 184353 184353 184353 184353 
0 0 0 0 0 0 0 0 0 0 0 0 0 0 0 0 0 0 0 1694 1787 6223 6223 9696 14743 16479 26552 26552 31817 51512 60503 84113 110406 121829 132212 161522 164739 172111 185597 199279 200124 203475 203476 203508 208395 208395 208581 208581 208581 208581 208581 208581 208581 208581 208581 208581 208581 208581 208581 208581 208581 208581 208581 208581 208581 208581 208581 208581 208581 208581 208581 208581 208581 208581 208581 208581 208581 208581 208581 208581 208581 208581 208581 208581 208581 208581 208581 208581 208581 208581 208581 208581 208581 208581 208581 208581 208581 208581 208581 208581 208581 208581 208581 208581 208581 208581 208581 208581 208581 208581 208581 208581 208581 208581 208581 208581 208581 208581 208581 208581 208581 208581 208581 208581 208581 208581 208581 208581 208581 208581 208581 208581 208581 208581 208581 208581 208581 208581 208581 208581 208581 208581 208581 208581 208581 208581 208581 208581 208581 208581 208581 208581 208581 208581 208581 208581 208581 208581 208581 208581 208581 208581 208581 208581 208581 208581 208581 208581 208581 208581 208581 208581 208581 208581 208581 208581 208581 208581 208581 208581 208581 208581 208581 208581 208581 208581 208581 208581 208581 208581 208581 208581 208581 208581 208581 208581 208581 208581 208581 208581 208581 
0 0 0 0 0 0 0 0 0 0 0 0 0 0 0 0 0 0 84 84 84 86 38153 45567 59561 102093 148551 168970 169504 177995 184208 191060 194616 198764 199159 199828 200064 200064 200064 200064 200557 200649 200649 200649 200649 200731 200731 200731 200731 200731 200731 200731 200823 200823 200823 200823 200823 200823 200823 200823 200823 200823 200823 200823 200823 200823 200823 200823 200823 200823 200823 200823 200823 200823 200823 200823 200823 200823 200823 200823 200823 200823 200823 200823 200823 200823 200823 200823 200823 200823 200823 200823 200823 200823 200823 200823 200823 200823 200823 200823 200823 200823 200823 200823 200823 200823 200823 200823 200823 200823 200823 200823 200823 200823 200823 200823 200823 200823 200823 200823 200823 200823 200823 200823 200823 200823 200823 200823 200823 200823 200823 200823 200823 200823 200823 200823 200823 200823 200823 200823 200823 200823 200823 200823 200823 200823 200823 200823 200823 200823 200823 200823 200823 200823 200823 200823 200823 200823 200823 200823 200823 200823 200823 200823 200823 200823 200823 200823 200823 200823 200823 200823 200823 200823 200823 200823 200823 200823 200823 200823 200823 200823 200823 200823 200823 200823 200823 200823 200823 200823 200823 200823 200823 200823 200823 200823 200823 200823 200823 200823 200823 
0 0 0 0 0 0 0 0 0 0 0 0 0 0 0 0 0 0 6164 13788 33592 43674 50622 69247 93739 103041 130986 173986 191445 207126 217295 229922 237458 240055 240139 240425 240954 241042 241134 241134 241134 241134 241134 241134 241134 241134 241134 241134 241134 241134 241134 241134 241134 241134 241134 241134 241134 241134 241134 241134 241134 241134 241134 241134 241134 241134 241134 241134 241134 241134 241134 241134 241134 241134 241134 241134 241134 241134 241134 241134 241134 241134 241134 241134 241134 241134 241134 241134 241134 241134 241134 241134 241134 241134 241134 241134 241134 241134 241134 241134 241134 241134 241134 241134 241134 241134 241134 241134 241134 241134 241134 241134 241134 241134 241134 241134 241134 241134 241134 241134 241134 241134 241134 241134 241134 241134 241134 241134 241134 241134 241134 241134 241134 241134 241134 241134 241134 241134 241134 241134 241134 241134 241134 241134 241134 241134 241134 241134 241134 241134 241134 241134 241134 241134 241134 241134 241134 241134 241134 241134 241134 241134 241134 241134 241134 241134 241134 241134 241134 241134 241134 241134 241134 241134 241134 241134 241134 241134 241134 241134 241134 241134 241134 241134 241134 241134 241134 241134 241134 241134 241134 241134 241134 241134 241134 241134 241134 241134 241134 241134 241134 
0 0 0 0 0 0 0 0 0 0 0 0 0 0 0 0 8196 8739 13397 13397 25459 27150 32814 42406 80064 107770 110910 116114 130752 135060 138399 142425 163931 200700 204980 205136 206437 206963 207209 207209 207390 209985 209986 210291 210291 210291 210291 210291 210291 210291 210291 210291 210291 210291 210291 210291 210291 210291 210291 210291 210291 210291 210291 210291 210291 210291 210291 210291 210291 210291 210291 210291 210291 210291 210291 210291 210291 210291 210291 210291 210291 210291 210291 210291 210291 210291 210291 210291 210291 210291 210291 210291 210291 210291 210291 210291 210291 210291 210291 210291 210291 210291 210291 210291 210291 210291 210291 210291 210291 210291 210291 210291 210291 210291 210291 210291 210291 210291 210291 210291 210291 210291 210291 210291 210291 210291 210291 210291 210291 210291 210291 210291 210291 210291 210291 210291 210291 210291 210291 210291 210291 210291 210291 210291 210291 210291 210291 210291 210291 210291 210291 210291 210291 210291 210291 210291 210291 210291 210291 210291 210291 210291 210291 210291 210291 210291 210291 210291 210291 210291 210291 210291 210291 210291 210291 210291 210291 210291 210291 210291 210291 210291 210291 210291 210291 210291 210291 210291 210291 210291 210291 210291 210291 210291 210291 210291 210291 210291 210291 210291 210291 
0 0 0 0 0 0 0 0 0 0 0 0 0 0 0 0 0 0 13625 13625 13625 17918 17918 17918 17919 21331 21656 21656 40695 70799 84299 95608 102976 116599 136811 149085 150418 152201 161545 178220 187720 189081 192419 193061 193254 193341 198286 198286 199779 200073 200073 200073 200073 200073 200073 200073 200073 200073 200073 200073 200073 200073 200073 200073 200073 200073 200073 200073 200073 200073 200073 200073 200073 200073 200073 200073 200073 200073 200073 200073 200073 200073 200073 200073 200073 200073 200073 200073 200073 200073 200073 200073 200073 200073 200073 200073 200073 200073 200073 200073 200073 200073 200073 200073 200073 200073 200073 200073 200073 200073 200073 200073 200073 200073 200073 200073 200073 200073 200073 200073 200073 200073 200073 200073 200073 200073 200073 200073 200073 200073 200073 200073 200073 200073 200073 200073 200073 200073 200073 200073 200073 200073 200073 200073 200073 200073 200073 200073 200073 200073 200073 200073 200073 200073 200073 200073 200073 200073 200073 200073 200073 200073 200073 200073 200073 200073 200073 200073 200073 200073 200073 200073 200073 200073 200073 200073 200073 200073 200073 200073 200073 200073 200073 200073 200073 200073 200073 200073 200073 200073 200073 200073 200073 200073 200073 200073 200073 200073 200073 200073 200073 
0 0 0 0 0 0 0 0 0 0 0 0 0 0 0 0 0 0 3238 10816 25434 37810 41151 72503 130204 157515 163389 186282 187377 189493 191489 204383 205715 214266 214722 214773 214773 214958 214958 214958 214958 214958 214958 215051 215051 215135 215135 215135 215135 215135 215135 215135 215135 215135 215135 215135 215135 215135 215135 215135 215135 215135 215135 215135 215135 215135 215135 215135 215135 215135 215135 215135 215135 215135 215135 215135 215135 215135 215135 215135 215135 215135 215135 215135 215135 215135 215135 215135 215135 215135 215135 215135 215135 215135 215135 215135 215135 215135 215135 215135 215135 215135 215135 215135 215135 215135 215135 215135 215135 215135 215135 215135 215135 215135 215135 215135 215135 215135 215135 215135 215135 215135 215135 215135 215135 215135 215135 215135 215135 215135 215135 215135 215135 215135 215135 215135 215135 215135 215135 215135 215135 215135 215135 215135 215135 215135 215135 215135 215135 215135 215135 215135 215135 215135 215135 215135 215135 215135 215135 215135 215135 215135 215135 215135 215135 215135 215135 215135 215135 215135 215135 215135 215135 215135 215135 215135 215135 215135 215135 215135 215135 215135 215135 215135 215135 215135 215135 215135 215135 215135 215135 215135 215135 215135 215135 215135 215135 215135 215135 215135 215135 
0 0 0 0 0 0 0 0 0 0 0 0 0 0 0 0 0 171 14148 17086 17086 17086 17086 27029 28168 48020 72963 72963 79683 98479 106005 116169 164124 178274 181049 181242 182057 186433 186433 186522 186522 186613 186613 186613 186613 186613 186613 186613 186613 186704 186704 186704 186704 186704 186704 186704 186704 186704 186704 186704 186704 186704 186704 186704 186704 186704 186704 186704 186704 186704 186704 186704 186704 186704 186704 186704 186704 186704 186704 186704 186704 186704 186704 186704 186704 186704 186704 186704 186704 186704 186704 186704 186704 186704 186704 186704 186704 186704 186704 186704 186704 186704 186704 186704 186704 186704 186704 186704 186704 186704 186704 186704 186704 186704 186704 186704 186704 186704 186704 186704 186704 186704 186704 186704 186704 186704 186704 186704 186704 186704 186704 186704 186704 186704 186704 186704 186704 186704 186704 186704 186704 186704 186704 186704 186704 186704 186704 186704 186704 186704 186704 186704 186704 186704 186704 186704 186704 186704 186704 186704 186704 186704 186704 186704 186704 186704 186704 186704 186704 186704 186704 186704 186704 186704 186704 186704 186704 186704 186704 186704 186704 186704 186704 186704 186704 186704 186704 186704 186704 186704 186704 186704 186704 186704 186704 186704 186704 186704 186704 186704 186704 
0 0 0 0 0 0 0 0 0 0 0 0 0 0 0 0 0 0 301 11006 13897 13897 29796 38452 49220 78771 89884 112822 122705 127423 130478 137042 146213 155417 172120 178112 178203 178293 178293 178293 178293 178293 178293 178293 178293 178293 178293 178293 178293 178293 178293 178293 178293 178293 178293 178293 178293 178293 178293 178293 178293 178293 178293 178293 178293 178293 178293 178293 178293 178293 178293 178293 178293 178293 178293 178293 178293 178293 178293 178293 178293 178293 178293 178293 178293 178293 178293 178293 178293 178293 178293 178293 178293 178293 178293 178293 178293 178293 178293 178293 178293 178293 178293 178293 178293 178293 178293 178293 178293 178293 178293 178293 178293 178293 178293 178293 178293 178293 178293 178293 178293 178293 178293 178293 178293 178293 178293 178293 178293 178293 178293 178293 178293 178293 178293 178293 178293 178293 178293 178293 178293 178293 178293 178293 178293 178293 178293 178293 178293 178293 178293 178293 178293 178293 178293 178293 178293 178293 178293 178293 178293 178293 178293 178293 178293 178293 178293 178293 178293 178293 178293 178293 178293 178293 178293 178293 178293 178293 178293 178293 178293 178293 178293 178293 178293 178293 178293 178293 178293 178293 178293 178293 178293 178293 178293 178293 178293 178293 178293 178293 178293 
0 0 0 0 0 0 0 0 0 0 0 0 0 0 0 0 0 0 0 5002 14032 18355 25833 26425 43345 89623 113189 116124 128127 131085 138191 147688 161750 161750 169683 169818 169818 169818 169818 169818 169906 170894 170894 170894 170894 170894 170894 170948 170948 170948 170948 170948 170948 170948 170948 170948 170948 170948 170948 170948 170948 170948 170948 170948 170948 170948 170948 170948 170948 170948 170948 170948 170948 170948 170948 170948 170948 170948 170948 170948 170948 170948 170948 170948 170948 170948 170948 170948 170948 170948 170948 170948 170948 170948 170948 170948 170948 170948 170948 170948 170948 170948 170948 170948 170948 170948 170948 170948 170948 170948 170948 170948 170948 170948 170948 170948 170948 170948 170948 170948 170948 170948 170948 170948 170948 170948 170948 170948 170948 170948 170948 170948 170948 170948 170948 170948 170948 170948 170948 170948 170948 170948 170948 170948 170948 170948 170948 170948 170948 170948 170948 170948 170948 170948 170948 170948 170948 170948 170948 170948 170948 170948 170948 170948 170948 170948 170948 170948 170948 170948 170948 170948 170948 170948 170948 170948 170948 170948 170948 170948 170948 170948 170948 170948 170948 170948 170948 170948 170948 170948 170948 170948 170948 170948 170948 170948 170948 170948 170948 170948 170948 
0 0 0 0 0 0 0 0 0 0 0 0 0 0 0 0 0 0 1466 17758 31872 42949 61097 83816 122288 152959 157185 162768 179610 183832 183832 183833 186341 186424 186424 186424 186424 186516 186517 187509 196393 196393 196393 196393 196393 196393 196393 196393 196393 196393 196393 196393 196393 196393 196393 196393 196393 196393 196393 196393 196393 196393 196393 196393 196393 196393 196393 196393 196393 196393 196393 196393 196393 196393 196393 196393 196393 196393 196393 196393 196393 196393 196393 196393 196393 196393 196393 196393 196393 196393 196393 196393 196393 196393 196393 196393 196393 196393 196393 196393 196393 196393 196393 196393 196393 196393 196393 196393 196393 196393 196393 196393 196393 196393 196393 196393 196393 196393 196393 196393 196393 196393 196393 196393 196393 196393 196393 196393 196393 196393 196393 196393 196393 196393 196393 196393 196393 196393 196393 196393 196393 196393 196393 196393 196393 196393 196393 196393 196393 196393 196393 196393 196393 196393 196393 196393 196393 196393 196393 196393 196393 196393 196393 196393 196393 196393 196393 196393 196393 196393 196393 196393 196393 196393 196393 196393 196393 196393 196393 196393 196393 196393 196393 196393 196393 196393 196393 196393 196393 196393 196393 196393 196393 196393 196393 196393 196393 196393 196393 196393 196393 
0 0 0 0 0 0 0 0 0 0 0 0 0 0 0 0 0 0 1956 1956 5613 7335 11999 19950 37314 60792 70979 80816 118859 128258 135441 148755 165291 173051 173396 173716 175986 175986 176114 178308 178308 178308 178308 178308 178308 178308 178308 178308 178308 178308 178308 178308 178308 178308 178308 178308 178308 178308 178308 178308 178308 178308 178308 178308 178308 178308 178308 178308 178308 178308 178308 178308 178308 178308 178308 178308 178308 178308 178308 178308 178308 178308 178308 178308 178308 178308 178308 178308 178308 178308 178308 178308 178308 178308 178308 178308 178308 178308 178308 178308 178308 178308 178308 178308 178308 178308 178308 178308 178308 178308 178308 178308 178308 178308 178308 178308 178308 178308 178308 178308 178308 178308 178308 178308 178308 178308 178308 178308 178308 178308 178308 178308 178308 178308 178308 178308 178308 178308 178308 178308 178308 178308 178308 178308 178308 178308 178308 178308 178308 178308 178308 178308 178308 178308 178308 178308 178308 178308 178308 178308 178308 178308 178308 178308 178308 178308 178308 178308 178308 178308 178308 178308 178308 178308 178308 178308 178308 178308 178308 178308 178308 178308 178308 178308 178308 178308 178308 178308 178308 178308 178308 178308 178308 178308 178308 178308 178308 178308 178308 178308 178308 
0 0 0 0 0 0 0 0 0 0 0 0 0 0 0 0 0 0 1954 3921 5615 7612 14765 19328 44354 59765 80878 95106 106557 120751 134114 154446 157400 170148 178477 181568 181568 182560 182560 183803 183803 183803 183803 183803 183803 183803 183803 183803 183803 183803 183803 183803 183803 183803 183803 183803 183803 183803 183803 183803 183803 183803 183803 183803 183803 183803 183803 183803 183803 183803 183803 183803 183803 183803 183803 183803 183803 183803 183803 183803 183803 183803 183803 183803 183803 183803 183803 183803 183803 183803 183803 183803 183803 183803 183803 183803 183803 183803 183803 183803 183803 183803 183803 183803 183803 183803 183803 183803 183803 183803 183803 183803 183803 183803 183803 183803 183803 183803 183803 183803 183803 183803 183803 183803 183803 183803 183803 183803 183803 183803 183803 183803 183803 183803 183803 183803 183803 183803 183803 183803 183803 183803 183803 183803 183803 183803 183803 183803 183803 183803 183803 183803 183803 183803 183803 183803 183803 183803 183803 183803 183803 183803 183803 183803 183803 183803 183803 183803 183803 183803 183803 183803 183803 183803 183803 183803 183803 183803 183803 183803 183803 183803 183803 183803 183803 183803 183803 183803 183803 183803 183803 183803 183803 183803 183803 183803 183803 183803 183803 183803 183803 
0 0 0 0 0 0 0 0 0 0 0 0 0 0 0 0 0 90 90 90 90 6296 6296 6296 6885 12480 21184 27782 27782 29077 29077 29077 34234 36376 53676 53676 63486 69094 91537 109287 133005 148734 158227 161253 166254 171772 174387 177596 179309 179310 183277 183277 183277 183277 183277 183277 183277 183277 183277 183277 183277 183277 183277 183277 183277 183277 183277 183277 183277 183277 183277 183277 183277 183277 183277 183277 183277 183277 183277 183277 183277 183277 183277 183277 183277 183277 183277 183277 183277 183277 183277 183277 183277 183277 183277 183277 183277 183277 183277 183277 183277 183277 183277 183277 183277 183277 183277 183277 183277 183277 183277 183277 183277 183277 183277 183277 183277 183277 183277 183277 183277 183277 183277 183277 183277 183277 183277 183277 183277 183277 183277 183277 183277 183277 183277 183277 183277 183277 183277 183277 183277 183277 183277 183277 183277 183277 183277 183277 183277 183277 183277 183277 183277 183277 183277 183277 183277 183277 183277 183277 183277 183277 183277 183277 183277 183277 183277 183277 183277 183277 183277 183277 183277 183277 183277 183277 183277 183277 183277 183277 183277 183277 183277 183277 183277 183277 183277 183277 183277 183277 183277 183277 183277 183277 183277 183277 183277 183277 183277 183277 183277 
0 0 0 0 0 0 0 0 0 0 0 0 0 0 0 0 0 0 477 2869 6832 18048 22039 36155 65705 79766 104140 121518 138004 177326 183723 189747 192107 201095 205567 205570 207559 207645 207645 207645 207645 207645 207645 207645 207645 207645 207645 207645 207645 207645 207645 207645 207645 207645 207645 207645 207645 207645 207645 207645 207645 207645 207645 207645 207645 207645 207645 207645 207645 207645 207645 207645 207645 207645 207645 207645 207645 207645 207645 207645 207645 207645 207645 207645 207645 207645 207645 207645 207645 207645 207645 207645 207645 207645 207645 207645 207645 207645 207645 207645 207645 207645 207645 207645 207645 207645 207645 207645 207645 207645 207645 207645 207645 207645 207645 207645 207645 207645 207645 207645 207645 207645 207645 207645 207645 207645 207645 207645 207645 207645 207645 207645 207645 207645 207645 207645 207645 207645 207645 207645 207645 207645 207645 207645 207645 207645 207645 207645 207645 207645 207645 207645 207645 207645 207645 207645 207645 207645 207645 207645 207645 207645 207645 207645 207645 207645 207645 207645 207645 207645 207645 207645 207645 207645 207645 207645 207645 207645 207645 207645 207645 207645 207645 207645 207645 207645 207645 207645 207645 207645 207645 207645 207645 207645 207645 207645 207645 207645 207645 207645 207645 
0 0 0 0 0 0 0 0 0 0 0 0 0 0 0 0 0 0 287 287 3449 3449 13854 28871 34863 44867 51187 51187 74890 97858 135146 147639 153931 154979 155065 155065 155214 155406 155588 155588 155588 155589 155589 155590 156352 156352 156352 156352 156352 156352 156352 156352 156352 156352 156352 156352 156352 156352 156352 156352 156352 156352 156352 156352 156352 156352 156352 156352 156352 156352 156352 156352 156352 156352 156352 156352 156352 156352 156352 156352 156352 156352 156352 156352 156352 156352 156352 156352 156352 156352 156352 156352 156352 156352 156352 156352 156352 156352 156352 156352 156352 156352 156352 156352 156352 156352 156352 156352 156352 156352 156352 156352 156352 156352 156352 156352 156352 156352 156352 156352 156352 156352 156352 156352 156352 156352 156352 156352 156352 156352 156352 156352 156352 156352 156352 156352 156352 156352 156352 156352 156352 156352 156352 156352 156352 156352 156352 156352 156352 156352 156352 156352 156352 156352 156352 156352 156352 156352 156352 156352 156352 156352 156352 156352 156352 156352 156352 156352 156352 156352 156352 156352 156352 156352 156352 156352 156352 156352 156352 156352 156352 156352 156352 156352 156352 156352 156352 156352 156352 156352 156352 156352 156352 156352 156352 156352 156352 156352 156352 156352 156352 
0 0 0 0 0 0 0 0 0 0 0 0 0 0 0 0 0 4173 4173 4173 4264 7519 7520 9586 12051 23480 37707 37707 59371 68108 87384 96403 116846 118259 122976 140788 143721 150131 150587 150624 158644 159937 160243 160243 160799 160799 160799 160799 160799 160799 160799 160799 160799 161058 161058 161058 161058 161058 161058 161058 161058 161058 161058 161058 161058 161058 161058 161058 161058 161058 161058 161058 161058 161058 161058 161058 161058 161058 161058 161058 161058 161058 161058 161058 161058 161058 161058 161058 161058 161058 161058 161058 161058 161058 161058 161058 161058 161058 161058 161058 161058 161058 161058 161058 161058 161058 161058 161058 161058 161058 161058 161058 161058 161058 161058 161058 161058 161058 161058 161058 161058 161058 161058 161058 161058 161058 161058 161058 161058 161058 161058 161058 161058 161058 161058 161058 161058 161058 161058 161058 161058 161058 161058 161058 161058 161058 161058 161058 161058 161058 161058 161058 161058 161058 161058 161058 161058 161058 161058 161058 161058 161058 161058 161058 161058 161058 161058 161058 161058 161058 161058 161058 161058 161058 161058 161058 161058 161058 161058 161058 161058 161058 161058 161058 161058 161058 161058 161058 161058 161058 161058 161058 161058 161058 161058 161058 161058 161058 161058 161058 161058 
0 0 0 0 0 0 0 0 0 0 0 0 0 0 0 0 480 480 480 480 14399 14399 20283 24930 35616 47082 54777 68598 73586 100272 133589 146710 166041 172177 176105 176592 176592 176687 176687 176687 176687 176687 176687 176687 176747 176747 176747 176747 176747 176747 176747 176747 176747 176747 176747 176747 176747 176747 176747 176747 176747 176747 176747 176747 176747 176747 176747 176747 176747 176747 176747 176747 176747 176747 176747 176747 176747 176747 176747 176747 176747 176747 176747 176747 176747 176747 176747 176747 176747 176747 176747 176747 176747 176747 176747 176747 176747 176747 176747 176747 176747 176747 176747 176747 176747 176747 176747 176747 176747 176747 176747 176747 176747 176747 176747 176747 176747 176747 176747 176747 176747 176747 176747 176747 176747 176747 176747 176747 176747 176747 176747 176747 176747 176747 176747 176747 176747 176747 176747 176747 176747 176747 176747 176747 176747 176747 176747 176747 176747 176747 176747 176747 176747 176747 176747 176747 176747 176747 176747 176747 176747 176747 176747 176747 176747 176747 176747 176747 176747 176747 176747 176747 176747 176747 176747 176747 176747 176747 176747 176747 176747 176747 176747 176747 176747 176747 176747 176747 176747 176747 176747 176747 176747 176747 176747 176747 176747 176747 176747 176747 176747 
0 0 0 0 0 0 0 0 0 0 0 0 0 0 0 0 0 2677 2803 5714 5714 5714 21388 45919 51366 62791 71530 76925 94252 115011 148923 162924 176233 177310 179786 180778 181030 181030 181030 181030 181030 181030 181037 181037 181037 181037 181037 181037 181328 181328 181328 181328 181328 181328 181328 181328 181328 181328 181328 181328 181328 181328 181328 181328 181328 181328 181328 181328 181328 181328 181328 181328 181328 181328 181328 181328 181328 181328 181328 181328 181328 181328 181328 181328 181328 181328 181328 181328 181328 181328 181328 181328 181328 181328 181328 181328 181328 181328 181328 181328 181328 181328 181328 181328 181328 181328 181328 181328 181328 181328 181328 181328 181328 181328 181328 181328 181328 181328 181328 181328 181328 181328 181328 181328 181328 181328 181328 181328 181328 181328 181328 181328 181328 181328 181328 181328 181328 181328 181328 181328 181328 181328 181328 181328 181328 181328 181328 181328 181328 181328 181328 181328 181328 181328 181328 181328 181328 181328 181328 181328 181328 181328 181328 181328 181328 181328 181328 181328 181328 181328 181328 181328 181328 181328 181328 181328 181328 181328 181328 181328 181328 181328 181328 181328 181328 181328 181328 181328 181328 181328 181328 181328 181328 181328 181328 181328 181328 181328 181328 181328 181328 
0 0 0 0 0 0 0 0 0 0 0 0 0 0 0 0 0 0 0 0 847 9601 26492 37633 43591 58083 75575 100917 122668 128338 132409 136065 152076 169082 173861 178384 178384 179882 179975 180118 180118 180118 180118 180118 180118 180118 180118 180118 180118 180118 180118 180118 180118 180118 180118 180118 180118 180118 180118 180118 180118 180118 180118 180118 180118 180118 180118 180118 180118 180118 180118 180118 180118 180118 180118 180118 180118 180118 180118 180118 180118 180118 180118 180118 180118 180118 180118 180118 180118 180118 180118 180118 180118 180118 180118 180118 180118 180118 180118 180118 180118 180118 180118 180118 180118 180118 180118 180118 180118 180118 180118 180118 180118 180118 180118 180118 180118 180118 180118 180118 180118 180118 180118 180118 180118 180118 180118 180118 180118 180118 180118 180118 180118 180118 180118 180118 180118 180118 180118 180118 180118 180118 180118 180118 180118 180118 180118 180118 180118 180118 180118 180118 180118 180118 180118 180118 180118 180118 180118 180118 180118 180118 180118 180118 180118 180118 180118 180118 180118 180118 180118 180118 180118 180118 180118 180118 180118 180118 180118 180118 180118 180118 180118 180118 180118 180118 180118 180118 180118 180118 180118 180118 180118 180118 180118 180118 180118 180118 180118 180118 180118 
0 0 0 0 0 0 0 0 0 0 0 0 0 0 0 0 0 0 785 14282 14283 14286 17615 17615 31183 37821 40101 70881 95016 112063 146999 173327 192066 209065 221278 226443 226972 227154 229345 229346 231440 231440 231440 231440 231440 231440 231745 231745 231745 231745 231745 231745 231745 231745 231745 231745 231745 231745 231745 231745 231745 231745 231745 231745 231745 231745 231745 231745 231745 231745 231745 231745 231745 231745 231745 231745 231745 231745 231745 231745 231745 231745 231745 231745 231745 231745 231745 231745 231745 231745 231745 231745 231745 231745 231745 231745 231745 231745 231745 231745 231745 231745 231745 231745 231745 231745 231745 231745 231745 231745 231745 231745 231745 231745 231745 231745 231745 231745 231745 231745 231745 231745 231745 231745 231745 231745 231745 231745 231745 231745 231745 231745 231745 231745 231745 231745 231745 231745 231745 231745 231745 231745 231745 231745 231745 231745 231745 231745 231745 231745 231745 231745 231745 231745 231745 231745 231745 231745 231745 231745 231745 231745 231745 231745 231745 231745 231745 231745 231745 231745 231745 231745 231745 231745 231745 231745 231745 231745 231745 231745 231745 231745 231745 231745 231745 231745 231745 231745 231745 231745 231745 231745 231745 231745 231745 231745 231745 231745 231745 231745 231745 
0 0 0 0 0 0 0 0 0 0 0 0 0 0 0 0 0 0 9305 9305 9305 14530 20913 23464 27306 35440 72494 77671 80841 92781 116974 119708 132282 148181 167492 182532 186666 190160 190160 190251 190251 190251 190489 190489 190489 190489 190489 190489 190489 190489 190489 190489 190489 190489 190489 190489 190489 190489 190489 190489 190489 190489 190489 190489 190489 190489 190489 190489 190489 190489 190489 190489 190489 190489 190489 190489 190489 190489 190489 190489 190489 190489 190489 190489 190489 190489 190489 190489 190489 190489 190489 190489 190489 190489 190489 190489 190489 190489 190489 190489 190489 190489 190489 190489 190489 190489 190489 190489 190489 190489 190489 190489 190489 190489 190489 190489 190489 190489 190489 190489 190489 190489 190489 190489 190489 190489 190489 190489 190489 190489 190489 190489 190489 190489 190489 190489 190489 190489 190489 190489 190489 190489 190489 190489 190489 190489 190489 190489 190489 190489 190489 190489 190489 190489 190489 190489 190489 190489 190489 190489 190489 190489 190489 190489 190489 190489 190489 190489 190489 190489 190489 190489 190489 190489 190489 190489 190489 190489 190489 190489 190489 190489 190489 190489 190489 190489 190489 190489 190489 190489 190489 190489 190489 190489 190489 190489 190489 190489 190489 190489 190489 
0 0 0 0 0 0 0 0 0 0 0 0 0 0 0 0 8713 14794 19979 28316 30008 50620 58009 64513 84105 101044 125298 147934 166057 168744 169188 170821 173598 175663 175746 177744 177744 177744 177744 177744 179838 179838 179838 179838 179838 179838 179838 179838 179838 179838 179838 179838 179838 179838 179838 179838 179838 179838 179838 179838 179838 179838 179838 179838 179838 179838 179838 179838 179838 179838 179838 179838 179838 179838 179838 179838 179838 179838 179838 179838 179838 179838 179838 179838 179838 179838 179838 179838 179838 179838 179838 179838 179838 179838 179838 179838 179838 179838 179838 179838 179838 179838 179838 179838 179838 179838 179838 179838 179838 179838 179838 179838 179838 179838 179838 179838 179838 179838 179838 179838 179838 179838 179838 179838 179838 179838 179838 179838 179838 179838 179838 179838 179838 179838 179838 179838 179838 179838 179838 179838 179838 179838 179838 179838 179838 179838 179838 179838 179838 179838 179838 179838 179838 179838 179838 179838 179838 179838 179838 179838 179838 179838 179838 179838 179838 179838 179838 179838 179838 179838 179838 179838 179838 179838 179838 179838 179838 179838 179838 179838 179838 179838 179838 179838 179838 179838 179838 179838 179838 179838 179838 179838 179838 179838 179838 179838 179838 179838 179838 179838 179838 
0 0 0 0 0 0 0 0 0 0 0 0 0 0 0 0 0 0 8591 8591 8821 11599 11600 30309 30310 66820 86451 97498 105629 135394 137530 148567 148567 153832 158137 158292 162489 162932 162932 163175 163175 163175 163175 163257 163257 163257 163257 163257 163257 163257 163257 163257 163257 163257 163257 163257 163257 163257 163257 163257 163257 163257 163257 163257 163257 163257 163257 163257 163257 163257 163257 163257 163257 163257 163257 163257 163257 163257 163257 163257 163257 163257 163257 163257 163257 163257 163257 163257 163257 163257 163257 163257 163257 163257 163257 163257 163257 163257 163257 163257 163257 163257 163257 163257 163257 163257 163257 163257 163257 163257 163257 163257 163257 163257 163257 163257 163257 163257 163257 163257 163257 163257 163257 163257 163257 163257 163257 163257 163257 163257 163257 163257 163257 163257 163257 163257 163257 163257 163257 163257 163257 163257 163257 163257 163257 163257 163257 163257 163257 163257 163257 163257 163257 163257 163257 163257 163257 163257 163257 163257 163257 163257 163257 163257 163257 163257 163257 163257 163257 163257 163257 163257 163257 163257 163257 163257 163257 163257 163257 163257 163257 163257 163257 163257 163257 163257 163257 163257 163257 163257 163257 163257 163257 163257 163257 163257 163257 163257 163257 163257 163257 
0 0 0 0 0 0 0 0 0 0 0 0 0 0 0 0 72 72 72 72 514 514 514 514 514 514 514 514 514 514 514 514 514 514 514 514 514 514 514 514 514 514 514 514 514 514 514 514 514 514 514 514 514 514 514 514 514 514 514 514 514 514 514 514 514 514 514 514 514 514 514 514 514 514 514 514 514 514 514 514 514 514 514 514 514 514 514 514 514 514 514 514 514 514 514 514 514 514 514 514 514 514 514 514 514 514 514 514 514 514 514 514 514 514 514 514 514 514 514 514 514 514 514 514 514 514 514 514 514 514 514 514 514 514 514 514 514 514 514 514 514 514 514 514 514 514 514 514 514 514 514 514 514 514 514 514 514 514 514 514 514 514 514 514 514 514 514 514 514 514 514 514 514 514 514 514 514 514 514 514 514 514 514 514 514 514 514 514 514 514 514 514 514 514 514 514 514 514 514 514 514 
0 0 0 0 0 0 0 0 0 0 0 0 0 0 0 0 0 1671 1671 1671 1671 1767 1767 3398 13672 20968 22213 44771 46542 50037 59836 84378 113128 123785 124428 128423 130562 130907 130907 130907 130907 130999 131242 131242 131242 131242 131315 131315 131315 131315 131315 131315 131315 131315 131315 131315 131315 131315 131315 131315 131315 131315 131315 131315 131315 131315 131315 131315 131315 131315 131315 131315 131315 131315 131315 131315 131315 131315 131315 131315 131315 131315 131315 131315 131315 131315 131315 131315 131315 131315 131315 131315 131315 131315 131315 131315 131315 131315 131315 131315 131315 131315 131315 131315 131315 131315 131315 131315 131315 131315 131315 131315 131315 131315 131315 131315 131315 131315 131315 131315 131315 131315 131315 131315 131315 131315 131315 131315 131315 131315 131315 131315 131315 131315 131315 131315 131315 131315 131315 131315 131315 131315 131315 131315 131315 131315 131315 131315 131315 131315 131315 131315 131315 131315 131315 131315 131315 131315 131315 131315 131315 131315 131315 131315 131315 131315 131315 131315 131315 131315 131315 131315 131315 131315 131315 131315 131315 131315 131315 131315 131315 131315 131315 131315 131315 131315 131315 131315 131315 131315 131315 131315 131315 131315 131315 131315 131315 131315 131315 131315 131315 
0 0 0 0 0 0 0 0 0 0 0 0 0 0 0 0 0 0 1460 1460 1698 1698 6198 23060 50061 50061 50203 54127 59546 67387 79514 82044 111316 114034 126801 132484 134072 134072 139566 141854 142319 142332 142424 142515 142515 142515 142515 142883 142883 142970 142970 142970 142970 142970 142970 142970 142970 142970 142970 142970 142970 142970 142970 142970 142970 142970 142970 142970 142970 142970 142970 142970 142970 142970 142970 142970 142970 142970 142970 142970 142970 142970 142970 142970 142970 142970 142970 142970 142970 142970 142970 142970 142970 142970 142970 142970 142970 142970 142970 142970 142970 142970 142970 142970 142970 142970 142970 142970 142970 142970 142970 142970 142970 142970 142970 142970 142970 142970 142970 142970 142970 142970 142970 142970 142970 142970 142970 142970 142970 142970 142970 142970 142970 142970 142970 142970 142970 142970 142970 142970 142970 142970 142970 142970 142970 142970 142970 142970 142970 142970 142970 142970 142970 142970 142970 142970 142970 142970 142970 142970 142970 142970 142970 142970 142970 142970 142970 142970 142970 142970 142970 142970 142970 142970 142970 142970 142970 142970 142970 142970 142970 142970 142970 142970 142970 142970 142970 142970 142970 142970 142970 142970 142970 142970 142970 142970 142970 142970 142970 142970 142970 
0 0 0 0 0 0 0 0 0 0 0 0 0 0 0 0 0 0 1542 1542 1630 7766 8404 11474 14472 14472 14472 14472 23839 23839 23839 29654 38546 55711 60058 60137 63400 83473 113245 132908 134977 147725 160493 164432 169440 173485 180097 180965 182816 184005 185002 185183 185183 185183 185183 185183 185183 185256 185256 185256 185256 185256 185256 185256 185256 185256 185256 185256 185256 185256 185256 185256 185256 185256 185256 185256 185256 185256 185256 185256 185256 185256 185256 185256 185256 185256 185256 185256 185256 185256 185256 185256 185256 185256 185256 185256 185256 185256 185256 185256 185256 185256 185256 185256 185256 185256 185256 185256 185256 185256 185256 185256 185256 185256 185256 185256 185256 185256 185256 185256 185256 185256 185256 185256 185256 185256 185256 185256 185256 185256 185256 185256 185256 185256 185256 185256 185256 185256 185256 185256 185256 185256 185256 185256 185256 185256 185256 185256 185256 185256 185256 185256 185256 185256 185256 185256 185256 185256 185256 185256 185256 185256 185256 185256 185256 185256 185256 185256 185256 185256 185256 185256 185256 185256 185256 185256 185256 185256 185256 185256 185256 185256 185256 185256 185256 185256 185256 185256 185256 185256 185256 185256 185256 185256 185256 185256 185256 185256 185256 185256 185256 
0 0 0 0 0 0 0 0 0 0 0 0 0 0 0 0 0 132 558 558 558 558 558 2540 9416 15337 24902 33302 37805 49122 94251 117944 137563 166454 185455 190187 190680 192172 192247 192247 192247 192528 192528 192528 192528 192528 192528 192528 192528 192528 192528 192528 192528 192528 192528 192528 192528 192528 192528 192528 192528 192528 192528 192528 192528 192528 192528 192528 192528 192528 192528 192528 192528 192528 192528 192528 192528 192528 192528 192528 192528 192528 192528 192528 192528 192528 192528 192528 192528 192528 192528 192528 192528 192528 192528 192528 192528 192528 192528 192528 192528 192528 192528 192528 192528 192528 192528 192528 192528 192528 192528 192528 192528 192528 192528 192528 192528 192528 192528 192528 192528 192528 192528 192528 192528 192528 192528 192528 192528 192528 192528 192528 192528 192528 192528 192528 192528 192528 192528 192528 192528 192528 192528 192528 192528 192528 192528 192528 192528 192528 192528 192528 192528 192528 192528 192528 192528 192528 192528 192528 192528 192528 192528 192528 192528 192528 192528 192528 192528 192528 192528 192528 192528 192528 192528 192528 192528 192528 192528 192528 192528 192528 192528 192528 192528 192528 192528 192528 192528 192528 192528 192528 192528 192528 192528 192528 192528 192528 192528 192528 192528 
0 0 0 0 0 0 0 0 0 0 0 0 0 0 0 0 0 0 1506 18969 38834 61344 63230 87274 104715 145008 159706 161079 170457 177230 177322 177948 178031 180025 180026 180109 180543 180719 184258 184258 184258 184314 184314 184314 184314 184314 184314 184314 184314 184314 184314 184314 184314 184314 184314 184314 184314 184314 184314 184314 184314 184314 184314 184314 184314 184314 184314 184314 184314 184314 184314 184314 184314 184314 184314 184314 184314 184314 184314 184314 184314 184314 184314 184314 184314 184314 184314 184314 184314 184314 184314 184314 184314 184314 184314 184314 184314 184314 184314 184314 184314 184314 184314 184314 184314 184314 184314 184314 184314 184314 184314 184314 184314 184314 184314 184314 184314 184314 184314 184314 184314 184314 184314 184314 184314 184314 184314 184314 184314 184314 184314 184314 184314 184314 184314 184314 184314 184314 184314 184314 184314 184314 184314 184314 184314 184314 184314 184314 184314 184314 184314 184314 184314 184314 184314 184314 184314 184314 184314 184314 184314 184314 184314 184314 184314 184314 184314 184314 184314 184314 184314 184314 184314 184314 184314 184314 184314 184314 184314 184314 184314 184314 184314 184314 184314 184314 184314 184314 184314 184314 184314 184314 184314 184314 184314 184314 184314 184314 184314 184314 184314 
0 0 0 0 0 0 0 0 0 0 0 0 0 0 0 0 0 0 0 177 2143 2143 4026 4026 17377 22546 29739 40944 49913 61678 87378 108323 145278 146514 157477 163199 173681 176465 177707 182200 182289 183834 183834 183834 183834 183834 183834 183834 183834 183834 183834 183834 183834 183834 183834 183834 183834 183834 183834 183834 183834 183834 183834 183834 183834 183834 183834 183834 183834 183834 183834 183834 183834 183834 183834 183834 183834 183834 183834 183834 183834 183834 183834 183834 183834 183834 183834 183834 183834 183834 183834 183834 183834 183834 183834 183834 183834 183834 183834 183834 183834 183834 183834 183834 183834 183834 183834 183834 183834 183834 183834 183834 183834 183834 183834 183834 183834 183834 183834 183834 183834 183834 183834 183834 183834 183834 183834 183834 183834 183834 183834 183834 183834 183834 183834 183834 183834 183834 183834 183834 183834 183834 183834 183834 183834 183834 183834 183834 183834 183834 183834 183834 183834 183834 183834 183834 183834 183834 183834 183834 183834 183834 183834 183834 183834 183834 183834 183834 183834 183834 183834 183834 183834 183834 183834 183834 183834 183834 183834 183834 183834 183834 183834 183834 183834 183834 183834 183834 183834 183834 183834 183834 183834 183834 183834 183834 183834 183834 183834 183834 183834 
0 0 0 0 0 0 0 0 0 0 0 0 0 0 0 0 0 0 2735 9220 20002 25370 45760 47706 48984 53578 67570 75790 76285 87003 101410 114804 128456 130968 130968 136963 137036 139029 139029 139029 139029 139371 139371 139515 139515 139515 139515 139515 139515 139515 139515 139515 139515 139515 139515 139515 139515 139515 139515 139515 139515 139515 139515 139515 139515 139515 139515 139515 139515 139515 139515 139515 139515 139515 139515 139515 139515 139515 139515 139515 139515 139515 139515 139515 139515 139515 139515 139515 139515 139515 139515 139515 139515 139515 139515 139515 139515 139515 139515 139515 139515 139515 139515 139515 139515 139515 139515 139515 139515 139515 139515 139515 139515 139515 139515 139515 139515 139515 139515 139515 139515 139515 139515 139515 139515 139515 139515 139515 139515 139515 139515 139515 139515 139515 139515 139515 139515 139515 139515 139515 139515 139515 139515 139515 139515 139515 139515 139515 139515 139515 139515 139515 139515 139515 139515 139515 139515 139515 139515 139515 139515 139515 139515 139515 139515 139515 139515 139515 139515 139515 139515 139515 139515 139515 139515 139515 139515 139515 139515 139515 139515 139515 139515 139515 139515 139515 139515 139515 139515 139515 139515 139515 139515 139515 139515 139515 139515 139515 139515 139515 139515 
0 0 0 0 0 0 0 0 0 0 0 0 0 0 0 0 0 1023 1023 1204 9632 9632 17854 34592 46541 52075 79037 96672 101084 130848 140088 166547 168131 173084 176912 179199 181782 182075 182075 182076 185200 185200 185200 185200 185200 186391 186391 186391 186391 186391 186391 186391 186391 186391 186391 186391 186391 186391 186391 186391 186391 186391 186391 186391 186391 186391 186391 186391 186391 186391 186391 186391 186391 186391 186391 186391 186391 186391 186391 186391 186391 186391 186391 186391 186391 186391 186391 186391 186391 186391 186391 186391 186391 186391 186391 186391 186391 186391 186391 186391 186391 186391 186391 186391 186391 186391 186391 186391 186391 186391 186391 186391 186391 186391 186391 186391 186391 186391 186391 186391 186391 186391 186391 186391 186391 186391 186391 186391 186391 186391 186391 186391 186391 186391 186391 186391 186391 186391 186391 186391 186391 186391 186391 186391 186391 186391 186391 186391 186391 186391 186391 186391 186391 186391 186391 186391 186391 186391 186391 186391 186391 186391 186391 186391 186391 186391 186391 186391 186391 186391 186391 186391 186391 186391 186391 186391 186391 186391 186391 186391 186391 186391 186391 186391 186391 186391 186391 186391 186391 186391 186391 186391 186391 186391 186391 186391 186391 186391 186391 186391 186391 
0 0 0 0 0 0 0 0 0 0 0 0 0 0 0 0 89 89 89 89 89 89 89 89 89 89 89 89 89 89 89 89 89 89 89 89 89 89 89 89 89 89 89 89 89 89 89 89 89 89 89 89 89 89 89 89 89 89 89 89 89 89 89 89 89 89 89 89 89 89 89 89 89 89 89 89 89 89 89 89 89 89 89 89 89 89 89 89 89 89 89 89 89 89 89 89 89 89 89 89 89 89 89 89 89 89 89 89 89 89 89 89 89 89 89 89 89 89 89 89 89 89 89 89 89 89 89 89 89 89 89 89 89 89 89 89 89 89 89 89 89 89 89 89 89 89 89 89 89 89 89 89 89 89 89 89 89 89 89 89 89 89 89 89 89 89 89 89 89 89 89 89 89 89 89 89 89 89 89 89 89 89 89 89 89 89 89 89 89 89 89 89 89 89 89 89 89 89 89 89 89 
0 0 0 0 0 0 0 0 0 0 0 0 0 0 0 0 0 0 996 996 1078 9406 9409 17111 19189 23846 25840 32959 41757 72806 96494 102147 116137 128402 131696 131696 132404 132404 132404 132696 132860 132952 133045 133385 133476 133476 133476 133904 133904 133904 133904 133904 133904 133904 133904 133904 133904 133904 133904 133904 133904 133904 133904 133904 133904 133904 133904 133904 133904 133904 133904 133904 133904 133904 133904 133904 133904 133904 133904 133904 133904 133904 133904 133904 133904 133904 133904 133904 133904 133904 133904 133904 133904 133904 133904 133904 133904 133904 133904 133904 133904 133904 133904 133904 133904 133904 133904 133904 133904 133904 133904 133904 133904 133904 133904 133904 133904 133904 133904 133904 133904 133904 133904 133904 133904 133904 133904 133904 133904 133904 133904 133904 133904 133904 133904 133904 133904 133904 133904 133904 133904 133904 133904 133904 133904 133904 133904 133904 133904 133904 133904 133904 133904 133904 133904 133904 133904 133904 133904 133904 133904 133904 133904 133904 133904 133904 133904 133904 133904 133904 133904 133904 133904 133904 133904 133904 133904 133904 133904 133904 133904 133904 133904 133904 133904 133904 133904 133904 133904 133904 133904 133904 133904 133904 133904 133904 133904 133904 133904 133904 133904 
0 0 0 0 0 0 0 0 0 0 0 0 0 0 0 0 0 491 3091 22509 22509 23155 25115 35977 43496 55971 62834 90576 98400 102071 102071 107427 108188 118369 118523 119767 119767 119767 119767 119767 119767 119767 119767 119767 119767 119767 119767 119767 119767 119767 119767 119767 119767 119767 119767 119767 119767 119767 119767 119767 119767 119767 119767 119767 119767 119767 119767 119767 119767 119767 119767 119767 119767 119767 119767 119767 119767 119767 119767 119767 119767 119767 119767 119767 119767 119767 119767 119767 119767 119767 119767 119767 119767 119767 119767 119767 119767 119767 119767 119767 119767 119767 119767 119767 119767 119767 119767 119767 119767 119767 119767 119767 119767 119767 119767 119767 119767 119767 119767 119767 119767 119767 119767 119767 119767 119767 119767 119767 119767 119767 119767 119767 119767 119767 119767 119767 119767 119767 119767 119767 119767 119767 119767 119767 119767 119767 119767 119767 119767 119767 119767 119767 119767 119767 119767 119767 119767 119767 119767 119767 119767 119767 119767 119767 119767 119767 119767 119767 119767 119767 119767 119767 119767 119767 119767 119767 119767 119767 119767 119767 119767 119767 119767 119767 119767 119767 119767 119767 119767 119767 119767 119767 119767 119767 119767 119767 119767 119767 119767 119767 119767 
0 0 0 0 0 0 0 0 0 0 0 0 0 0 0 0 0 80 80 80 2163 2163 2163 2164 2412 7074 12592 20785 28280 35974 61317 108223 112451 129885 136572 141320 143308 143553 143926 147164 147164 147246 149183 149183 149183 149183 149183 149183 149183 149183 149183 149183 149183 149183 149183 149183 149183 149183 149183 149183 149183 149183 149183 149183 149183 149183 149183 149183 149183 149183 149183 149183 149183 149183 149183 149183 149183 149183 149183 149183 149183 149183 149183 149183 149183 149183 149183 149183 149183 149183 149183 149183 149183 149183 149183 149183 149183 149183 149183 149183 149183 149183 149183 149183 149183 149183 149183 149183 149183 149183 149183 149183 149183 149183 149183 149183 149183 149183 149183 149183 149183 149183 149183 149183 149183 149183 149183 149183 149183 149183 149183 149183 149183 149183 149183 149183 149183 149183 149183 149183 149183 149183 149183 149183 149183 149183 149183 149183 149183 149183 149183 149183 149183 149183 149183 149183 149183 149183 149183 149183 149183 149183 149183 149183 149183 149183 149183 149183 149183 149183 149183 149183 149183 149183 149183 149183 149183 149183 149183 149183 149183 149183 149183 149183 149183 149183 149183 149183 149183 149183 149183 149183 149183 149183 149183 149183 149183 149183 149183 149183 149183 
0 0 0 0 0 0 0 0 0 0 0 0 0 0 0 0 0 0 88 88 88 88 88 2063 2063 2063 2063 2063 2063 6468 21423 39740 67651 82233 94890 96134 112515 132347 167849 190331 216196 219292 219557 220606 221823 221874 222827 222920 223002 223093 223093 223182 223274 223274 223274 223274 223274 223274 223274 223274 223274 223274 223274 223274 223274 223274 223274 223274 223274 223274 223274 223274 223274 223274 223274 223274 223274 223274 223274 223274 223274 223274 223274 223274 223274 223274 223274 223274 223274 223274 223274 223274 223274 223274 223274 223274 223274 223274 223274 223274 223274 223274 223274 223274 223274 223274 223274 223274 223274 223274 223274 223274 223274 223274 223274 223274 223274 223274 223274 223274 223274 223274 223274 223274 223274 223274 223274 223274 223274 223274 223274 223274 223274 223274 223274 223274 223274 223274 223274 223274 223274 223274 223274 223274 223274 223274 223274 223274 223274 223274 223274 223274 223274 223274 223274 223274 223274 223274 223274 223274 223274 223274 223274 223274 223274 223274 223274 223274 223274 223274 223274 223274 223274 223274 223274 223274 223274 223274 223274 223274 223274 223274 223274 223274 223274 223274 223274 223274 223274 223274 223274 223274 223274 223274 223274 223274 223274 223274 223274 223274 223274 
0 0 0 0 0 0 0 0 0 0 0 0 0 0 0 0 0 0 3955 15810 15810 20661 27301 28794 38835 48234 55853 66507 72200 76752 90671 116435 135120 142648 153099 153144 153438 155389 155419 155419 156412 156703 156703 156703 156724 156724 156724 156816 156816 156816 156816 156816 156816 156816 156816 156816 156816 156816 156816 156816 156816 156816 156816 156816 156816 156816 156816 156816 156816 156816 156816 156816 156816 156816 156816 156816 156816 156816 156816 156816 156816 156816 156816 156816 156816 156816 156816 156816 156816 156816 156816 156816 156816 156816 156816 156816 156816 156816 156816 156816 156816 156816 156816 156816 156816 156816 156816 156816 156816 156816 156816 156816 156816 156816 156816 156816 156816 156816 156816 156816 156816 156816 156816 156816 156816 156816 156816 156816 156816 156816 156816 156816 156816 156816 156816 156816 156816 156816 156816 156816 156816 156816 156816 156816 156816 156816 156816 156816 156816 156816 156816 156816 156816 156816 156816 156816 156816 156816 156816 156816 156816 156816 156816 156816 156816 156816 156816 156816 156816 156816 156816 156816 156816 156816 156816 156816 156816 156816 156816 156816 156816 156816 156816 156816 156816 156816 156816 156816 156816 156816 156816 156816 156816 156816 156816 156816 156816 156816 156816 156816 156816 
0 0 0 0 0 0 0 0 0 0 0 0 0 0 0 0 0 0 0 0 4011 4011 4012 7246 11225 15429 15429 25807 39988 55851 59166 82062 97704 130812 148783 148783 168671 172546 178684 180779 180848 180848 181007 181152 181307 181307 182452 182452 182896 182896 182974 182974 182974 182974 182974 182974 182974 182974 182974 182974 182974 182974 182974 182974 182974 182974 182974 182974 182974 182974 182974 182974 182974 182974 182974 182974 182974 182974 182974 182974 182974 182974 182974 182974 182974 182974 182974 182974 182974 182974 182974 182974 182974 182974 182974 182974 182974 182974 182974 182974 182974 182974 182974 182974 182974 182974 182974 182974 182974 182974 182974 182974 182974 182974 182974 182974 182974 182974 182974 182974 182974 182974 182974 182974 182974 182974 182974 182974 182974 182974 182974 182974 182974 182974 182974 182974 182974 182974 182974 182974 182974 182974 182974 182974 182974 182974 182974 182974 182974 182974 182974 182974 182974 182974 182974 182974 182974 182974 182974 182974 182974 182974 182974 182974 182974 182974 182974 182974 182974 182974 182974 182974 182974 182974 182974 182974 182974 182974 182974 182974 182974 182974 182974 182974 182974 182974 182974 182974 182974 182974 182974 182974 182974 182974 182974 182974 182974 182974 182974 182974 182974 
0 0 0 0 0 0 0 0 0 0 0 0 0 0 0 0 0 0 0 0 1856 1934 1934 7675 7678 21816 27382 37354 45818 46806 72358 74824 102322 115581 122261 130648 131925 146311 150042 156411 159683 159841 159923 159923 159923 159923 160367 160367 160659 160659 160731 160731 160925 160925 160925 160925 160925 160925 160925 160925 160925 160925 160925 160925 160925 160925 160925 160925 160925 160925 160925 160925 160925 160925 160925 160925 160925 160925 160925 160925 160925 160925 160925 160925 160925 160925 160925 160925 160925 160925 160925 160925 160925 160925 160925 160925 160925 160925 160925 160925 160925 160925 160925 160925 160925 160925 160925 160925 160925 160925 160925 160925 160925 160925 160925 160925 160925 160925 160925 160925 160925 160925 160925 160925 160925 160925 160925 160925 160925 160925 160925 160925 160925 160925 160925 160925 160925 160925 160925 160925 160925 160925 160925 160925 160925 160925 160925 160925 160925 160925 160925 160925 160925 160925 160925 160925 160925 160925 160925 160925 160925 160925 160925 160925 160925 160925 160925 160925 160925 160925 160925 160925 160925 160925 160925 160925 160925 160925 160925 160925 160925 160925 160925 160925 160925 160925 160925 160925 160925 160925 160925 160925 160925 160925 160925 160925 160925 160925 160925 160925 160925 
0 0 0 0 0 0 0 0 0 0 0 0 0 0 0 0 0 313 3714 9173 9173 9173 13384 23990 31267 55087 69626 87237 94798 100446 112474 134841 146865 165345 176884 179522 194414 194414 194505 194505 194538 194538 194630 194630 194630 194630 194630 194630 194630 194630 194630 194630 194630 194630 194630 194630 194630 194630 194630 194630 194630 194630 194630 194630 194630 194630 194630 194630 194630 194630 194630 194630 194630 194630 194630 194630 194630 194630 194630 194630 194630 194630 194630 194630 194630 194630 194630 194630 194630 194630 194630 194630 194630 194630 194630 194630 194630 194630 194630 194630 194630 194630 194630 194630 194630 194630 194630 194630 194630 194630 194630 194630 194630 194630 194630 194630 194630 194630 194630 194630 194630 194630 194630 194630 194630 194630 194630 194630 194630 194630 194630 194630 194630 194630 194630 194630 194630 194630 194630 194630 194630 194630 194630 194630 194630 194630 194630 194630 194630 194630 194630 194630 194630 194630 194630 194630 194630 194630 194630 194630 194630 194630 194630 194630 194630 194630 194630 194630 194630 194630 194630 194630 194630 194630 194630 194630 194630 194630 194630 194630 194630 194630 194630 194630 194630 194630 194630 194630 194630 194630 194630 194630 194630 194630 194630 194630 194630 194630 194630 194630 194630 
0 0 0 0 0 0 0 0 0 0 0 0 0 0 0 0 643 3594 3594 23260 30062 30062 30063 36663 50265 50956 82917 98891 110825 117394 126971 142940 149909 155018 155086 160317 160410 163703 165961 166952 167044 167044 167044 167287 167287 167287 167287 167287 167287 167287 167287 167287 167287 167287 167287 167287 167287 167287 167287 167287 167287 167287 167287 167287 167287 167287 167287 167287 167287 167287 167287 167287 167287 167287 167287 167287 167287 167287 167287 167287 167287 167287 167287 167287 167287 167287 167287 167287 167287 167287 167287 167287 167287 167287 167287 167287 167287 167287 167287 167287 167287 167287 167287 167287 167287 167287 167287 167287 167287 167287 167287 167287 167287 167287 167287 167287 167287 167287 167287 167287 167287 167287 167287 167287 167287 167287 167287 167287 167287 167287 167287 167287 167287 167287 167287 167287 167287 167287 167287 167287 167287 167287 167287 167287 167287 167287 167287 167287 167287 167287 167287 167287 167287 167287 167287 167287 167287 167287 167287 167287 167287 167287 167287 167287 167287 167287 167287 167287 167287 167287 167287 167287 167287 167287 167287 167287 167287 167287 167287 167287 167287 167287 167287 167287 167287 167287 167287 167287 167287 167287 167287 167287 167287 167287 167287 167287 167287 167287 167287 167287 167287 
0 0 0 0 0 0 0 0 0 0 0 0 0 0 0 0 0 0 91 91 7588 12381 18316 22706 32484 34412 44890 54923 59100 67996 78453 92540 116034 145166 148906 149376 149713 151705 151705 152647 155738 155738 156230 156319 156319 156319 156319 156319 156319 156319 156319 156319 156319 156319 156319 156319 156319 156319 156319 156319 156319 156319 156319 156319 156319 156319 156319 156319 156319 156319 156319 156319 156319 156319 156319 156319 156319 156319 156319 156319 156319 156319 156319 156319 156319 156319 156319 156319 156319 156319 156319 156319 156319 156319 156319 156319 156319 156319 156319 156319 156319 156319 156319 156319 156319 156319 156319 156319 156319 156319 156319 156319 156319 156319 156319 156319 156319 156319 156319 156319 156319 156319 156319 156319 156319 156319 156319 156319 156319 156319 156319 156319 156319 156319 156319 156319 156319 156319 156319 156319 156319 156319 156319 156319 156319 156319 156319 156319 156319 156319 156319 156319 156319 156319 156319 156319 156319 156319 156319 156319 156319 156319 156319 156319 156319 156319 156319 156319 156319 156319 156319 156319 156319 156319 156319 156319 156319 156319 156319 156319 156319 156319 156319 156319 156319 156319 156319 156319 156319 156319 156319 156319 156319 156319 156319 156319 156319 156319 156319 156319 156319 
0 0 0 0 0 0 0 0 0 0 0 0 0 0 0 0 0 0 0 82 82 82 3541 3927 10154 23341 31982 50713 62120 80450 124017 133199 156090 157498 163626 172574 173110 175649 176242 177632 184223 184993 185979 185979 185979 185979 185979 185979 185979 185979 185979 185979 185979 185979 185979 185979 185979 185979 185979 185979 185979 185979 185979 185979 185979 185979 185979 185979 185979 185979 185979 185979 185979 185979 185979 185979 185979 185979 185979 185979 185979 185979 185979 185979 185979 185979 185979 185979 185979 185979 185979 185979 185979 185979 185979 185979 185979 185979 185979 185979 185979 185979 185979 185979 185979 185979 185979 185979 185979 185979 185979 185979 185979 185979 185979 185979 185979 185979 185979 185979 185979 185979 185979 185979 185979 185979 185979 185979 185979 185979 185979 185979 185979 185979 185979 185979 185979 185979 185979 185979 185979 185979 185979 185979 185979 185979 185979 185979 185979 185979 185979 185979 185979 185979 185979 185979 185979 185979 185979 185979 185979 185979 185979 185979 185979 185979 185979 185979 185979 185979 185979 185979 185979 185979 185979 185979 185979 185979 185979 185979 185979 185979 185979 185979 185979 185979 185979 185979 185979 185979 185979 185979 185979 185979 185979 185979 185979 185979 185979 185979 185979 
0 0 0 0 0 0 0 0 0 0 0 0 0 0 0 0 0 704 704 18006 31826 31826 41529 43199 66196 95893 106275 118284 139792 139792 146587 155820 156101 156173 156465 156465 156465 156465 156558 156558 156558 160050 160050 160050 160050 160050 160050 160050 160050 160050 160050 160050 160050 160050 160050 160050 160050 160050 160050 160050 160050 160050 160050 160050 160050 160050 160050 160050 160050 160050 160050 160050 160050 160050 160050 160050 160050 160050 160050 160050 160050 160050 160050 160050 160050 160050 160050 160050 160050 160050 160050 160050 160050 160050 160050 160050 160050 160050 160050 160050 160050 160050 160050 160050 160050 160050 160050 160050 160050 160050 160050 160050 160050 160050 160050 160050 160050 160050 160050 160050 160050 160050 160050 160050 160050 160050 160050 160050 160050 160050 160050 160050 160050 160050 160050 160050 160050 160050 160050 160050 160050 160050 160050 160050 160050 160050 160050 160050 160050 160050 160050 160050 160050 160050 160050 160050 160050 160050 160050 160050 160050 160050 160050 160050 160050 160050 160050 160050 160050 160050 160050 160050 160050 160050 160050 160050 160050 160050 160050 160050 160050 160050 160050 160050 160050 160050 160050 160050 160050 160050 160050 160050 160050 160050 160050 160050 160050 160050 160050 160050 160050 
0 0 0 0 0 0 0 0 0 0 0 0 0 0 0 0 0 7819 8807 14270 14951 20327 28867 41943 71159 98789 116649 133763 143113 156644 173631 186537 192946 194310 196306 196306 196306 196306 198489 198982 198982 198982 198982 198982 198982 198982 198982 198982 198982 198982 198982 198982 198982 198982 198982 198982 198982 198982 198982 198982 198982 198982 198982 198982 198982 198982 198982 198982 198982 198982 198982 198982 198982 198982 198982 198982 198982 198982 198982 198982 198982 198982 198982 198982 198982 198982 198982 198982 198982 198982 198982 198982 198982 198982 198982 198982 198982 198982 198982 198982 198982 198982 198982 198982 198982 198982 198982 198982 198982 198982 198982 198982 198982 198982 198982 198982 198982 198982 198982 198982 198982 198982 198982 198982 198982 198982 198982 198982 198982 198982 198982 198982 198982 198982 198982 198982 198982 198982 198982 198982 198982 198982 198982 198982 198982 198982 198982 198982 198982 198982 198982 198982 198982 198982 198982 198982 198982 198982 198982 198982 198982 198982 198982 198982 198982 198982 198982 198982 198982 198982 198982 198982 198982 198982 198982 198982 198982 198982 198982 198982 198982 198982 198982 198982 198982 198982 198982 198982 198982 198982 198982 198982 198982 198982 198982 198982 198982 198982 198982 198982 198982 
0 0 0 0 0 0 0 0 0 0 0 0 0 0 0 0 0 0 69 69 69 69 4597 10489 10489 19538 20814 43187 56150 70476 71289 97594 100917 106503 117400 122640 122730 123176 123857 123857 124201 124201 124201 125697 125697 125697 125697 125697 125697 125697 125697 125697 125697 125697 125697 125697 125697 125697 125697 125697 125697 125697 125697 125697 125697 125697 125697 125697 125697 125697 125697 125697 125697 125697 125697 125697 125697 125697 125697 125697 125697 125697 125697 125697 125697 125697 125697 125697 125697 125697 125697 125697 125697 125697 125697 125697 125697 125697 125697 125697 125697 125697 125697 125697 125697 125697 125697 125697 125697 125697 125697 125697 125697 125697 125697 125697 125697 125697 125697 125697 125697 125697 125697 125697 125697 125697 125697 125697 125697 125697 125697 125697 125697 125697 125697 125697 125697 125697 125697 125697 125697 125697 125697 125697 125697 125697 125697 125697 125697 125697 125697 125697 125697 125697 125697 125697 125697 125697 125697 125697 125697 125697 125697 125697 125697 125697 125697 125697 125697 125697 125697 125697 125697 125697 125697 125697 125697 125697 125697 125697 125697 125697 125697 125697 125697 125697 125697 125697 125697 125697 125697 125697 125697 125697 125697 125697 125697 125697 125697 125697 125697 
0 0 0 0 0 0 0 0 0 0 0 0 0 0 0 0 73 73 5522 10792 10792 10792 12455 12455 15930 32305 32786 37852 38033 50628 66451 77504 99981 101348 101936 105229 105373 105373 105373 105373 105373 105373 105373 105373 105373 105373 105373 105373 105373 105373 105373 105373 105373 105373 105373 105373 105373 105373 105373 105373 105373 105373 105373 105373 105373 105373 105373 105373 105373 105373 105373 105373 105373 105373 105373 105373 105373 105373 105373 105373 105373 105373 105373 105373 105373 105373 105373 105373 105373 105373 105373 105373 105373 105373 105373 105373 105373 105373 105373 105373 105373 105373 105373 105373 105373 105373 105373 105373 105373 105373 105373 105373 105373 105373 105373 105373 105373 105373 105373 105373 105373 105373 105373 105373 105373 105373 105373 105373 105373 105373 105373 105373 105373 105373 105373 105373 105373 105373 105373 105373 105373 105373 105373 105373 105373 105373 105373 105373 105373 105373 105373 105373 105373 105373 105373 105373 105373 105373 105373 105373 105373 105373 105373 105373 105373 105373 105373 105373 105373 105373 105373 105373 105373 105373 105373 105373 105373 105373 105373 105373 105373 105373 105373 105373 105373 105373 105373 105373 105373 105373 105373 105373 105373 105373 105373 105373 105373 105373 105373 105373 105373 
0 0 0 0 0 0 0 0 0 0 0 0 0 0 0 0 0 3472 7859 8412 8412 8412 11273 17416 49985 57961 63438 80335 97333 118321 131769 134116 140893 161240 167672 171548 172871 172959 173052 173331 174543 174632 174632 174632 174632 174632 174632 174632 174632 174632 174632 174632 174632 174632 174632 174632 174632 174632 174632 174632 174632 174632 174632 174632 174632 174632 174632 174632 174632 174632 174632 174632 174632 174632 174632 174632 174632 174632 174632 174632 174632 174632 174632 174632 174632 174632 174632 174632 174632 174632 174632 174632 174632 174632 174632 174632 174632 174632 174632 174632 174632 174632 174632 174632 174632 174632 174632 174632 174632 174632 174632 174632 174632 174632 174632 174632 174632 174632 174632 174632 174632 174632 174632 174632 174632 174632 174632 174632 174632 174632 174632 174632 174632 174632 174632 174632 174632 174632 174632 174632 174632 174632 174632 174632 174632 174632 174632 174632 174632 174632 174632 174632 174632 174632 174632 174632 174632 174632 174632 174632 174632 174632 174632 174632 174632 174632 174632 174632 174632 174632 174632 174632 174632 174632 174632 174632 174632 174632 174632 174632 174632 174632 174632 174632 174632 174632 174632 174632 174632 174632 174632 174632 174632 174632 174632 174632 174632 174632 174632 174632 174632 
0 0 0 0 0 0 0 0 0 0 0 0 0 0 0 0 0 0 4178 4178 4408 4408 9823 11844 28443 30948 45140 57599 75802 87016 98725 103548 105402 115209 115285 126562 127343 129426 138782 145064 146257 151924 151988 151988 152080 152080 152080 152171 152171 152171 152171 152171 152171 152171 152171 152171 152171 152171 152171 152171 152171 152171 152171 152171 152171 152171 152171 152171 152171 152171 152171 152171 152171 152171 152171 152171 152171 152171 152171 152171 152171 152171 152171 152171 152171 152171 152171 152171 152171 152171 152171 152171 152171 152171 152171 152171 152171 152171 152171 152171 152171 152171 152171 152171 152171 152171 152171 152171 152171 152171 152171 152171 152171 152171 152171 152171 152171 152171 152171 152171 152171 152171 152171 152171 152171 152171 152171 152171 152171 152171 152171 152171 152171 152171 152171 152171 152171 152171 152171 152171 152171 152171 152171 152171 152171 152171 152171 152171 152171 152171 152171 152171 152171 152171 152171 152171 152171 152171 152171 152171 152171 152171 152171 152171 152171 152171 152171 152171 152171 152171 152171 152171 152171 152171 152171 152171 152171 152171 152171 152171 152171 152171 152171 152171 152171 152171 152171 152171 152171 152171 152171 152171 152171 152171 152171 152171 152171 152171 152171 152171 152171 
0 0 0 0 0 0 0 0 0 0 0 0 0 0 0 0 0 0 0 487 487 858 986 8499 8499 27105 33253 36381 49927 67036 98047 111733 136126 160822 164141 177994 190076 190076 190076 190368 192743 192835 194830 194830 194830 194830 194915 194915 194915 194915 194915 194915 194915 194915 194915 194915 194915 194915 194915 194915 194915 194915 194915 194915 194915 194915 194915 194915 194915 194915 194915 194915 194915 194915 194915 194915 194915 194915 194915 194915 194915 194915 194915 194915 194915 194915 194915 194915 194915 194915 194915 194915 194915 194915 194915 194915 194915 194915 194915 194915 194915 194915 194915 194915 194915 194915 194915 194915 194915 194915 194915 194915 194915 194915 194915 194915 194915 194915 194915 194915 194915 194915 194915 194915 194915 194915 194915 194915 194915 194915 194915 194915 194915 194915 194915 194915 194915 194915 194915 194915 194915 194915 194915 194915 194915 194915 194915 194915 194915 194915 194915 194915 194915 194915 194915 194915 194915 194915 194915 194915 194915 194915 194915 194915 194915 194915 194915 194915 194915 194915 194915 194915 194915 194915 194915 194915 194915 194915 194915 194915 194915 194915 194915 194915 194915 194915 194915 194915 194915 194915 194915 194915 194915 194915 194915 194915 194915 194915 194915 194915 194915 
0 0 0 0 0 0 0 0 0 0 0 0 0 0 0 0 0 0 13296 16505 16505 24890 32210 37307 37309 37312 59418 59419 72552 84826 110327 120297 141016 156485 158303 160288 165220 165816 165947 165947 165947 165948 171171 171171 171246 171246 171338 171338 171338 172582 172582 172582 172582 172582 172582 172582 172582 172582 172582 172582 172582 172582 172582 172582 172582 172582 172582 172582 172582 172582 172582 172582 172582 172582 172582 172582 172582 172582 172582 172582 172582 172582 172582 172582 172582 172582 172582 172582 172582 172582 172582 172582 172582 172582 172582 172582 172582 172582 172582 172582 172582 172582 172582 172582 172582 172582 172582 172582 172582 172582 172582 172582 172582 172582 172582 172582 172582 172582 172582 172582 172582 172582 172582 172582 172582 172582 172582 172582 172582 172582 172582 172582 172582 172582 172582 172582 172582 172582 172582 172582 172582 172582 172582 172582 172582 172582 172582 172582 172582 172582 172582 172582 172582 172582 172582 172582 172582 172582 172582 172582 172582 172582 172582 172582 172582 172582 172582 172582 172582 172582 172582 172582 172582 172582 172582 172582 172582 172582 172582 172582 172582 172582 172582 172582 172582 172582 172582 172582 172582 172582 172582 172582 172582 172582 172582 172582 172582 172582 172582 172582 172582 
0 0 0 0 0 0 0 0 0 0 0 0 0 0 0 0 0 631 1957 1957 2332 2332 6168 10101 10102 18263 28995 32336 36804 41039 58712 75187 98322 122308 144507 157764 165958 184246 189527 190898 193026 193369 199139 199654 199654 199655 199747 199838 199838 199839 199926 199926 199926 199926 199926 199926 199926 199926 199926 199926 199926 199926 199926 199926 199926 199926 199926 199926 199926 199926 199926 199926 199926 199926 199926 199926 199926 199926 199926 199926 199926 199926 199926 199926 199926 199926 199926 199926 199926 199926 199926 199926 199926 199926 199926 199926 199926 199926 199926 199926 199926 199926 199926 199926 199926 199926 199926 199926 199926 199926 199926 199926 199926 199926 199926 199926 199926 199926 199926 199926 199926 199926 199926 199926 199926 199926 199926 199926 199926 199926 199926 199926 199926 199926 199926 199926 199926 199926 199926 199926 199926 199926 199926 199926 199926 199926 199926 199926 199926 199926 199926 199926 199926 199926 199926 199926 199926 199926 199926 199926 199926 199926 199926 199926 199926 199926 199926 199926 199926 199926 199926 199926 199926 199926 199926 199926 199926 199926 199926 199926 199926 199926 199926 199926 199926 199926 199926 199926 199926 199926 199926 199926 199926 199926 199926 199926 199926 199926 199926 199926 199926 
0 0 0 0 0 0 0 0 0 0 0 0 0 0 0 0 0 1929 1929 4801 6580 8574 9091 13347 31749 49214 81636 93556 127239 139082 160950 175392 181420 188243 191393 191588 191678 191678 191678 191766 191766 191766 191766 191766 191766 191766 191766 191766 191766 191766 191766 191766 191766 191766 191766 191766 191766 191766 191766 191766 191766 191766 191766 191766 191766 191766 191766 191766 191766 191766 191766 191766 191766 191766 191766 191766 191766 191766 191766 191766 191766 191766 191766 191766 191766 191766 191766 191766 191766 191766 191766 191766 191766 191766 191766 191766 191766 191766 191766 191766 191766 191766 191766 191766 191766 191766 191766 191766 191766 191766 191766 191766 191766 191766 191766 191766 191766 191766 191766 191766 191766 191766 191766 191766 191766 191766 191766 191766 191766 191766 191766 191766 191766 191766 191766 191766 191766 191766 191766 191766 191766 191766 191766 191766 191766 191766 191766 191766 191766 191766 191766 191766 191766 191766 191766 191766 191766 191766 191766 191766 191766 191766 191766 191766 191766 191766 191766 191766 191766 191766 191766 191766 191766 191766 191766 191766 191766 191766 191766 191766 191766 191766 191766 191766 191766 191766 191766 191766 191766 191766 191766 191766 191766 191766 191766 191766 191766 191766 191766 191766 191766 
0 0 0 0 0 0 0 0 0 0 0 0 0 0 0 0 0 0 85 6088 6088 18538 25010 41701 44454 73083 75785 79261 80954 84483 84536 87801 95383 95383 101266 101758 101758 101758 103849 103849 104332 104332 104332 104332 104332 104332 104332 104332 104332 104332 104332 104332 104332 104332 104332 104332 104332 104332 104332 104332 104332 104332 104332 104332 104332 104332 104332 104332 104332 104332 104332 104332 104332 104332 104332 104332 104332 104332 104332 104332 104332 104332 104332 104332 104332 104332 104332 104332 104332 104332 104332 104332 104332 104332 104332 104332 104332 104332 104332 104332 104332 104332 104332 104332 104332 104332 104332 104332 104332 104332 104332 104332 104332 104332 104332 104332 104332 104332 104332 104332 104332 104332 104332 104332 104332 104332 104332 104332 104332 104332 104332 104332 104332 104332 104332 104332 104332 104332 104332 104332 104332 104332 104332 104332 104332 104332 104332 104332 104332 104332 104332 104332 104332 104332 104332 104332 104332 104332 104332 104332 104332 104332 104332 104332 104332 104332 104332 104332 104332 104332 104332 104332 104332 104332 104332 104332 104332 104332 104332 104332 104332 104332 104332 104332 104332 104332 104332 104332 104332 104332 104332 104332 104332 104332 104332 104332 104332 104332 104332 104332 104332 
0 0 0 0 0 0 0 0 0 0 0 0 0 0 0 0 0 5788 5788 14433 16096 20718 49500 74425 77355 98313 113217 115348 121389 136732 145847 148033 148834 151116 152417 159115 159115 162308 162308 162397 162397 162397 162397 162397 162397 162397 162397 162397 162397 162397 162397 162397 162397 162397 162397 162397 162397 162397 162397 162397 162397 162397 162397 162397 162397 162397 162397 162397 162397 162397 162397 162397 162397 162397 162397 162397 162397 162397 162397 162397 162397 162397 162397 162397 162397 162397 162397 162397 162397 162397 162397 162397 162397 162397 162397 162397 162397 162397 162397 162397 162397 162397 162397 162397 162397 162397 162397 162397 162397 162397 162397 162397 162397 162397 162397 162397 162397 162397 162397 162397 162397 162397 162397 162397 162397 162397 162397 162397 162397 162397 162397 162397 162397 162397 162397 162397 162397 162397 162397 162397 162397 162397 162397 162397 162397 162397 162397 162397 162397 162397 162397 162397 162397 162397 162397 162397 162397 162397 162397 162397 162397 162397 162397 162397 162397 162397 162397 162397 162397 162397 162397 162397 162397 162397 162397 162397 162397 162397 162397 162397 162397 162397 162397 162397 162397 162397 162397 162397 162397 162397 162397 162397 162397 162397 162397 162397 162397 162397 162397 162397 162397 
0 0 0 0 0 0 0 0 0 0 0 0 0 0 0 0 0 1770 1770 9682 29171 34130 80390 98600 114420 149271 162264 174866 183323 189198 189259 189785 190306 190306 190306 190836 191478 191478 191478 191478 191478 191478 191478 191478 191478 191478 191478 191478 191478 191478 191478 191478 191478 191478 191478 191478 191478 191478 191478 191478 191478 191478 191478 191478 191478 191478 191478 191478 191478 191478 191478 191478 191478 191478 191478 191478 191478 191478 191478 191478 191478 191478 191478 191478 191478 191478 191478 191478 191478 191478 191478 191478 191478 191478 191478 191478 191478 191478 191478 191478 191478 191478 191478 191478 191478 191478 191478 191478 191478 191478 191478 191478 191478 191478 191478 191478 191478 191478 191478 191478 191478 191478 191478 191478 191478 191478 191478 191478 191478 191478 191478 191478 191478 191478 191478 191478 191478 191478 191478 191478 191478 191478 191478 191478 191478 191478 191478 191478 191478 191478 191478 191478 191478 191478 191478 191478 191478 191478 191478 191478 191478 191478 191478 191478 191478 191478 191478 191478 191478 191478 191478 191478 191478 191478 191478 191478 191478 191478 191478 191478 191478 191478 191478 191478 191478 191478 191478 191478 191478 191478 191478 191478 191478 191478 191478 191478 191478 191478 191478 191478 191478 
0 0 0 0 0 0 0 0 0 0 0 0 0 0 0 0 0 0 0 93 93 1742 8577 8577 8577 19862 25749 25749 39063 46317 52966 80829 121625 147760 153969 155602 159239 178539 190547 191563 191563 193652 193813 193908 193999 193999 193999 194065 194065 194307 194307 194307 194307 194307 194307 194307 194307 194307 194307 194307 194307 194307 194307 194307 194307 194307 194307 194307 194307 194307 194307 194307 194307 194307 194307 194307 194307 194307 194307 194307 194307 194307 194307 194307 194307 194307 194307 194307 194307 194307 194307 194307 194307 194307 194307 194307 194307 194307 194307 194307 194307 194307 194307 194307 194307 194307 194307 194307 194307 194307 194307 194307 194307 194307 194307 194307 194307 194307 194307 194307 194307 194307 194307 194307 194307 194307 194307 194307 194307 194307 194307 194307 194307 194307 194307 194307 194307 194307 194307 194307 194307 194307 194307 194307 194307 194307 194307 194307 194307 194307 194307 194307 194307 194307 194307 194307 194307 194307 194307 194307 194307 194307 194307 194307 194307 194307 194307 194307 194307 194307 194307 194307 194307 194307 194307 194307 194307 194307 194307 194307 194307 194307 194307 194307 194307 194307 194307 194307 194307 194307 194307 194307 194307 194307 194307 194307 194307 194307 194307 194307 194307 
0 0 0 0 0 0 0 0 0 0 0 0 0 0 0 0 0 0 7925 7925 12517 12517 12517 15960 15960 15962 21450 27043 29502 31050 61955 83056 97008 129802 153161 158101 191499 202247 207250 228317 231407 233576 234314 235810 241895 241895 241895 243041 250535 250614 250614 250614 250614 251107 251199 251199 251199 251199 251199 251199 251199 251199 251199 251199 251199 251199 251199 251199 251199 251199 251199 251199 251199 251199 251199 251199 251199 251199 251199 251199 251199 251199 251199 251199 251199 251199 251199 251199 251199 251199 251199 251199 251199 251199 251199 251199 251199 251199 251199 251199 251199 251199 251199 251199 251199 251199 251199 251199 251199 251199 251199 251199 251199 251199 251199 251199 251199 251199 251199 251199 251199 251199 251199 251199 251199 251199 251199 251199 251199 251199 251199 251199 251199 251199 251199 251199 251199 251199 251199 251199 251199 251199 251199 251199 251199 251199 251199 251199 251199 251199 251199 251199 251199 251199 251199 251199 251199 251199 251199 251199 251199 251199 251199 251199 251199 251199 251199 251199 251199 251199 251199 251199 251199 251199 251199 251199 251199 251199 251199 251199 251199 251199 251199 251199 251199 251199 251199 251199 251199 251199 251199 251199 251199 251199 251199 251199 251199 251199 251199 251199 251199 
0 0 0 0 0 0 0 0 0 0 0 0 0 0 0 0 0 0 0 180 9988 9988 16137 16137 20296 41610 98110 111393 113331 137254 138593 144283 161822 166497 167066 167066 167694 167772 167824 167916 173609 173609 173609 173609 173609 173609 173609 173609 173609 173609 173609 173609 173609 173609 173609 173609 173609 173609 173609 173609 173609 173609 173609 173609 173609 173609 173609 173609 173609 173609 173609 173609 173609 173609 173609 173609 173609 173609 173609 173609 173609 173609 173609 173609 173609 173609 173609 173609 173609 173609 173609 173609 173609 173609 173609 173609 173609 173609 173609 173609 173609 173609 173609 173609 173609 173609 173609 173609 173609 173609 173609 173609 173609 173609 173609 173609 173609 173609 173609 173609 173609 173609 173609 173609 173609 173609 173609 173609 173609 173609 173609 173609 173609 173609 173609 173609 173609 173609 173609 173609 173609 173609 173609 173609 173609 173609 173609 173609 173609 173609 173609 173609 173609 173609 173609 173609 173609 173609 173609 173609 173609 173609 173609 173609 173609 173609 173609 173609 173609 173609 173609 173609 173609 173609 173609 173609 173609 173609 173609 173609 173609 173609 173609 173609 173609 173609 173609 173609 173609 173609 173609 173609 173609 173609 173609 173609 173609 173609 173609 173609 173609 
0 0 0 0 0 0 0 0 0 0 0 0 0 0 0 0 0 0 3584 7742 7742 16189 21632 22615 29943 63978 90149 103519 132904 154669 165283 186236 195889 204058 204149 205046 205109 206694 208686 208779 208779 208802 208802 210789 211433 211433 211433 211433 211433 211525 211525 211525 211606 211606 211606 211606 211606 211606 211606 211606 211606 211606 211606 211606 211606 211606 211606 211606 211606 211606 211606 211606 211606 211606 211606 211606 211606 211606 211606 211606 211606 211606 211606 211606 211606 211606 211606 211606 211606 211606 211606 211606 211606 211606 211606 211606 211606 211606 211606 211606 211606 211606 211606 211606 211606 211606 211606 211606 211606 211606 211606 211606 211606 211606 211606 211606 211606 211606 211606 211606 211606 211606 211606 211606 211606 211606 211606 211606 211606 211606 211606 211606 211606 211606 211606 211606 211606 211606 211606 211606 211606 211606 211606 211606 211606 211606 211606 211606 211606 211606 211606 211606 211606 211606 211606 211606 211606 211606 211606 211606 211606 211606 211606 211606 211606 211606 211606 211606 211606 211606 211606 211606 211606 211606 211606 211606 211606 211606 211606 211606 211606 211606 211606 211606 211606 211606 211606 211606 211606 211606 211606 211606 211606 211606 211606 211606 211606 211606 211606 211606 211606 
0 0 0 0 0 0 0 0 0 0 0 0 0 0 0 0 0 0 86 4733 4733 6713 8003 15188 16060 27391 39310 62418 69748 96213 127980 147240 171981 185543 195204 198491 198928 199001 199001 199070 199070 199071 199071 199071 199162 199162 199162 199162 199162 199162 199162 199162 199162 199162 199162 199162 199162 199162 199162 199162 199162 199162 199162 199162 199162 199162 199162 199162 199162 199162 199162 199162 199162 199162 199162 199162 199162 199162 199162 199162 199162 199162 199162 199162 199162 199162 199162 199162 199162 199162 199162 199162 199162 199162 199162 199162 199162 199162 199162 199162 199162 199162 199162 199162 199162 199162 199162 199162 199162 199162 199162 199162 199162 199162 199162 199162 199162 199162 199162 199162 199162 199162 199162 199162 199162 199162 199162 199162 199162 199162 199162 199162 199162 199162 199162 199162 199162 199162 199162 199162 199162 199162 199162 199162 199162 199162 199162 199162 199162 199162 199162 199162 199162 199162 199162 199162 199162 199162 199162 199162 199162 199162 199162 199162 199162 199162 199162 199162 199162 199162 199162 199162 199162 199162 199162 199162 199162 199162 199162 199162 199162 199162 199162 199162 199162 199162 199162 199162 199162 199162 199162 199162 199162 199162 199162 199162 199162 199162 199162 199162 199162 
0 0 0 0 0 0 0 0 0 0 0 0 0 0 0 0 0 635 635 635 9812 17229 18223 19533 39636 54598 61210 77021 84062 100619 111611 124086 131149 137589 140059 140059 140375 140839 142599 142686 142686 142779 142779 142779 142779 142779 146074 146074 146074 146074 146074 146074 146074 146074 146074 146074 146074 146074 146074 146074 146074 146074 146074 146074 146074 146074 146074 146074 146074 146074 146074 146074 146074 146074 146074 146074 146074 146074 146074 146074 146074 146074 146074 146074 146074 146074 146074 146074 146074 146074 146074 146074 146074 146074 146074 146074 146074 146074 146074 146074 146074 146074 146074 146074 146074 146074 146074 146074 146074 146074 146074 146074 146074 146074 146074 146074 146074 146074 146074 146074 146074 146074 146074 146074 146074 146074 146074 146074 146074 146074 146074 146074 146074 146074 146074 146074 146074 146074 146074 146074 146074 146074 146074 146074 146074 146074 146074 146074 146074 146074 146074 146074 146074 146074 146074 146074 146074 146074 146074 146074 146074 146074 146074 146074 146074 146074 146074 146074 146074 146074 146074 146074 146074 146074 146074 146074 146074 146074 146074 146074 146074 146074 146074 146074 146074 146074 146074 146074 146074 146074 146074 146074 146074 146074 146074 146074 146074 146074 146074 146074 146074 
0 0 0 0 0 0 0 0 0 0 0 0 0 0 0 0 0 0 0 84 84 4244 4244 4244 4245 4246 5492 5493 14219 16215 29970 40904 46214 70262 80634 90203 102247 111088 124892 140332 151098 151588 156216 156216 156650 158364 159655 159655 160896 161089 161089 161089 161089 161089 161089 161089 161089 161089 161089 161089 161089 161089 161089 161089 161089 161089 161089 161089 161089 161089 161089 161089 161089 161089 161089 161089 161089 161089 161089 161089 161089 161089 161089 161089 161089 161089 161089 161089 161089 161089 161089 161089 161089 161089 161089 161089 161089 161089 161089 161089 161089 161089 161089 161089 161089 161089 161089 161089 161089 161089 161089 161089 161089 161089 161089 161089 161089 161089 161089 161089 161089 161089 161089 161089 161089 161089 161089 161089 161089 161089 161089 161089 161089 161089 161089 161089 161089 161089 161089 161089 161089 161089 161089 161089 161089 161089 161089 161089 161089 161089 161089 161089 161089 161089 161089 161089 161089 161089 161089 161089 161089 161089 161089 161089 161089 161089 161089 161089 161089 161089 161089 161089 161089 161089 161089 161089 161089 161089 161089 161089 161089 161089 161089 161089 161089 161089 161089 161089 161089 161089 161089 161089 161089 161089 161089 161089 161089 161089 161089 161089 161089 
0 0 0 0 0 0 0 0 0 0 0 0 0 0 0 0 0 0 6263 7975 7975 7975 21427 26861 50585 66868 86011 99977 110359 151254 172942 182496 192156 209898 222608 222863 222939 223118 223118 223118 226602 227846 227846 227846 227846 227846 227846 227846 227846 227846 227846 227846 227846 227846 227846 227846 227846 227846 227846 227846 227846 227846 227846 227846 227846 227846 227846 227846 227846 227846 227846 227846 227846 227846 227846 227846 227846 227846 227846 227846 227846 227846 227846 227846 227846 227846 227846 227846 227846 227846 227846 227846 227846 227846 227846 227846 227846 227846 227846 227846 227846 227846 227846 227846 227846 227846 227846 227846 227846 227846 227846 227846 227846 227846 227846 227846 227846 227846 227846 227846 227846 227846 227846 227846 227846 227846 227846 227846 227846 227846 227846 227846 227846 227846 227846 227846 227846 227846 227846 227846 227846 227846 227846 227846 227846 227846 227846 227846 227846 227846 227846 227846 227846 227846 227846 227846 227846 227846 227846 227846 227846 227846 227846 227846 227846 227846 227846 227846 227846 227846 227846 227846 227846 227846 227846 227846 227846 227846 227846 227846 227846 227846 227846 227846 227846 227846 227846 227846 227846 227846 227846 227846 227846 227846 227846 227846 227846 227846 227846 227846 227846 
0 0 0 0 0 0 0 0 0 0 0 0 0 0 0 0 0 0 4582 9959 25820 27537 29280 56158 84892 106448 134653 139411 142042 142868 147709 154883 157421 162051 162051 162051 162051 164044 164288 164288 164288 164288 164288 164288 164288 164288 164288 164288 164288 164288 164288 164288 164288 164288 164288 164288 164288 164288 164288 164288 164288 164288 164288 164288 164288 164288 164288 164288 164288 164288 164288 164288 164288 164288 164288 164288 164288 164288 164288 164288 164288 164288 164288 164288 164288 164288 164288 164288 164288 164288 164288 164288 164288 164288 164288 164288 164288 164288 164288 164288 164288 164288 164288 164288 164288 164288 164288 164288 164288 164288 164288 164288 164288 164288 164288 164288 164288 164288 164288 164288 164288 164288 164288 164288 164288 164288 164288 164288 164288 164288 164288 164288 164288 164288 164288 164288 164288 164288 164288 164288 164288 164288 164288 164288 164288 164288 164288 164288 164288 164288 164288 164288 164288 164288 164288 164288 164288 164288 164288 164288 164288 164288 164288 164288 164288 164288 164288 164288 164288 164288 164288 164288 164288 164288 164288 164288 164288 164288 164288 164288 164288 164288 164288 164288 164288 164288 164288 164288 164288 164288 164288 164288 164288 164288 164288 164288 164288 164288 164288 164288 164288 
0 0 0 0 0 0 0 0 0 0 0 0 0 0 0 0 0 0 13403 29592 29756 34517 34613 49466 58539 78880 94532 123880 137268 145496 152347 153004 166711 180526 183447 183607 183974 183974 184059 184146 184146 184146 184146 184146 184146 184146 184146 184146 184146 184146 184146 184146 184146 184146 184146 184146 184146 184146 184146 184146 184146 184146 184146 184146 184146 184146 184146 184146 184146 184146 184146 184146 184146 184146 184146 184146 184146 184146 184146 184146 184146 184146 184146 184146 184146 184146 184146 184146 184146 184146 184146 184146 184146 184146 184146 184146 184146 184146 184146 184146 184146 184146 184146 184146 184146 184146 184146 184146 184146 184146 184146 184146 184146 184146 184146 184146 184146 184146 184146 184146 184146 184146 184146 184146 184146 184146 184146 184146 184146 184146 184146 184146 184146 184146 184146 184146 184146 184146 184146 184146 184146 184146 184146 184146 184146 184146 184146 184146 184146 184146 184146 184146 184146 184146 184146 184146 184146 184146 184146 184146 184146 184146 184146 184146 184146 184146 184146 184146 184146 184146 184146 184146 184146 184146 184146 184146 184146 184146 184146 184146 184146 184146 184146 184146 184146 184146 184146 184146 184146 184146 184146 184146 184146 184146 184146 184146 184146 184146 184146 184146 184146 
0 0 0 0 0 0 0 0 0 0 0 0 0 0 0 0 0 2037 2037 2037 2037 2037 21850 30042 38989 45401 57574 57574 64605 81538 110207 121867 138933 148639 149058 152355 154048 154500 154818 156479 156773 157611 157611 157611 157701 157701 157701 157701 157701 157701 157701 157701 157701 157701 157701 157701 157701 157701 157701 157701 157701 157701 157701 157701 157701 157701 157701 157701 157701 157701 157701 157701 157701 157701 157701 157701 157701 157701 157701 157701 157701 157701 157701 157701 157701 157701 157701 157701 157701 157701 157701 157701 157701 157701 157701 157701 157701 157701 157701 157701 157701 157701 157701 157701 157701 157701 157701 157701 157701 157701 157701 157701 157701 157701 157701 157701 157701 157701 157701 157701 157701 157701 157701 157701 157701 157701 157701 157701 157701 157701 157701 157701 157701 157701 157701 157701 157701 157701 157701 157701 157701 157701 157701 157701 157701 157701 157701 157701 157701 157701 157701 157701 157701 157701 157701 157701 157701 157701 157701 157701 157701 157701 157701 157701 157701 157701 157701 157701 157701 157701 157701 157701 157701 157701 157701 157701 157701 157701 157701 157701 157701 157701 157701 157701 157701 157701 157701 157701 157701 157701 157701 157701 157701 157701 157701 157701 157701 157701 157701 157701 157701 
0 0 0 0 0 0 0 0 0 0 0 0 0 0 0 0 0 5434 5434 5434 9666 17989 17989 22332 45103 52416 81726 85613 97946 142761 166858 172121 176356 178193 185888 189813 189906 190140 190637 190637 190637 190637 190883 190971 191025 191025 191025 191025 191025 191025 191025 191025 191025 191025 191025 191025 191025 191025 191025 191025 191025 191025 191025 191025 191025 191025 191025 191025 191025 191025 191025 191025 191025 191025 191025 191025 191025 191025 191025 191025 191025 191025 191025 191025 191025 191025 191025 191025 191025 191025 191025 191025 191025 191025 191025 191025 191025 191025 191025 191025 191025 191025 191025 191025 191025 191025 191025 191025 191025 191025 191025 191025 191025 191025 191025 191025 191025 191025 191025 191025 191025 191025 191025 191025 191025 191025 191025 191025 191025 191025 191025 191025 191025 191025 191025 191025 191025 191025 191025 191025 191025 191025 191025 191025 191025 191025 191025 191025 191025 191025 191025 191025 191025 191025 191025 191025 191025 191025 191025 191025 191025 191025 191025 191025 191025 191025 191025 191025 191025 191025 191025 191025 191025 191025 191025 191025 191025 191025 191025 191025 191025 191025 191025 191025 191025 191025 191025 191025 191025 191025 191025 191025 191025 191025 191025 191025 191025 191025 191025 191025 191025 
0 0 0 0 0 0 0 0 0 0 0 0 0 0 0 0 0 0 1 80 80 471 471 471 473 11055 11055 11055 38001 85421 94901 109507 123546 148171 162766 175634 177131 185821 194657 194958 195850 195850 195942 195942 195942 197935 197935 197935 197935 197935 197935 197935 197935 197935 197935 197935 197935 197935 197935 197935 197935 197935 197935 197935 197935 197935 197935 197935 197935 197935 197935 197935 197935 197935 197935 197935 197935 197935 197935 197935 197935 197935 197935 197935 197935 197935 197935 197935 197935 197935 197935 197935 197935 197935 197935 197935 197935 197935 197935 197935 197935 197935 197935 197935 197935 197935 197935 197935 197935 197935 197935 197935 197935 197935 197935 197935 197935 197935 197935 197935 197935 197935 197935 197935 197935 197935 197935 197935 197935 197935 197935 197935 197935 197935 197935 197935 197935 197935 197935 197935 197935 197935 197935 197935 197935 197935 197935 197935 197935 197935 197935 197935 197935 197935 197935 197935 197935 197935 197935 197935 197935 197935 197935 197935 197935 197935 197935 197935 197935 197935 197935 197935 197935 197935 197935 197935 197935 197935 197935 197935 197935 197935 197935 197935 197935 197935 197935 197935 197935 197935 197935 197935 197935 197935 197935 197935 197935 197935 197935 197935 197935 
0 0 0 0 0 0 0 0 0 0 0 0 0 0 0 0 69 69 69 69 69 2029 2029 2029 2029 2029 2029 2029 2029 2029 2029 2029 2029 2029 2029 2029 2029 2029 2029 2029 2029 2029 2029 2029 2029 2029 2029 2029 2029 2029 2029 2029 2029 2029 2029 2029 2029 2029 2029 2029 2029 2029 2029 2029 2029 2029 2029 2029 2029 2029 2029 2029 2029 2029 2029 2029 2029 2029 2029 2029 2029 2029 2029 2029 2029 2029 2029 2029 2029 2029 2029 2029 2029 2029 2029 2029 2029 2029 2029 2029 2029 2029 2029 2029 2029 2029 2029 2029 2029 2029 2029 2029 2029 2029 2029 2029 2029 2029 2029 2029 2029 2029 2029 2029 2029 2029 2029 2029 2029 2029 2029 2029 2029 2029 2029 2029 2029 2029 2029 2029 2029 2029 2029 2029 2029 2029 2029 2029 2029 2029 2029 2029 2029 2029 2029 2029 2029 2029 2029 2029 2029 2029 2029 2029 2029 2029 2029 2029 2029 2029 2029 2029 2029 2029 2029 2029 2029 2029 2029 2029 2029 2029 2029 2029 2029 2029 2029 2029 2029 2029 2029 2029 2029 2029 2029 2029 2029 2029 2029 2029 2029 
0 0 0 0 0 0 0 0 0 0 0 0 0 0 0 0 0 0 2936 10432 11083 11083 11276 11279 17585 34294 42548 49803 55223 90202 106791 125542 150997 158654 167407 167702 179151 182145 185406 185853 187149 188042 190038 190081 190081 190081 190126 190126 190126 190126 190126 190126 190126 190126 190126 190126 190126 190126 190126 190126 190126 190126 190126 190126 190126 190126 190126 190126 190126 190126 190126 190126 190126 190126 190126 190126 190126 190126 190126 190126 190126 190126 190126 190126 190126 190126 190126 190126 190126 190126 190126 190126 190126 190126 190126 190126 190126 190126 190126 190126 190126 190126 190126 190126 190126 190126 190126 190126 190126 190126 190126 190126 190126 190126 190126 190126 190126 190126 190126 190126 190126 190126 190126 190126 190126 190126 190126 190126 190126 190126 190126 190126 190126 190126 190126 190126 190126 190126 190126 190126 190126 190126 190126 190126 190126 190126 190126 190126 190126 190126 190126 190126 190126 190126 190126 190126 190126 190126 190126 190126 190126 190126 190126 190126 190126 190126 190126 190126 190126 190126 190126 190126 190126 190126 190126 190126 190126 190126 190126 190126 190126 190126 190126 190126 190126 190126 190126 190126 190126 190126 190126 190126 190126 190126 190126 190126 190126 190126 190126 190126 190126 
0 0 0 0 0 0 0 0 0 0 0 0 0 0 0 0 0 0 470 1488 1488 5965 14550 17372 23367 43567 93873 111962 133487 135872 163264 163924 166753 181545 189628 193507 193648 195335 195335 195335 197210 197210 197210 197210 197210 197210 197210 197210 197210 197210 197210 197210 197210 197210 197210 197210 197210 197210 197210 197210 197210 197210 197210 197210 197210 197210 197210 197210 197210 197210 197210 197210 197210 197210 197210 197210 197210 197210 197210 197210 197210 197210 197210 197210 197210 197210 197210 197210 197210 197210 197210 197210 197210 197210 197210 197210 197210 197210 197210 197210 197210 197210 197210 197210 197210 197210 197210 197210 197210 197210 197210 197210 197210 197210 197210 197210 197210 197210 197210 197210 197210 197210 197210 197210 197210 197210 197210 197210 197210 197210 197210 197210 197210 197210 197210 197210 197210 197210 197210 197210 197210 197210 197210 197210 197210 197210 197210 197210 197210 197210 197210 197210 197210 197210 197210 197210 197210 197210 197210 197210 197210 197210 197210 197210 197210 197210 197210 197210 197210 197210 197210 197210 197210 197210 197210 197210 197210 197210 197210 197210 197210 197210 197210 197210 197210 197210 197210 197210 197210 197210 197210 197210 197210 197210 197210 197210 197210 197210 197210 197210 197210 
0 0 0 0 0 0 0 0 0 0 0 0 0 0 0 0 0 0 3754 15723 21815 47583 54680 72612 105747 142571 149166 159617 175859 177349 177422 178251 178342 182578 182640 183678 183770 183770 183770 183770 183770 183770 183770 183770 183770 183770 183770 183770 183770 183770 183770 183770 183770 183770 183770 183770 183770 183770 183770 183770 183770 183770 183770 183770 183770 183770 183770 183770 183770 183770 183770 183770 183770 183770 183770 183770 183770 183770 183770 183770 183770 183770 183770 183770 183770 183770 183770 183770 183770 183770 183770 183770 183770 183770 183770 183770 183770 183770 183770 183770 183770 183770 183770 183770 183770 183770 183770 183770 183770 183770 183770 183770 183770 183770 183770 183770 183770 183770 183770 183770 183770 183770 183770 183770 183770 183770 183770 183770 183770 183770 183770 183770 183770 183770 183770 183770 183770 183770 183770 183770 183770 183770 183770 183770 183770 183770 183770 183770 183770 183770 183770 183770 183770 183770 183770 183770 183770 183770 183770 183770 183770 183770 183770 183770 183770 183770 183770 183770 183770 183770 183770 183770 183770 183770 183770 183770 183770 183770 183770 183770 183770 183770 183770 183770 183770 183770 183770 183770 183770 183770 183770 183770 183770 183770 183770 183770 183770 183770 183770 183770 183770 
0 0 0 0 0 0 0 0 0 0 0 0 0 0 0 0 0 0 0 0 90 1542 1542 4491 17919 35759 46643 61045 67946 97705 127599 156321 180480 182959 186124 186767 191500 191500 191500 191795 191982 192956 192956 192956 192956 192956 192956 192956 192956 192956 192956 192956 192956 192956 192956 192956 192956 192956 192956 192956 192956 192956 192956 192956 192956 192956 192956 192956 192956 192956 192956 192956 192956 192956 192956 192956 192956 192956 192956 192956 192956 192956 192956 192956 192956 192956 192956 192956 192956 192956 192956 192956 192956 192956 192956 192956 192956 192956 192956 192956 192956 192956 192956 192956 192956 192956 192956 192956 192956 192956 192956 192956 192956 192956 192956 192956 192956 192956 192956 192956 192956 192956 192956 192956 192956 192956 192956 192956 192956 192956 192956 192956 192956 192956 192956 192956 192956 192956 192956 192956 192956 192956 192956 192956 192956 192956 192956 192956 192956 192956 192956 192956 192956 192956 192956 192956 192956 192956 192956 192956 192956 192956 192956 192956 192956 192956 192956 192956 192956 192956 192956 192956 192956 192956 192956 192956 192956 192956 192956 192956 192956 192956 192956 192956 192956 192956 192956 192956 192956 192956 192956 192956 192956 192956 192956 192956 192956 192956 192956 192956 192956 
0 0 0 0 0 0 0 0 0 0 0 0 0 0 0 0 0 487 7935 9430 9862 15259 15259 23573 23573 30011 48271 48354 72359 83265 102916 142703 169088 175310 182085 184662 190989 195755 195972 199468 199997 200089 200089 202082 202175 202768 202768 202768 202768 202768 202768 202768 202768 202768 202768 202768 202768 202768 202768 202768 202768 202768 202768 202768 202768 202768 202768 202768 202768 202768 202768 202768 202768 202768 202768 202768 202768 202768 202768 202768 202768 202768 202768 202768 202768 202768 202768 202768 202768 202768 202768 202768 202768 202768 202768 202768 202768 202768 202768 202768 202768 202768 202768 202768 202768 202768 202768 202768 202768 202768 202768 202768 202768 202768 202768 202768 202768 202768 202768 202768 202768 202768 202768 202768 202768 202768 202768 202768 202768 202768 202768 202768 202768 202768 202768 202768 202768 202768 202768 202768 202768 202768 202768 202768 202768 202768 202768 202768 202768 202768 202768 202768 202768 202768 202768 202768 202768 202768 202768 202768 202768 202768 202768 202768 202768 202768 202768 202768 202768 202768 202768 202768 202768 202768 202768 202768 202768 202768 202768 202768 202768 202768 202768 202768 202768 202768 202768 202768 202768 202768 202768 202768 202768 202768 202768 202768 202768 202768 202768 202768 202768 
0 0 0 0 0 0 0 0 0 0 0 0 0 0 0 0 0 13961 13961 15911 15911 22110 26462 48395 50433 68499 88843 118020 129621 138494 163458 168547 170628 170663 184401 184401 193467 193467 193467 193467 193710 193710 193710 193710 193710 193710 193798 193798 193798 193798 193798 193798 193798 193798 193798 193798 193798 193798 193798 193798 193798 193798 193798 193798 193798 193798 193798 193798 193798 193798 193798 193798 193798 193798 193798 193798 193798 193798 193798 193798 193798 193798 193798 193798 193798 193798 193798 193798 193798 193798 193798 193798 193798 193798 193798 193798 193798 193798 193798 193798 193798 193798 193798 193798 193798 193798 193798 193798 193798 193798 193798 193798 193798 193798 193798 193798 193798 193798 193798 193798 193798 193798 193798 193798 193798 193798 193798 193798 193798 193798 193798 193798 193798 193798 193798 193798 193798 193798 193798 193798 193798 193798 193798 193798 193798 193798 193798 193798 193798 193798 193798 193798 193798 193798 193798 193798 193798 193798 193798 193798 193798 193798 193798 193798 193798 193798 193798 193798 193798 193798 193798 193798 193798 193798 193798 193798 193798 193798 193798 193798 193798 193798 193798 193798 193798 193798 193798 193798 193798 193798 193798 193798 193798 193798 193798 193798 193798 193798 193798 193798 193798 
0 0 0 0 0 0 0 0 0 0 0 0 0 0 0 0 0 0 6546 6546 6673 6673 6674 15497 16467 29566 59474 90346 98472 101785 119309 141181 159853 169517 171991 173262 173262 178006 178006 178095 178095 178095 178127 178127 178127 178219 178219 178219 178219 178219 178219 178219 178219 178219 178219 178219 178219 178219 178219 178219 178219 178219 178219 178219 178219 178219 178219 178219 178219 178219 178219 178219 178219 178219 178219 178219 178219 178219 178219 178219 178219 178219 178219 178219 178219 178219 178219 178219 178219 178219 178219 178219 178219 178219 178219 178219 178219 178219 178219 178219 178219 178219 178219 178219 178219 178219 178219 178219 178219 178219 178219 178219 178219 178219 178219 178219 178219 178219 178219 178219 178219 178219 178219 178219 178219 178219 178219 178219 178219 178219 178219 178219 178219 178219 178219 178219 178219 178219 178219 178219 178219 178219 178219 178219 178219 178219 178219 178219 178219 178219 178219 178219 178219 178219 178219 178219 178219 178219 178219 178219 178219 178219 178219 178219 178219 178219 178219 178219 178219 178219 178219 178219 178219 178219 178219 178219 178219 178219 178219 178219 178219 178219 178219 178219 178219 178219 178219 178219 178219 178219 178219 178219 178219 178219 178219 178219 178219 178219 178219 178219 178219 
0 0 0 0 0 0 0 0 0 0 0 0 0 0 0 0 312 312 10710 12659 16338 16996 17089 34311 40895 68334 94374 100648 106719 114654 137685 148386 150868 165444 180455 180455 194238 194238 194238 196010 196010 196010 196010 196010 196010 198002 198002 198002 198002 198002 198002 198002 198002 198002 198002 198002 198002 198002 198002 198002 198002 198002 198002 198002 198002 198002 198002 198002 198002 198002 198002 198002 198002 198002 198002 198002 198002 198002 198002 198002 198002 198002 198002 198002 198002 198002 198002 198002 198002 198002 198002 198002 198002 198002 198002 198002 198002 198002 198002 198002 198002 198002 198002 198002 198002 198002 198002 198002 198002 198002 198002 198002 198002 198002 198002 198002 198002 198002 198002 198002 198002 198002 198002 198002 198002 198002 198002 198002 198002 198002 198002 198002 198002 198002 198002 198002 198002 198002 198002 198002 198002 198002 198002 198002 198002 198002 198002 198002 198002 198002 198002 198002 198002 198002 198002 198002 198002 198002 198002 198002 198002 198002 198002 198002 198002 198002 198002 198002 198002 198002 198002 198002 198002 198002 198002 198002 198002 198002 198002 198002 198002 198002 198002 198002 198002 198002 198002 198002 198002 198002 198002 198002 198002 198002 198002 198002 198002 198002 198002 198002 198002 
0 0 0 0 0 0 0 0 0 0 0 0 0 0 0 0 0 0 441 663 2813 5911 5912 15731 37541 44789 44948 51424 64813 107062 128870 138807 156204 187486 196853 206015 208006 208098 208435 208617 208617 208813 209001 209001 209001 209093 209093 209093 209093 209093 209093 209093 209093 209093 209093 209093 209093 209093 209093 209093 209093 209093 209093 209093 209093 209093 209093 209093 209093 209093 209093 209093 209093 209093 209093 209093 209093 209093 209093 209093 209093 209093 209093 209093 209093 209093 209093 209093 209093 209093 209093 209093 209093 209093 209093 209093 209093 209093 209093 209093 209093 209093 209093 209093 209093 209093 209093 209093 209093 209093 209093 209093 209093 209093 209093 209093 209093 209093 209093 209093 209093 209093 209093 209093 209093 209093 209093 209093 209093 209093 209093 209093 209093 209093 209093 209093 209093 209093 209093 209093 209093 209093 209093 209093 209093 209093 209093 209093 209093 209093 209093 209093 209093 209093 209093 209093 209093 209093 209093 209093 209093 209093 209093 209093 209093 209093 209093 209093 209093 209093 209093 209093 209093 209093 209093 209093 209093 209093 209093 209093 209093 209093 209093 209093 209093 209093 209093 209093 209093 209093 209093 209093 209093 209093 209093 209093 209093 209093 209093 209093 209093 
0 0 0 0 0 0 0 0 0 0 0 0 0 0 0 0 0 5360 5360 5431 9979 14098 14099 14099 14101 17074 17408 27923 33617 48570 81704 83323 101104 118302 120259 128619 143301 163927 173221 175509 182997 200479 208616 208688 208689 210776 210814 210886 210886 210886 210886 210886 210886 210886 210886 210886 210886 210886 211379 211379 211379 211379 211379 211379 211379 211379 211379 211379 211379 211379 211379 211379 211379 211379 211379 211379 211379 211379 211379 211379 211379 211379 211379 211379 211379 211379 211379 211379 211379 211379 211379 211379 211379 211379 211379 211379 211379 211379 211379 211379 211379 211379 211379 211379 211379 211379 211379 211379 211379 211379 211379 211379 211379 211379 211379 211379 211379 211379 211379 211379 211379 211379 211379 211379 211379 211379 211379 211379 211379 211379 211379 211379 211379 211379 211379 211379 211379 211379 211379 211379 211379 211379 211379 211379 211379 211379 211379 211379 211379 211379 211379 211379 211379 211379 211379 211379 211379 211379 211379 211379 211379 211379 211379 211379 211379 211379 211379 211379 211379 211379 211379 211379 211379 211379 211379 211379 211379 211379 211379 211379 211379 211379 211379 211379 211379 211379 211379 211379 211379 211379 211379 211379 211379 211379 211379 211379 211379 211379 211379 211379 211379 
0 0 0 0 0 0 0 0 0 0 0 0 0 0 0 0 0 0 1850 20440 20440 29604 29604 61120 73300 94343 105012 112918 126209 128048 132196 132691 133887 141878 145373 145373 145837 159412 160754 160754 160754 160754 160754 160754 160754 160754 160754 160754 160754 160754 160754 160754 160754 160754 160754 160754 160754 160754 160754 160754 160754 160754 160754 160754 160754 160754 160754 160754 160754 160754 160754 160754 160754 160754 160754 160754 160754 160754 160754 160754 160754 160754 160754 160754 160754 160754 160754 160754 160754 160754 160754 160754 160754 160754 160754 160754 160754 160754 160754 160754 160754 160754 160754 160754 160754 160754 160754 160754 160754 160754 160754 160754 160754 160754 160754 160754 160754 160754 160754 160754 160754 160754 160754 160754 160754 160754 160754 160754 160754 160754 160754 160754 160754 160754 160754 160754 160754 160754 160754 160754 160754 160754 160754 160754 160754 160754 160754 160754 160754 160754 160754 160754 160754 160754 160754 160754 160754 160754 160754 160754 160754 160754 160754 160754 160754 160754 160754 160754 160754 160754 160754 160754 160754 160754 160754 160754 160754 160754 160754 160754 160754 160754 160754 160754 160754 160754 160754 160754 160754 160754 160754 160754 160754 160754 160754 160754 160754 160754 160754 160754 160754 
0 0 0 0 0 0 0 0 0 0 0 0 0 0 0 0 0 0 0 0 332 11586 12778 27741 38939 64817 78403 94033 105176 114309 132156 146651 146742 157277 157277 161531 161531 161602 161602 161602 165192 165192 165192 165192 165192 165192 165192 165192 165192 165192 165192 165192 165192 165192 165192 165192 165192 165192 165192 165192 165192 165192 165192 165192 165192 165192 165192 165192 165192 165192 165192 165192 165192 165192 165192 165192 165192 165192 165192 165192 165192 165192 165192 165192 165192 165192 165192 165192 165192 165192 165192 165192 165192 165192 165192 165192 165192 165192 165192 165192 165192 165192 165192 165192 165192 165192 165192 165192 165192 165192 165192 165192 165192 165192 165192 165192 165192 165192 165192 165192 165192 165192 165192 165192 165192 165192 165192 165192 165192 165192 165192 165192 165192 165192 165192 165192 165192 165192 165192 165192 165192 165192 165192 165192 165192 165192 165192 165192 165192 165192 165192 165192 165192 165192 165192 165192 165192 165192 165192 165192 165192 165192 165192 165192 165192 165192 165192 165192 165192 165192 165192 165192 165192 165192 165192 165192 165192 165192 165192 165192 165192 165192 165192 165192 165192 165192 165192 165192 165192 165192 165192 165192 165192 165192 165192 165192 165192 165192 165192 165192 165192 
0 0 0 0 0 0 0 0 0 0 0 0 0 0 0 0 0 0 122 13617 13617 19599 19599 19599 19600 20583 20583 20583 20583 20583 27094 32627 43252 57836 59162 73803 73897 93584 112929 125474 152827 163012 163502 163843 163843 163843 163843 163843 163843 163843 163843 163843 163843 163843 163843 163843 163843 163843 163843 163843 163843 163843 163843 163843 163843 163843 163843 163843 163843 163843 163843 163843 163843 163843 163843 163843 163843 163843 163843 163843 163843 163843 163843 163843 163843 163843 163843 163843 163843 163843 163843 163843 163843 163843 163843 163843 163843 163843 163843 163843 163843 163843 163843 163843 163843 163843 163843 163843 163843 163843 163843 163843 163843 163843 163843 163843 163843 163843 163843 163843 163843 163843 163843 163843 163843 163843 163843 163843 163843 163843 163843 163843 163843 163843 163843 163843 163843 163843 163843 163843 163843 163843 163843 163843 163843 163843 163843 163843 163843 163843 163843 163843 163843 163843 163843 163843 163843 163843 163843 163843 163843 163843 163843 163843 163843 163843 163843 163843 163843 163843 163843 163843 163843 163843 163843 163843 163843 163843 163843 163843 163843 163843 163843 163843 163843 163843 163843 163843 163843 163843 163843 163843 163843 163843 163843 163843 163843 163843 163843 163843 163843 
0 0 0 0 0 0 0 0 0 0 0 0 0 0 0 0 0 708 708 708 8312 8312 14682 21632 54532 85690 97503 109108 116317 133693 178998 183711 196533 199189 205256 206552 206552 206624 207019 207019 208611 208703 208703 208703 208703 208703 208703 208703 208703 208703 208703 208703 208703 208703 208703 208703 208703 208703 208703 208703 208703 208703 208703 208703 208703 208703 208703 208703 208703 208703 208703 208703 208703 208703 208703 208703 208703 208703 208703 208703 208703 208703 208703 208703 208703 208703 208703 208703 208703 208703 208703 208703 208703 208703 208703 208703 208703 208703 208703 208703 208703 208703 208703 208703 208703 208703 208703 208703 208703 208703 208703 208703 208703 208703 208703 208703 208703 208703 208703 208703 208703 208703 208703 208703 208703 208703 208703 208703 208703 208703 208703 208703 208703 208703 208703 208703 208703 208703 208703 208703 208703 208703 208703 208703 208703 208703 208703 208703 208703 208703 208703 208703 208703 208703 208703 208703 208703 208703 208703 208703 208703 208703 208703 208703 208703 208703 208703 208703 208703 208703 208703 208703 208703 208703 208703 208703 208703 208703 208703 208703 208703 208703 208703 208703 208703 208703 208703 208703 208703 208703 208703 208703 208703 208703 208703 208703 208703 208703 208703 208703 208703 
0 0 0 0 0 0 0 0 0 0 0 0 0 0 0 0 0 300 300 9937 23927 23927 23927 29226 39021 54545 73342 89719 118286 122525 127714 140338 145441 165677 179487 185213 185484 185484 185484 185484 185547 185547 185547 185547 185547 185547 185547 185547 185547 185547 185547 185547 185547 185547 185547 185547 185547 185547 185547 185547 185547 185547 185547 185547 185547 185547 185547 185547 185547 185547 185547 185547 185547 185547 185547 185547 185547 185547 185547 185547 185547 185547 185547 185547 185547 185547 185547 185547 185547 185547 185547 185547 185547 185547 185547 185547 185547 185547 185547 185547 185547 185547 185547 185547 185547 185547 185547 185547 185547 185547 185547 185547 185547 185547 185547 185547 185547 185547 185547 185547 185547 185547 185547 185547 185547 185547 185547 185547 185547 185547 185547 185547 185547 185547 185547 185547 185547 185547 185547 185547 185547 185547 185547 185547 185547 185547 185547 185547 185547 185547 185547 185547 185547 185547 185547 185547 185547 185547 185547 185547 185547 185547 185547 185547 185547 185547 185547 185547 185547 185547 185547 185547 185547 185547 185547 185547 185547 185547 185547 185547 185547 185547 185547 185547 185547 185547 185547 185547 185547 185547 185547 185547 185547 185547 185547 185547 185547 185547 185547 185547 185547 
0 0 0 0 0 0 0 0 0 0 0 0 0 0 0 0 225 225 8605 21736 22418 22418 29677 47162 84107 93167 102047 120310 122275 134302 137973 146710 153647 158320 158631 158631 160323 160569 160569 160569 161110 162696 162696 162696 162696 162696 162696 162696 162696 162696 162696 162696 162696 162696 162696 162696 162696 162696 162696 162696 162696 162696 162696 162696 162696 162696 162696 162696 162696 162696 162696 162696 162696 162696 162696 162696 162696 162696 162696 162696 162696 162696 162696 162696 162696 162696 162696 162696 162696 162696 162696 162696 162696 162696 162696 162696 162696 162696 162696 162696 162696 162696 162696 162696 162696 162696 162696 162696 162696 162696 162696 162696 162696 162696 162696 162696 162696 162696 162696 162696 162696 162696 162696 162696 162696 162696 162696 162696 162696 162696 162696 162696 162696 162696 162696 162696 162696 162696 162696 162696 162696 162696 162696 162696 162696 162696 162696 162696 162696 162696 162696 162696 162696 162696 162696 162696 162696 162696 162696 162696 162696 162696 162696 162696 162696 162696 162696 162696 162696 162696 162696 162696 162696 162696 162696 162696 162696 162696 162696 162696 162696 162696 162696 162696 162696 162696 162696 162696 162696 162696 162696 162696 162696 162696 162696 162696 162696 162696 162696 162696 162696 
0 0 0 0 0 0 0 0 0 0 0 0 0 0 0 0 695 11226 18963 20629 23590 28305 49927 49981 54720 57849 73435 84520 105827 106216 121059 133852 139939 144353 150839 155076 155076 155121 159679 159679 159679 159679 159679 159973 159973 159973 159973 160064 160197 160197 160197 160197 160197 160197 160197 160197 160197 160197 160197 160197 160197 160197 160197 160197 160197 160197 160197 160197 160197 160197 160197 160197 160197 160197 160197 160197 160197 160197 160197 160197 160197 160197 160197 160197 160197 160197 160197 160197 160197 160197 160197 160197 160197 160197 160197 160197 160197 160197 160197 160197 160197 160197 160197 160197 160197 160197 160197 160197 160197 160197 160197 160197 160197 160197 160197 160197 160197 160197 160197 160197 160197 160197 160197 160197 160197 160197 160197 160197 160197 160197 160197 160197 160197 160197 160197 160197 160197 160197 160197 160197 160197 160197 160197 160197 160197 160197 160197 160197 160197 160197 160197 160197 160197 160197 160197 160197 160197 160197 160197 160197 160197 160197 160197 160197 160197 160197 160197 160197 160197 160197 160197 160197 160197 160197 160197 160197 160197 160197 160197 160197 160197 160197 160197 160197 160197 160197 160197 160197 160197 160197 160197 160197 160197 160197 160197 160197 160197 160197 160197 160197 160197 
0 0 0 0 0 0 0 0 0 0 0 0 0 0 0 0 0 0 0 80 6495 15834 15834 15834 16528 22317 23853 25833 38657 46117 67855 116747 132528 159701 168133 172026 176543 177080 177080 179272 179360 179447 179538 179538 179624 179707 179707 179707 179708 180701 180894 180894 180894 180894 180894 180894 180894 180894 180894 180894 180894 180894 180894 180894 180894 180894 180894 180894 180894 180894 180894 180894 180894 180894 180894 180894 180894 180894 180894 180894 180894 180894 180894 180894 180894 180894 180894 180894 180894 180894 180894 180894 180894 180894 180894 180894 180894 180894 180894 180894 180894 180894 180894 180894 180894 180894 180894 180894 180894 180894 180894 180894 180894 180894 180894 180894 180894 180894 180894 180894 180894 180894 180894 180894 180894 180894 180894 180894 180894 180894 180894 180894 180894 180894 180894 180894 180894 180894 180894 180894 180894 180894 180894 180894 180894 180894 180894 180894 180894 180894 180894 180894 180894 180894 180894 180894 180894 180894 180894 180894 180894 180894 180894 180894 180894 180894 180894 180894 180894 180894 180894 180894 180894 180894 180894 180894 180894 180894 180894 180894 180894 180894 180894 180894 180894 180894 180894 180894 180894 180894 180894 180894 180894 180894 180894 180894 180894 180894 180894 180894 180894 
0 0 0 0 0 0 0 0 0 0 0 0 0 0 0 0 230 230 230 2817 6884 6884 9592 12779 36096 38234 49116 72084 72084 81552 93236 99471 114472 120539 125504 126021 133518 133518 133860 136012 136104 139187 139237 139425 139425 139513 139513 139513 139513 139513 139513 139513 139513 139513 139513 139513 139513 139513 139513 139513 139513 139513 139513 139513 139513 139513 139513 139513 139513 139513 139513 139513 139513 139513 139513 139513 139513 139513 139513 139513 139513 139513 139513 139513 139513 139513 139513 139513 139513 139513 139513 139513 139513 139513 139513 139513 139513 139513 139513 139513 139513 139513 139513 139513 139513 139513 139513 139513 139513 139513 139513 139513 139513 139513 139513 139513 139513 139513 139513 139513 139513 139513 139513 139513 139513 139513 139513 139513 139513 139513 139513 139513 139513 139513 139513 139513 139513 139513 139513 139513 139513 139513 139513 139513 139513 139513 139513 139513 139513 139513 139513 139513 139513 139513 139513 139513 139513 139513 139513 139513 139513 139513 139513 139513 139513 139513 139513 139513 139513 139513 139513 139513 139513 139513 139513 139513 139513 139513 139513 139513 139513 139513 139513 139513 139513 139513 139513 139513 139513 139513 139513 139513 139513 139513 139513 139513 139513 139513 139513 139513 139513 
0 0 0 0 0 0 0 0 0 0 0 0 0 0 0 0 0 0 443 3864 5828 11877 18037 18123 33440 38526 72833 90852 107001 114799 127563 144055 152389 171987 178474 178547 178547 179084 179167 179167 179258 179442 179442 179735 179735 179735 179735 179735 179735 179735 179735 179735 179735 179735 179735 179735 179735 179735 179735 179735 179735 179735 179735 179735 179735 179735 179735 179735 179735 179735 179735 179735 179735 179735 179735 179735 179735 179735 179735 179735 179735 179735 179735 179735 179735 179735 179735 179735 179735 179735 179735 179735 179735 179735 179735 179735 179735 179735 179735 179735 179735 179735 179735 179735 179735 179735 179735 179735 179735 179735 179735 179735 179735 179735 179735 179735 179735 179735 179735 179735 179735 179735 179735 179735 179735 179735 179735 179735 179735 179735 179735 179735 179735 179735 179735 179735 179735 179735 179735 179735 179735 179735 179735 179735 179735 179735 179735 179735 179735 179735 179735 179735 179735 179735 179735 179735 179735 179735 179735 179735 179735 179735 179735 179735 179735 179735 179735 179735 179735 179735 179735 179735 179735 179735 179735 179735 179735 179735 179735 179735 179735 179735 179735 179735 179735 179735 179735 179735 179735 179735 179735 179735 179735 179735 179735 179735 179735 179735 179735 179735 179735 
0 0 0 0 0 0 0 0 0 0 0 0 0 0 0 0 0 8943 9522 17443 23176 36945 57666 75543 95819 122381 158815 162746 186135 196759 201636 204093 211458 211548 215870 216857 217164 217481 217548 218040 218103 218165 218165 218165 218165 218165 218165 218165 218165 218165 218165 218165 218165 218165 218165 218165 218165 218165 218165 218165 218165 218165 218165 218165 218165 218165 218165 218165 218165 218165 218165 218165 218165 218165 218165 218165 218165 218165 218165 218165 218165 218165 218165 218165 218165 218165 218165 218165 218165 218165 218165 218165 218165 218165 218165 218165 218165 218165 218165 218165 218165 218165 218165 218165 218165 218165 218165 218165 218165 218165 218165 218165 218165 218165 218165 218165 218165 218165 218165 218165 218165 218165 218165 218165 218165 218165 218165 218165 218165 218165 218165 218165 218165 218165 218165 218165 218165 218165 218165 218165 218165 218165 218165 218165 218165 218165 218165 218165 218165 218165 218165 218165 218165 218165 218165 218165 218165 218165 218165 218165 218165 218165 218165 218165 218165 218165 218165 218165 218165 218165 218165 218165 218165 218165 218165 218165 218165 218165 218165 218165 218165 218165 218165 218165 218165 218165 218165 218165 218165 218165 218165 218165 218165 218165 218165 218165 218165 218165 218165 218165 218165 
0 0 0 0 0 0 0 0 0 0 0 0 0 0 0 0 0 71 71 5450 5450 5450 8941 17559 33238 51631 52577 62315 66598 66758 90032 128213 158781 161608 169561 178057 182589 192224 192224 194700 195036 196752 196842 196934 197372 197372 197372 197372 197372 197372 197372 197372 197372 197372 197372 197372 197372 197372 197372 197372 197372 197372 197372 197372 197372 197372 197372 197372 197372 197372 197372 197372 197372 197372 197372 197372 197372 197372 197372 197372 197372 197372 197372 197372 197372 197372 197372 197372 197372 197372 197372 197372 197372 197372 197372 197372 197372 197372 197372 197372 197372 197372 197372 197372 197372 197372 197372 197372 197372 197372 197372 197372 197372 197372 197372 197372 197372 197372 197372 197372 197372 197372 197372 197372 197372 197372 197372 197372 197372 197372 197372 197372 197372 197372 197372 197372 197372 197372 197372 197372 197372 197372 197372 197372 197372 197372 197372 197372 197372 197372 197372 197372 197372 197372 197372 197372 197372 197372 197372 197372 197372 197372 197372 197372 197372 197372 197372 197372 197372 197372 197372 197372 197372 197372 197372 197372 197372 197372 197372 197372 197372 197372 197372 197372 197372 197372 197372 197372 197372 197372 197372 197372 197372 197372 197372 197372 197372 197372 197372 197372 197372 
0 0 0 0 0 0 0 0 0 0 0 0 0 0 0 0 0 0 776 12478 21949 48109 51604 63601 74378 99929 116481 119222 132672 137029 140910 141001 142394 142569 146808 149276 149276 149276 149276 149276 149276 149276 149276 149276 149276 149276 149276 149276 149276 149276 149276 149276 149276 149276 149276 149276 149276 149276 149276 149276 149276 149276 149276 149276 149276 149276 149276 149276 149276 149276 149276 149276 149276 149276 149276 149276 149276 149276 149276 149276 149276 149276 149276 149276 149276 149276 149276 149276 149276 149276 149276 149276 149276 149276 149276 149276 149276 149276 149276 149276 149276 149276 149276 149276 149276 149276 149276 149276 149276 149276 149276 149276 149276 149276 149276 149276 149276 149276 149276 149276 149276 149276 149276 149276 149276 149276 149276 149276 149276 149276 149276 149276 149276 149276 149276 149276 149276 149276 149276 149276 149276 149276 149276 149276 149276 149276 149276 149276 149276 149276 149276 149276 149276 149276 149276 149276 149276 149276 149276 149276 149276 149276 149276 149276 149276 149276 149276 149276 149276 149276 149276 149276 149276 149276 149276 149276 149276 149276 149276 149276 149276 149276 149276 149276 149276 149276 149276 149276 149276 149276 149276 149276 149276 149276 149276 149276 149276 149276 149276 149276 149276 
0 0 0 0 0 0 0 0 0 0 0 0 0 0 0 0 0 0 178 178 178 6093 6768 10294 13225 30207 69241 79628 109080 131850 155695 191927 201666 204061 204911 208203 208388 217846 217934 217934 218005 218005 218005 218398 218474 218602 218602 218602 218640 218732 218732 220725 220725 220818 220818 220818 220818 220818 220818 220818 220818 220818 220818 220818 220818 220818 220818 220818 220818 220818 220818 220818 220818 220818 220818 220818 220818 220818 220818 220818 220818 220818 220818 220818 220818 220818 220818 220818 220818 220818 220818 220818 220818 220818 220818 220818 220818 220818 220818 220818 220818 220818 220818 220818 220818 220818 220818 220818 220818 220818 220818 220818 220818 220818 220818 220818 220818 220818 220818 220818 220818 220818 220818 220818 220818 220818 220818 220818 220818 220818 220818 220818 220818 220818 220818 220818 220818 220818 220818 220818 220818 220818 220818 220818 220818 220818 220818 220818 220818 220818 220818 220818 220818 220818 220818 220818 220818 220818 220818 220818 220818 220818 220818 220818 220818 220818 220818 220818 220818 220818 220818 220818 220818 220818 220818 220818 220818 220818 220818 220818 220818 220818 220818 220818 220818 220818 220818 220818 220818 220818 220818 220818 220818 220818 220818 220818 220818 220818 220818 220818 220818 
0 0 0 0 0 0 0 0 0 0 0 0 0 0 0 0 0 69 69 69 1258 1258 1258 1543 12164 29300 48137 48137 51221 58834 79537 134375 159357 183500 186581 188576 193188 205087 205087 206276 206418 207916 207990 207990 207990 207990 207990 207990 207990 207990 207990 207990 208079 208079 208079 208079 208079 208079 208079 208079 208079 208079 208079 208079 208079 208079 208079 208079 208079 208079 208079 208079 208079 208079 208079 208079 208079 208079 208079 208079 208079 208079 208079 208079 208079 208079 208079 208079 208079 208079 208079 208079 208079 208079 208079 208079 208079 208079 208079 208079 208079 208079 208079 208079 208079 208079 208079 208079 208079 208079 208079 208079 208079 208079 208079 208079 208079 208079 208079 208079 208079 208079 208079 208079 208079 208079 208079 208079 208079 208079 208079 208079 208079 208079 208079 208079 208079 208079 208079 208079 208079 208079 208079 208079 208079 208079 208079 208079 208079 208079 208079 208079 208079 208079 208079 208079 208079 208079 208079 208079 208079 208079 208079 208079 208079 208079 208079 208079 208079 208079 208079 208079 208079 208079 208079 208079 208079 208079 208079 208079 208079 208079 208079 208079 208079 208079 208079 208079 208079 208079 208079 208079 208079 208079 208079 208079 208079 208079 208079 208079 208079 
0 0 0 0 0 0 0 0 0 0 0 0 0 0 0 0 0 0 95 95 95 2070 5680 15476 42585 59441 73702 93968 97465 118855 151100 157802 167431 184406 192335 193583 198767 198955 200237 201780 201780 202162 202251 202251 202251 203393 203393 203486 203486 203486 203486 203486 203486 203486 203486 203486 203486 203486 203486 203486 203486 203486 203486 203486 203486 203486 203486 203486 203486 203486 203486 203486 203486 203486 203486 203486 203486 203486 203486 203486 203486 203486 203486 203486 203486 203486 203486 203486 203486 203486 203486 203486 203486 203486 203486 203486 203486 203486 203486 203486 203486 203486 203486 203486 203486 203486 203486 203486 203486 203486 203486 203486 203486 203486 203486 203486 203486 203486 203486 203486 203486 203486 203486 203486 203486 203486 203486 203486 203486 203486 203486 203486 203486 203486 203486 203486 203486 203486 203486 203486 203486 203486 203486 203486 203486 203486 203486 203486 203486 203486 203486 203486 203486 203486 203486 203486 203486 203486 203486 203486 203486 203486 203486 203486 203486 203486 203486 203486 203486 203486 203486 203486 203486 203486 203486 203486 203486 203486 203486 203486 203486 203486 203486 203486 203486 203486 203486 203486 203486 203486 203486 203486 203486 203486 203486 203486 203486 203486 203486 203486 203486 
0 0 0 0 0 0 0 0 0 0 0 0 0 0 0 0 0 0 0 91 91 29980 30174 30175 30175 30907 39822 40189 48723 52172 68492 73770 87349 88226 92762 93203 93203 96733 96733 101708 101851 102154 102154 102154 102154 102154 102154 102154 102154 102154 102154 102154 102154 102154 102154 102154 102154 102154 102154 102154 102154 102154 102154 102154 102154 102154 102154 102154 102154 102154 102154 102154 102154 102154 102154 102154 102154 102154 102154 102154 102154 102154 102154 102154 102154 102154 102154 102154 102154 102154 102154 102154 102154 102154 102154 102154 102154 102154 102154 102154 102154 102154 102154 102154 102154 102154 102154 102154 102154 102154 102154 102154 102154 102154 102154 102154 102154 102154 102154 102154 102154 102154 102154 102154 102154 102154 102154 102154 102154 102154 102154 102154 102154 102154 102154 102154 102154 102154 102154 102154 102154 102154 102154 102154 102154 102154 102154 102154 102154 102154 102154 102154 102154 102154 102154 102154 102154 102154 102154 102154 102154 102154 102154 102154 102154 102154 102154 102154 102154 102154 102154 102154 102154 102154 102154 102154 102154 102154 102154 102154 102154 102154 102154 102154 102154 102154 102154 102154 102154 102154 102154 102154 102154 102154 102154 102154 102154 102154 102154 102154 102154 
0 0 0 0 0 0 0 0 0 0 0 0 0 0 0 0 0 172 172 172 1925 2216 2216 5986 12205 27394 44442 48619 70998 80554 85256 101154 103337 115912 146791 161376 170212 170656 171046 171047 171441 171733 172429 172429 172520 172520 172593 172593 172593 176830 176830 176830 176830 176830 176830 176830 176830 176830 176830 176830 176830 176830 176830 176830 176830 176830 176830 176830 176830 176830 176830 176830 176830 176830 176830 176830 176830 176830 176830 176830 176830 176830 176830 176830 176830 176830 176830 176830 176830 176830 176830 176830 176830 176830 176830 176830 176830 176830 176830 176830 176830 176830 176830 176830 176830 176830 176830 176830 176830 176830 176830 176830 176830 176830 176830 176830 176830 176830 176830 176830 176830 176830 176830 176830 176830 176830 176830 176830 176830 176830 176830 176830 176830 176830 176830 176830 176830 176830 176830 176830 176830 176830 176830 176830 176830 176830 176830 176830 176830 176830 176830 176830 176830 176830 176830 176830 176830 176830 176830 176830 176830 176830 176830 176830 176830 176830 176830 176830 176830 176830 176830 176830 176830 176830 176830 176830 176830 176830 176830 176830 176830 176830 176830 176830 176830 176830 176830 176830 176830 176830 176830 176830 176830 176830 176830 176830 176830 176830 176830 176830 176830 
0 0 0 0 0 0 0 0 0 0 0 0 0 0 0 0 0 0 1981 2651 24637 46884 46884 59068 62249 83488 113967 138821 148903 160045 160620 161747 161747 166233 171403 173309 173309 173309 173309 173309 173309 173309 173309 173309 173309 173309 173309 173309 173309 173309 173309 173309 173309 173309 173309 173309 173309 173309 173309 173309 173309 173309 173309 173309 173309 173309 173309 173309 173309 173309 173309 173309 173309 173309 173309 173309 173309 173309 173309 173309 173309 173309 173309 173309 173309 173309 173309 173309 173309 173309 173309 173309 173309 173309 173309 173309 173309 173309 173309 173309 173309 173309 173309 173309 173309 173309 173309 173309 173309 173309 173309 173309 173309 173309 173309 173309 173309 173309 173309 173309 173309 173309 173309 173309 173309 173309 173309 173309 173309 173309 173309 173309 173309 173309 173309 173309 173309 173309 173309 173309 173309 173309 173309 173309 173309 173309 173309 173309 173309 173309 173309 173309 173309 173309 173309 173309 173309 173309 173309 173309 173309 173309 173309 173309 173309 173309 173309 173309 173309 173309 173309 173309 173309 173309 173309 173309 173309 173309 173309 173309 173309 173309 173309 173309 173309 173309 173309 173309 173309 173309 173309 173309 173309 173309 173309 173309 173309 173309 173309 173309 173309 
0 0 0 0 0 0 0 0 0 0 0 0 0 0 0 0 0 1458 4692 4692 4921 8488 8488 30451 45869 55046 55883 80629 92961 113165 137627 145825 146536 146712 157977 158268 158268 158352 158638 158638 158638 158638 158638 158638 158638 158638 158638 158881 158881 158881 158881 158881 158881 158881 158881 158881 158881 158881 158881 158881 158881 158881 158881 158881 158881 158881 158881 158881 158881 158881 158881 158881 158881 158881 158881 158881 158881 158881 158881 158881 158881 158881 158881 158881 158881 158881 158881 158881 158881 158881 158881 158881 158881 158881 158881 158881 158881 158881 158881 158881 158881 158881 158881 158881 158881 158881 158881 158881 158881 158881 158881 158881 158881 158881 158881 158881 158881 158881 158881 158881 158881 158881 158881 158881 158881 158881 158881 158881 158881 158881 158881 158881 158881 158881 158881 158881 158881 158881 158881 158881 158881 158881 158881 158881 158881 158881 158881 158881 158881 158881 158881 158881 158881 158881 158881 158881 158881 158881 158881 158881 158881 158881 158881 158881 158881 158881 158881 158881 158881 158881 158881 158881 158881 158881 158881 158881 158881 158881 158881 158881 158881 158881 158881 158881 158881 158881 158881 158881 158881 158881 158881 158881 158881 158881 158881 158881 158881 158881 158881 158881 158881 
0 0 0 0 0 0 0 0 0 0 0 0 0 0 0 0 0 0 172 15298 15298 19133 30617 36367 38997 68157 72842 95081 117941 136785 153724 162049 181629 195532 197205 200518 207337 207423 207515 207772 209768 209802 209802 209802 209802 209802 209802 209802 209802 209802 209866 209866 209866 209866 209866 209866 209866 209866 209866 209866 209866 209866 209866 209866 209866 209866 209866 209866 209866 209866 209866 209866 209866 209866 209866 209866 209866 209866 209866 209866 209866 209866 209866 209866 209866 209866 209866 209866 209866 209866 209866 209866 209866 209866 209866 209866 209866 209866 209866 209866 209866 209866 209866 209866 209866 209866 209866 209866 209866 209866 209866 209866 209866 209866 209866 209866 209866 209866 209866 209866 209866 209866 209866 209866 209866 209866 209866 209866 209866 209866 209866 209866 209866 209866 209866 209866 209866 209866 209866 209866 209866 209866 209866 209866 209866 209866 209866 209866 209866 209866 209866 209866 209866 209866 209866 209866 209866 209866 209866 209866 209866 209866 209866 209866 209866 209866 209866 209866 209866 209866 209866 209866 209866 209866 209866 209866 209866 209866 209866 209866 209866 209866 209866 209866 209866 209866 209866 209866 209866 209866 209866 209866 209866 209866 209866 209866 209866 209866 209866 209866 209866 
0 0 0 0 0 0 0 0 0 0 0 0 0 0 0 0 0 0 4036 5030 7975 24924 32163 51921 64763 104861 117074 121289 127872 144835 146780 162787 172327 177969 180069 186481 186481 188474 188568 188568 188801 188801 194027 194027 194027 194027 194027 194027 194027 194027 194027 194027 194027 194027 194027 194027 194027 194027 194027 194027 194027 194027 194027 194027 194027 194027 194027 194027 194027 194027 194027 194027 194027 194027 194027 194027 194027 194027 194027 194027 194027 194027 194027 194027 194027 194027 194027 194027 194027 194027 194027 194027 194027 194027 194027 194027 194027 194027 194027 194027 194027 194027 194027 194027 194027 194027 194027 194027 194027 194027 194027 194027 194027 194027 194027 194027 194027 194027 194027 194027 194027 194027 194027 194027 194027 194027 194027 194027 194027 194027 194027 194027 194027 194027 194027 194027 194027 194027 194027 194027 194027 194027 194027 194027 194027 194027 194027 194027 194027 194027 194027 194027 194027 194027 194027 194027 194027 194027 194027 194027 194027 194027 194027 194027 194027 194027 194027 194027 194027 194027 194027 194027 194027 194027 194027 194027 194027 194027 194027 194027 194027 194027 194027 194027 194027 194027 194027 194027 194027 194027 194027 194027 194027 194027 194027 194027 194027 194027 194027 194027 194027 
0 0 0 0 0 0 0 0 0 0 0 0 0 0 0 0 284 284 284 2279 2279 13503 13503 13503 17883 17883 17883 17883 24407 41171 43132 75738 96112 105915 127641 137315 141803 154248 154915 168296 168599 169536 169536 170267 170359 172355 172789 172789 172789 172789 172789 172789 172789 172789 172789 172789 172789 172789 172789 172789 172789 172789 172789 172789 172789 172789 172789 172789 172789 172789 172789 172789 172789 172789 172789 172789 172789 172789 172789 172789 172789 172789 172789 172789 172789 172789 172789 172789 172789 172789 172789 172789 172789 172789 172789 172789 172789 172789 172789 172789 172789 172789 172789 172789 172789 172789 172789 172789 172789 172789 172789 172789 172789 172789 172789 172789 172789 172789 172789 172789 172789 172789 172789 172789 172789 172789 172789 172789 172789 172789 172789 172789 172789 172789 172789 172789 172789 172789 172789 172789 172789 172789 172789 172789 172789 172789 172789 172789 172789 172789 172789 172789 172789 172789 172789 172789 172789 172789 172789 172789 172789 172789 172789 172789 172789 172789 172789 172789 172789 172789 172789 172789 172789 172789 172789 172789 172789 172789 172789 172789 172789 172789 172789 172789 172789 172789 172789 172789 172789 172789 172789 172789 172789 172789 172789 172789 172789 172789 172789 172789 172789 
0 0 0 0 0 0 0 0 0 0 0 0 0 0 0 0 0 0 0 2034 2034 2034 2034 10647 13490 29801 32794 52565 65004 88946 120548 140244 171836 183448 192902 193381 195169 195580 198773 198964 202431 202523 202523 202700 203892 203892 203892 203892 204084 204084 204084 204084 204084 204084 204084 204084 204084 204084 204084 204084 204084 204084 204084 204084 204084 204084 204084 204084 204084 204084 204084 204084 204084 204084 204084 204084 204084 204084 204084 204084 204084 204084 204084 204084 204084 204084 204084 204084 204084 204084 204084 204084 204084 204084 204084 204084 204084 204084 204084 204084 204084 204084 204084 204084 204084 204084 204084 204084 204084 204084 204084 204084 204084 204084 204084 204084 204084 204084 204084 204084 204084 204084 204084 204084 204084 204084 204084 204084 204084 204084 204084 204084 204084 204084 204084 204084 204084 204084 204084 204084 204084 204084 204084 204084 204084 204084 204084 204084 204084 204084 204084 204084 204084 204084 204084 204084 204084 204084 204084 204084 204084 204084 204084 204084 204084 204084 204084 204084 204084 204084 204084 204084 204084 204084 204084 204084 204084 204084 204084 204084 204084 204084 204084 204084 204084 204084 204084 204084 204084 204084 204084 204084 204084 204084 204084 204084 204084 204084 204084 204084 204084 
0 0 0 0 0 0 0 0 0 0 0 0 0 0 0 0 0 0 0 24038 26511 26511 41225 41228 62761 69366 73669 83781 83837 93622 119799 148647 151277 164099 170299 181531 182617 185409 185754 187748 188035 188218 191483 191483 191495 191588 191676 191676 191676 191676 191676 191676 191676 191676 191676 191676 191676 191676 191676 191676 191676 191676 191676 191676 191676 191676 191676 191676 191676 191676 191676 191676 191676 191676 191676 191676 191676 191676 191676 191676 191676 191676 191676 191676 191676 191676 191676 191676 191676 191676 191676 191676 191676 191676 191676 191676 191676 191676 191676 191676 191676 191676 191676 191676 191676 191676 191676 191676 191676 191676 191676 191676 191676 191676 191676 191676 191676 191676 191676 191676 191676 191676 191676 191676 191676 191676 191676 191676 191676 191676 191676 191676 191676 191676 191676 191676 191676 191676 191676 191676 191676 191676 191676 191676 191676 191676 191676 191676 191676 191676 191676 191676 191676 191676 191676 191676 191676 191676 191676 191676 191676 191676 191676 191676 191676 191676 191676 191676 191676 191676 191676 191676 191676 191676 191676 191676 191676 191676 191676 191676 191676 191676 191676 191676 191676 191676 191676 191676 191676 191676 191676 191676 191676 191676 191676 191676 191676 191676 191676 191676 191676 
0 0 0 0 0 0 0 0 0 0 0 0 0 0 0 0 0 0 4749 14677 33632 33998 50332 77239 88724 100881 132678 159584 166515 166596 168929 172926 172926 176420 176420 176420 176420 176420 176420 176420 176420 176420 176420 176420 176420 176420 176420 176420 176420 176420 176420 176420 176420 176420 176420 176420 176420 176420 176420 176420 176420 176420 176420 176420 176420 176420 176420 176420 176420 176420 176420 176420 176420 176420 176420 176420 176420 176420 176420 176420 176420 176420 176420 176420 176420 176420 176420 176420 176420 176420 176420 176420 176420 176420 176420 176420 176420 176420 176420 176420 176420 176420 176420 176420 176420 176420 176420 176420 176420 176420 176420 176420 176420 176420 176420 176420 176420 176420 176420 176420 176420 176420 176420 176420 176420 176420 176420 176420 176420 176420 176420 176420 176420 176420 176420 176420 176420 176420 176420 176420 176420 176420 176420 176420 176420 176420 176420 176420 176420 176420 176420 176420 176420 176420 176420 176420 176420 176420 176420 176420 176420 176420 176420 176420 176420 176420 176420 176420 176420 176420 176420 176420 176420 176420 176420 176420 176420 176420 176420 176420 176420 176420 176420 176420 176420 176420 176420 176420 176420 176420 176420 176420 176420 176420 176420 176420 176420 176420 176420 176420 176420 
0 0 0 0 0 0 0 0 0 0 0 0 0 0 0 0 0 0 0 170 1167 4644 13092 21500 38799 61088 84848 97825 104518 114902 140287 162086 171427 187518 192139 197280 205724 206860 209298 211290 211382 211382 212868 213394 213394 213394 213394 213394 213394 213394 213394 213394 213394 213394 213394 213394 213394 213394 213394 213394 213394 213394 213394 213394 213394 213394 213394 213394 213394 213394 213394 213394 213394 213394 213394 213394 213394 213394 213394 213394 213394 213394 213394 213394 213394 213394 213394 213394 213394 213394 213394 213394 213394 213394 213394 213394 213394 213394 213394 213394 213394 213394 213394 213394 213394 213394 213394 213394 213394 213394 213394 213394 213394 213394 213394 213394 213394 213394 213394 213394 213394 213394 213394 213394 213394 213394 213394 213394 213394 213394 213394 213394 213394 213394 213394 213394 213394 213394 213394 213394 213394 213394 213394 213394 213394 213394 213394 213394 213394 213394 213394 213394 213394 213394 213394 213394 213394 213394 213394 213394 213394 213394 213394 213394 213394 213394 213394 213394 213394 213394 213394 213394 213394 213394 213394 213394 213394 213394 213394 213394 213394 213394 213394 213394 213394 213394 213394 213394 213394 213394 213394 213394 213394 213394 213394 213394 213394 213394 213394 213394 213394 
0 0 0 0 0 0 0 0 0 0 0 0 0 0 0 0 0 0 0 6228 6313 6313 6968 6968 11870 19984 24253 32964 52124 73479 79271 96428 104829 116535 127868 132522 135050 135142 136231 136496 136569 141887 141887 141975 141975 141975 142062 142191 142191 142191 142191 142191 142191 142191 142191 142233 142233 142233 142233 142233 142233 142233 142233 142233 142233 142233 142233 142233 142233 142233 142233 142233 142233 142233 142233 142233 142233 142233 142233 142233 142233 142233 142233 142233 142233 142233 142233 142233 142233 142233 142233 142233 142233 142233 142233 142233 142233 142233 142233 142233 142233 142233 142233 142233 142233 142233 142233 142233 142233 142233 142233 142233 142233 142233 142233 142233 142233 142233 142233 142233 142233 142233 142233 142233 142233 142233 142233 142233 142233 142233 142233 142233 142233 142233 142233 142233 142233 142233 142233 142233 142233 142233 142233 142233 142233 142233 142233 142233 142233 142233 142233 142233 142233 142233 142233 142233 142233 142233 142233 142233 142233 142233 142233 142233 142233 142233 142233 142233 142233 142233 142233 142233 142233 142233 142233 142233 142233 142233 142233 142233 142233 142233 142233 142233 142233 142233 142233 142233 142233 142233 142233 142233 142233 142233 142233 142233 142233 142233 142233 142233 142233 
0 0 0 0 0 0 0 0 0 0 0 0 0 0 0 0 0 431 13438 13438 13438 15534 17526 31441 47106 67698 91131 92346 106074 122506 130866 140485 154069 158396 166256 171476 179886 180279 180347 181591 181591 182584 182628 182820 182931 182931 182931 182931 182931 182931 182931 182931 182931 182931 182931 182931 182931 182931 182931 182931 182931 182931 182931 182931 182931 182931 182931 182931 182931 182931 182931 182931 182931 182931 182931 182931 182931 182931 182931 182931 182931 182931 182931 182931 182931 182931 182931 182931 182931 182931 182931 182931 182931 182931 182931 182931 182931 182931 182931 182931 182931 182931 182931 182931 182931 182931 182931 182931 182931 182931 182931 182931 182931 182931 182931 182931 182931 182931 182931 182931 182931 182931 182931 182931 182931 182931 182931 182931 182931 182931 182931 182931 182931 182931 182931 182931 182931 182931 182931 182931 182931 182931 182931 182931 182931 182931 182931 182931 182931 182931 182931 182931 182931 182931 182931 182931 182931 182931 182931 182931 182931 182931 182931 182931 182931 182931 182931 182931 182931 182931 182931 182931 182931 182931 182931 182931 182931 182931 182931 182931 182931 182931 182931 182931 182931 182931 182931 182931 182931 182931 182931 182931 182931 182931 182931 182931 182931 182931 182931 182931 182931 
0 0 0 0 0 0 0 0 0 0 0 0 0 0 0 0 0 3156 10493 17604 37949 46229 55882 62771 80278 116769 153407 178339 179734 181913 186741 186741 189575 194597 194597 196284 196284 196359 196359 198534 198534 198534 198534 198534 198970 198970 198970 198970 198970 198970 198970 198970 198970 198970 198970 198970 198970 198970 198970 198970 198970 198970 198970 198970 198970 198970 198970 198970 198970 198970 198970 198970 198970 198970 198970 198970 198970 198970 198970 198970 198970 198970 198970 198970 198970 198970 198970 198970 198970 198970 198970 198970 198970 198970 198970 198970 198970 198970 198970 198970 198970 198970 198970 198970 198970 198970 198970 198970 198970 198970 198970 198970 198970 198970 198970 198970 198970 198970 198970 198970 198970 198970 198970 198970 198970 198970 198970 198970 198970 198970 198970 198970 198970 198970 198970 198970 198970 198970 198970 198970 198970 198970 198970 198970 198970 198970 198970 198970 198970 198970 198970 198970 198970 198970 198970 198970 198970 198970 198970 198970 198970 198970 198970 198970 198970 198970 198970 198970 198970 198970 198970 198970 198970 198970 198970 198970 198970 198970 198970 198970 198970 198970 198970 198970 198970 198970 198970 198970 198970 198970 198970 198970 198970 198970 198970 198970 198970 198970 198970 198970 198970 
0 0 0 0 0 0 0 0 0 0 0 0 0 0 0 0 0 0 0 14120 25077 29015 38373 55044 80583 86682 98971 103408 128074 160705 170655 178790 197706 198880 205369 207447 208935 210320 210562 210562 210562 210562 210562 210562 211024 211024 211024 211116 211116 211116 211116 211116 211116 211116 211116 211116 211116 211116 211116 211116 211116 211116 211116 211116 211116 211116 211116 211116 211116 211116 211116 211116 211116 211116 211116 211116 211116 211116 211116 211116 211116 211116 211116 211116 211116 211116 211116 211116 211116 211116 211116 211116 211116 211116 211116 211116 211116 211116 211116 211116 211116 211116 211116 211116 211116 211116 211116 211116 211116 211116 211116 211116 211116 211116 211116 211116 211116 211116 211116 211116 211116 211116 211116 211116 211116 211116 211116 211116 211116 211116 211116 211116 211116 211116 211116 211116 211116 211116 211116 211116 211116 211116 211116 211116 211116 211116 211116 211116 211116 211116 211116 211116 211116 211116 211116 211116 211116 211116 211116 211116 211116 211116 211116 211116 211116 211116 211116 211116 211116 211116 211116 211116 211116 211116 211116 211116 211116 211116 211116 211116 211116 211116 211116 211116 211116 211116 211116 211116 211116 211116 211116 211116 211116 211116 211116 211116 211116 211116 211116 211116 211116 
0 0 0 0 0 0 0 0 0 0 0 0 0 0 0 0 0 0 276 276 276 6429 6430 15328 35171 45574 65011 69276 71271 90743 120020 138733 143499 144269 148467 149065 149065 149556 149556 149556 149556 154350 154405 154405 154405 154405 154405 154405 160398 160398 160398 160398 160398 160398 160398 160398 160398 160398 160398 160398 160398 160398 160398 160398 160398 160398 160398 160398 160398 160398 160398 160398 160398 160398 160398 160398 160398 160398 160398 160398 160398 160398 160398 160398 160398 160398 160398 160398 160398 160398 160398 160398 160398 160398 160398 160398 160398 160398 160398 160398 160398 160398 160398 160398 160398 160398 160398 160398 160398 160398 160398 160398 160398 160398 160398 160398 160398 160398 160398 160398 160398 160398 160398 160398 160398 160398 160398 160398 160398 160398 160398 160398 160398 160398 160398 160398 160398 160398 160398 160398 160398 160398 160398 160398 160398 160398 160398 160398 160398 160398 160398 160398 160398 160398 160398 160398 160398 160398 160398 160398 160398 160398 160398 160398 160398 160398 160398 160398 160398 160398 160398 160398 160398 160398 160398 160398 160398 160398 160398 160398 160398 160398 160398 160398 160398 160398 160398 160398 160398 160398 160398 160398 160398 160398 160398 160398 160398 160398 160398 160398 160398 
0 0 0 0 0 0 0 0 0 0 0 0 0 0 0 0 0 824 2200 10523 10523 12477 12477 12477 16996 31628 43760 59570 83117 95787 103929 133334 155796 172969 174037 175604 175954 176438 179926 179926 181965 182059 186398 186485 186485 186485 186485 186485 186485 186485 186485 186485 186485 186485 186485 186485 186485 186485 186485 186485 186485 186485 186485 186485 186485 186485 186485 186485 186485 186485 186485 186485 186485 186485 186485 186485 186485 186485 186485 186485 186485 186485 186485 186485 186485 186485 186485 186485 186485 186485 186485 186485 186485 186485 186485 186485 186485 186485 186485 186485 186485 186485 186485 186485 186485 186485 186485 186485 186485 186485 186485 186485 186485 186485 186485 186485 186485 186485 186485 186485 186485 186485 186485 186485 186485 186485 186485 186485 186485 186485 186485 186485 186485 186485 186485 186485 186485 186485 186485 186485 186485 186485 186485 186485 186485 186485 186485 186485 186485 186485 186485 186485 186485 186485 186485 186485 186485 186485 186485 186485 186485 186485 186485 186485 186485 186485 186485 186485 186485 186485 186485 186485 186485 186485 186485 186485 186485 186485 186485 186485 186485 186485 186485 186485 186485 186485 186485 186485 186485 186485 186485 186485 186485 186485 186485 186485 186485 186485 186485 186485 186485 
0 0 0 0 0 0 0 0 0 0 0 0 0 0 0 0 82 82 82 82 82 1075 1075 2863 14222 23413 35577 40779 40779 44072 97382 132208 138803 147193 158006 164026 174233 176721 176721 176813 176813 176813 176813 178306 178306 178394 178394 178537 178537 178537 178537 178537 178537 178537 178537 178537 178537 178537 178537 178537 178537 178537 178537 178537 178537 178537 178537 178537 178537 178537 178537 178537 178537 178537 178537 178537 178537 178537 178537 178537 178537 178537 178537 178537 178537 178537 178537 178537 178537 178537 178537 178537 178537 178537 178537 178537 178537 178537 178537 178537 178537 178537 178537 178537 178537 178537 178537 178537 178537 178537 178537 178537 178537 178537 178537 178537 178537 178537 178537 178537 178537 178537 178537 178537 178537 178537 178537 178537 178537 178537 178537 178537 178537 178537 178537 178537 178537 178537 178537 178537 178537 178537 178537 178537 178537 178537 178537 178537 178537 178537 178537 178537 178537 178537 178537 178537 178537 178537 178537 178537 178537 178537 178537 178537 178537 178537 178537 178537 178537 178537 178537 178537 178537 178537 178537 178537 178537 178537 178537 178537 178537 178537 178537 178537 178537 178537 178537 178537 178537 178537 178537 178537 178537 178537 178537 178537 178537 178537 178537 178537 178537 
0 0 0 0 0 0 0 0 0 0 0 0 0 0 0 0 0 678 6156 10931 11916 25985 31822 64318 91701 100366 127641 135951 147968 151031 166935 175931 176370 182446 182690 182774 182774 182774 182774 182774 183259 183259 183259 183259 183259 183259 183259 183259 183259 183259 183259 183259 183259 183259 183259 183259 183259 183259 183259 183259 183259 183259 183259 183259 183259 183259 183259 183259 183259 183259 183259 183259 183259 183259 183259 183259 183259 183259 183259 183259 183259 183259 183259 183259 183259 183259 183259 183259 183259 183259 183259 183259 183259 183259 183259 183259 183259 183259 183259 183259 183259 183259 183259 183259 183259 183259 183259 183259 183259 183259 183259 183259 183259 183259 183259 183259 183259 183259 183259 183259 183259 183259 183259 183259 183259 183259 183259 183259 183259 183259 183259 183259 183259 183259 183259 183259 183259 183259 183259 183259 183259 183259 183259 183259 183259 183259 183259 183259 183259 183259 183259 183259 183259 183259 183259 183259 183259 183259 183259 183259 183259 183259 183259 183259 183259 183259 183259 183259 183259 183259 183259 183259 183259 183259 183259 183259 183259 183259 183259 183259 183259 183259 183259 183259 183259 183259 183259 183259 183259 183259 183259 183259 183259 183259 183259 183259 183259 183259 183259 183259 183259 
0 0 0 0 0 0 0 0 0 0 0 0 0 0 0 0 0 304 6023 15192 15192 26555 26838 38569 49846 89808 99354 118622 134694 136943 138084 159369 177136 188421 197453 201646 203637 203973 203973 204187 204482 204482 204482 204482 204482 204482 204482 204482 204482 204482 204482 204482 204482 204482 204482 204482 204482 204482 204482 204482 204482 204482 204482 204482 204482 204482 204482 204482 204482 204482 204482 204482 204482 204482 204482 204482 204482 204482 204482 204482 204482 204482 204482 204482 204482 204482 204482 204482 204482 204482 204482 204482 204482 204482 204482 204482 204482 204482 204482 204482 204482 204482 204482 204482 204482 204482 204482 204482 204482 204482 204482 204482 204482 204482 204482 204482 204482 204482 204482 204482 204482 204482 204482 204482 204482 204482 204482 204482 204482 204482 204482 204482 204482 204482 204482 204482 204482 204482 204482 204482 204482 204482 204482 204482 204482 204482 204482 204482 204482 204482 204482 204482 204482 204482 204482 204482 204482 204482 204482 204482 204482 204482 204482 204482 204482 204482 204482 204482 204482 204482 204482 204482 204482 204482 204482 204482 204482 204482 204482 204482 204482 204482 204482 204482 204482 204482 204482 204482 204482 204482 204482 204482 204482 204482 204482 204482 204482 204482 204482 204482 204482 
0 0 0 0 0 0 0 0 0 0 0 0 0 0 0 0 0 0 4636 4636 5116 5407 11611 11889 31382 34142 59235 59235 59939 61272 87618 129631 139301 152603 158085 165147 165734 165734 165734 167072 167072 167072 167072 167072 169065 169065 169074 169074 169074 169074 169074 169074 169074 169074 169074 169074 169074 169074 169074 169074 169074 169074 169074 169074 169074 169074 169074 169074 169074 169074 169074 169074 169074 169074 169074 169074 169074 169074 169074 169074 169074 169074 169074 169074 169074 169074 169074 169074 169074 169074 169074 169074 169074 169074 169074 169074 169074 169074 169074 169074 169074 169074 169074 169074 169074 169074 169074 169074 169074 169074 169074 169074 169074 169074 169074 169074 169074 169074 169074 169074 169074 169074 169074 169074 169074 169074 169074 169074 169074 169074 169074 169074 169074 169074 169074 169074 169074 169074 169074 169074 169074 169074 169074 169074 169074 169074 169074 169074 169074 169074 169074 169074 169074 169074 169074 169074 169074 169074 169074 169074 169074 169074 169074 169074 169074 169074 169074 169074 169074 169074 169074 169074 169074 169074 169074 169074 169074 169074 169074 169074 169074 169074 169074 169074 169074 169074 169074 169074 169074 169074 169074 169074 169074 169074 169074 169074 169074 169074 169074 169074 169074 
0 0 0 0 0 0 0 0 0 0 0 0 0 0 0 0 0 0 0 4596 7138 12841 12841 12842 35110 51887 65880 81499 85235 109884 114582 132457 137924 146157 152014 169327 175410 178492 178654 179097 179191 179191 179191 179356 179448 179448 179462 179462 179462 179462 179462 179462 179462 179462 179462 179462 179462 179462 179462 179462 179462 179462 179462 179462 179462 179462 179462 179462 179462 179462 179462 179462 179462 179462 179462 179462 179462 179462 179462 179462 179462 179462 179462 179462 179462 179462 179462 179462 179462 179462 179462 179462 179462 179462 179462 179462 179462 179462 179462 179462 179462 179462 179462 179462 179462 179462 179462 179462 179462 179462 179462 179462 179462 179462 179462 179462 179462 179462 179462 179462 179462 179462 179462 179462 179462 179462 179462 179462 179462 179462 179462 179462 179462 179462 179462 179462 179462 179462 179462 179462 179462 179462 179462 179462 179462 179462 179462 179462 179462 179462 179462 179462 179462 179462 179462 179462 179462 179462 179462 179462 179462 179462 179462 179462 179462 179462 179462 179462 179462 179462 179462 179462 179462 179462 179462 179462 179462 179462 179462 179462 179462 179462 179462 179462 179462 179462 179462 179462 179462 179462 179462 179462 179462 179462 179462 179462 179462 179462 179462 179462 179462 
0 0 0 0 0 0 0 0 0 0 0 0 0 0 0 0 0 423 423 1594 1594 6752 8707 8707 23501 36742 46231 63112 77982 92208 94052 94052 102376 106841 107995 107995 108088 114172 114172 114366 116364 116364 116364 116364 116364 116364 116364 116364 116364 116364 116364 116364 116364 116364 116364 116364 116364 116364 116364 116364 116364 116364 116364 116364 116364 116364 116364 116364 116364 116364 116364 116364 116364 116364 116364 116364 116364 116364 116364 116364 116364 116364 116364 116364 116364 116364 116364 116364 116364 116364 116364 116364 116364 116364 116364 116364 116364 116364 116364 116364 116364 116364 116364 116364 116364 116364 116364 116364 116364 116364 116364 116364 116364 116364 116364 116364 116364 116364 116364 116364 116364 116364 116364 116364 116364 116364 116364 116364 116364 116364 116364 116364 116364 116364 116364 116364 116364 116364 116364 116364 116364 116364 116364 116364 116364 116364 116364 116364 116364 116364 116364 116364 116364 116364 116364 116364 116364 116364 116364 116364 116364 116364 116364 116364 116364 116364 116364 116364 116364 116364 116364 116364 116364 116364 116364 116364 116364 116364 116364 116364 116364 116364 116364 116364 116364 116364 116364 116364 116364 116364 116364 116364 116364 116364 116364 116364 116364 116364 116364 116364 116364 
0 0 0 0 0 0 0 0 0 0 0 0 0 0 0 0 0 3445 16684 16684 18161 20510 25897 26867 36543 69782 76907 95245 119129 133066 146662 162196 172090 182332 183587 183676 186869 186962 186962 186962 186962 186962 186962 186962 186962 186962 186962 186962 186962 186962 186962 186962 186962 186962 186962 186962 186962 186962 186962 186962 186962 186962 186962 186962 186962 186962 186962 186962 186962 186962 186962 186962 186962 186962 186962 186962 186962 186962 186962 186962 186962 186962 186962 186962 186962 186962 186962 186962 186962 186962 186962 186962 186962 186962 186962 186962 186962 186962 186962 186962 186962 186962 186962 186962 186962 186962 186962 186962 186962 186962 186962 186962 186962 186962 186962 186962 186962 186962 186962 186962 186962 186962 186962 186962 186962 186962 186962 186962 186962 186962 186962 186962 186962 186962 186962 186962 186962 186962 186962 186962 186962 186962 186962 186962 186962 186962 186962 186962 186962 186962 186962 186962 186962 186962 186962 186962 186962 186962 186962 186962 186962 186962 186962 186962 186962 186962 186962 186962 186962 186962 186962 186962 186962 186962 186962 186962 186962 186962 186962 186962 186962 186962 186962 186962 186962 186962 186962 186962 186962 186962 186962 186962 186962 186962 186962 186962 186962 186962 186962 186962 186962 
0 0 0 0 0 0 0 0 0 0 0 0 0 0 0 0 0 0 68 68 508 4338 16277 16736 35431 45081 74080 99758 104550 125166 144186 154885 166476 178657 195888 196132 196899 199981 200420 200420 200420 200420 200420 200420 200420 200420 200766 200766 200766 200766 200766 200766 200766 200766 200766 200766 200766 200766 200766 200766 200766 200766 200766 200766 200766 200766 200766 200766 200766 200766 200766 200766 200766 200766 200766 200766 200766 200766 200766 200766 200766 200766 200766 200766 200766 200766 200766 200766 200766 200766 200766 200766 200766 200766 200766 200766 200766 200766 200766 200766 200766 200766 200766 200766 200766 200766 200766 200766 200766 200766 200766 200766 200766 200766 200766 200766 200766 200766 200766 200766 200766 200766 200766 200766 200766 200766 200766 200766 200766 200766 200766 200766 200766 200766 200766 200766 200766 200766 200766 200766 200766 200766 200766 200766 200766 200766 200766 200766 200766 200766 200766 200766 200766 200766 200766 200766 200766 200766 200766 200766 200766 200766 200766 200766 200766 200766 200766 200766 200766 200766 200766 200766 200766 200766 200766 200766 200766 200766 200766 200766 200766 200766 200766 200766 200766 200766 200766 200766 200766 200766 200766 200766 200766 200766 200766 200766 200766 200766 200766 200766 200766 
0 0 0 0 0 0 0 0 0 0 0 0 0 0 0 0 0 0 0 2333 8426 16661 16661 22053 35912 47648 56269 68650 91870 111533 124226 148114 170474 176707 184829 187446 187529 187529 192558 192558 195683 196576 196576 196576 196576 196576 196576 196576 196576 196576 196576 196576 196576 196576 196576 196576 196576 196576 196576 196576 196576 196576 196576 196576 196576 196576 196576 196576 196576 196576 196576 196576 196576 196576 196576 196576 196576 196576 196576 196576 196576 196576 196576 196576 196576 196576 196576 196576 196576 196576 196576 196576 196576 196576 196576 196576 196576 196576 196576 196576 196576 196576 196576 196576 196576 196576 196576 196576 196576 196576 196576 196576 196576 196576 196576 196576 196576 196576 196576 196576 196576 196576 196576 196576 196576 196576 196576 196576 196576 196576 196576 196576 196576 196576 196576 196576 196576 196576 196576 196576 196576 196576 196576 196576 196576 196576 196576 196576 196576 196576 196576 196576 196576 196576 196576 196576 196576 196576 196576 196576 196576 196576 196576 196576 196576 196576 196576 196576 196576 196576 196576 196576 196576 196576 196576 196576 196576 196576 196576 196576 196576 196576 196576 196576 196576 196576 196576 196576 196576 196576 196576 196576 196576 196576 196576 196576 196576 196576 196576 196576 196576 
0 0 0 0 0 0 0 0 0 0 0 0 0 0 0 0 0 0 437 437 2691 2692 7471 11372 14701 38861 58676 61037 76484 121247 138905 151250 154395 154481 154676 158914 160708 160708 160708 160708 160708 160708 160708 160708 160708 163481 163481 163481 163481 163481 163481 163481 163481 163481 163481 163481 163481 163481 163481 163481 163481 163481 163481 163481 163481 163481 163481 163481 163481 163481 163481 163481 163481 163481 163481 163481 163481 163481 163481 163481 163481 163481 163481 163481 163481 163481 163481 163481 163481 163481 163481 163481 163481 163481 163481 163481 163481 163481 163481 163481 163481 163481 163481 163481 163481 163481 163481 163481 163481 163481 163481 163481 163481 163481 163481 163481 163481 163481 163481 163481 163481 163481 163481 163481 163481 163481 163481 163481 163481 163481 163481 163481 163481 163481 163481 163481 163481 163481 163481 163481 163481 163481 163481 163481 163481 163481 163481 163481 163481 163481 163481 163481 163481 163481 163481 163481 163481 163481 163481 163481 163481 163481 163481 163481 163481 163481 163481 163481 163481 163481 163481 163481 163481 163481 163481 163481 163481 163481 163481 163481 163481 163481 163481 163481 163481 163481 163481 163481 163481 163481 163481 163481 163481 163481 163481 163481 163481 163481 163481 163481 163481 
0 0 0 0 0 0 0 0 0 0 0 0 0 0 0 0 0 0 522 522 1758 1758 1758 1761 5536 6495 12522 23830 35290 58013 78455 88622 106217 123756 149192 149278 158172 161761 162011 169583 175580 175580 175873 175873 176366 176366 176366 176366 176366 176366 176366 176366 176366 176366 176366 176366 176366 176366 176366 176366 176366 176366 176366 176366 176366 176366 176366 176366 176366 176366 176366 176366 176366 176366 176366 176366 176366 176366 176366 176366 176366 176366 176366 176366 176366 176366 176366 176366 176366 176366 176366 176366 176366 176366 176366 176366 176366 176366 176366 176366 176366 176366 176366 176366 176366 176366 176366 176366 176366 176366 176366 176366 176366 176366 176366 176366 176366 176366 176366 176366 176366 176366 176366 176366 176366 176366 176366 176366 176366 176366 176366 176366 176366 176366 176366 176366 176366 176366 176366 176366 176366 176366 176366 176366 176366 176366 176366 176366 176366 176366 176366 176366 176366 176366 176366 176366 176366 176366 176366 176366 176366 176366 176366 176366 176366 176366 176366 176366 176366 176366 176366 176366 176366 176366 176366 176366 176366 176366 176366 176366 176366 176366 176366 176366 176366 176366 176366 176366 176366 176366 176366 176366 176366 176366 176366 176366 176366 176366 176366 176366 176366 
0 0 0 0 0 0 0 0 0 0 0 0 0 0 0 0 0 13607 13764 17923 18918 18983 20598 36882 53943 67765 71754 86489 91438 101374 117320 125335 128167 138786 143571 145218 148755 148809 148809 153302 153646 153818 153818 153910 153910 153910 153910 153910 153910 153910 153910 153910 153910 153910 153910 153910 153910 153910 153910 153910 153910 153910 153910 153910 153910 153910 153910 153910 153910 153910 153910 153910 153910 153910 153910 153910 153910 153910 153910 153910 153910 153910 153910 153910 153910 153910 153910 153910 153910 153910 153910 153910 153910 153910 153910 153910 153910 153910 153910 153910 153910 153910 153910 153910 153910 153910 153910 153910 153910 153910 153910 153910 153910 153910 153910 153910 153910 153910 153910 153910 153910 153910 153910 153910 153910 153910 153910 153910 153910 153910 153910 153910 153910 153910 153910 153910 153910 153910 153910 153910 153910 153910 153910 153910 153910 153910 153910 153910 153910 153910 153910 153910 153910 153910 153910 153910 153910 153910 153910 153910 153910 153910 153910 153910 153910 153910 153910 153910 153910 153910 153910 153910 153910 153910 153910 153910 153910 153910 153910 153910 153910 153910 153910 153910 153910 153910 153910 153910 153910 153910 153910 153910 153910 153910 153910 153910 153910 153910 153910 153910 153910 
0 0 0 0 0 0 0 0 0 0 0 0 0 0 0 0 0 5707 15256 15256 26622 40765 52668 78639 109017 153155 172843 186641 211766 218319 225959 230047 230468 232338 240334 240334 240334 240334 240334 240334 240334 240334 240463 240463 240463 240463 240463 240463 240463 240463 240463 240463 240463 240463 240463 240463 240463 240463 240463 240463 240463 240463 240463 240463 240463 240463 240463 240463 240463 240463 240463 240463 240463 240463 240463 240463 240463 240463 240463 240463 240463 240463 240463 240463 240463 240463 240463 240463 240463 240463 240463 240463 240463 240463 240463 240463 240463 240463 240463 240463 240463 240463 240463 240463 240463 240463 240463 240463 240463 240463 240463 240463 240463 240463 240463 240463 240463 240463 240463 240463 240463 240463 240463 240463 240463 240463 240463 240463 240463 240463 240463 240463 240463 240463 240463 240463 240463 240463 240463 240463 240463 240463 240463 240463 240463 240463 240463 240463 240463 240463 240463 240463 240463 240463 240463 240463 240463 240463 240463 240463 240463 240463 240463 240463 240463 240463 240463 240463 240463 240463 240463 240463 240463 240463 240463 240463 240463 240463 240463 240463 240463 240463 240463 240463 240463 240463 240463 240463 240463 240463 240463 240463 240463 240463 240463 240463 240463 240463 240463 240463 240463 
0 0 0 0 0 0 0 0 0 0 0 0 0 0 0 0 83 83 1015 1977 1977 1977 1977 6508 20315 26310 47243 60822 60822 60822 60916 60916 61243 61833 73938 74933 75114 77755 80369 93396 112036 122894 136588 142009 156378 156770 161549 181429 181945 182032 182216 182216 182216 182294 182294 182294 182294 182294 182317 182392 182392 182392 182392 182392 182392 182392 182392 182392 182392 182392 182392 182392 182392 182392 182392 182392 182392 182392 182392 182392 182392 182392 182392 182392 182392 182392 182392 182392 182392 182392 182392 182392 182392 182392 182392 182392 182392 182392 182392 182392 182392 182392 182392 182392 182392 182392 182392 182392 182392 182392 182392 182392 182392 182392 182392 182392 182392 182392 182392 182392 182392 182392 182392 182392 182392 182392 182392 182392 182392 182392 182392 182392 182392 182392 182392 182392 182392 182392 182392 182392 182392 182392 182392 182392 182392 182392 182392 182392 182392 182392 182392 182392 182392 182392 182392 182392 182392 182392 182392 182392 182392 182392 182392 182392 182392 182392 182392 182392 182392 182392 182392 182392 182392 182392 182392 182392 182392 182392 182392 182392 182392 182392 182392 182392 182392 182392 182392 182392 182392 182392 182392 182392 182392 182392 182392 182392 182392 182392 182392 182392 182392 
0 0 0 0 0 0 0 0 0 0 0 0 0 0 0 0 0 1980 3737 12500 14832 14832 18906 23931 41207 61972 65512 86100 92089 97817 111812 111812 116491 125419 134710 134803 136549 136549 136549 136549 136641 136641 136641 136641 136641 136641 136641 136641 136641 136641 136641 136641 136641 136641 136641 136641 136641 136641 136641 136641 136641 136641 136641 136641 136641 136641 136641 136641 136641 136641 136641 136641 136641 136641 136641 136641 136641 136641 136641 136641 136641 136641 136641 136641 136641 136641 136641 136641 136641 136641 136641 136641 136641 136641 136641 136641 136641 136641 136641 136641 136641 136641 136641 136641 136641 136641 136641 136641 136641 136641 136641 136641 136641 136641 136641 136641 136641 136641 136641 136641 136641 136641 136641 136641 136641 136641 136641 136641 136641 136641 136641 136641 136641 136641 136641 136641 136641 136641 136641 136641 136641 136641 136641 136641 136641 136641 136641 136641 136641 136641 136641 136641 136641 136641 136641 136641 136641 136641 136641 136641 136641 136641 136641 136641 136641 136641 136641 136641 136641 136641 136641 136641 136641 136641 136641 136641 136641 136641 136641 136641 136641 136641 136641 136641 136641 136641 136641 136641 136641 136641 136641 136641 136641 136641 136641 136641 136641 136641 136641 136641 136641 
0 0 0 0 0 0 0 0 0 0 0 0 0 0 0 0 0 87 87 87 2056 3334 3334 3334 14230 28342 33750 33750 42826 60512 72250 99268 132598 146274 165412 181400 185681 187790 192736 193259 207003 208135 208656 210928 210928 210928 211012 211503 211503 211503 211503 211503 211503 211503 211503 211503 211503 211503 211503 211503 211503 211503 211503 211503 211503 211503 211503 211503 211503 211503 211503 211503 211503 211503 211503 211503 211503 211503 211503 211503 211503 211503 211503 211503 211503 211503 211503 211503 211503 211503 211503 211503 211503 211503 211503 211503 211503 211503 211503 211503 211503 211503 211503 211503 211503 211503 211503 211503 211503 211503 211503 211503 211503 211503 211503 211503 211503 211503 211503 211503 211503 211503 211503 211503 211503 211503 211503 211503 211503 211503 211503 211503 211503 211503 211503 211503 211503 211503 211503 211503 211503 211503 211503 211503 211503 211503 211503 211503 211503 211503 211503 211503 211503 211503 211503 211503 211503 211503 211503 211503 211503 211503 211503 211503 211503 211503 211503 211503 211503 211503 211503 211503 211503 211503 211503 211503 211503 211503 211503 211503 211503 211503 211503 211503 211503 211503 211503 211503 211503 211503 211503 211503 211503 211503 211503 211503 211503 211503 211503 211503 211503 
0 0 0 0 0 0 0 0 0 0 0 0 0 0 0 0 0 0 70 13674 13674 13674 19435 32773 37482 75846 110050 120566 131955 142278 147456 157074 167024 167245 171032 171032 171194 171641 171784 171877 172221 172499 172499 172499 172499 172499 172499 172588 172588 172588 172588 172588 172588 172588 172588 172588 172588 172588 172588 172588 172588 172588 172588 172588 172588 172588 172588 172588 172588 172588 172588 172588 172588 172588 172588 172588 172588 172588 172588 172588 172588 172588 172588 172588 172588 172588 172588 172588 172588 172588 172588 172588 172588 172588 172588 172588 172588 172588 172588 172588 172588 172588 172588 172588 172588 172588 172588 172588 172588 172588 172588 172588 172588 172588 172588 172588 172588 172588 172588 172588 172588 172588 172588 172588 172588 172588 172588 172588 172588 172588 172588 172588 172588 172588 172588 172588 172588 172588 172588 172588 172588 172588 172588 172588 172588 172588 172588 172588 172588 172588 172588 172588 172588 172588 172588 172588 172588 172588 172588 172588 172588 172588 172588 172588 172588 172588 172588 172588 172588 172588 172588 172588 172588 172588 172588 172588 172588 172588 172588 172588 172588 172588 172588 172588 172588 172588 172588 172588 172588 172588 172588 172588 172588 172588 172588 172588 172588 172588 172588 172588 172588 
0 0 0 0 0 0 0 0 0 0 0 0 0 0 0 0 0 439 439 8349 13316 14916 14916 18825 31995 59306 60878 65940 79573 104706 131435 155547 173180 178325 189338 197834 199630 199700 199700 199884 199884 199884 199938 200131 200131 200131 200223 200223 200223 200223 200223 200223 200223 200223 200223 200223 200223 200223 200223 200223 200223 200223 200223 200223 200223 200223 200223 200223 200223 200223 200223 200223 200223 200223 200223 200223 200223 200223 200223 200223 200223 200223 200223 200223 200223 200223 200223 200223 200223 200223 200223 200223 200223 200223 200223 200223 200223 200223 200223 200223 200223 200223 200223 200223 200223 200223 200223 200223 200223 200223 200223 200223 200223 200223 200223 200223 200223 200223 200223 200223 200223 200223 200223 200223 200223 200223 200223 200223 200223 200223 200223 200223 200223 200223 200223 200223 200223 200223 200223 200223 200223 200223 200223 200223 200223 200223 200223 200223 200223 200223 200223 200223 200223 200223 200223 200223 200223 200223 200223 200223 200223 200223 200223 200223 200223 200223 200223 200223 200223 200223 200223 200223 200223 200223 200223 200223 200223 200223 200223 200223 200223 200223 200223 200223 200223 200223 200223 200223 200223 200223 200223 200223 200223 200223 200223 200223 200223 200223 200223 200223 200223 
0 0 0 0 0 0 0 0 0 0 0 0 0 0 0 0 0 482 4969 5258 8498 9131 24056 33693 64190 93068 99702 102483 108350 108612 124950 137844 145565 146804 149380 149469 149469 149469 149713 149713 150456 150456 150527 150527 150527 150527 150527 150527 150527 150527 150527 150527 150527 150527 150527 150527 150527 150527 150527 150527 150527 150527 150527 150527 150527 150527 150527 150527 150527 150527 150527 150527 150527 150527 150527 150527 150527 150527 150527 150527 150527 150527 150527 150527 150527 150527 150527 150527 150527 150527 150527 150527 150527 150527 150527 150527 150527 150527 150527 150527 150527 150527 150527 150527 150527 150527 150527 150527 150527 150527 150527 150527 150527 150527 150527 150527 150527 150527 150527 150527 150527 150527 150527 150527 150527 150527 150527 150527 150527 150527 150527 150527 150527 150527 150527 150527 150527 150527 150527 150527 150527 150527 150527 150527 150527 150527 150527 150527 150527 150527 150527 150527 150527 150527 150527 150527 150527 150527 150527 150527 150527 150527 150527 150527 150527 150527 150527 150527 150527 150527 150527 150527 150527 150527 150527 150527 150527 150527 150527 150527 150527 150527 150527 150527 150527 150527 150527 150527 150527 150527 150527 150527 150527 150527 150527 150527 150527 150527 150527 150527 150527 
0 0 0 0 0 0 0 0 0 0 0 0 0 0 0 0 0 297 4226 6220 12717 15704 20996 39001 50137 53038 65774 68765 79738 83687 102786 125616 134084 135967 140039 140040 149601 149601 149601 149675 149675 149675 149675 149756 149756 149756 149889 149889 149889 155483 155483 155483 155483 155483 155483 155483 155483 155483 155483 155483 155483 155483 155483 155483 155483 155483 155483 155483 155483 155483 155483 155483 155483 155483 155483 155483 155483 155483 155483 155483 155483 155483 155483 155483 155483 155483 155483 155483 155483 155483 155483 155483 155483 155483 155483 155483 155483 155483 155483 155483 155483 155483 155483 155483 155483 155483 155483 155483 155483 155483 155483 155483 155483 155483 155483 155483 155483 155483 155483 155483 155483 155483 155483 155483 155483 155483 155483 155483 155483 155483 155483 155483 155483 155483 155483 155483 155483 155483 155483 155483 155483 155483 155483 155483 155483 155483 155483 155483 155483 155483 155483 155483 155483 155483 155483 155483 155483 155483 155483 155483 155483 155483 155483 155483 155483 155483 155483 155483 155483 155483 155483 155483 155483 155483 155483 155483 155483 155483 155483 155483 155483 155483 155483 155483 155483 155483 155483 155483 155483 155483 155483 155483 155483 155483 155483 155483 155483 155483 155483 155483 155483 
0 0 0 0 0 0 0 0 0 0 0 0 0 0 0 0 0 125 125 125 6608 6608 11605 14997 20219 24157 27905 27905 58178 65985 101654 118735 140593 152045 167973 169966 177185 193904 194680 194761 194886 194886 194886 195014 195079 195079 195172 195172 195172 195172 195172 195172 195172 195172 195244 195244 195244 195244 195244 195244 195244 195244 195244 195244 195244 195244 195244 195244 195244 195244 195244 195244 195244 195244 195244 195244 195244 195244 195244 195244 195244 195244 195244 195244 195244 195244 195244 195244 195244 195244 195244 195244 195244 195244 195244 195244 195244 195244 195244 195244 195244 195244 195244 195244 195244 195244 195244 195244 195244 195244 195244 195244 195244 195244 195244 195244 195244 195244 195244 195244 195244 195244 195244 195244 195244 195244 195244 195244 195244 195244 195244 195244 195244 195244 195244 195244 195244 195244 195244 195244 195244 195244 195244 195244 195244 195244 195244 195244 195244 195244 195244 195244 195244 195244 195244 195244 195244 195244 195244 195244 195244 195244 195244 195244 195244 195244 195244 195244 195244 195244 195244 195244 195244 195244 195244 195244 195244 195244 195244 195244 195244 195244 195244 195244 195244 195244 195244 195244 195244 195244 195244 195244 195244 195244 195244 195244 195244 195244 195244 195244 195244 
0 0 0 0 0 0 0 0 0 0 0 0 0 0 0 0 0 0 114 1604 16577 16668 24342 35667 57914 88482 108538 114315 121176 137675 143426 153665 157389 162993 167881 168944 169032 172554 172897 172897 172897 173491 173491 173491 177485 177485 177570 177570 177823 178116 178116 178116 178116 178116 178116 178116 178116 178116 178116 178116 178116 178116 178116 178116 178116 178116 178116 178116 178116 178116 178116 178116 178116 178116 178116 178116 178116 178116 178116 178116 178116 178116 178116 178116 178116 178116 178116 178116 178116 178116 178116 178116 178116 178116 178116 178116 178116 178116 178116 178116 178116 178116 178116 178116 178116 178116 178116 178116 178116 178116 178116 178116 178116 178116 178116 178116 178116 178116 178116 178116 178116 178116 178116 178116 178116 178116 178116 178116 178116 178116 178116 178116 178116 178116 178116 178116 178116 178116 178116 178116 178116 178116 178116 178116 178116 178116 178116 178116 178116 178116 178116 178116 178116 178116 178116 178116 178116 178116 178116 178116 178116 178116 178116 178116 178116 178116 178116 178116 178116 178116 178116 178116 178116 178116 178116 178116 178116 178116 178116 178116 178116 178116 178116 178116 178116 178116 178116 178116 178116 178116 178116 178116 178116 178116 178116 178116 178116 178116 178116 178116 178116 
0 0 0 0 0 0 0 0 0 0 0 0 0 0 0 0 4255 4255 4255 22453 23200 23200 25785 25785 37212 53850 70083 81524 98376 124834 131300 149062 159200 162741 163662 165277 167668 173756 173847 173847 174350 174350 174350 174350 174350 174350 174350 174350 174350 174350 174350 174350 174350 174350 174350 174350 174350 174350 174350 174350 174350 174350 174350 174350 174350 174350 174350 174350 174350 174350 174350 174350 174350 174350 174350 174350 174350 174350 174350 174350 174350 174350 174350 174350 174350 174350 174350 174350 174350 174350 174350 174350 174350 174350 174350 174350 174350 174350 174350 174350 174350 174350 174350 174350 174350 174350 174350 174350 174350 174350 174350 174350 174350 174350 174350 174350 174350 174350 174350 174350 174350 174350 174350 174350 174350 174350 174350 174350 174350 174350 174350 174350 174350 174350 174350 174350 174350 174350 174350 174350 174350 174350 174350 174350 174350 174350 174350 174350 174350 174350 174350 174350 174350 174350 174350 174350 174350 174350 174350 174350 174350 174350 174350 174350 174350 174350 174350 174350 174350 174350 174350 174350 174350 174350 174350 174350 174350 174350 174350 174350 174350 174350 174350 174350 174350 174350 174350 174350 174350 174350 174350 174350 174350 174350 174350 174350 174350 174350 174350 174350 174350 
0 0 0 0 0 0 0 0 0 0 0 0 0 0 0 0 0 0 71 1859 1859 1859 1859 1859 1859 1859 1859 31209 31209 34732 38156 74071 104374 127301 142758 143485 146611 148271 148334 152072 152165 153156 155493 155493 156485 156485 156569 156569 156569 156569 156569 156569 156569 156569 156569 156569 156569 156569 156569 156569 156569 156569 156569 156569 156569 156569 156569 156569 156569 156569 156569 156569 156569 156569 156569 156569 156569 156569 156569 156569 156569 156569 156569 156569 156569 156569 156569 156569 156569 156569 156569 156569 156569 156569 156569 156569 156569 156569 156569 156569 156569 156569 156569 156569 156569 156569 156569 156569 156569 156569 156569 156569 156569 156569 156569 156569 156569 156569 156569 156569 156569 156569 156569 156569 156569 156569 156569 156569 156569 156569 156569 156569 156569 156569 156569 156569 156569 156569 156569 156569 156569 156569 156569 156569 156569 156569 156569 156569 156569 156569 156569 156569 156569 156569 156569 156569 156569 156569 156569 156569 156569 156569 156569 156569 156569 156569 156569 156569 156569 156569 156569 156569 156569 156569 156569 156569 156569 156569 156569 156569 156569 156569 156569 156569 156569 156569 156569 156569 156569 156569 156569 156569 156569 156569 156569 156569 156569 156569 156569 156569 156569 
0 0 0 0 0 0 0 0 0 0 0 0 0 0 0 0 0 90 90 90 376 2643 2643 8134 16022 28412 37944 41248 63029 88374 128210 141734 159793 170522 175694 175694 175694 175821 177899 178752 178752 178752 179071 179071 179143 179143 179143 179594 179594 179594 179594 179594 179594 179594 179594 179594 179594 179594 179594 179594 179594 179594 179594 179594 179594 179594 179594 179594 179594 179594 179594 179594 179594 179594 179594 179594 179594 179594 179594 179594 179594 179594 179594 179594 179594 179594 179594 179594 179594 179594 179594 179594 179594 179594 179594 179594 179594 179594 179594 179594 179594 179594 179594 179594 179594 179594 179594 179594 179594 179594 179594 179594 179594 179594 179594 179594 179594 179594 179594 179594 179594 179594 179594 179594 179594 179594 179594 179594 179594 179594 179594 179594 179594 179594 179594 179594 179594 179594 179594 179594 179594 179594 179594 179594 179594 179594 179594 179594 179594 179594 179594 179594 179594 179594 179594 179594 179594 179594 179594 179594 179594 179594 179594 179594 179594 179594 179594 179594 179594 179594 179594 179594 179594 179594 179594 179594 179594 179594 179594 179594 179594 179594 179594 179594 179594 179594 179594 179594 179594 179594 179594 179594 179594 179594 179594 179594 179594 179594 179594 179594 179594 
0 0 0 0 0 0 0 0 0 0 0 0 0 0 0 0 0 221 221 221 4867 4867 9579 20712 30461 60340 93469 98207 101375 109188 112426 134457 143279 158348 164952 169283 170676 170676 170676 170676 170767 170767 170767 170767 170767 170767 170767 170767 174261 174261 174261 174261 174261 174261 174261 174261 174261 174261 174261 174261 174261 174261 174261 174261 174261 174261 174261 174261 174261 174261 174261 174261 174261 174261 174261 174261 174261 174261 174261 174261 174261 174261 174261 174261 174261 174261 174261 174261 174261 174261 174261 174261 174261 174261 174261 174261 174261 174261 174261 174261 174261 174261 174261 174261 174261 174261 174261 174261 174261 174261 174261 174261 174261 174261 174261 174261 174261 174261 174261 174261 174261 174261 174261 174261 174261 174261 174261 174261 174261 174261 174261 174261 174261 174261 174261 174261 174261 174261 174261 174261 174261 174261 174261 174261 174261 174261 174261 174261 174261 174261 174261 174261 174261 174261 174261 174261 174261 174261 174261 174261 174261 174261 174261 174261 174261 174261 174261 174261 174261 174261 174261 174261 174261 174261 174261 174261 174261 174261 174261 174261 174261 174261 174261 174261 174261 174261 174261 174261 174261 174261 174261 174261 174261 174261 174261 174261 174261 174261 174261 174261 174261 
0 0 0 0 0 0 0 0 0 0 0 0 0 0 0 0 2270 2270 3192 3630 3630 3630 4875 10914 21882 23720 23720 32887 52843 61916 68500 81293 83333 84513 93049 94545 94545 94545 94545 94545 94545 94545 94545 94545 94545 94545 94545 94637 94637 94637 94637 94637 94637 94637 94637 94637 94637 94637 94637 94637 94637 94637 94637 94637 94637 94637 94637 94637 94637 94637 94637 94637 94637 94637 94637 94637 94637 94637 94637 94637 94637 94637 94637 94637 94637 94637 94637 94637 94637 94637 94637 94637 94637 94637 94637 94637 94637 94637 94637 94637 94637 94637 94637 94637 94637 94637 94637 94637 94637 94637 94637 94637 94637 94637 94637 94637 94637 94637 94637 94637 94637 94637 94637 94637 94637 94637 94637 94637 94637 94637 94637 94637 94637 94637 94637 94637 94637 94637 94637 94637 94637 94637 94637 94637 94637 94637 94637 94637 94637 94637 94637 94637 94637 94637 94637 94637 94637 94637 94637 94637 94637 94637 94637 94637 94637 94637 94637 94637 94637 94637 94637 94637 94637 94637 94637 94637 94637 94637 94637 94637 94637 94637 94637 94637 94637 94637 94637 94637 94637 94637 94637 94637 94637 94637 94637 94637 94637 94637 94637 94637 94637 
0 0 0 0 0 0 0 0 0 0 0 0 0 0 0 0 0 0 0 5731 5731 6774 12128 22392 24666 65167 83525 102663 118412 134073 142331 146907 161369 170964 172458 175649 175733 175733 175733 175733 175733 175733 175733 175733 175733 175733 175733 175733 175733 175733 175733 175733 175733 175733 175733 175733 175733 175733 175733 175733 175733 175733 175733 175733 175733 175733 175733 175733 175733 175733 175733 175733 175733 175733 175733 175733 175733 175733 175733 175733 175733 175733 175733 175733 175733 175733 175733 175733 175733 175733 175733 175733 175733 175733 175733 175733 175733 175733 175733 175733 175733 175733 175733 175733 175733 175733 175733 175733 175733 175733 175733 175733 175733 175733 175733 175733 175733 175733 175733 175733 175733 175733 175733 175733 175733 175733 175733 175733 175733 175733 175733 175733 175733 175733 175733 175733 175733 175733 175733 175733 175733 175733 175733 175733 175733 175733 175733 175733 175733 175733 175733 175733 175733 175733 175733 175733 175733 175733 175733 175733 175733 175733 175733 175733 175733 175733 175733 175733 175733 175733 175733 175733 175733 175733 175733 175733 175733 175733 175733 175733 175733 175733 175733 175733 175733 175733 175733 175733 175733 175733 175733 175733 175733 175733 175733 175733 175733 175733 175733 175733 175733 
0 0 0 0 0 0 0 0 0 0 0 0 0 0 0 0 88 88 88 6680 6680 6680 6680 16038 20295 29648 32675 32977 36561 43778 73208 89513 101900 142407 157950 158038 161219 161397 163193 163193 163193 163276 163276 163276 163528 163528 163528 163528 163528 163528 163528 163528 163528 163528 163528 163528 163528 163528 163528 163528 163528 163528 163528 163528 163528 163528 163528 163528 163528 163528 163528 163528 163528 163528 163528 163528 163528 163528 163528 163528 163528 163528 163528 163528 163528 163528 163528 163528 163528 163528 163528 163528 163528 163528 163528 163528 163528 163528 163528 163528 163528 163528 163528 163528 163528 163528 163528 163528 163528 163528 163528 163528 163528 163528 163528 163528 163528 163528 163528 163528 163528 163528 163528 163528 163528 163528 163528 163528 163528 163528 163528 163528 163528 163528 163528 163528 163528 163528 163528 163528 163528 163528 163528 163528 163528 163528 163528 163528 163528 163528 163528 163528 163528 163528 163528 163528 163528 163528 163528 163528 163528 163528 163528 163528 163528 163528 163528 163528 163528 163528 163528 163528 163528 163528 163528 163528 163528 163528 163528 163528 163528 163528 163528 163528 163528 163528 163528 163528 163528 163528 163528 163528 163528 163528 163528 163528 163528 163528 163528 163528 163528 
0 0 0 0 0 0 0 0 0 0 0 0 0 0 0 0 0 1768 9239 27754 27754 39470 46720 61069 68021 106383 114227 126587 141888 156720 160103 160103 161368 167633 168582 168762 168856 168856 171290 172282 172282 172374 172374 172374 172374 172374 172374 172374 172374 172374 172374 172374 172374 172374 172374 172374 172374 172374 172374 172374 172374 172374 172374 172374 172374 172374 172374 172374 172374 172374 172374 172374 172374 172374 172374 172374 172374 172374 172374 172374 172374 172374 172374 172374 172374 172374 172374 172374 172374 172374 172374 172374 172374 172374 172374 172374 172374 172374 172374 172374 172374 172374 172374 172374 172374 172374 172374 172374 172374 172374 172374 172374 172374 172374 172374 172374 172374 172374 172374 172374 172374 172374 172374 172374 172374 172374 172374 172374 172374 172374 172374 172374 172374 172374 172374 172374 172374 172374 172374 172374 172374 172374 172374 172374 172374 172374 172374 172374 172374 172374 172374 172374 172374 172374 172374 172374 172374 172374 172374 172374 172374 172374 172374 172374 172374 172374 172374 172374 172374 172374 172374 172374 172374 172374 172374 172374 172374 172374 172374 172374 172374 172374 172374 172374 172374 172374 172374 172374 172374 172374 172374 172374 172374 172374 172374 172374 172374 172374 172374 172374 172374 
0 0 0 0 0 0 0 0 0 0 0 0 0 0 0 0 0 0 685 6807 8860 14274 15217 26568 34053 52353 80488 90100 92655 119200 153339 176518 188804 188804 188804 188804 188804 188804 188804 188804 188804 188804 188804 188804 188804 188804 188804 188804 188804 188804 188804 188804 188804 188804 188804 188804 188804 188804 188804 188804 188804 188804 188804 188804 188804 188804 188804 188804 188804 188804 188804 188804 188804 188804 188804 188804 188804 188804 188804 188804 188804 188804 188804 188804 188804 188804 188804 188804 188804 188804 188804 188804 188804 188804 188804 188804 188804 188804 188804 188804 188804 188804 188804 188804 188804 188804 188804 188804 188804 188804 188804 188804 188804 188804 188804 188804 188804 188804 188804 188804 188804 188804 188804 188804 188804 188804 188804 188804 188804 188804 188804 188804 188804 188804 188804 188804 188804 188804 188804 188804 188804 188804 188804 188804 188804 188804 188804 188804 188804 188804 188804 188804 188804 188804 188804 188804 188804 188804 188804 188804 188804 188804 188804 188804 188804 188804 188804 188804 188804 188804 188804 188804 188804 188804 188804 188804 188804 188804 188804 188804 188804 188804 188804 188804 188804 188804 188804 188804 188804 188804 188804 188804 188804 188804 188804 188804 188804 188804 188804 188804 188804 
0 0 0 0 0 0 0 0 0 0 0 0 0 0 0 0 437 437 6932 6932 6932 14281 22557 40193 57941 62872 72721 75196 76739 83782 104703 108507 122967 150661 150840 150933 150933 151015 151160 151455 151455 151526 151526 151526 151526 151527 151527 151770 151770 151770 151862 151862 151862 151862 151862 151862 151862 151862 151862 151862 151862 151862 151862 151862 151862 151862 151862 151862 151862 151862 151862 151862 151862 151862 151862 151862 151862 151862 151862 151862 151862 151862 151862 151862 151862 151862 151862 151862 151862 151862 151862 151862 151862 151862 151862 151862 151862 151862 151862 151862 151862 151862 151862 151862 151862 151862 151862 151862 151862 151862 151862 151862 151862 151862 151862 151862 151862 151862 151862 151862 151862 151862 151862 151862 151862 151862 151862 151862 151862 151862 151862 151862 151862 151862 151862 151862 151862 151862 151862 151862 151862 151862 151862 151862 151862 151862 151862 151862 151862 151862 151862 151862 151862 151862 151862 151862 151862 151862 151862 151862 151862 151862 151862 151862 151862 151862 151862 151862 151862 151862 151862 151862 151862 151862 151862 151862 151862 151862 151862 151862 151862 151862 151862 151862 151862 151862 151862 151862 151862 151862 151862 151862 151862 151862 151862 151862 151862 151862 151862 151862 151862 
0 0 0 0 0 0 0 0 0 0 0 0 0 0 0 0 0 0 0 0 81 81 81 10288 10290 10290 13407 17076 39536 41717 50525 70281 96891 106275 127328 128750 134002 142192 147220 168970 175903 182583 187274 192614 194693 195694 195694 195694 195785 196218 196218 196218 196218 196218 196292 196292 196292 196292 196292 196292 196292 196292 196292 196292 196292 196292 196292 196292 196292 196292 196292 196292 196292 196292 196292 196292 196292 196292 196292 196292 196292 196292 196292 196292 196292 196292 196292 196292 196292 196292 196292 196292 196292 196292 196292 196292 196292 196292 196292 196292 196292 196292 196292 196292 196292 196292 196292 196292 196292 196292 196292 196292 196292 196292 196292 196292 196292 196292 196292 196292 196292 196292 196292 196292 196292 196292 196292 196292 196292 196292 196292 196292 196292 196292 196292 196292 196292 196292 196292 196292 196292 196292 196292 196292 196292 196292 196292 196292 196292 196292 196292 196292 196292 196292 196292 196292 196292 196292 196292 196292 196292 196292 196292 196292 196292 196292 196292 196292 196292 196292 196292 196292 196292 196292 196292 196292 196292 196292 196292 196292 196292 196292 196292 196292 196292 196292 196292 196292 196292 196292 196292 196292 196292 196292 196292 196292 196292 196292 196292 196292 196292 
0 0 0 0 0 0 0 0 0 0 0 0 0 0 0 0 0 880 2854 2854 2854 2923 2923 10915 21060 55007 78443 80409 90637 98501 105070 148261 158026 167331 168009 169960 169960 169960 170052 170052 170052 170052 170052 170052 170052 170052 170052 170052 170052 170052 170052 170052 170052 170052 170052 170052 170052 170052 170052 170052 170052 170052 170052 170052 170052 170052 170052 170052 170052 170052 170052 170052 170052 170052 170052 170052 170052 170052 170052 170052 170052 170052 170052 170052 170052 170052 170052 170052 170052 170052 170052 170052 170052 170052 170052 170052 170052 170052 170052 170052 170052 170052 170052 170052 170052 170052 170052 170052 170052 170052 170052 170052 170052 170052 170052 170052 170052 170052 170052 170052 170052 170052 170052 170052 170052 170052 170052 170052 170052 170052 170052 170052 170052 170052 170052 170052 170052 170052 170052 170052 170052 170052 170052 170052 170052 170052 170052 170052 170052 170052 170052 170052 170052 170052 170052 170052 170052 170052 170052 170052 170052 170052 170052 170052 170052 170052 170052 170052 170052 170052 170052 170052 170052 170052 170052 170052 170052 170052 170052 170052 170052 170052 170052 170052 170052 170052 170052 170052 170052 170052 170052 170052 170052 170052 170052 170052 170052 170052 170052 170052 170052 
0 0 0 0 0 0 0 0 0 0 0 0 0 0 0 0 0 3842 8635 23678 23678 23678 23678 28057 38720 56114 76946 87681 117877 154683 169426 175821 198130 211331 217151 217779 217854 217855 217940 218030 218698 218698 218698 218698 218698 218698 218991 218991 218991 218991 218991 218991 218991 218991 218991 218991 218991 218991 218991 218991 218991 218991 218991 218991 218991 218991 218991 218991 218991 218991 218991 218991 218991 218991 218991 218991 218991 218991 218991 218991 218991 218991 218991 218991 218991 218991 218991 218991 218991 218991 218991 218991 218991 218991 218991 218991 218991 218991 218991 218991 218991 218991 218991 218991 218991 218991 218991 218991 218991 218991 218991 218991 218991 218991 218991 218991 218991 218991 218991 218991 218991 218991 218991 218991 218991 218991 218991 218991 218991 218991 218991 218991 218991 218991 218991 218991 218991 218991 218991 218991 218991 218991 218991 218991 218991 218991 218991 218991 218991 218991 218991 218991 218991 218991 218991 218991 218991 218991 218991 218991 218991 218991 218991 218991 218991 218991 218991 218991 218991 218991 218991 218991 218991 218991 218991 218991 218991 218991 218991 218991 218991 218991 218991 218991 218991 218991 218991 218991 218991 218991 218991 218991 218991 218991 218991 218991 218991 218991 218991 218991 218991 
0 0 0 0 0 0 0 0 0 0 0 0 0 0 0 0 0 0 0 1245 1334 1778 1778 1780 38148 45468 53815 59267 66238 80185 115543 121285 150146 156922 161900 172572 180697 181772 181772 181865 182205 182205 182205 183899 183899 183899 183899 183899 183899 183899 183899 183899 183899 183899 183899 183899 183899 183899 183899 183899 183899 183899 183899 183899 183899 183899 183899 183899 183899 183899 183899 183899 183899 183899 183899 183899 183899 183899 183899 183899 183899 183899 183899 183899 183899 183899 183899 183899 183899 183899 183899 183899 183899 183899 183899 183899 183899 183899 183899 183899 183899 183899 183899 183899 183899 183899 183899 183899 183899 183899 183899 183899 183899 183899 183899 183899 183899 183899 183899 183899 183899 183899 183899 183899 183899 183899 183899 183899 183899 183899 183899 183899 183899 183899 183899 183899 183899 183899 183899 183899 183899 183899 183899 183899 183899 183899 183899 183899 183899 183899 183899 183899 183899 183899 183899 183899 183899 183899 183899 183899 183899 183899 183899 183899 183899 183899 183899 183899 183899 183899 183899 183899 183899 183899 183899 183899 183899 183899 183899 183899 183899 183899 183899 183899 183899 183899 183899 183899 183899 183899 183899 183899 183899 183899 183899 183899 183899 183899 183899 183899 183899 
0 0 0 0 0 0 0 0 0 0 0 0 0 0 0 0 0 0 0 363 3359 4003 5200 11932 18843 26502 53256 61730 96813 131213 138059 154173 170709 198150 205558 215545 216138 216721 216721 217751 217829 221325 221325 222069 222069 222069 222069 222069 222161 222161 222161 222161 222161 222161 222161 222161 222161 222404 222404 222404 222404 222404 222404 222404 222404 222404 222404 222404 222404 222404 222404 222404 222404 222404 222404 222404 222404 222404 222404 222404 222404 222404 222404 222404 222404 222404 222404 222404 222404 222404 222404 222404 222404 222404 222404 222404 222404 222404 222404 222404 222404 222404 222404 222404 222404 222404 222404 222404 222404 222404 222404 222404 222404 222404 222404 222404 222404 222404 222404 222404 222404 222404 222404 222404 222404 222404 222404 222404 222404 222404 222404 222404 222404 222404 222404 222404 222404 222404 222404 222404 222404 222404 222404 222404 222404 222404 222404 222404 222404 222404 222404 222404 222404 222404 222404 222404 222404 222404 222404 222404 222404 222404 222404 222404 222404 222404 222404 222404 222404 222404 222404 222404 222404 222404 222404 222404 222404 222404 222404 222404 222404 222404 222404 222404 222404 222404 222404 222404 222404 222404 222404 222404 222404 222404 222404 222404 222404 222404 222404 222404 222404 
0 0 0 0 0 0 0 0 0 0 0 0 0 0 0 0 0 0 0 2144 2144 2326 2328 25713 38174 41506 56025 58016 72679 87672 114344 120307 125745 132957 145497 159123 166160 166638 166831 167964 169960 169961 171235 171821 172799 172799 172799 172799 172799 172799 172799 172799 172799 172799 172799 172799 172799 172799 172799 172799 172799 172799 172799 172799 172799 172799 172799 172799 172799 172799 172799 172799 172799 172799 172799 172799 172799 172799 172799 172799 172799 172799 172799 172799 172799 172799 172799 172799 172799 172799 172799 172799 172799 172799 172799 172799 172799 172799 172799 172799 172799 172799 172799 172799 172799 172799 172799 172799 172799 172799 172799 172799 172799 172799 172799 172799 172799 172799 172799 172799 172799 172799 172799 172799 172799 172799 172799 172799 172799 172799 172799 172799 172799 172799 172799 172799 172799 172799 172799 172799 172799 172799 172799 172799 172799 172799 172799 172799 172799 172799 172799 172799 172799 172799 172799 172799 172799 172799 172799 172799 172799 172799 172799 172799 172799 172799 172799 172799 172799 172799 172799 172799 172799 172799 172799 172799 172799 172799 172799 172799 172799 172799 172799 172799 172799 172799 172799 172799 172799 172799 172799 172799 172799 172799 172799 172799 172799 172799 172799 172799 172799 
0 0 0 0 0 0 0 0 0 0 0 0 0 0 0 0 0 0 0 8578 10231 23603 28609 33763 48486 52388 77920 96285 100278 110988 129136 139143 145197 149582 165681 166010 167296 172560 172560 172653 172675 173967 173967 173967 173967 173967 173967 173967 173967 173967 173967 173967 173967 173967 173967 173967 173967 173967 173967 173967 173967 173967 173967 173967 173967 173967 173967 173967 173967 173967 173967 173967 173967 173967 173967 173967 173967 173967 173967 173967 173967 173967 173967 173967 173967 173967 173967 173967 173967 173967 173967 173967 173967 173967 173967 173967 173967 173967 173967 173967 173967 173967 173967 173967 173967 173967 173967 173967 173967 173967 173967 173967 173967 173967 173967 173967 173967 173967 173967 173967 173967 173967 173967 173967 173967 173967 173967 173967 173967 173967 173967 173967 173967 173967 173967 173967 173967 173967 173967 173967 173967 173967 173967 173967 173967 173967 173967 173967 173967 173967 173967 173967 173967 173967 173967 173967 173967 173967 173967 173967 173967 173967 173967 173967 173967 173967 173967 173967 173967 173967 173967 173967 173967 173967 173967 173967 173967 173967 173967 173967 173967 173967 173967 173967 173967 173967 173967 173967 173967 173967 173967 173967 173967 173967 173967 173967 173967 173967 173967 173967 173967 
0 0 0 0 0 0 0 0 0 0 0 0 0 0 0 0 0 193 193 193 193 2189 12296 13779 19608 25291 43945 44569 55217 94495 109829 130193 140227 148089 169252 175014 175014 175099 175404 175645 176089 176089 178081 178081 178081 178081 178081 178081 178081 178081 179294 179294 179294 179294 179294 179294 179294 179294 179294 179294 179294 179294 179294 179294 179294 179294 179294 179294 179294 179294 179294 179294 179294 179294 179294 179294 179294 179294 179294 179294 179294 179294 179294 179294 179294 179294 179294 179294 179294 179294 179294 179294 179294 179294 179294 179294 179294 179294 179294 179294 179294 179294 179294 179294 179294 179294 179294 179294 179294 179294 179294 179294 179294 179294 179294 179294 179294 179294 179294 179294 179294 179294 179294 179294 179294 179294 179294 179294 179294 179294 179294 179294 179294 179294 179294 179294 179294 179294 179294 179294 179294 179294 179294 179294 179294 179294 179294 179294 179294 179294 179294 179294 179294 179294 179294 179294 179294 179294 179294 179294 179294 179294 179294 179294 179294 179294 179294 179294 179294 179294 179294 179294 179294 179294 179294 179294 179294 179294 179294 179294 179294 179294 179294 179294 179294 179294 179294 179294 179294 179294 179294 179294 179294 179294 179294 179294 179294 179294 179294 179294 179294 
0 0 0 0 0 0 0 0 0 0 0 0 0 0 0 0 0 0 4218 4218 6192 6192 6193 6194 13095 22069 26774 29549 37639 78385 95364 111969 119205 143398 155499 168209 172950 179431 183712 190203 190795 192777 192864 193398 193398 193691 193691 193712 193712 193712 193712 193712 193712 193712 193712 193712 193712 193712 193712 193712 193712 193712 193712 193712 193712 193712 193712 193712 193712 193712 193712 193712 193712 193712 193712 193712 193712 193712 193712 193712 193712 193712 193712 193712 193712 193712 193712 193712 193712 193712 193712 193712 193712 193712 193712 193712 193712 193712 193712 193712 193712 193712 193712 193712 193712 193712 193712 193712 193712 193712 193712 193712 193712 193712 193712 193712 193712 193712 193712 193712 193712 193712 193712 193712 193712 193712 193712 193712 193712 193712 193712 193712 193712 193712 193712 193712 193712 193712 193712 193712 193712 193712 193712 193712 193712 193712 193712 193712 193712 193712 193712 193712 193712 193712 193712 193712 193712 193712 193712 193712 193712 193712 193712 193712 193712 193712 193712 193712 193712 193712 193712 193712 193712 193712 193712 193712 193712 193712 193712 193712 193712 193712 193712 193712 193712 193712 193712 193712 193712 193712 193712 193712 193712 193712 193712 193712 193712 193712 193712 193712 193712 
0 0 0 0 0 0 0 0 0 0 0 0 0 0 0 0 0 0 9126 16266 18001 26758 33787 62146 81816 103710 121941 133026 144766 164346 170043 171056 171147 178675 178832 178832 178908 179595 183003 183003 183003 184495 184495 184587 184587 184587 184587 184587 184587 184587 184587 184587 184587 184587 184587 184587 184587 184587 184587 184587 184587 184587 184587 184587 184587 184587 184587 184587 184587 184587 184587 184587 184587 184587 184587 184587 184587 184587 184587 184587 184587 184587 184587 184587 184587 184587 184587 184587 184587 184587 184587 184587 184587 184587 184587 184587 184587 184587 184587 184587 184587 184587 184587 184587 184587 184587 184587 184587 184587 184587 184587 184587 184587 184587 184587 184587 184587 184587 184587 184587 184587 184587 184587 184587 184587 184587 184587 184587 184587 184587 184587 184587 184587 184587 184587 184587 184587 184587 184587 184587 184587 184587 184587 184587 184587 184587 184587 184587 184587 184587 184587 184587 184587 184587 184587 184587 184587 184587 184587 184587 184587 184587 184587 184587 184587 184587 184587 184587 184587 184587 184587 184587 184587 184587 184587 184587 184587 184587 184587 184587 184587 184587 184587 184587 184587 184587 184587 184587 184587 184587 184587 184587 184587 184587 184587 184587 184587 184587 184587 184587 184587 
0 0 0 0 0 0 0 0 0 0 0 0 0 0 0 0 177 177 177 2276 2276 3272 3272 3272 3272 3272 3272 3272 3272 13070 27845 42751 49291 49878 51262 52887 52887 61286 80544 83975 103172 109802 137941 145819 153919 156335 164577 180405 183238 183383 186575 188869 189148 189745 189745 189745 189788 189788 189789 189789 189834 189926 189926 189926 189926 189926 189926 189926 189926 189926 189926 189926 189926 189926 189926 189926 189926 189926 189926 189926 189926 189926 189926 189926 189926 189926 189926 189926 189926 189926 189926 189926 189926 189926 189926 189926 189926 189926 189926 189926 189926 189926 189926 189926 189926 189926 189926 189926 189926 189926 189926 189926 189926 189926 189926 189926 189926 189926 189926 189926 189926 189926 189926 189926 189926 189926 189926 189926 189926 189926 189926 189926 189926 189926 189926 189926 189926 189926 189926 189926 189926 189926 189926 189926 189926 189926 189926 189926 189926 189926 189926 189926 189926 189926 189926 189926 189926 189926 189926 189926 189926 189926 189926 189926 189926 189926 189926 189926 189926 189926 189926 189926 189926 189926 189926 189926 189926 189926 189926 189926 189926 189926 189926 189926 189926 189926 189926 189926 189926 189926 189926 189926 189926 189926 189926 189926 189926 189926 189926 189926 189926 
0 0 0 0 0 0 0 0 0 0 0 0 0 0 0 0 0 342 3045 3045 3045 8482 13979 30426 30426 31982 68385 76020 86290 98550 111049 121733 136672 150915 152238 159225 159622 162645 162645 162645 163136 163136 163136 163136 163136 163136 163136 163136 163136 163136 163136 163136 163136 163136 163136 163136 163136 163136 163136 163136 163136 163136 163136 163136 163136 163136 163136 163136 163136 163136 163136 163136 163136 163136 163136 163136 163136 163136 163136 163136 163136 163136 163136 163136 163136 163136 163136 163136 163136 163136 163136 163136 163136 163136 163136 163136 163136 163136 163136 163136 163136 163136 163136 163136 163136 163136 163136 163136 163136 163136 163136 163136 163136 163136 163136 163136 163136 163136 163136 163136 163136 163136 163136 163136 163136 163136 163136 163136 163136 163136 163136 163136 163136 163136 163136 163136 163136 163136 163136 163136 163136 163136 163136 163136 163136 163136 163136 163136 163136 163136 163136 163136 163136 163136 163136 163136 163136 163136 163136 163136 163136 163136 163136 163136 163136 163136 163136 163136 163136 163136 163136 163136 163136 163136 163136 163136 163136 163136 163136 163136 163136 163136 163136 163136 163136 163136 163136 163136 163136 163136 163136 163136 163136 163136 163136 163136 163136 163136 163136 163136 163136 
0 0 0 0 0 0 0 0 0 0 0 0 0 0 0 0 0 961 961 961 6399 6399 6399 6400 14923 28736 32879 48208 55854 62526 96231 109945 153524 170937 171924 173714 179752 182173 184300 186954 190133 192310 198541 199835 200114 200357 200357 200357 200440 200440 200440 200440 200440 200440 200440 200440 200440 200440 200440 200440 200440 200440 200440 200440 200440 200440 200440 200440 200440 200440 200440 200440 200440 200440 200440 200440 200440 200440 200440 200440 200440 200440 200440 200440 200440 200440 200440 200440 200440 200440 200440 200440 200440 200440 200440 200440 200440 200440 200440 200440 200440 200440 200440 200440 200440 200440 200440 200440 200440 200440 200440 200440 200440 200440 200440 200440 200440 200440 200440 200440 200440 200440 200440 200440 200440 200440 200440 200440 200440 200440 200440 200440 200440 200440 200440 200440 200440 200440 200440 200440 200440 200440 200440 200440 200440 200440 200440 200440 200440 200440 200440 200440 200440 200440 200440 200440 200440 200440 200440 200440 200440 200440 200440 200440 200440 200440 200440 200440 200440 200440 200440 200440 200440 200440 200440 200440 200440 200440 200440 200440 200440 200440 200440 200440 200440 200440 200440 200440 200440 200440 200440 200440 200440 200440 200440 200440 200440 200440 200440 200440 200440 
0 0 0 0 0 0 0 0 0 0 0 0 0 0 0 0 3941 8313 9298 9298 9385 18179 28355 33862 68334 100170 115736 130873 154985 171501 187788 192497 198491 207310 209834 210658 211052 211052 211761 211762 211762 211848 211848 211848 211848 211848 211848 211848 211848 211848 211848 211848 211848 211848 211848 211848 211848 211848 211848 211848 211848 211848 211848 211848 211848 211848 211848 211848 211848 211848 211848 211848 211848 211848 211848 211848 211848 211848 211848 211848 211848 211848 211848 211848 211848 211848 211848 211848 211848 211848 211848 211848 211848 211848 211848 211848 211848 211848 211848 211848 211848 211848 211848 211848 211848 211848 211848 211848 211848 211848 211848 211848 211848 211848 211848 211848 211848 211848 211848 211848 211848 211848 211848 211848 211848 211848 211848 211848 211848 211848 211848 211848 211848 211848 211848 211848 211848 211848 211848 211848 211848 211848 211848 211848 211848 211848 211848 211848 211848 211848 211848 211848 211848 211848 211848 211848 211848 211848 211848 211848 211848 211848 211848 211848 211848 211848 211848 211848 211848 211848 211848 211848 211848 211848 211848 211848 211848 211848 211848 211848 211848 211848 211848 211848 211848 211848 211848 211848 211848 211848 211848 211848 211848 211848 211848 211848 211848 211848 211848 211848 211848 
0 0 0 0 0 0 0 0 0 0 0 0 0 0 0 0 0 467 19039 30699 31628 39104 49625 63668 80059 104017 107646 107760 122268 127479 137753 146500 146934 156461 167172 167172 167172 167172 167172 167172 167172 167172 167172 167172 167172 167172 167172 167172 167172 167172 167172 167172 167172 167172 167172 167172 167172 167172 167172 167172 167172 167172 167172 167172 167172 167172 167172 167172 167172 167172 167172 167172 167172 167172 167172 167172 167172 167172 167172 167172 167172 167172 167172 167172 167172 167172 167172 167172 167172 167172 167172 167172 167172 167172 167172 167172 167172 167172 167172 167172 167172 167172 167172 167172 167172 167172 167172 167172 167172 167172 167172 167172 167172 167172 167172 167172 167172 167172 167172 167172 167172 167172 167172 167172 167172 167172 167172 167172 167172 167172 167172 167172 167172 167172 167172 167172 167172 167172 167172 167172 167172 167172 167172 167172 167172 167172 167172 167172 167172 167172 167172 167172 167172 167172 167172 167172 167172 167172 167172 167172 167172 167172 167172 167172 167172 167172 167172 167172 167172 167172 167172 167172 167172 167172 167172 167172 167172 167172 167172 167172 167172 167172 167172 167172 167172 167172 167172 167172 167172 167172 167172 167172 167172 167172 167172 167172 167172 167172 167172 167172 167172 
0 0 0 0 0 0 0 0 0 0 0 0 0 0 0 0 571 2357 8092 8092 22190 23233 32263 35531 55069 87552 123537 150293 170508 174777 192130 196608 203331 210099 210492 216025 216025 216120 218405 218497 218497 218497 218497 218497 218497 218497 218497 218497 218497 218497 218497 218497 218497 218497 218497 218497 218497 218497 218497 218497 218497 218497 218497 218497 218497 218497 218497 218497 218497 218497 218497 218497 218497 218497 218497 218497 218497 218497 218497 218497 218497 218497 218497 218497 218497 218497 218497 218497 218497 218497 218497 218497 218497 218497 218497 218497 218497 218497 218497 218497 218497 218497 218497 218497 218497 218497 218497 218497 218497 218497 218497 218497 218497 218497 218497 218497 218497 218497 218497 218497 218497 218497 218497 218497 218497 218497 218497 218497 218497 218497 218497 218497 218497 218497 218497 218497 218497 218497 218497 218497 218497 218497 218497 218497 218497 218497 218497 218497 218497 218497 218497 218497 218497 218497 218497 218497 218497 218497 218497 218497 218497 218497 218497 218497 218497 218497 218497 218497 218497 218497 218497 218497 218497 218497 218497 218497 218497 218497 218497 218497 218497 218497 218497 218497 218497 218497 218497 218497 218497 218497 218497 218497 218497 218497 218497 218497 218497 218497 218497 218497 218497 
0 0 0 0 0 0 0 0 0 0 0 0 0 0 0 0 0 0 186 767 767 767 4613 4613 25733 41156 56500 80835 118167 127114 139152 166259 173961 178883 183521 196901 197043 197534 197993 198074 198641 198641 198934 198934 198934 198934 198934 198934 198934 198934 198934 198934 198934 198934 198934 198934 198934 198934 198934 198934 198934 198934 198934 198934 198934 198934 198934 198934 198934 198934 198934 198934 198934 198934 198934 198934 198934 198934 198934 198934 198934 198934 198934 198934 198934 198934 198934 198934 198934 198934 198934 198934 198934 198934 198934 198934 198934 198934 198934 198934 198934 198934 198934 198934 198934 198934 198934 198934 198934 198934 198934 198934 198934 198934 198934 198934 198934 198934 198934 198934 198934 198934 198934 198934 198934 198934 198934 198934 198934 198934 198934 198934 198934 198934 198934 198934 198934 198934 198934 198934 198934 198934 198934 198934 198934 198934 198934 198934 198934 198934 198934 198934 198934 198934 198934 198934 198934 198934 198934 198934 198934 198934 198934 198934 198934 198934 198934 198934 198934 198934 198934 198934 198934 198934 198934 198934 198934 198934 198934 198934 198934 198934 198934 198934 198934 198934 198934 198934 198934 198934 198934 198934 198934 198934 198934 198934 198934 198934 198934 198934 198934 
0 0 0 0 0 0 0 0 0 0 0 0 0 0 0 0 0 0 0 0 208 5019 6889 16850 23359 33894 48034 49509 73082 85783 124698 149145 158299 163733 164396 170464 173184 178740 178740 178740 179158 180622 180622 180714 180714 180714 180714 180714 180714 180714 180714 180714 180714 180714 180714 180714 180714 180714 180714 180714 180714 180714 180714 180714 180714 180714 180714 180714 180714 180714 180714 180714 180714 180714 180714 180714 180714 180714 180714 180714 180714 180714 180714 180714 180714 180714 180714 180714 180714 180714 180714 180714 180714 180714 180714 180714 180714 180714 180714 180714 180714 180714 180714 180714 180714 180714 180714 180714 180714 180714 180714 180714 180714 180714 180714 180714 180714 180714 180714 180714 180714 180714 180714 180714 180714 180714 180714 180714 180714 180714 180714 180714 180714 180714 180714 180714 180714 180714 180714 180714 180714 180714 180714 180714 180714 180714 180714 180714 180714 180714 180714 180714 180714 180714 180714 180714 180714 180714 180714 180714 180714 180714 180714 180714 180714 180714 180714 180714 180714 180714 180714 180714 180714 180714 180714 180714 180714 180714 180714 180714 180714 180714 180714 180714 180714 180714 180714 180714 180714 180714 180714 180714 180714 180714 180714 180714 180714 180714 180714 180714 180714 
0 0 0 0 0 0 0 0 0 0 0 0 0 0 0 0 0 0 0 3184 3376 3956 3957 12749 12991 18989 25055 25055 41057 48383 64857 78975 105665 136405 136798 136798 140642 140642 140642 143752 143752 143845 143845 143845 143845 143845 144839 144839 144839 144839 144839 144839 144839 144839 144839 144839 144839 144839 144839 144839 144839 144839 144839 144839 144839 144839 144839 144839 144839 144839 144839 144839 144839 144839 144839 144839 144839 144839 144839 144839 144839 144839 144839 144839 144839 144839 144839 144839 144839 144839 144839 144839 144839 144839 144839 144839 144839 144839 144839 144839 144839 144839 144839 144839 144839 144839 144839 144839 144839 144839 144839 144839 144839 144839 144839 144839 144839 144839 144839 144839 144839 144839 144839 144839 144839 144839 144839 144839 144839 144839 144839 144839 144839 144839 144839 144839 144839 144839 144839 144839 144839 144839 144839 144839 144839 144839 144839 144839 144839 144839 144839 144839 144839 144839 144839 144839 144839 144839 144839 144839 144839 144839 144839 144839 144839 144839 144839 144839 144839 144839 144839 144839 144839 144839 144839 144839 144839 144839 144839 144839 144839 144839 144839 144839 144839 144839 144839 144839 144839 144839 144839 144839 144839 144839 144839 144839 144839 144839 144839 144839 144839 
0 0 0 0 0 0 0 0 0 0 0 0 0 0 0 0 0 133 133 1840 1840 3473 7417 7418 7418 9501 41218 41914 52462 90604 103395 112496 132419 144421 161189 184583 184901 184901 185554 185554 186952 187045 188537 188629 188629 188769 193716 193716 193716 193716 193716 193716 193716 193716 193716 193716 193716 193716 193716 193716 193716 193716 193716 193716 193716 193716 193716 193716 193716 193716 193716 193716 193716 193716 193716 193716 193716 193716 193716 193716 193716 193716 193716 193716 193716 193716 193716 193716 193716 193716 193716 193716 193716 193716 193716 193716 193716 193716 193716 193716 193716 193716 193716 193716 193716 193716 193716 193716 193716 193716 193716 193716 193716 193716 193716 193716 193716 193716 193716 193716 193716 193716 193716 193716 193716 193716 193716 193716 193716 193716 193716 193716 193716 193716 193716 193716 193716 193716 193716 193716 193716 193716 193716 193716 193716 193716 193716 193716 193716 193716 193716 193716 193716 193716 193716 193716 193716 193716 193716 193716 193716 193716 193716 193716 193716 193716 193716 193716 193716 193716 193716 193716 193716 193716 193716 193716 193716 193716 193716 193716 193716 193716 193716 193716 193716 193716 193716 193716 193716 193716 193716 193716 193716 193716 193716 193716 193716 193716 193716 193716 193716 
0 0 0 0 0 0 0 0 0 0 0 0 0 0 0 0 1514 1514 12892 19222 24806 26372 41302 52927 85490 125391 140798 148167 155728 170138 170229 170305 172292 173660 178500 178796 180294 185886 185886 185886 185886 185910 185910 185910 185910 185910 185910 185910 185910 185910 185910 185910 185910 185910 185910 185910 185910 185910 185910 185910 185910 185910 185910 185910 185910 185910 185910 185910 185910 185910 185910 185910 185910 185910 185910 185910 185910 185910 185910 185910 185910 185910 185910 185910 185910 185910 185910 185910 185910 185910 185910 185910 185910 185910 185910 185910 185910 185910 185910 185910 185910 185910 185910 185910 185910 185910 185910 185910 185910 185910 185910 185910 185910 185910 185910 185910 185910 185910 185910 185910 185910 185910 185910 185910 185910 185910 185910 185910 185910 185910 185910 185910 185910 185910 185910 185910 185910 185910 185910 185910 185910 185910 185910 185910 185910 185910 185910 185910 185910 185910 185910 185910 185910 185910 185910 185910 185910 185910 185910 185910 185910 185910 185910 185910 185910 185910 185910 185910 185910 185910 185910 185910 185910 185910 185910 185910 185910 185910 185910 185910 185910 185910 185910 185910 185910 185910 185910 185910 185910 185910 185910 185910 185910 185910 185910 185910 185910 185910 185910 185910 185910 
0 0 0 0 0 0 0 0 0 0 0 0 0 0 0 0 0 0 0 87 87 87 87 88 6519 10566 13189 13189 14978 53115 84809 111927 142342 147442 161462 170779 172303 179741 180396 182748 183187 183517 183517 183517 183518 183910 183910 184353 184353 184353 184353 184353 184353 184353 184353 184353 184353 184353 184353 184353 184353 184353 184353 184353 184353 184353 184353 184353 184353 184353 184353 184353 184353 184353 184353 184353 184353 184353 184353 184353 184353 184353 184353 184353 184353 184353 184353 184353 184353 184353 184353 184353 184353 184353 184353 184353 184353 184353 184353 184353 184353 184353 184353 184353 184353 184353 184353 184353 184353 184353 184353 184353 184353 184353 184353 184353 184353 184353 184353 184353 184353 184353 184353 184353 184353 184353 184353 184353 184353 184353 184353 184353 184353 184353 184353 184353 184353 184353 184353 184353 184353 184353 184353 184353 184353 184353 184353 184353 184353 184353 184353 184353 184353 184353 184353 184353 184353 184353 184353 184353 184353 184353 184353 184353 184353 184353 184353 184353 184353 184353 184353 184353 184353 184353 184353 184353 184353 184353 184353 184353 184353 184353 184353 184353 184353 184353 184353 184353 184353 184353 184353 184353 184353 184353 184353 184353 184353 184353 184353 184353 184353 
0 0 0 0 0 0 0 0 0 0 0 0 0 0 0 0 0 0 0 81 81 81 81 1988 1989 9486 9486 12601 12601 30584 51044 65118 82239 93135 102455 105723 119298 119298 124551 124738 142672 142672 144757 153430 153507 153600 156835 157169 157169 157169 157169 157169 157169 157169 157169 157169 157169 157169 157169 157169 157169 157169 157169 157169 157169 157169 157169 157169 157169 157169 157169 157169 157169 157169 157169 157169 157169 157169 157169 157169 157169 157169 157169 157169 157169 157169 157169 157169 157169 157169 157169 157169 157169 157169 157169 157169 157169 157169 157169 157169 157169 157169 157169 157169 157169 157169 157169 157169 157169 157169 157169 157169 157169 157169 157169 157169 157169 157169 157169 157169 157169 157169 157169 157169 157169 157169 157169 157169 157169 157169 157169 157169 157169 157169 157169 157169 157169 157169 157169 157169 157169 157169 157169 157169 157169 157169 157169 157169 157169 157169 157169 157169 157169 157169 157169 157169 157169 157169 157169 157169 157169 157169 157169 157169 157169 157169 157169 157169 157169 157169 157169 157169 157169 157169 157169 157169 157169 157169 157169 157169 157169 157169 157169 157169 157169 157169 157169 157169 157169 157169 157169 157169 157169 157169 157169 157169 157169 157169 157169 157169 157169 
0 0 0 0 0 0 0 0 0 0 0 0 0 0 0 0 0 0 5314 10833 12892 12892 17218 17218 18679 51317 80987 95757 102186 111215 124224 129027 140505 141149 142486 142486 142616 142678 142678 142678 142678 142678 142678 142678 142678 142678 142678 142678 142678 142678 142678 142678 142678 142678 142678 142678 142678 142678 142678 142678 142678 142678 142678 142678 142678 142678 142678 142678 142678 142678 142678 142678 142678 142678 142678 142678 142678 142678 142678 142678 142678 142678 142678 142678 142678 142678 142678 142678 142678 142678 142678 142678 142678 142678 142678 142678 142678 142678 142678 142678 142678 142678 142678 142678 142678 142678 142678 142678 142678 142678 142678 142678 142678 142678 142678 142678 142678 142678 142678 142678 142678 142678 142678 142678 142678 142678 142678 142678 142678 142678 142678 142678 142678 142678 142678 142678 142678 142678 142678 142678 142678 142678 142678 142678 142678 142678 142678 142678 142678 142678 142678 142678 142678 142678 142678 142678 142678 142678 142678 142678 142678 142678 142678 142678 142678 142678 142678 142678 142678 142678 142678 142678 142678 142678 142678 142678 142678 142678 142678 142678 142678 142678 142678 142678 142678 142678 142678 142678 142678 142678 142678 142678 142678 142678 142678 142678 142678 142678 142678 142678 142678 
0 0 0 0 0 0 0 0 0 0 0 0 0 0 0 0 0 479 5009 5009 5009 5100 5102 18606 21662 22331 22924 22924 22924 27064 28041 43665 63912 81325 88316 94336 104545 122943 141114 152129 164043 164092 166686 167060 170627 187995 188078 190419 190609 192403 192772 193055 193126 193169 193241 193266 193266 193357 193357 193357 193357 193357 193357 193357 193357 193357 193357 193357 193357 193357 193357 193357 193357 193357 193357 193357 193357 193357 193357 193357 193357 193357 193357 193357 193357 193357 193357 193357 193357 193357 193357 193357 193357 193357 193357 193357 193357 193357 193357 193357 193357 193357 193357 193357 193357 193357 193357 193357 193357 193357 193357 193357 193357 193357 193357 193357 193357 193357 193357 193357 193357 193357 193357 193357 193357 193357 193357 193357 193357 193357 193357 193357 193357 193357 193357 193357 193357 193357 193357 193357 193357 193357 193357 193357 193357 193357 193357 193357 193357 193357 193357 193357 193357 193357 193357 193357 193357 193357 193357 193357 193357 193357 193357 193357 193357 193357 193357 193357 193357 193357 193357 193357 193357 193357 193357 193357 193357 193357 193357 193357 193357 193357 193357 193357 193357 193357 193357 193357 193357 193357 193357 193357 193357 193357 193357 193357 193357 193357 193357 193357 193357 
0 0 0 0 0 0 0 0 0 0 0 0 0 0 0 0 0 12592 12592 12592 16593 16786 16786 37680 78030 100871 125981 140178 144311 156851 185242 189715 191892 197131 197131 197131 197131 197131 197131 197131 197216 197216 197216 197216 197216 197216 197216 197216 197216 197216 197216 197216 197216 197216 197216 197216 197216 197216 197216 197216 197216 197216 197216 197216 197216 197216 197216 197216 197216 197216 197216 197216 197216 197216 197216 197216 197216 197216 197216 197216 197216 197216 197216 197216 197216 197216 197216 197216 197216 197216 197216 197216 197216 197216 197216 197216 197216 197216 197216 197216 197216 197216 197216 197216 197216 197216 197216 197216 197216 197216 197216 197216 197216 197216 197216 197216 197216 197216 197216 197216 197216 197216 197216 197216 197216 197216 197216 197216 197216 197216 197216 197216 197216 197216 197216 197216 197216 197216 197216 197216 197216 197216 197216 197216 197216 197216 197216 197216 197216 197216 197216 197216 197216 197216 197216 197216 197216 197216 197216 197216 197216 197216 197216 197216 197216 197216 197216 197216 197216 197216 197216 197216 197216 197216 197216 197216 197216 197216 197216 197216 197216 197216 197216 197216 197216 197216 197216 197216 197216 197216 197216 197216 197216 197216 197216 197216 197216 197216 197216 197216 197216 
0 0 0 0 0 0 0 0 0 0 0 0 0 0 0 0 0 13742 13829 16988 16988 21734 33388 46798 49793 49793 59078 85996 87385 109241 129436 138194 143628 145453 145885 149767 154403 154485 154485 154564 154564 154564 154564 154564 154564 154564 154649 154649 154649 154649 154649 154649 154649 154649 154649 154649 154649 154649 154649 154649 154649 154649 154649 154649 154649 154649 154649 154649 154649 154649 154649 154649 154649 154649 154649 154649 154649 154649 154649 154649 154649 154649 154649 154649 154649 154649 154649 154649 154649 154649 154649 154649 154649 154649 154649 154649 154649 154649 154649 154649 154649 154649 154649 154649 154649 154649 154649 154649 154649 154649 154649 154649 154649 154649 154649 154649 154649 154649 154649 154649 154649 154649 154649 154649 154649 154649 154649 154649 154649 154649 154649 154649 154649 154649 154649 154649 154649 154649 154649 154649 154649 154649 154649 154649 154649 154649 154649 154649 154649 154649 154649 154649 154649 154649 154649 154649 154649 154649 154649 154649 154649 154649 154649 154649 154649 154649 154649 154649 154649 154649 154649 154649 154649 154649 154649 154649 154649 154649 154649 154649 154649 154649 154649 154649 154649 154649 154649 154649 154649 154649 154649 154649 154649 154649 154649 154649 154649 154649 154649 154649 154649 
0 0 0 0 0 0 0 0 0 0 0 0 0 0 0 0 0 633 1109 3186 3186 9200 13104 23440 39950 45915 64124 69806 80434 114471 114471 126975 140235 146322 146896 151577 152075 152075 152075 152075 152158 152158 152158 152158 152158 152158 152158 152158 152158 152158 152158 152158 152158 152158 152158 152158 152158 152158 152158 152158 152158 152158 152158 152158 152158 152158 152158 152158 152158 152158 152158 152158 152158 152158 152158 152158 152158 152158 152158 152158 152158 152158 152158 152158 152158 152158 152158 152158 152158 152158 152158 152158 152158 152158 152158 152158 152158 152158 152158 152158 152158 152158 152158 152158 152158 152158 152158 152158 152158 152158 152158 152158 152158 152158 152158 152158 152158 152158 152158 152158 152158 152158 152158 152158 152158 152158 152158 152158 152158 152158 152158 152158 152158 152158 152158 152158 152158 152158 152158 152158 152158 152158 152158 152158 152158 152158 152158 152158 152158 152158 152158 152158 152158 152158 152158 152158 152158 152158 152158 152158 152158 152158 152158 152158 152158 152158 152158 152158 152158 152158 152158 152158 152158 152158 152158 152158 152158 152158 152158 152158 152158 152158 152158 152158 152158 152158 152158 152158 152158 152158 152158 152158 152158 152158 152158 152158 152158 152158 152158 152158 152158 
0 0 0 0 0 0 0 0 0 0 0 0 0 0 0 0 0 0 5383 5383 5473 5473 5656 10922 12653 14635 39194 44267 73177 79989 82486 99079 130661 140592 145387 147713 147801 147801 149201 149201 149201 149201 149443 149443 149443 149443 149443 149443 149443 149443 149443 149443 149443 149443 149443 149443 149443 149443 149443 149443 149443 149443 149443 149443 149443 149443 149443 149443 149443 149443 149443 149443 149443 149443 149443 149443 149443 149443 149443 149443 149443 149443 149443 149443 149443 149443 149443 149443 149443 149443 149443 149443 149443 149443 149443 149443 149443 149443 149443 149443 149443 149443 149443 149443 149443 149443 149443 149443 149443 149443 149443 149443 149443 149443 149443 149443 149443 149443 149443 149443 149443 149443 149443 149443 149443 149443 149443 149443 149443 149443 149443 149443 149443 149443 149443 149443 149443 149443 149443 149443 149443 149443 149443 149443 149443 149443 149443 149443 149443 149443 149443 149443 149443 149443 149443 149443 149443 149443 149443 149443 149443 149443 149443 149443 149443 149443 149443 149443 149443 149443 149443 149443 149443 149443 149443 149443 149443 149443 149443 149443 149443 149443 149443 149443 149443 149443 149443 149443 149443 149443 149443 149443 149443 149443 149443 149443 149443 149443 149443 149443 149443 
0 0 0 0 0 0 0 0 0 0 0 0 0 0 0 0 0 1738 2370 20406 20406 23828 34766 36749 73031 85388 94342 111798 116907 132053 156715 169247 197682 206538 207018 207943 211323 212311 212645 212645 212689 212689 212689 212689 212689 212689 212689 212777 212777 212777 212777 212777 212777 212777 212777 212777 212777 212777 212777 212777 212777 212777 212777 212777 212777 212777 212777 212777 212777 212777 212777 212777 212777 212777 212777 212777 212777 212777 212777 212777 212777 212777 212777 212777 212777 212777 212777 212777 212777 212777 212777 212777 212777 212777 212777 212777 212777 212777 212777 212777 212777 212777 212777 212777 212777 212777 212777 212777 212777 212777 212777 212777 212777 212777 212777 212777 212777 212777 212777 212777 212777 212777 212777 212777 212777 212777 212777 212777 212777 212777 212777 212777 212777 212777 212777 212777 212777 212777 212777 212777 212777 212777 212777 212777 212777 212777 212777 212777 212777 212777 212777 212777 212777 212777 212777 212777 212777 212777 212777 212777 212777 212777 212777 212777 212777 212777 212777 212777 212777 212777 212777 212777 212777 212777 212777 212777 212777 212777 212777 212777 212777 212777 212777 212777 212777 212777 212777 212777 212777 212777 212777 212777 212777 212777 212777 212777 212777 212777 212777 212777 212777 
0 0 0 0 0 0 0 0 0 0 0 0 0 0 0 0 89 89 89 2066 6765 6765 6765 14777 14777 23220 56886 60957 71174 88257 95742 98955 104943 119834 121526 123201 131787 134030 140627 143915 150334 150334 150334 150334 150334 150334 150334 150334 150334 150334 150334 150334 150334 150334 150334 150334 150334 150334 150334 150334 150334 150334 150334 150334 150334 150334 150334 150334 150334 150334 150334 150334 150334 150334 150334 150334 150334 150334 150334 150334 150334 150334 150334 150334 150334 150334 150334 150334 150334 150334 150334 150334 150334 150334 150334 150334 150334 150334 150334 150334 150334 150334 150334 150334 150334 150334 150334 150334 150334 150334 150334 150334 150334 150334 150334 150334 150334 150334 150334 150334 150334 150334 150334 150334 150334 150334 150334 150334 150334 150334 150334 150334 150334 150334 150334 150334 150334 150334 150334 150334 150334 150334 150334 150334 150334 150334 150334 150334 150334 150334 150334 150334 150334 150334 150334 150334 150334 150334 150334 150334 150334 150334 150334 150334 150334 150334 150334 150334 150334 150334 150334 150334 150334 150334 150334 150334 150334 150334 150334 150334 150334 150334 150334 150334 150334 150334 150334 150334 150334 150334 150334 150334 150334 150334 150334 150334 150334 150334 150334 150334 150334 
0 0 0 0 0 0 0 0 0 0 0 0 0 0 0 0 0 0 1378 1378 1378 5602 5738 14531 18175 18210 18210 22821 22997 24213 29147 80106 92623 110746 130631 140909 145756 151291 152097 164981 165054 177750 180491 180491 180491 180491 180491 180579 180579 180672 180672 180672 180672 180672 180672 180672 180672 180672 180672 180672 180672 180672 180672 180672 180672 180672 180672 180672 180672 180672 180672 180672 180672 180672 180672 180672 180672 180672 180672 180672 180672 180672 180672 180672 180672 180672 180672 180672 180672 180672 180672 180672 180672 180672 180672 180672 180672 180672 180672 180672 180672 180672 180672 180672 180672 180672 180672 180672 180672 180672 180672 180672 180672 180672 180672 180672 180672 180672 180672 180672 180672 180672 180672 180672 180672 180672 180672 180672 180672 180672 180672 180672 180672 180672 180672 180672 180672 180672 180672 180672 180672 180672 180672 180672 180672 180672 180672 180672 180672 180672 180672 180672 180672 180672 180672 180672 180672 180672 180672 180672 180672 180672 180672 180672 180672 180672 180672 180672 180672 180672 180672 180672 180672 180672 180672 180672 180672 180672 180672 180672 180672 180672 180672 180672 180672 180672 180672 180672 180672 180672 180672 180672 180672 180672 180672 180672 180672 180672 180672 180672 180672 
0 0 0 0 0 0 0 0 0 0 0 0 0 0 0 0 0 0 1292 1589 7660 11428 29133 34447 41043 60692 68989 117368 131876 147970 161020 183272 192964 196357 198319 207608 210602 213194 213194 214352 214352 214435 214712 215203 215203 215203 215203 215203 215203 215203 215203 215203 215203 215203 215203 215203 215203 215203 215203 215203 215203 215203 215203 215203 215203 215203 215203 215203 215203 215203 215203 215203 215203 215203 215203 215203 215203 215203 215203 215203 215203 215203 215203 215203 215203 215203 215203 215203 215203 215203 215203 215203 215203 215203 215203 215203 215203 215203 215203 215203 215203 215203 215203 215203 215203 215203 215203 215203 215203 215203 215203 215203 215203 215203 215203 215203 215203 215203 215203 215203 215203 215203 215203 215203 215203 215203 215203 215203 215203 215203 215203 215203 215203 215203 215203 215203 215203 215203 215203 215203 215203 215203 215203 215203 215203 215203 215203 215203 215203 215203 215203 215203 215203 215203 215203 215203 215203 215203 215203 215203 215203 215203 215203 215203 215203 215203 215203 215203 215203 215203 215203 215203 215203 215203 215203 215203 215203 215203 215203 215203 215203 215203 215203 215203 215203 215203 215203 215203 215203 215203 215203 215203 215203 215203 215203 215203 215203 215203 215203 215203 215203 
0 0 0 0 0 0 0 0 0 0 0 0 0 0 0 0 0 0 1174 1266 1266 1266 4518 6034 22969 31768 39946 52252 52252 57326 79545 103099 134287 156351 169175 169791 169885 171136 171409 171410 171504 171504 171504 171504 171550 171550 171550 171550 171550 171550 171550 171634 171634 171634 171634 171634 171634 171634 171634 171634 171634 171634 171634 171634 171634 171634 171634 171634 171634 171634 171634 171634 171634 171634 171634 171634 171634 171634 171634 171634 171634 171634 171634 171634 171634 171634 171634 171634 171634 171634 171634 171634 171634 171634 171634 171634 171634 171634 171634 171634 171634 171634 171634 171634 171634 171634 171634 171634 171634 171634 171634 171634 171634 171634 171634 171634 171634 171634 171634 171634 171634 171634 171634 171634 171634 171634 171634 171634 171634 171634 171634 171634 171634 171634 171634 171634 171634 171634 171634 171634 171634 171634 171634 171634 171634 171634 171634 171634 171634 171634 171634 171634 171634 171634 171634 171634 171634 171634 171634 171634 171634 171634 171634 171634 171634 171634 171634 171634 171634 171634 171634 171634 171634 171634 171634 171634 171634 171634 171634 171634 171634 171634 171634 171634 171634 171634 171634 171634 171634 171634 171634 171634 171634 171634 171634 171634 171634 171634 171634 171634 171634 
0 0 0 0 0 0 0 0 0 0 0 0 0 0 0 0 0 0 66 66 66 66 67 22571 22571 22648 33593 34570 37644 45137 52447 78324 105340 120643 141734 153074 176815 198635 199754 214282 217527 223283 224101 224101 224126 224793 225036 225036 225125 225125 225125 225717 225717 225717 225717 225717 225717 225717 225717 225717 225717 225717 225717 225717 225717 225717 225717 225717 225717 225717 225717 225717 225717 225717 225717 225717 225717 225717 225717 225717 225717 225717 225717 225717 225717 225717 225717 225717 225717 225717 225717 225717 225717 225717 225717 225717 225717 225717 225717 225717 225717 225717 225717 225717 225717 225717 225717 225717 225717 225717 225717 225717 225717 225717 225717 225717 225717 225717 225717 225717 225717 225717 225717 225717 225717 225717 225717 225717 225717 225717 225717 225717 225717 225717 225717 225717 225717 225717 225717 225717 225717 225717 225717 225717 225717 225717 225717 225717 225717 225717 225717 225717 225717 225717 225717 225717 225717 225717 225717 225717 225717 225717 225717 225717 225717 225717 225717 225717 225717 225717 225717 225717 225717 225717 225717 225717 225717 225717 225717 225717 225717 225717 225717 225717 225717 225717 225717 225717 225717 225717 225717 225717 225717 225717 225717 225717 225717 225717 225717 225717 225717 
0 0 0 0 0 0 0 0 0 0 0 0 0 0 0 0 0 0 1973 2451 6454 8968 10932 40585 44606 80995 92416 99446 118443 120280 127116 142706 144996 153770 164384 167478 167478 167478 167564 167564 167564 167564 168210 168210 168210 168210 168210 168210 168210 168210 168210 168210 168210 168210 168210 168210 168210 168210 168210 168210 168210 168210 168210 168210 168210 168210 168210 168210 168210 168210 168210 168210 168210 168210 168210 168210 168210 168210 168210 168210 168210 168210 168210 168210 168210 168210 168210 168210 168210 168210 168210 168210 168210 168210 168210 168210 168210 168210 168210 168210 168210 168210 168210 168210 168210 168210 168210 168210 168210 168210 168210 168210 168210 168210 168210 168210 168210 168210 168210 168210 168210 168210 168210 168210 168210 168210 168210 168210 168210 168210 168210 168210 168210 168210 168210 168210 168210 168210 168210 168210 168210 168210 168210 168210 168210 168210 168210 168210 168210 168210 168210 168210 168210 168210 168210 168210 168210 168210 168210 168210 168210 168210 168210 168210 168210 168210 168210 168210 168210 168210 168210 168210 168210 168210 168210 168210 168210 168210 168210 168210 168210 168210 168210 168210 168210 168210 168210 168210 168210 168210 168210 168210 168210 168210 168210 168210 168210 168210 168210 168210 168210 
0 0 0 0 0 0 0 0 0 0 0 0 0 0 0 0 0 0 0 0 320 16525 24521 30394 52356 74047 93114 93748 99260 119610 129067 155768 160218 161466 162750 166439 166629 170121 170121 170204 170256 174833 175008 175008 175008 175008 175008 175008 175008 175008 175008 175008 175008 175008 175008 175008 175008 175008 175008 175008 175008 175008 175008 175008 175008 175008 175008 175008 175008 175008 175008 175008 175008 175008 175008 175008 175008 175008 175008 175008 175008 175008 175008 175008 175008 175008 175008 175008 175008 175008 175008 175008 175008 175008 175008 175008 175008 175008 175008 175008 175008 175008 175008 175008 175008 175008 175008 175008 175008 175008 175008 175008 175008 175008 175008 175008 175008 175008 175008 175008 175008 175008 175008 175008 175008 175008 175008 175008 175008 175008 175008 175008 175008 175008 175008 175008 175008 175008 175008 175008 175008 175008 175008 175008 175008 175008 175008 175008 175008 175008 175008 175008 175008 175008 175008 175008 175008 175008 175008 175008 175008 175008 175008 175008 175008 175008 175008 175008 175008 175008 175008 175008 175008 175008 175008 175008 175008 175008 175008 175008 175008 175008 175008 175008 175008 175008 175008 175008 175008 175008 175008 175008 175008 175008 175008 175008 175008 175008 175008 175008 175008 
0 0 0 0 0 0 0 0 0 0 0 0 0 0 0 0 0 0 13257 21752 21752 30546 42938 55046 84160 98960 110268 129063 145979 152320 171124 179223 206303 218587 219030 220233 220233 220234 220234 220526 221021 223615 223615 223918 223918 223918 223918 223918 223918 223918 223918 223918 223918 223918 223918 223918 223918 223918 223918 223918 223918 223918 223918 223918 223918 223918 223918 223918 223918 223918 223918 223918 223918 223918 223918 223918 223918 223918 223918 223918 223918 223918 223918 223918 223918 223918 223918 223918 223918 223918 223918 223918 223918 223918 223918 223918 223918 223918 223918 223918 223918 223918 223918 223918 223918 223918 223918 223918 223918 223918 223918 223918 223918 223918 223918 223918 223918 223918 223918 223918 223918 223918 223918 223918 223918 223918 223918 223918 223918 223918 223918 223918 223918 223918 223918 223918 223918 223918 223918 223918 223918 223918 223918 223918 223918 223918 223918 223918 223918 223918 223918 223918 223918 223918 223918 223918 223918 223918 223918 223918 223918 223918 223918 223918 223918 223918 223918 223918 223918 223918 223918 223918 223918 223918 223918 223918 223918 223918 223918 223918 223918 223918 223918 223918 223918 223918 223918 223918 223918 223918 223918 223918 223918 223918 223918 223918 223918 223918 223918 223918 223918 
0 0 0 0 0 0 0 0 0 0 0 0 0 0 0 0 0 0 0 0 86 1725 1725 1726 2685 9791 9791 9846 9846 46128 80050 106882 132417 138649 148150 153808 170966 174959 179932 191626 195469 195489 195823 199612 202794 202794 202794 203237 203327 203669 203670 203863 203863 203863 203863 203863 203863 203863 203863 203863 203863 203863 203863 203863 203863 203863 203863 203863 203863 203863 203863 203863 203863 203863 203863 203863 203863 203863 203863 203863 203863 203863 203863 203863 203863 203863 203863 203863 203863 203863 203863 203863 203863 203863 203863 203863 203863 203863 203863 203863 203863 203863 203863 203863 203863 203863 203863 203863 203863 203863 203863 203863 203863 203863 203863 203863 203863 203863 203863 203863 203863 203863 203863 203863 203863 203863 203863 203863 203863 203863 203863 203863 203863 203863 203863 203863 203863 203863 203863 203863 203863 203863 203863 203863 203863 203863 203863 203863 203863 203863 203863 203863 203863 203863 203863 203863 203863 203863 203863 203863 203863 203863 203863 203863 203863 203863 203863 203863 203863 203863 203863 203863 203863 203863 203863 203863 203863 203863 203863 203863 203863 203863 203863 203863 203863 203863 203863 203863 203863 203863 203863 203863 203863 203863 203863 203863 203863 203863 203863 203863 203863 
0 0 0 0 0 0 0 0 0 0 0 0 0 0 0 0 0 639 639 2025 2025 2026 11755 23700 44667 51630 65338 75301 97114 123087 143570 167615 186164 201829 203193 204782 204873 206237 206289 206974 207036 207124 207124 207124 207124 207125 207125 207217 207217 207310 207310 207310 207310 207310 207310 207310 207310 207310 207310 207310 207310 207310 207310 207310 207310 207310 207310 207310 207310 207310 207310 207310 207310 207310 207310 207310 207310 207310 207310 207310 207310 207310 207310 207310 207310 207310 207310 207310 207310 207310 207310 207310 207310 207310 207310 207310 207310 207310 207310 207310 207310 207310 207310 207310 207310 207310 207310 207310 207310 207310 207310 207310 207310 207310 207310 207310 207310 207310 207310 207310 207310 207310 207310 207310 207310 207310 207310 207310 207310 207310 207310 207310 207310 207310 207310 207310 207310 207310 207310 207310 207310 207310 207310 207310 207310 207310 207310 207310 207310 207310 207310 207310 207310 207310 207310 207310 207310 207310 207310 207310 207310 207310 207310 207310 207310 207310 207310 207310 207310 207310 207310 207310 207310 207310 207310 207310 207310 207310 207310 207310 207310 207310 207310 207310 207310 207310 207310 207310 207310 207310 207310 207310 207310 207310 207310 207310 207310 207310 207310 207310 207310 
0 0 0 0 0 0 0 0 0 0 0 0 0 0 0 0 0 84 84 3553 16335 16404 16404 16404 24226 38898 53530 63329 65118 77690 86497 103733 122698 124122 128293 137284 146031 147424 160081 160133 160133 176871 176871 176871 176871 176871 176871 176871 176871 176871 176871 176871 176871 176871 176871 176871 176871 176871 176871 176871 176871 176871 176871 176871 176871 176871 176871 176871 176871 176871 176871 176871 176871 176871 176871 176871 176871 176871 176871 176871 176871 176871 176871 176871 176871 176871 176871 176871 176871 176871 176871 176871 176871 176871 176871 176871 176871 176871 176871 176871 176871 176871 176871 176871 176871 176871 176871 176871 176871 176871 176871 176871 176871 176871 176871 176871 176871 176871 176871 176871 176871 176871 176871 176871 176871 176871 176871 176871 176871 176871 176871 176871 176871 176871 176871 176871 176871 176871 176871 176871 176871 176871 176871 176871 176871 176871 176871 176871 176871 176871 176871 176871 176871 176871 176871 176871 176871 176871 176871 176871 176871 176871 176871 176871 176871 176871 176871 176871 176871 176871 176871 176871 176871 176871 176871 176871 176871 176871 176871 176871 176871 176871 176871 176871 176871 176871 176871 176871 176871 176871 176871 176871 176871 176871 176871 176871 176871 176871 176871 176871 176871 
0 0 0 0 0 0 0 0 0 0 0 0 0 0 0 0 0 91 91 91 1386 5382 6505 6505 11371 31559 39281 61361 93909 99980 103156 115010 123083 138925 144800 144800 152503 154139 154217 154709 156703 156703 156703 156703 156703 156703 156703 156703 156703 156703 156703 156703 156703 156703 156703 156703 156703 156703 156703 156703 156703 156703 156703 156703 156703 156703 156703 156703 156703 156703 156703 156703 156703 156703 156703 156703 156703 156703 156703 156703 156703 156703 156703 156703 156703 156703 156703 156703 156703 156703 156703 156703 156703 156703 156703 156703 156703 156703 156703 156703 156703 156703 156703 156703 156703 156703 156703 156703 156703 156703 156703 156703 156703 156703 156703 156703 156703 156703 156703 156703 156703 156703 156703 156703 156703 156703 156703 156703 156703 156703 156703 156703 156703 156703 156703 156703 156703 156703 156703 156703 156703 156703 156703 156703 156703 156703 156703 156703 156703 156703 156703 156703 156703 156703 156703 156703 156703 156703 156703 156703 156703 156703 156703 156703 156703 156703 156703 156703 156703 156703 156703 156703 156703 156703 156703 156703 156703 156703 156703 156703 156703 156703 156703 156703 156703 156703 156703 156703 156703 156703 156703 156703 156703 156703 156703 156703 156703 156703 156703 156703 156703 
0 0 0 0 0 0 0 0 0 0 0 0 0 0 0 0 0 0 1 738 2704 2707 2776 5300 22634 47830 65091 72472 76889 83845 85379 117233 145135 155951 170218 174117 179906 189452 189452 191246 192188 192430 192430 192430 192430 192430 192430 192522 192522 192522 193736 193736 193736 193736 193736 193736 193736 193736 193736 193736 193736 193736 193736 193736 193736 193736 193736 193736 193736 193736 193736 193736 193736 193736 193736 193736 193736 193736 193736 193736 193736 193736 193736 193736 193736 193736 193736 193736 193736 193736 193736 193736 193736 193736 193736 193736 193736 193736 193736 193736 193736 193736 193736 193736 193736 193736 193736 193736 193736 193736 193736 193736 193736 193736 193736 193736 193736 193736 193736 193736 193736 193736 193736 193736 193736 193736 193736 193736 193736 193736 193736 193736 193736 193736 193736 193736 193736 193736 193736 193736 193736 193736 193736 193736 193736 193736 193736 193736 193736 193736 193736 193736 193736 193736 193736 193736 193736 193736 193736 193736 193736 193736 193736 193736 193736 193736 193736 193736 193736 193736 193736 193736 193736 193736 193736 193736 193736 193736 193736 193736 193736 193736 193736 193736 193736 193736 193736 193736 193736 193736 193736 193736 193736 193736 193736 193736 193736 193736 193736 193736 193736 
0 0 0 0 0 0 0 0 0 0 0 0 0 0 0 0 0 0 82 7536 7536 9324 16728 43030 44365 65032 83759 104199 117884 138179 159863 163063 178614 183924 187508 187591 188579 188579 188822 188874 188966 188966 188966 188966 188969 188969 188969 188969 188969 188969 188969 188969 188969 188969 188969 188969 188969 188969 188969 188969 188969 188969 188969 188969 188969 188969 188969 188969 188969 188969 188969 188969 188969 188969 188969 188969 188969 188969 188969 188969 188969 188969 188969 188969 188969 188969 188969 188969 188969 188969 188969 188969 188969 188969 188969 188969 188969 188969 188969 188969 188969 188969 188969 188969 188969 188969 188969 188969 188969 188969 188969 188969 188969 188969 188969 188969 188969 188969 188969 188969 188969 188969 188969 188969 188969 188969 188969 188969 188969 188969 188969 188969 188969 188969 188969 188969 188969 188969 188969 188969 188969 188969 188969 188969 188969 188969 188969 188969 188969 188969 188969 188969 188969 188969 188969 188969 188969 188969 188969 188969 188969 188969 188969 188969 188969 188969 188969 188969 188969 188969 188969 188969 188969 188969 188969 188969 188969 188969 188969 188969 188969 188969 188969 188969 188969 188969 188969 188969 188969 188969 188969 188969 188969 188969 188969 188969 188969 188969 188969 188969 188969 
0 0 0 0 0 0 0 0 0 0 0 0 0 0 0 0 0 192 192 2173 2173 2173 6353 12279 12794 20171 20171 20171 20171 35138 45722 68724 73409 84087 105465 112722 124130 133509 149484 151515 157142 157142 157142 157142 157317 157317 157317 157317 157317 157317 157317 157317 157317 157317 157317 157317 157317 157317 157317 157317 157317 157317 157317 157317 157317 157317 157317 157317 157317 157317 157317 157317 157317 157317 157317 157317 157317 157317 157317 157317 157317 157317 157317 157317 157317 157317 157317 157317 157317 157317 157317 157317 157317 157317 157317 157317 157317 157317 157317 157317 157317 157317 157317 157317 157317 157317 157317 157317 157317 157317 157317 157317 157317 157317 157317 157317 157317 157317 157317 157317 157317 157317 157317 157317 157317 157317 157317 157317 157317 157317 157317 157317 157317 157317 157317 157317 157317 157317 157317 157317 157317 157317 157317 157317 157317 157317 157317 157317 157317 157317 157317 157317 157317 157317 157317 157317 157317 157317 157317 157317 157317 157317 157317 157317 157317 157317 157317 157317 157317 157317 157317 157317 157317 157317 157317 157317 157317 157317 157317 157317 157317 157317 157317 157317 157317 157317 157317 157317 157317 157317 157317 157317 157317 157317 157317 157317 157317 157317 157317 157317 157317 
0 0 0 0 0 0 0 0 0 0 0 0 0 0 0 0 0 120 120 563 8595 8595 9790 23148 42283 53638 91472 95674 135482 161469 176842 188256 188918 196017 202211 204490 207460 207686 207760 211006 211006 211006 211006 211006 211006 211006 211006 211006 211006 211006 211006 211006 211006 211006 211006 211006 211006 211006 211006 211006 211006 211006 211006 211006 211006 211006 211006 211006 211006 211006 211006 211006 211006 211006 211006 211006 211006 211006 211006 211006 211006 211006 211006 211006 211006 211006 211006 211006 211006 211006 211006 211006 211006 211006 211006 211006 211006 211006 211006 211006 211006 211006 211006 211006 211006 211006 211006 211006 211006 211006 211006 211006 211006 211006 211006 211006 211006 211006 211006 211006 211006 211006 211006 211006 211006 211006 211006 211006 211006 211006 211006 211006 211006 211006 211006 211006 211006 211006 211006 211006 211006 211006 211006 211006 211006 211006 211006 211006 211006 211006 211006 211006 211006 211006 211006 211006 211006 211006 211006 211006 211006 211006 211006 211006 211006 211006 211006 211006 211006 211006 211006 211006 211006 211006 211006 211006 211006 211006 211006 211006 211006 211006 211006 211006 211006 211006 211006 211006 211006 211006 211006 211006 211006 211006 211006 211006 211006 211006 211006 211006 211006 
0 0 0 0 0 0 0 0 0 0 0 0 0 0 0 0 0 2043 8720 8720 11315 12509 18271 37709 44439 55142 67513 74891 86321 100313 102350 127523 132558 134860 138036 140121 140513 140846 140846 140846 141087 141087 141087 141087 141087 141087 141087 141087 141087 141087 141087 141087 141087 141087 141087 141087 141087 141087 141087 141087 141087 141087 141087 141087 141087 141087 141087 141087 141087 141087 141087 141087 141087 141087 141087 141087 141087 141087 141087 141087 141087 141087 141087 141087 141087 141087 141087 141087 141087 141087 141087 141087 141087 141087 141087 141087 141087 141087 141087 141087 141087 141087 141087 141087 141087 141087 141087 141087 141087 141087 141087 141087 141087 141087 141087 141087 141087 141087 141087 141087 141087 141087 141087 141087 141087 141087 141087 141087 141087 141087 141087 141087 141087 141087 141087 141087 141087 141087 141087 141087 141087 141087 141087 141087 141087 141087 141087 141087 141087 141087 141087 141087 141087 141087 141087 141087 141087 141087 141087 141087 141087 141087 141087 141087 141087 141087 141087 141087 141087 141087 141087 141087 141087 141087 141087 141087 141087 141087 141087 141087 141087 141087 141087 141087 141087 141087 141087 141087 141087 141087 141087 141087 141087 141087 141087 141087 141087 141087 141087 141087 141087 
0 0 0 0 0 0 0 0 0 0 0 0 0 0 0 0 0 0 0 0 1 78 5769 5771 18429 50944 56173 74644 87203 102629 124220 171319 176513 190366 207826 216547 217016 217016 217965 218264 218357 218357 218357 218357 218357 218357 218357 218357 218357 218357 218357 218357 218357 218357 218357 218357 218357 218357 218357 218357 218357 218357 218357 218357 218357 218357 218357 218357 218357 218357 218357 218357 218357 218357 218357 218357 218357 218357 218357 218357 218357 218357 218357 218357 218357 218357 218357 218357 218357 218357 218357 218357 218357 218357 218357 218357 218357 218357 218357 218357 218357 218357 218357 218357 218357 218357 218357 218357 218357 218357 218357 218357 218357 218357 218357 218357 218357 218357 218357 218357 218357 218357 218357 218357 218357 218357 218357 218357 218357 218357 218357 218357 218357 218357 218357 218357 218357 218357 218357 218357 218357 218357 218357 218357 218357 218357 218357 218357 218357 218357 218357 218357 218357 218357 218357 218357 218357 218357 218357 218357 218357 218357 218357 218357 218357 218357 218357 218357 218357 218357 218357 218357 218357 218357 218357 218357 218357 218357 218357 218357 218357 218357 218357 218357 218357 218357 218357 218357 218357 218357 218357 218357 218357 218357 218357 218357 218357 218357 218357 218357 218357 
0 0 0 0 0 0 0 0 0 0 0 0 0 0 0 0 0 0 0 215 402 5900 26956 42693 59057 68619 88900 97474 104728 120270 135226 149800 197045 209592 221157 227337 227337 227428 227428 227501 227501 227501 227501 227501 227501 227501 227501 227501 227501 227501 227501 227501 227501 227501 227501 227501 227501 227501 227501 227501 227501 227501 227501 227501 227501 227501 227501 227501 227501 227501 227501 227501 227501 227501 227501 227501 227501 227501 227501 227501 227501 227501 227501 227501 227501 227501 227501 227501 227501 227501 227501 227501 227501 227501 227501 227501 227501 227501 227501 227501 227501 227501 227501 227501 227501 227501 227501 227501 227501 227501 227501 227501 227501 227501 227501 227501 227501 227501 227501 227501 227501 227501 227501 227501 227501 227501 227501 227501 227501 227501 227501 227501 227501 227501 227501 227501 227501 227501 227501 227501 227501 227501 227501 227501 227501 227501 227501 227501 227501 227501 227501 227501 227501 227501 227501 227501 227501 227501 227501 227501 227501 227501 227501 227501 227501 227501 227501 227501 227501 227501 227501 227501 227501 227501 227501 227501 227501 227501 227501 227501 227501 227501 227501 227501 227501 227501 227501 227501 227501 227501 227501 227501 227501 227501 227501 227501 227501 227501 227501 227501 227501 
0 0 0 0 0 0 0 0 0 0 0 0 0 0 0 0 0 0 0 6369 6570 6570 9223 18132 18134 35609 35701 37838 47654 83219 104254 115748 120415 131258 138648 138811 138987 142981 143465 143908 143908 143908 143908 143908 143908 143998 143998 143998 143998 143998 143998 143998 143998 143998 143998 143998 143998 143998 143998 143998 143998 143998 143998 143998 143998 143998 143998 143998 143998 143998 143998 143998 143998 143998 143998 143998 143998 143998 143998 143998 143998 143998 143998 143998 143998 143998 143998 143998 143998 143998 143998 143998 143998 143998 143998 143998 143998 143998 143998 143998 143998 143998 143998 143998 143998 143998 143998 143998 143998 143998 143998 143998 143998 143998 143998 143998 143998 143998 143998 143998 143998 143998 143998 143998 143998 143998 143998 143998 143998 143998 143998 143998 143998 143998 143998 143998 143998 143998 143998 143998 143998 143998 143998 143998 143998 143998 143998 143998 143998 143998 143998 143998 143998 143998 143998 143998 143998 143998 143998 143998 143998 143998 143998 143998 143998 143998 143998 143998 143998 143998 143998 143998 143998 143998 143998 143998 143998 143998 143998 143998 143998 143998 143998 143998 143998 143998 143998 143998 143998 143998 143998 143998 143998 143998 143998 143998 143998 143998 143998 143998 143998 
0 0 0 0 0 0 0 0 0 0 0 0 0 0 0 0 0 81 2048 2048 2048 2048 16543 21727 44487 46035 58264 58264 66261 80756 91066 104962 138522 156182 167200 175775 185636 196712 196712 206202 206202 206239 209259 209259 209852 209852 209852 209985 209985 210220 210220 210220 210220 210271 210271 210271 210271 210271 210271 210271 210271 210271 210271 210271 210271 210271 210271 210271 210271 210271 210271 210271 210271 210271 210271 210271 210271 210271 210271 210271 210271 210271 210271 210271 210271 210271 210271 210271 210271 210271 210271 210271 210271 210271 210271 210271 210271 210271 210271 210271 210271 210271 210271 210271 210271 210271 210271 210271 210271 210271 210271 210271 210271 210271 210271 210271 210271 210271 210271 210271 210271 210271 210271 210271 210271 210271 210271 210271 210271 210271 210271 210271 210271 210271 210271 210271 210271 210271 210271 210271 210271 210271 210271 210271 210271 210271 210271 210271 210271 210271 210271 210271 210271 210271 210271 210271 210271 210271 210271 210271 210271 210271 210271 210271 210271 210271 210271 210271 210271 210271 210271 210271 210271 210271 210271 210271 210271 210271 210271 210271 210271 210271 210271 210271 210271 210271 210271 210271 210271 210271 210271 210271 210271 210271 210271 210271 210271 210271 210271 210271 210271 
0 0 0 0 0 0 0 0 0 0 0 0 0 0 0 0 0 0 4792 9991 9991 10722 15399 20596 39792 39792 54083 54083 60226 93875 111603 119121 123076 128708 136631 138900 141971 142064 142064 142064 142064 142064 142064 142064 142064 142064 142064 142064 142064 142064 142064 142064 142064 142064 142064 142064 142064 142064 142064 142064 142064 142064 142064 142064 142064 142064 142064 142064 142064 142064 142064 142064 142064 142064 142064 142064 142064 142064 142064 142064 142064 142064 142064 142064 142064 142064 142064 142064 142064 142064 142064 142064 142064 142064 142064 142064 142064 142064 142064 142064 142064 142064 142064 142064 142064 142064 142064 142064 142064 142064 142064 142064 142064 142064 142064 142064 142064 142064 142064 142064 142064 142064 142064 142064 142064 142064 142064 142064 142064 142064 142064 142064 142064 142064 142064 142064 142064 142064 142064 142064 142064 142064 142064 142064 142064 142064 142064 142064 142064 142064 142064 142064 142064 142064 142064 142064 142064 142064 142064 142064 142064 142064 142064 142064 142064 142064 142064 142064 142064 142064 142064 142064 142064 142064 142064 142064 142064 142064 142064 142064 142064 142064 142064 142064 142064 142064 142064 142064 142064 142064 142064 142064 142064 142064 142064 142064 142064 142064 142064 142064 142064 
0 0 0 0 0 0 0 0 0 0 0 0 0 0 0 0 0 0 205 205 464 1659 2298 13870 39479 52594 74615 103955 110234 140795 158730 174654 186148 192508 195949 196042 196554 196554 202049 202714 202714 202714 202714 202714 202714 202714 202714 202714 202714 202714 202714 202714 202714 202714 202714 202714 202714 202714 202714 202714 202714 202714 202714 202714 202714 202714 202714 202714 202714 202714 202714 202714 202714 202714 202714 202714 202714 202714 202714 202714 202714 202714 202714 202714 202714 202714 202714 202714 202714 202714 202714 202714 202714 202714 202714 202714 202714 202714 202714 202714 202714 202714 202714 202714 202714 202714 202714 202714 202714 202714 202714 202714 202714 202714 202714 202714 202714 202714 202714 202714 202714 202714 202714 202714 202714 202714 202714 202714 202714 202714 202714 202714 202714 202714 202714 202714 202714 202714 202714 202714 202714 202714 202714 202714 202714 202714 202714 202714 202714 202714 202714 202714 202714 202714 202714 202714 202714 202714 202714 202714 202714 202714 202714 202714 202714 202714 202714 202714 202714 202714 202714 202714 202714 202714 202714 202714 202714 202714 202714 202714 202714 202714 202714 202714 202714 202714 202714 202714 202714 202714 202714 202714 202714 202714 202714 202714 202714 202714 202714 202714 202714 
0 0 0 0 0 0 0 0 0 0 0 0 0 0 0 0 0 2296 2296 2296 2536 7917 9213 17470 17470 41136 44459 47286 54681 54681 76413 90487 98839 105335 107328 108074 108266 108350 108350 112343 112343 112343 112343 112343 112343 112343 112343 112343 112343 112343 112343 112343 112343 112343 112343 112343 112343 112343 112343 112343 112343 112343 112343 112343 112343 112343 112343 112343 112343 112343 112343 112343 112343 112343 112343 112343 112343 112343 112343 112343 112343 112343 112343 112343 112343 112343 112343 112343 112343 112343 112343 112343 112343 112343 112343 112343 112343 112343 112343 112343 112343 112343 112343 112343 112343 112343 112343 112343 112343 112343 112343 112343 112343 112343 112343 112343 112343 112343 112343 112343 112343 112343 112343 112343 112343 112343 112343 112343 112343 112343 112343 112343 112343 112343 112343 112343 112343 112343 112343 112343 112343 112343 112343 112343 112343 112343 112343 112343 112343 112343 112343 112343 112343 112343 112343 112343 112343 112343 112343 112343 112343 112343 112343 112343 112343 112343 112343 112343 112343 112343 112343 112343 112343 112343 112343 112343 112343 112343 112343 112343 112343 112343 112343 112343 112343 112343 112343 112343 112343 112343 112343 112343 112343 112343 112343 112343 112343 112343 112343 112343 112343 
0 0 0 0 0 0 0 0 0 0 0 0 0 0 0 0 0 0 0 1983 4762 4896 13789 18901 24578 24580 51680 63360 70441 92250 105333 130927 163970 177888 183491 186185 191769 191863 192033 193527 193701 194675 198406 198488 198488 198488 198488 198488 198488 199195 199195 199195 199448 199536 199536 199536 199536 199536 199536 199536 199536 199536 199536 199536 199536 199536 199536 199536 199536 199536 199536 199536 199536 199536 199536 199536 199536 199536 199536 199536 199536 199536 199536 199536 199536 199536 199536 199536 199536 199536 199536 199536 199536 199536 199536 199536 199536 199536 199536 199536 199536 199536 199536 199536 199536 199536 199536 199536 199536 199536 199536 199536 199536 199536 199536 199536 199536 199536 199536 199536 199536 199536 199536 199536 199536 199536 199536 199536 199536 199536 199536 199536 199536 199536 199536 199536 199536 199536 199536 199536 199536 199536 199536 199536 199536 199536 199536 199536 199536 199536 199536 199536 199536 199536 199536 199536 199536 199536 199536 199536 199536 199536 199536 199536 199536 199536 199536 199536 199536 199536 199536 199536 199536 199536 199536 199536 199536 199536 199536 199536 199536 199536 199536 199536 199536 199536 199536 199536 199536 199536 199536 199536 199536 199536 199536 199536 199536 199536 199536 199536 199536 
0 0 0 0 0 0 0 0 0 0 0 0 0 0 0 0 0 0 0 60 3292 3292 3292 17815 25352 34291 47587 52566 73937 86984 97956 112669 128526 137259 148600 164231 164952 164952 166745 173377 173377 173955 173955 173955 173955 173955 173955 173955 173955 173955 173955 173955 173955 173955 173955 173955 173955 173955 173955 173955 173955 173955 173955 173955 173955 173955 173955 173955 173955 173955 173955 173955 173955 173955 173955 173955 173955 173955 173955 173955 173955 173955 173955 173955 173955 173955 173955 173955 173955 173955 173955 173955 173955 173955 173955 173955 173955 173955 173955 173955 173955 173955 173955 173955 173955 173955 173955 173955 173955 173955 173955 173955 173955 173955 173955 173955 173955 173955 173955 173955 173955 173955 173955 173955 173955 173955 173955 173955 173955 173955 173955 173955 173955 173955 173955 173955 173955 173955 173955 173955 173955 173955 173955 173955 173955 173955 173955 173955 173955 173955 173955 173955 173955 173955 173955 173955 173955 173955 173955 173955 173955 173955 173955 173955 173955 173955 173955 173955 173955 173955 173955 173955 173955 173955 173955 173955 173955 173955 173955 173955 173955 173955 173955 173955 173955 173955 173955 173955 173955 173955 173955 173955 173955 173955 173955 173955 173955 173955 173955 173955 173955 
0 0 0 0 0 0 0 0 0 0 0 0 0 0 0 0 0 0 4786 9028 9116 9116 9116 16301 16301 16301 29526 29896 31675 46889 63196 80989 111237 127125 141061 146974 158593 161089 182368 188107 189265 194759 199139 213621 214183 214183 214183 214269 214269 214269 214269 214269 214269 214269 214269 214269 214269 214269 214269 214269 214269 214269 214269 214269 214269 214269 214269 214269 214269 214269 214269 214269 214269 214269 214269 214269 214269 214269 214269 214269 214269 214269 214269 214269 214269 214269 214269 214269 214269 214269 214269 214269 214269 214269 214269 214269 214269 214269 214269 214269 214269 214269 214269 214269 214269 214269 214269 214269 214269 214269 214269 214269 214269 214269 214269 214269 214269 214269 214269 214269 214269 214269 214269 214269 214269 214269 214269 214269 214269 214269 214269 214269 214269 214269 214269 214269 214269 214269 214269 214269 214269 214269 214269 214269 214269 214269 214269 214269 214269 214269 214269 214269 214269 214269 214269 214269 214269 214269 214269 214269 214269 214269 214269 214269 214269 214269 214269 214269 214269 214269 214269 214269 214269 214269 214269 214269 214269 214269 214269 214269 214269 214269 214269 214269 214269 214269 214269 214269 214269 214269 214269 214269 214269 214269 214269 214269 214269 214269 214269 214269 214269
[truncated: 249,846 more chars]
