# Supplementary material for: Impact of truck contamination and information sharing on foot-and-mouth disease spreading in beef cattle production systems
Source: PLoS One. 2020 Oct 16;15(10):e0240819. doi: 10.1371/journal.pone.0240819 (PMC7567383; doi:10.1371/journal.pone.0240819)
Supplement: S1 Data — (ZIP) [file pone.0240819.s001.zip › FMD ABM data/scenario analysis/scenario7_D&IN_B/scatt.txt]

291267 289936 288611 287666 286742 285792 286209 286679 285307 284356 283455 283439 283529 286121 287038 284962 281731 274801 271515 270863 270111 263339 249054 234220 213321 200735 193058 174259 153201 143823 131691 121599 117512 115532 115275 115259 114842 113361 110198 109724 109730 109752 109758 109758 109758 109758 109758 109764 109764 109764 109764 109776 109776 109776 109776 109776 109782 109782 109782 109788 109788 109788 109794 109794 109794 109794 109794 109794 109794 109794 109794 109794 109794 109794 109794 109794 109794 109794 109794 109794 109794 109794 109794 109806 109806 109806 109806 109806 109806 109806 109806 109806 109806 109806 109806 109806 109806 109806 109812 109812 109812 109812 109812 109812 109812 109812 109812 109812 109812 109812 109812 109812 109812 109812 109818 109818 109818 109818 109818 109830 109830 109830 109830 109830 109830 109830 109830 109830 109830 109830 109830 109831 109831 109831 109831 109831 109831 109837 109838 109838 109839 109839 109840 109841 109841 109841 109841 109841 109841 109841 109841 109841 109841 109841 109841 109841 109841 109841 109841 109841 109841 109841 109841 109841 109841 109841 109841 109841 109841 109841 109843 109843 109843 109843 109843 109843 109843 109844 109844 109844 109844 109845 109845 109845 109847 109848 109849 109849 109849 109851 109851 109852 109853 109854 109857 109860 109864 109864 109876 109880 109890 
291267 289889 288463 287360 286461 285692 286931 287701 286354 285601 285041 284451 283701 285078 285723 282351 278234 275088 272216 271409 272880 273946 271105 265003 251206 241623 235900 219344 201409 196965 194359 192976 191169 183270 169605 154682 139817 127878 121333 119852 118333 117649 117350 116363 114964 112936 109494 109277 109283 109283 109283 109289 109289 109306 109315 109299 109250 109240 109246 109246 109246 109246 109252 109252 109252 109252 109258 109264 109264 109270 109270 109270 109270 109270 109270 109270 109270 109270 109270 109270 109270 109270 109270 109270 109270 109270 109270 109282 109282 109282 109282 109282 109282 109282 109282 109282 109282 109282 109282 109282 109282 109282 109282 109282 109282 109282 109282 109282 109282 109282 109282 109282 109282 109282 109282 109282 109282 109282 109282 109282 109282 109282 109282 109282 109282 109282 109282 109282 109282 109282 109282 109282 109282 109288 109288 109288 109288 109288 109288 109288 109289 109289 109289 109289 109289 109289 109290 109291 109291 109293 109293 109293 109293 109293 109293 109293 109293 109293 109293 109295 109295 109295 109295 109295 109295 109295 109295 109295 109295 109295 109296 109297 109298 109298 109298 109299 109299 109299 109299 109299 109299 109299 109300 109300 109302 109302 109302 109302 109303 109305 109305 109309 109309 109313 109315 109317 109321 109321 109330 109339 109347 
291267 289924 288514 287211 286778 285949 286951 287673 286228 285153 284948 283832 283453 284638 285596 281986 273023 260392 254491 247258 242149 235155 214918 188718 161713 151392 139770 117500 98746 82895 74486 71009 68431 67752 67759 67797 67729 67660 67638 67590 67585 67585 67585 67585 67585 67585 67585 67585 67585 67585 67585 67585 67591 67591 67591 67597 67597 67597 67597 67597 67609 67609 67609 67609 67609 67609 67609 67609 67609 67609 67609 67609 67615 67615 67615 67615 67615 67615 67615 67615 67615 67615 67615 67615 67615 67615 67615 67615 67615 67615 67615 67615 67615 67615 67615 67621 67621 67621 67621 67621 67621 67621 67621 67621 67621 67621 67621 67621 67621 67621 67621 67621 67621 67621 67621 67621 67621 67621 67621 67621 67621 67621 67621 67621 67621 67621 67621 67621 67621 67621 67621 67621 67621 67622 67622 67622 67622 67622 67628 67629 67629 67629 67629 67629 67629 67629 67630 67630 67630 67632 67632 67632 67632 67632 67632 67632 67633 67633 67634 67635 67636 67636 67636 67636 67636 67636 67636 67636 67636 67636 67636 67636 67636 67637 67638 67638 67638 67639 67639 67639 67640 67641 67641 67641 67641 67642 67642 67644 67644 67644 67644 67645 67646 67649 67652 67655 67663 67663 67672 67683 67694 
291267 289827 288492 287500 286483 285534 286821 287875 286395 285627 284963 284389 283700 284688 285921 283687 280172 273559 266320 256785 258628 257169 247695 228728 207027 200679 196164 183854 161353 144420 129611 117723 114569 113964 113226 112713 110705 107121 106594 106585 106574 106574 106598 106598 106598 106598 106598 106604 106610 106622 106622 106622 106622 106622 106622 106622 106622 106622 106628 106628 106628 106628 106634 106640 106640 106640 106640 106640 106640 106646 106646 106646 106646 106646 106646 106646 106646 106646 106646 106646 106646 106646 106646 106646 106646 106646 106646 106646 106646 106646 106646 106646 106646 106646 106646 106646 106646 106646 106646 106646 106652 106652 106652 106652 106652 106652 106652 106652 106652 106652 106652 106652 106652 106652 106652 106652 106652 106652 106652 106652 106652 106652 106652 106652 106652 106652 106652 106652 106652 106652 106652 106652 106652 106652 106652 106652 106653 106653 106653 106654 106654 106654 106654 106654 106654 106654 106654 106654 106654 106654 106654 106654 106654 106654 106654 106654 106654 106654 106654 106655 106655 106656 106656 106657 106658 106658 106658 106658 106659 106659 106660 106661 106661 106663 106664 106664 106664 106664 106665 106665 106665 106665 106666 106666 106666 106666 106666 106668 106669 106669 106669 106674 106674 106679 106682 106685 106691 106691 106706 106716 106728 
291267 289850 288435 287361 286137 285389 287081 288263 286821 285887 284906 284996 284090 285423 286564 284542 282401 281246 277739 273420 269000 252679 217772 183881 164967 158203 146717 128049 112013 100995 94985 91575 90202 89784 89383 89140 89034 89038 89038 89008 88972 88970 88976 88976 88976 88976 88976 88982 88994 88994 88994 88994 88994 89000 89000 89000 89000 89000 89000 89006 89012 89012 89012 89018 89018 89018 89018 89018 89024 89024 89030 89030 89030 89030 89030 89030 89030 89030 89030 89030 89030 89030 89030 89030 89030 89030 89030 89030 89030 89030 89030 89030 89030 89030 89030 89030 89030 89036 89036 89036 89036 89036 89036 89036 89036 89036 89036 89036 89036 89036 89036 89036 89036 89036 89036 89036 89042 89042 89042 89048 89048 89048 89048 89048 89048 89048 89048 89048 89048 89048 89048 89048 89048 89048 89048 89048 89048 89048 89048 89048 89048 89048 89049 89049 89049 89049 89049 89049 89049 89049 89049 89049 89050 89050 89050 89050 89050 89050 89051 89052 89052 89052 89052 89052 89052 89052 89052 89052 89053 89053 89054 89054 89054 89054 89054 89054 89054 89055 89055 89055 89055 89056 89057 89057 89057 89058 89059 89061 89061 89062 89062 89065 89066 89069 89074 89078 89084 89084 89096 89104 89106 
291267 289859 288496 287178 286548 285818 286703 287641 286216 285160 284239 283424 283038 285346 286632 283972 279347 274479 271271 269834 270017 265979 255690 237513 214629 199170 195869 188260 170541 154541 150986 151102 151107 151163 151217 151249 151249 151249 151249 151255 151267 151273 151273 151273 151273 151273 151273 151279 151279 151279 151279 151285 151285 151285 151285 151285 151285 151285 151285 151285 151285 151285 151285 151285 151285 151285 151285 151285 151291 151291 151291 151291 151291 151291 151291 151291 151291 151291 151291 151291 151291 151291 151291 151291 151291 151291 151291 151291 151291 151291 151291 151291 151291 151291 151291 151291 151291 151291 151291 151291 151291 151291 151291 151291 151291 151291 151291 151291 151291 151291 151291 151291 151291 151291 151291 151291 151291 151291 151297 151297 151297 151297 151297 151297 151297 151297 151297 151297 151297 151297 151297 151297 151297 151297 151297 151297 151297 151297 151297 151297 151297 151297 151297 151298 151298 151298 151298 151298 151298 151302 151303 151304 151304 151304 151304 151304 151304 151304 151305 151305 151305 151305 151305 151307 151308 151308 151308 151308 151308 151308 151310 151311 151311 151311 151312 151312 151312 151312 151312 151312 151313 151313 151314 151314 151315 151315 151315 151317 151319 151320 151320 151321 151323 151324 151326 151330 151333 151333 151342 151351 151355 
291267 289763 288431 287376 286310 285505 287239 287833 286378 285239 284534 283672 283608 285262 286297 284323 281101 274859 270439 268744 265225 254199 227958 198101 185499 180792 175438 160619 133010 101540 89733 85795 83500 80595 79821 79624 79203 78746 78528 78477 78475 78487 78487 78487 78486 78498 78510 78522 78528 78540 78540 78540 78540 78540 78546 78552 78558 78558 78558 78564 78564 78564 78564 78564 78564 78570 78570 78570 78582 78582 78582 78582 78588 78588 78588 78588 78588 78588 78588 78588 78588 78588 78588 78588 78588 78588 78588 78588 78588 78588 78588 78588 78588 78588 78588 78594 78594 78594 78594 78594 78594 78594 78594 78594 78594 78594 78594 78594 78594 78594 78594 78594 78594 78594 78594 78594 78594 78594 78594 78594 78594 78594 78594 78594 78594 78594 78594 78594 78594 78594 78594 78594 78594 78595 78595 78595 78595 78595 78595 78595 78595 78595 78595 78595 78595 78595 78595 78595 78595 78595 78595 78596 78597 78603 78603 78603 78603 78603 78603 78603 78603 78603 78603 78603 78603 78603 78603 78604 78604 78604 78604 78604 78604 78604 78605 78605 78605 78607 78607 78607 78607 78607 78608 78608 78608 78608 78608 78608 78609 78611 78611 78615 78619 78621 78626 78630 78635 78635 78650 78654 78660 
291267 289846 288543 287197 286119 284921 286527 287945 286565 286170 285772 285196 283762 284243 285062 280905 274519 271485 268812 262537 258139 252446 238465 219486 198532 188278 185626 181286 174997 158103 139629 129647 127368 126871 126860 126968 126968 126974 126974 126986 126992 126998 127004 127004 127004 127004 127004 127004 127004 127004 127004 127010 127010 127010 127022 127022 127022 127022 127022 127022 127022 127022 127022 127022 127022 127022 127022 127022 127022 127022 127022 127022 127022 127022 127022 127022 127022 127022 127022 127022 127022 127022 127022 127022 127028 127028 127028 127028 127028 127028 127028 127034 127034 127034 127034 127040 127040 127040 127040 127040 127040 127040 127040 127040 127040 127046 127046 127046 127046 127046 127046 127046 127046 127046 127046 127046 127046 127046 127046 127046 127046 127046 127046 127046 127046 127046 127046 127046 127046 127046 127046 127046 127046 127046 127046 127046 127046 127046 127052 127052 127052 127052 127053 127053 127054 127054 127055 127055 127055 127055 127056 127056 127056 127056 127056 127056 127056 127056 127056 127057 127057 127057 127057 127058 127058 127058 127059 127059 127059 127059 127059 127059 127060 127060 127066 127066 127066 127068 127069 127069 127069 127069 127069 127069 127069 127069 127069 127070 127071 127071 127071 127071 127074 127075 127076 127080 127084 127084 127097 127101 127109 
291267 289921 288612 287459 286481 285534 286069 287249 285821 284721 284380 284529 284154 284790 285562 281346 271809 263380 261702 261464 261685 256637 239340 216313 192047 179570 171848 162552 156620 153582 150212 144548 137217 135471 134778 133148 128001 123604 122337 122210 122216 122222 122222 122222 122222 122228 122228 122228 122228 122228 122228 122228 122228 122228 122228 122228 122228 122228 122228 122228 122228 122228 122228 122228 122228 122228 122228 122228 122228 122228 122228 122228 122228 122228 122228 122228 122228 122228 122228 122228 122228 122228 122228 122228 122228 122228 122228 122228 122228 122228 122228 122228 122228 122228 122228 122228 122228 122228 122228 122228 122228 122228 122228 122228 122228 122228 122228 122228 122228 122228 122228 122234 122234 122234 122234 122234 122234 122234 122234 122234 122234 122234 122234 122234 122234 122234 122234 122234 122234 122234 122234 122234 122234 122234 122234 122235 122235 122235 122235 122235 122235 122235 122235 122235 122236 122237 122237 122237 122237 122237 122237 122237 122237 122237 122237 122237 122237 122237 122237 122237 122237 122238 122238 122238 122239 122239 122240 122240 122240 122240 122247 122247 122248 122248 122248 122249 122249 122249 122251 122251 122253 122253 122255 122255 122255 122255 122255 122257 122260 122262 122262 122265 122265 122267 122268 122274 122279 122279 122289 122294 122302 
291267 289752 288474 287459 286751 285963 286357 287077 285651 285113 284379 283849 283558 284337 286072 281714 275750 271612 268379 265992 264540 255356 233691 212444 196095 191764 188271 173444 145672 125465 116543 115311 113559 112258 111976 111802 111778 111723 111724 111724 111730 111736 111742 111742 111748 111748 111748 111748 111748 111748 111748 111748 111748 111748 111748 111748 111748 111748 111748 111748 111748 111748 111766 111772 111772 111772 111772 111772 111772 111772 111772 111772 111772 111772 111772 111772 111772 111772 111772 111772 111772 111772 111772 111772 111772 111772 111772 111772 111772 111772 111772 111772 111772 111772 111772 111772 111772 111772 111772 111772 111772 111772 111772 111772 111772 111772 111772 111772 111778 111778 111778 111778 111778 111778 111778 111778 111778 111778 111778 111778 111778 111778 111778 111778 111778 111778 111778 111778 111778 111778 111778 111778 111778 111778 111778 111778 111778 111778 111778 111778 111778 111778 111778 111778 111778 111778 111784 111784 111784 111785 111786 111786 111786 111786 111786 111786 111786 111786 111786 111787 111787 111787 111787 111787 111787 111787 111788 111790 111790 111790 111791 111797 111797 111798 111798 111798 111798 111798 111798 111798 111798 111798 111798 111798 111798 111798 111798 111798 111799 111799 111799 111801 111804 111806 111811 111814 111816 111816 111828 111834 111844 
291267 289874 288576 287257 286734 285804 286771 287161 285779 284862 283860 283031 283356 284742 286593 284968 283208 280183 277277 275410 273773 263002 241794 226001 221117 218436 214405 196868 174678 165331 161875 159519 158696 157454 156256 153582 151005 149341 149181 149186 149187 149179 149121 149116 149116 149122 149122 149122 149122 149122 149122 149122 149122 149122 149122 149122 149122 149122 149128 149128 149134 149134 149134 149134 149134 149134 149134 149134 149134 149146 149146 149146 149146 149146 149152 149158 149158 149158 149158 149158 149158 149158 149158 149158 149158 149158 149158 149158 149158 149158 149158 149158 149158 149158 149158 149158 149158 149158 149164 149164 149170 149170 149170 149170 149170 149170 149170 149170 149170 149170 149170 149170 149170 149170 149170 149170 149170 149170 149170 149170 149170 149170 149170 149170 149170 149170 149170 149170 149176 149176 149176 149176 149176 149176 149176 149177 149177 149177 149177 149177 149178 149178 149178 149184 149184 149184 149186 149186 149186 149186 149186 149186 149187 149193 149193 149193 149193 149193 149193 149193 149194 149194 149194 149195 149195 149195 149195 149195 149195 149195 149195 149195 149196 149196 149196 149197 149197 149198 149198 149199 149199 149199 149199 149199 149201 149201 149201 149202 149202 149204 149204 149207 149210 149213 149216 149218 149223 149223 149231 149239 149257 
291267 289841 288367 287312 286332 286424 287513 287873 286518 285234 284475 284294 283598 285014 284511 278304 271704 258438 249807 246833 236915 219990 198843 182161 169314 160399 152783 142026 122820 104321 98800 95385 92075 87867 85964 85972 85919 85919 85925 85925 85915 85881 85712 85467 85290 85198 85197 85203 85203 85203 85203 85203 85203 85215 85215 85215 85215 85215 85215 85215 85215 85215 85221 85221 85221 85221 85221 85221 85227 85227 85227 85227 85227 85233 85233 85233 85233 85239 85239 85239 85239 85239 85239 85239 85239 85239 85239 85239 85239 85239 85239 85239 85239 85239 85239 85239 85239 85245 85245 85245 85245 85245 85245 85245 85245 85245 85245 85245 85245 85245 85245 85245 85251 85251 85251 85251 85251 85251 85251 85251 85251 85251 85251 85257 85257 85257 85257 85257 85257 85257 85257 85257 85257 85257 85257 85257 85257 85257 85257 85258 85258 85258 85259 85259 85260 85260 85260 85260 85260 85260 85260 85260 85260 85260 85260 85260 85261 85261 85262 85262 85262 85263 85263 85263 85265 85265 85267 85268 85268 85268 85268 85269 85270 85270 85270 85272 85272 85274 85275 85275 85275 85275 85277 85277 85279 85279 85281 85283 85284 85284 85284 85291 85293 85293 85296 85300 85302 85302 85314 85320 85328 
291267 289798 288466 287362 286659 285691 286045 287151 285657 284675 284058 283292 282936 284297 286216 284535 282552 279468 278270 277322 275880 270018 257020 252117 248430 246383 245329 241075 223157 192281 170552 157931 153446 149784 140870 132397 129235 124615 118901 118214 118223 118235 118247 118247 118252 118252 118252 118252 118258 118258 118258 118258 118258 118258 118264 118270 118276 118276 118276 118276 118282 118282 118282 118300 118300 118306 118306 118306 118306 118306 118306 118306 118306 118306 118306 118306 118312 118312 118312 118312 118312 118312 118312 118318 118318 118318 118318 118318 118318 118318 118318 118318 118318 118318 118318 118318 118318 118318 118318 118318 118318 118318 118318 118318 118318 118318 118318 118318 118318 118318 118318 118324 118324 118324 118324 118324 118324 118330 118330 118330 118330 118330 118330 118330 118330 118330 118330 118330 118330 118330 118330 118330 118330 118331 118331 118331 118331 118331 118331 118331 118332 118332 118332 118332 118332 118332 118332 118332 118332 118332 118333 118334 118334 118334 118334 118334 118334 118334 118334 118334 118334 118334 118334 118334 118334 118334 118334 118334 118335 118335 118335 118335 118335 118335 118335 118335 118335 118338 118338 118339 118339 118339 118339 118339 118340 118340 118342 118342 118342 118342 118342 118345 118349 118355 118356 118364 118368 118368 118377 118381 118388 
291267 289938 288583 287354 286260 285973 287079 288017 286622 285591 285548 284794 283731 284645 284620 281959 274799 263676 254173 239066 226810 215102 197130 178226 157362 155021 153148 149599 146170 142874 138495 134173 133499 133453 133265 132242 131571 131435 131404 131416 131422 131422 131422 131422 131422 131428 131428 131428 131434 131434 131434 131434 131434 131440 131446 131446 131446 131446 131446 131446 131446 131446 131446 131446 131446 131446 131446 131452 131452 131452 131452 131452 131458 131458 131458 131458 131458 131476 131476 131476 131476 131476 131482 131482 131482 131482 131482 131482 131482 131482 131482 131482 131482 131482 131482 131482 131482 131482 131482 131482 131482 131482 131482 131482 131482 131482 131482 131482 131488 131488 131488 131488 131488 131488 131488 131488 131488 131488 131494 131494 131494 131494 131500 131500 131500 131500 131500 131500 131500 131500 131500 131500 131500 131500 131500 131500 131500 131500 131500 131500 131501 131501 131502 131502 131502 131502 131504 131504 131504 131504 131504 131504 131504 131504 131511 131511 131511 131511 131511 131511 131511 131511 131511 131512 131512 131512 131512 131513 131513 131513 131515 131515 131518 131524 131524 131524 131524 131528 131528 131528 131528 131529 131529 131529 131530 131530 131530 131531 131531 131534 131534 131535 131535 131536 131544 131551 131554 131554 131566 131574 131582 
291267 289920 288681 287513 286207 285558 286087 286931 285539 285207 284155 283406 283005 285519 286803 284325 281126 278584 276701 275245 276173 276199 266416 239908 203653 192098 186308 165691 133641 125840 122581 116925 112863 107660 104607 104558 104506 104496 104495 104486 104447 104297 103983 103843 103835 103841 103847 103853 103853 103859 103859 103859 103859 103865 103865 103871 103871 103871 103871 103871 103871 103871 103877 103877 103877 103877 103877 103883 103889 103889 103889 103889 103895 103895 103901 103901 103901 103901 103901 103901 103901 103901 103901 103901 103901 103901 103901 103901 103901 103901 103901 103901 103901 103907 103907 103907 103907 103907 103907 103907 103907 103907 103907 103907 103907 103913 103913 103913 103913 103913 103913 103913 103913 103913 103913 103913 103913 103913 103913 103913 103913 103913 103913 103913 103913 103913 103913 103913 103913 103913 103913 103913 103913 103913 103913 103913 103913 103914 103914 103915 103915 103915 103915 103916 103916 103916 103917 103918 103918 103918 103918 103918 103918 103918 103918 103918 103918 103918 103918 103918 103919 103919 103919 103919 103920 103921 103922 103922 103923 103923 103923 103923 103923 103923 103923 103923 103923 103923 103925 103925 103925 103925 103925 103925 103927 103927 103929 103930 103932 103935 103935 103937 103937 103942 103945 103950 103954 103954 103962 103972 103979 
291267 289834 288499 287124 286312 285455 286385 288087 286690 285678 284812 284293 283946 286166 287158 285434 283981 282912 282658 279730 275001 274519 269674 263615 250082 227418 214260 185317 152925 133019 123040 119232 116725 113633 109633 109030 108909 108478 108024 107988 108000 108010 108016 108016 108016 108016 108016 108022 108028 108028 108028 108034 108034 108034 108040 108040 108040 108040 108040 108046 108046 108052 108052 108070 108070 108070 108070 108070 108070 108070 108076 108076 108076 108076 108076 108082 108082 108082 108082 108082 108082 108082 108082 108082 108082 108082 108082 108082 108082 108082 108082 108082 108082 108082 108082 108088 108088 108088 108088 108088 108088 108088 108088 108088 108088 108088 108088 108088 108088 108088 108088 108088 108088 108088 108088 108088 108088 108088 108088 108088 108088 108088 108088 108088 108088 108088 108088 108088 108088 108088 108088 108088 108088 108089 108089 108089 108089 108089 108089 108089 108090 108090 108090 108090 108090 108090 108090 108090 108090 108090 108090 108090 108090 108090 108090 108090 108090 108091 108091 108091 108091 108091 108091 108091 108091 108092 108093 108093 108094 108094 108097 108097 108097 108097 108097 108097 108097 108098 108098 108098 108098 108098 108099 108099 108102 108103 108103 108104 108104 108105 108105 108112 108116 108119 108121 108128 108135 108135 108149 108155 108167 
291267 289865 288569 287647 286339 285527 286593 287503 286074 285451 285070 284601 283988 285364 286701 285242 283929 282839 282934 282954 283965 285590 283952 281976 276389 266902 258683 245176 236550 224659 211094 200156 190814 186520 177043 161988 161532 161400 161183 160353 156629 153098 152312 152290 152302 152302 152302 152302 152302 152314 152314 152314 152314 152320 152326 152332 152332 152332 152332 152332 152350 152356 152356 152356 152356 152362 152362 152362 152362 152362 152362 152362 152362 152362 152362 152362 152368 152368 152368 152368 152368 152368 152368 152368 152368 152368 152368 152368 152374 152374 152374 152374 152374 152374 152374 152374 152380 152386 152392 152392 152392 152392 152392 152392 152392 152392 152392 152392 152392 152398 152398 152398 152398 152398 152398 152398 152398 152398 152398 152398 152398 152398 152398 152398 152398 152398 152398 152398 152398 152398 152398 152398 152398 152398 152398 152398 152398 152398 152398 152398 152398 152398 152398 152398 152398 152398 152398 152398 152398 152399 152399 152400 152400 152400 152401 152401 152408 152408 152408 152408 152408 152408 152408 152408 152408 152408 152408 152408 152408 152408 152409 152409 152409 152409 152411 152413 152413 152413 152414 152414 152414 152415 152416 152416 152416 152416 152416 152416 152417 152418 152418 152423 152427 152429 152429 152431 152435 152435 152447 152450 152464 
291267 289841 288435 287401 286769 286193 286555 287177 285781 285159 283774 283299 282604 283934 285877 282317 271799 261015 258177 255945 253403 242912 207078 150859 111569 98884 93999 92552 91516 90359 88756 87051 83821 82888 82856 82731 82324 81855 81836 81842 81842 81842 81842 81842 81842 81848 81848 81854 81860 81866 81866 81866 81866 81866 81872 81872 81878 81878 81878 81878 81878 81878 81878 81878 81878 81878 81878 81878 81878 81878 81878 81878 81878 81878 81878 81878 81878 81878 81878 81878 81878 81878 81878 81878 81878 81878 81878 81878 81878 81878 81878 81878 81878 81878 81878 81878 81878 81878 81878 81878 81878 81878 81878 81878 81878 81878 81878 81878 81878 81878 81878 81878 81878 81878 81878 81878 81878 81878 81878 81878 81878 81878 81878 81878 81878 81878 81878 81878 81878 81878 81878 81878 81878 81878 81878 81878 81878 81878 81878 81878 81878 81878 81878 81878 81878 81878 81878 81878 81878 81879 81880 81886 81886 81886 81886 81886 81886 81886 81886 81886 81887 81888 81888 81888 81888 81889 81889 81890 81890 81890 81892 81892 81892 81894 81895 81895 81895 81897 81897 81898 81898 81898 81898 81898 81899 81901 81901 81901 81902 81902 81902 81906 81908 81910 81913 81916 81918 81918 81931 81945 81954 
291267 289859 288481 287414 286521 285398 286827 287885 286485 285508 284476 283723 283599 284841 286503 284656 283187 281314 275701 268473 269929 270762 265156 256386 244691 238117 231196 212829 180354 128607 89944 76435 73631 72796 72577 72285 70820 69542 69302 69176 69189 69205 69220 69220 69220 69220 69220 69226 69226 69232 69232 69232 69238 69238 69238 69238 69238 69238 69238 69238 69238 69238 69238 69238 69238 69244 69244 69244 69244 69250 69256 69256 69256 69256 69256 69256 69256 69256 69256 69256 69256 69256 69256 69268 69274 69274 69274 69280 69280 69280 69280 69280 69280 69280 69280 69280 69280 69280 69286 69286 69286 69286 69286 69286 69286 69298 69298 69298 69298 69298 69298 69298 69298 69298 69298 69298 69304 69304 69304 69304 69304 69304 69304 69304 69304 69304 69304 69304 69304 69304 69304 69304 69305 69305 69305 69305 69305 69305 69305 69305 69305 69305 69305 69305 69305 69305 69305 69306 69306 69306 69306 69307 69307 69307 69307 69307 69309 69310 69310 69310 69310 69310 69310 69317 69317 69317 69318 69319 69322 69322 69322 69323 69323 69323 69323 69323 69323 69324 69324 69324 69324 69324 69324 69324 69326 69327 69327 69327 69329 69332 69332 69336 69336 69336 69338 69346 69351 69351 69363 69372 69382 
291267 289867 288550 287388 286246 285863 286527 287821 286409 285577 285294 284354 283412 284874 286449 284631 282219 279167 277548 274025 268729 267018 259683 246197 225406 209459 202845 190681 162380 128995 109680 104205 103134 101671 100069 96617 95113 93273 92765 92614 92616 92622 92634 92634 92634 92634 92634 92640 92640 92640 92640 92640 92640 92640 92640 92646 92646 92646 92646 92646 92652 92652 92652 92652 92652 92652 92652 92652 92652 92652 92658 92658 92658 92658 92658 92658 92658 92658 92658 92658 92658 92658 92658 92658 92658 92658 92658 92658 92658 92658 92658 92658 92658 92658 92658 92658 92658 92658 92658 92658 92658 92658 92664 92664 92664 92664 92664 92664 92664 92664 92664 92664 92664 92664 92664 92664 92664 92664 92664 92664 92664 92664 92664 92664 92664 92664 92664 92664 92664 92664 92664 92664 92665 92665 92665 92665 92665 92666 92666 92666 92666 92666 92666 92666 92666 92666 92666 92666 92666 92666 92666 92666 92666 92667 92667 92667 92667 92668 92668 92668 92668 92668 92668 92674 92674 92674 92675 92676 92676 92676 92677 92677 92677 92677 92683 92683 92683 92683 92683 92683 92684 92684 92684 92684 92685 92686 92687 92693 92693 92695 92695 92695 92698 92701 92703 92708 92714 92714 92724 92734 92738 
291267 289885 288603 287232 286698 285555 286763 287087 285647 284602 283861 283075 282520 284607 285082 281093 279442 278633 278853 277773 277985 275052 262552 243397 222299 214935 214666 212209 204419 190748 177434 172611 172400 172419 172433 172397 172141 172102 172108 172090 172037 171713 170121 167347 166869 166869 166869 166875 166881 166881 166881 166887 166887 166887 166893 166899 166905 166905 166905 166905 166905 166905 166911 166911 166911 166911 166911 166911 166911 166917 166929 166929 166929 166929 166929 166929 166929 166929 166929 166935 166935 166935 166935 166941 166941 166941 166941 166941 166941 166941 166941 166941 166941 166941 166941 166941 166941 166941 166941 166941 166941 166941 166941 166941 166941 166941 166941 166941 166941 166941 166941 166953 166953 166953 166953 166953 166953 166953 166953 166953 166953 166953 166953 166953 166953 166953 166953 166953 166953 166953 166953 166953 166953 166953 166953 166953 166954 166954 166954 166954 166954 166954 166955 166955 166955 166955 166955 166955 166955 166955 166955 166956 166957 166957 166957 166957 166957 166957 166957 166957 166958 166958 166958 166958 166958 166958 166958 166960 166960 166960 166960 166960 166960 166960 166961 166961 166961 166961 166961 166961 166961 166963 166964 166964 166966 166966 166966 166967 166969 166969 166969 166971 166972 166974 166980 166985 166990 166990 166999 167009 167017 
291267 289794 288435 287150 286352 285675 287007 288245 286837 286076 285190 284507 283537 285044 286210 284819 283757 281977 278520 274634 272270 273255 269861 262183 250402 241097 238696 234490 229566 222866 214094 206503 199484 189973 176954 166372 157292 145914 137984 134667 129627 119419 108988 105748 105591 105639 105657 105685 105685 105695 105695 105695 105701 105701 105701 105713 105713 105713 105713 105725 105725 105725 105725 105737 105737 105737 105737 105737 105737 105737 105737 105737 105737 105737 105737 105737 105737 105737 105737 105737 105737 105737 105737 105737 105743 105743 105743 105743 105743 105749 105755 105755 105755 105755 105755 105755 105767 105773 105779 105779 105779 105785 105791 105791 105791 105791 105791 105791 105791 105791 105791 105791 105791 105791 105791 105791 105791 105791 105791 105791 105791 105791 105791 105791 105791 105791 105791 105791 105791 105791 105791 105791 105791 105791 105791 105791 105791 105791 105791 105791 105792 105792 105792 105792 105792 105792 105792 105792 105792 105792 105792 105792 105792 105792 105792 105792 105792 105792 105792 105792 105792 105792 105792 105792 105792 105792 105799 105799 105799 105799 105799 105799 105799 105799 105799 105799 105799 105799 105799 105799 105799 105800 105800 105800 105800 105800 105800 105800 105800 105800 105800 105804 105806 105811 105812 105815 105816 105816 105823 105829 105840 
291267 289896 288531 287413 286405 286100 286753 287579 286191 285117 284670 284367 284048 285329 286515 284285 282142 280661 279379 279058 279519 280257 278115 275304 271987 269419 262934 246119 210595 168354 135111 121178 119381 119225 118920 118781 118678 118573 118490 118323 118330 118335 118343 118329 118269 118266 118266 118272 118263 118242 118192 118187 118187 118199 118199 118199 118199 118199 118199 118199 118199 118199 118205 118205 118205 118205 118211 118211 118211 118211 118211 118211 118211 118211 118211 118211 118211 118211 118211 118211 118211 118211 118211 118211 118211 118211 118211 118211 118211 118211 118211 118211 118211 118211 118211 118211 118211 118211 118217 118217 118217 118217 118217 118223 118223 118223 118223 118223 118223 118223 118223 118223 118223 118223 118223 118223 118223 118223 118223 118223 118223 118223 118223 118223 118223 118223 118223 118223 118223 118223 118223 118223 118223 118223 118223 118224 118224 118224 118224 118224 118224 118224 118224 118224 118224 118224 118230 118230 118230 118230 118230 118230 118231 118231 118231 118231 118231 118231 118231 118231 118232 118232 118232 118234 118235 118235 118235 118237 118237 118237 118238 118238 118238 118238 118238 118239 118239 118239 118240 118241 118241 118242 118242 118242 118242 118242 118243 118243 118243 118243 118243 118246 118247 118250 118253 118254 118258 118258 118266 118272 118285 
291267 289867 288544 287490 286249 285510 285835 287547 286136 285339 284475 284653 283957 285224 286710 284583 282308 280863 278271 271629 266666 266033 258465 251737 243979 239222 230918 204650 159020 129498 98827 81343 77489 76113 73589 72067 70969 70471 70324 70245 70239 70249 70253 70205 70200 70200 70206 70206 70206 70212 70212 70212 70212 70212 70212 70218 70218 70218 70218 70218 70218 70218 70218 70218 70218 70218 70218 70218 70218 70218 70224 70224 70224 70224 70224 70224 70224 70230 70230 70230 70230 70230 70230 70230 70230 70230 70230 70230 70230 70230 70230 70230 70230 70230 70230 70230 70230 70230 70230 70230 70230 70230 70230 70230 70230 70230 70230 70230 70230 70236 70236 70236 70236 70236 70236 70236 70236 70236 70236 70236 70236 70236 70236 70236 70236 70236 70236 70236 70236 70236 70236 70236 70236 70236 70236 70236 70236 70236 70236 70236 70236 70236 70236 70236 70236 70236 70236 70236 70236 70236 70236 70236 70237 70237 70237 70237 70237 70238 70238 70239 70240 70240 70240 70241 70241 70241 70242 70242 70242 70242 70242 70243 70244 70244 70244 70244 70244 70247 70249 70249 70250 70250 70250 70250 70250 70251 70251 70252 70252 70253 70253 70256 70259 70260 70261 70265 70273 70273 70280 70288 70289 
291267 289779 288465 287132 286352 285182 286643 288113 286685 285516 284675 284261 283943 285587 286306 283276 280556 274759 268065 264031 258411 244990 214238 185740 170040 163120 154451 140042 123377 105829 98767 96846 96683 96647 96664 96681 96681 96681 96681 96687 96687 96687 96687 96687 96687 96687 96687 96693 96693 96693 96693 96693 96699 96699 96705 96705 96705 96705 96705 96705 96717 96717 96717 96723 96723 96723 96723 96723 96723 96723 96723 96723 96723 96723 96723 96723 96723 96723 96723 96723 96723 96723 96723 96723 96723 96723 96723 96723 96723 96723 96723 96723 96723 96723 96723 96723 96723 96723 96723 96723 96723 96723 96723 96723 96723 96723 96723 96723 96723 96723 96723 96723 96723 96723 96723 96723 96723 96723 96723 96723 96723 96723 96723 96723 96723 96723 96723 96723 96723 96723 96723 96723 96723 96723 96723 96723 96723 96723 96724 96724 96724 96724 96724 96725 96725 96725 96725 96725 96725 96725 96726 96726 96726 96726 96726 96726 96726 96726 96726 96726 96726 96727 96727 96727 96727 96727 96727 96727 96727 96727 96727 96728 96729 96729 96730 96730 96730 96730 96730 96731 96731 96733 96733 96733 96735 96735 96737 96737 96737 96741 96741 96747 96748 96750 96752 96756 96761 96761 96771 96778 96789 
291267 289711 288447 287321 286892 285840 286765 287411 286022 284998 284645 283756 283312 283758 282106 272552 254449 239235 230382 213688 191549 161507 133391 110637 103671 102830 101219 97467 95384 94369 94039 93964 93955 93942 93786 93762 93762 93762 93762 93762 93762 93762 93762 93762 93774 93774 93774 93774 93774 93774 93774 93774 93774 93774 93774 93774 93774 93774 93774 93774 93774 93774 93780 93780 93780 93786 93786 93786 93786 93786 93786 93786 93786 93786 93786 93786 93786 93786 93786 93786 93786 93786 93786 93786 93786 93786 93786 93786 93786 93786 93786 93786 93786 93786 93786 93786 93786 93786 93786 93786 93786 93786 93786 93786 93786 93786 93786 93786 93786 93786 93786 93786 93786 93786 93792 93792 93792 93792 93792 93792 93792 93792 93792 93792 93792 93792 93792 93792 93792 93792 93798 93798 93798 93798 93798 93798 93798 93798 93798 93798 93798 93798 93798 93798 93798 93798 93798 93798 93798 93798 93798 93799 93800 93800 93800 93800 93800 93800 93800 93800 93801 93804 93804 93811 93811 93811 93811 93811 93811 93811 93811 93811 93813 93813 93813 93813 93813 93814 93814 93815 93818 93819 93819 93819 93821 93821 93823 93824 93825 93827 93827 93829 93832 93834 93839 93845 93849 93849 93859 93868 93881 
291267 289945 288681 287374 286219 286065 286437 287295 285862 285630 284699 284750 284395 285514 285501 282151 275461 271763 270850 269819 266349 258701 246056 233105 219695 212557 201718 174591 140346 115939 107142 100217 93440 92086 91534 91156 90728 89809 87751 86824 86817 86822 86813 86792 86736 86735 86734 86734 86740 86752 86752 86752 86758 86764 86764 86764 86764 86764 86764 86764 86764 86764 86764 86782 86782 86782 86782 86782 86782 86782 86782 86782 86782 86782 86782 86782 86782 86782 86782 86788 86794 86794 86794 86794 86794 86794 86794 86794 86794 86794 86794 86794 86794 86794 86794 86794 86794 86800 86800 86800 86800 86800 86800 86800 86806 86806 86806 86806 86806 86806 86806 86806 86806 86806 86806 86812 86812 86818 86818 86818 86818 86818 86818 86818 86818 86818 86818 86818 86818 86818 86818 86818 86818 86818 86818 86818 86818 86818 86818 86818 86818 86818 86818 86818 86818 86818 86818 86818 86818 86818 86818 86818 86818 86818 86818 86818 86818 86818 86818 86818 86819 86820 86820 86820 86820 86821 86822 86823 86824 86824 86824 86824 86825 86825 86825 86825 86825 86825 86826 86826 86826 86826 86826 86826 86827 86827 86828 86828 86828 86832 86832 86836 86837 86840 86841 86848 86851 86851 86866 86871 86878 
291267 289819 288417 287706 286690 285823 286547 287465 286049 285057 284973 284099 283201 284512 286466 284378 281020 277755 276816 276340 275810 270684 258908 249127 237894 231336 227587 218435 196489 171632 147573 133097 126442 124283 124252 124238 124180 123985 123903 123855 123795 123784 123783 123783 123783 123789 123789 123788 123785 123765 123707 123655 123652 123652 123652 123652 123652 123652 123652 123652 123652 123652 123658 123658 123658 123658 123658 123658 123658 123658 123658 123658 123658 123658 123658 123658 123658 123658 123658 123658 123664 123664 123664 123664 123664 123664 123664 123664 123664 123664 123664 123664 123664 123664 123664 123664 123670 123670 123670 123670 123670 123670 123670 123670 123670 123670 123670 123670 123670 123670 123670 123670 123670 123670 123670 123670 123670 123670 123670 123670 123670 123670 123670 123676 123676 123676 123676 123676 123676 123676 123676 123676 123682 123682 123682 123682 123682 123682 123683 123683 123684 123684 123684 123684 123684 123684 123685 123685 123685 123685 123685 123685 123685 123685 123685 123685 123686 123687 123687 123687 123687 123687 123687 123688 123688 123688 123688 123688 123688 123688 123688 123688 123688 123688 123688 123688 123688 123688 123688 123688 123688 123688 123689 123689 123690 123691 123691 123692 123693 123696 123696 123696 123696 123701 123706 123711 123715 123715 123725 123730 123736 
291267 289857 288533 287473 286257 286028 286639 287513 286069 285129 284701 283464 283386 284540 285791 283535 279569 274771 270437 268978 267009 261740 252242 242777 232424 223918 215155 202468 174673 146538 135287 125988 120653 118138 117163 116951 116213 114786 113992 113086 110612 109565 109226 109145 109145 109145 109151 109157 109163 109169 109169 109175 109175 109175 109175 109175 109181 109181 109187 109187 109187 109187 109187 109187 109187 109187 109187 109187 109187 109187 109205 109205 109205 109205 109205 109205 109205 109205 109205 109205 109205 109205 109205 109205 109205 109205 109205 109205 109205 109205 109205 109205 109205 109205 109205 109205 109211 109211 109211 109211 109211 109211 109211 109211 109217 109223 109223 109223 109223 109223 109223 109223 109223 109223 109223 109223 109223 109229 109229 109229 109229 109229 109229 109229 109229 109229 109229 109229 109229 109229 109229 109229 109229 109235 109235 109236 109236 109236 109236 109237 109237 109237 109237 109237 109238 109238 109238 109238 109238 109240 109240 109240 109241 109241 109241 109241 109242 109243 109244 109245 109246 109246 109246 109247 109247 109247 109248 109248 109248 109248 109250 109251 109251 109251 109251 109251 109251 109251 109251 109253 109253 109254 109256 109256 109256 109257 109257 109258 109259 109259 109259 109261 109262 109266 109270 109273 109277 109277 109283 109293 109302 
291267 289814 288454 287157 285961 285083 286547 288009 286626 285836 284753 284141 284362 285219 286970 284891 282589 280922 279251 275874 273230 269092 260519 250100 225148 194489 181725 164904 152767 140985 133654 132705 132698 132702 132740 132740 132522 131782 129946 129448 129454 129472 129478 129478 129478 129478 129478 129478 129478 129484 129484 129484 129484 129484 129490 129490 129490 129490 129490 129490 129490 129502 129502 129508 129508 129508 129508 129514 129520 129520 129520 129520 129520 129526 129526 129526 129526 129526 129526 129526 129526 129526 129526 129526 129526 129526 129526 129526 129526 129526 129526 129526 129526 129526 129526 129526 129526 129526 129526 129526 129526 129526 129526 129526 129526 129526 129526 129526 129526 129526 129526 129526 129526 129526 129526 129526 129526 129526 129526 129538 129538 129538 129538 129538 129538 129538 129538 129538 129538 129538 129538 129538 129538 129538 129538 129538 129538 129539 129539 129539 129539 129539 129539 129539 129540 129540 129540 129540 129540 129540 129540 129540 129546 129546 129546 129546 129546 129546 129546 129546 129546 129546 129546 129547 129547 129547 129547 129549 129549 129549 129550 129550 129550 129550 129550 129551 129551 129553 129553 129553 129553 129553 129553 129553 129553 129553 129553 129553 129554 129555 129555 129561 129562 129564 129565 129569 129578 129578 129589 129591 129597 
291267 289874 288430 287187 286126 285596 286475 287761 286319 285412 284456 284143 284055 285159 286276 284371 281896 279542 278785 278432 277618 276390 262836 242923 223739 213634 203953 180465 164581 155179 145885 138224 136039 135825 135236 134081 133988 133987 133987 134015 134027 134039 134039 134039 134039 134051 134051 134051 134057 134063 134063 134063 134063 134063 134063 134069 134069 134069 134069 134069 134069 134069 134075 134081 134081 134081 134087 134087 134087 134093 134099 134099 134099 134099 134099 134099 134105 134117 134117 134117 134117 134117 134117 134117 134117 134117 134117 134117 134117 134117 134123 134123 134123 134123 134123 134123 134123 134123 134123 134123 134123 134123 134123 134123 134123 134123 134123 134123 134123 134123 134123 134123 134123 134123 134123 134123 134123 134123 134129 134129 134129 134129 134129 134129 134129 134129 134129 134129 134129 134129 134129 134129 134129 134129 134129 134129 134129 134129 134129 134129 134129 134129 134130 134130 134130 134131 134131 134131 134131 134132 134132 134132 134132 134133 134133 134133 134133 134133 134133 134133 134133 134133 134133 134133 134133 134134 134136 134136 134136 134136 134136 134136 134137 134139 134139 134139 134139 134140 134141 134141 134141 134141 134141 134141 134142 134142 134142 134142 134143 134143 134143 134145 134146 134149 134152 134161 134164 134164 134174 134181 134188 
291267 289895 288512 287285 285930 285621 286899 287927 286482 285365 284749 284239 283790 284368 284563 280893 274592 269894 263933 257765 240421 215588 193742 171180 156014 146369 140661 128119 116516 104469 93491 79009 71759 71055 70670 69799 68951 68928 68928 68940 68940 68952 68952 68952 68958 68958 68964 68964 68964 68964 68964 68964 68964 68964 68964 68970 68970 68970 68970 68970 68970 68970 68970 68970 68970 68970 68970 68970 68970 68970 68970 68970 68970 68970 68970 68970 68970 68976 68976 68976 68976 68976 68976 68976 68976 68976 68976 68976 68976 68976 68976 68976 68976 68976 68976 68976 68976 68976 68976 68976 68976 68976 68976 68976 68976 68976 68976 68976 68976 68976 68976 68976 68976 68976 68976 68976 68976 68976 68976 68976 68976 68976 68976 68976 68976 68976 68976 68976 68976 68976 68976 68976 68976 68976 68976 68977 68977 68977 68977 68977 68977 68977 68984 68984 68984 68984 68984 68985 68985 68985 68986 68986 68986 68986 68986 68986 68987 68987 68987 68987 68988 68988 68988 68988 68989 68989 68989 68989 68990 68990 68990 68990 68990 68990 68991 68991 68991 68993 68993 68993 68993 68993 68993 68993 68994 68994 68994 68994 68994 68995 68995 68997 68997 68999 69005 69007 69010 69010 69013 69020 69026 
291267 289906 288506 287377 286523 286121 286345 287389 286001 285151 283965 283660 283423 284655 286895 284714 281680 280151 278109 273012 269902 264499 248499 229522 207411 199475 191840 173550 160011 144622 127525 118231 116379 116423 116482 116358 115698 114907 114886 114886 114898 114904 114910 114910 114910 114910 114910 114910 114910 114910 114910 114910 114910 114916 114916 114916 114916 114916 114916 114916 114922 114922 114928 114928 114928 114928 114928 114928 114928 114928 114940 114940 114940 114940 114946 114946 114946 114946 114946 114946 114946 114952 114952 114952 114952 114952 114952 114952 114952 114952 114952 114952 114952 114952 114952 114952 114952 114952 114952 114952 114952 114952 114952 114952 114952 114952 114952 114952 114952 114952 114952 114952 114952 114952 114952 114952 114952 114952 114952 114952 114952 114952 114952 114952 114952 114952 114952 114952 114952 114952 114952 114952 114952 114952 114952 114952 114952 114952 114952 114952 114952 114952 114952 114952 114952 114953 114953 114953 114953 114953 114953 114953 114953 114953 114953 114953 114953 114953 114953 114953 114953 114953 114953 114954 114954 114954 114954 114954 114955 114955 114955 114955 114955 114955 114956 114957 114957 114957 114957 114957 114957 114958 114959 114959 114959 114959 114961 114961 114962 114962 114962 114965 114967 114972 114977 114981 114987 114987 114995 115003 115014 
291267 289910 288525 287201 286269 285329 286083 287865 286458 285898 284625 284357 283270 284549 284157 276292 268714 267023 263492 260276 257297 244419 214968 193862 189591 189256 186805 178213 162881 144058 128885 125660 121993 119839 119764 119730 119716 119696 119474 118832 118462 118459 118477 118477 118477 118477 118477 118477 118489 118489 118489 118489 118489 118489 118501 118501 118501 118501 118501 118501 118501 118501 118507 118507 118507 118507 118507 118513 118513 118513 118513 118513 118513 118513 118513 118513 118513 118519 118519 118519 118519 118519 118519 118519 118525 118525 118525 118525 118525 118525 118525 118525 118525 118525 118525 118525 118525 118525 118531 118531 118531 118537 118537 118537 118537 118537 118537 118537 118537 118537 118537 118537 118537 118537 118537 118537 118537 118537 118537 118537 118537 118537 118537 118537 118537 118537 118537 118537 118537 118537 118537 118537 118537 118537 118537 118537 118537 118537 118537 118537 118537 118537 118537 118543 118544 118544 118544 118545 118545 118546 118546 118546 118547 118547 118554 118554 118554 118554 118554 118554 118555 118561 118561 118561 118561 118561 118561 118562 118568 118568 118568 118569 118569 118570 118571 118571 118571 118571 118574 118575 118575 118575 118575 118575 118575 118575 118575 118575 118575 118575 118575 118578 118578 118582 118583 118586 118588 118588 118605 118610 118618 
291267 289841 288520 287180 286095 285497 286615 287779 286366 285602 284731 284532 284302 284906 285772 283591 280370 274985 272222 270295 266196 253250 228282 200593 186545 180463 173588 152839 128024 112840 102630 97811 95288 95182 94630 93279 92817 92801 92790 92774 92727 92727 92727 92727 92727 92727 92727 92727 92727 92727 92727 92727 92727 92727 92727 92727 92727 92727 92727 92727 92727 92727 92727 92733 92733 92733 92733 92733 92733 92733 92733 92733 92733 92733 92733 92733 92733 92739 92739 92739 92739 92739 92739 92739 92739 92739 92739 92739 92739 92739 92739 92739 92739 92745 92745 92745 92745 92745 92745 92745 92751 92751 92751 92751 92751 92751 92751 92751 92763 92763 92763 92763 92763 92763 92763 92763 92763 92763 92763 92763 92763 92763 92763 92763 92763 92763 92763 92763 92763 92763 92763 92763 92763 92763 92763 92763 92763 92763 92763 92763 92763 92763 92763 92763 92763 92764 92764 92764 92764 92764 92764 92764 92764 92764 92764 92764 92764 92766 92766 92766 92766 92767 92767 92769 92771 92772 92772 92772 92772 92772 92774 92774 92774 92774 92774 92775 92775 92776 92776 92776 92776 92777 92777 92777 92777 92778 92778 92778 92780 92783 92783 92790 92793 92794 92794 92795 92797 92797 92807 92816 92825 
291267 289868 288458 287154 286128 285653 287005 288461 287047 286192 285457 285225 284413 284814 284889 278958 269748 262877 257981 252209 245746 238303 220315 195331 177929 170220 162526 141975 124377 119509 115877 108361 101722 98519 98104 97780 97243 96415 95009 93290 93210 93210 93210 93210 93210 93210 93210 93210 93210 93210 93210 93210 93216 93216 93216 93222 93228 93228 93234 93234 93234 93234 93234 93234 93234 93234 93234 93234 93234 93234 93240 93240 93240 93240 93240 93240 93240 93240 93240 93240 93240 93240 93240 93240 93240 93240 93240 93240 93240 93240 93240 93240 93240 93240 93240 93240 93246 93246 93246 93246 93246 93246 93246 93246 93246 93246 93246 93252 93252 93252 93252 93252 93252 93252 93252 93252 93252 93252 93252 93252 93252 93252 93252 93252 93252 93252 93252 93252 93252 93252 93252 93252 93252 93253 93253 93253 93253 93253 93253 93254 93254 93254 93255 93255 93257 93257 93257 93257 93257 93258 93258 93258 93258 93259 93259 93259 93259 93259 93259 93259 93259 93265 93265 93265 93265 93265 93265 93265 93265 93265 93265 93265 93265 93265 93265 93267 93267 93268 93268 93268 93268 93268 93268 93268 93269 93271 93271 93272 93272 93275 93275 93275 93275 93277 93281 93282 93289 93289 93297 93305 93311 
291267 289926 288597 287296 286774 285975 287081 287463 286079 285483 284743 284006 283288 285274 285980 282793 277166 269590 265652 262725 258120 249625 241617 226984 199265 181461 173940 164478 156872 150503 140710 136226 135727 135486 135454 135484 135317 135114 135080 135080 135086 135092 135104 135104 135110 135110 135110 135116 135116 135116 135116 135116 135116 135122 135122 135122 135128 135128 135128 135134 135134 135134 135134 135134 135134 135134 135134 135134 135134 135140 135140 135140 135140 135140 135140 135146 135152 135158 135158 135164 135164 135164 135164 135164 135164 135164 135164 135164 135164 135164 135164 135164 135164 135164 135164 135170 135176 135176 135176 135176 135176 135176 135176 135182 135182 135182 135182 135182 135182 135182 135182 135182 135182 135182 135182 135182 135182 135182 135182 135182 135182 135182 135182 135182 135182 135182 135182 135182 135182 135182 135182 135182 135182 135182 135182 135182 135188 135188 135188 135188 135188 135188 135188 135190 135190 135191 135191 135192 135192 135193 135193 135194 135194 135194 135194 135194 135194 135194 135194 135195 135196 135196 135196 135196 135196 135196 135197 135197 135197 135197 135197 135198 135199 135199 135199 135199 135199 135200 135200 135200 135202 135202 135203 135203 135203 135203 135205 135205 135205 135208 135208 135213 135217 135220 135224 135228 135233 135233 135242 135248 135255 
291267 289798 288518 287368 286448 285454 286559 287245 285742 285330 284926 284540 283661 284692 285776 283826 280717 276652 275135 273457 271425 264521 252810 244765 238579 233555 227554 213095 188223 166418 151221 137164 125988 120252 113544 108085 102865 99443 98650 98620 98418 97511 94526 92852 92813 92807 92813 92797 92745 92744 92744 92744 92756 92756 92762 92762 92768 92768 92768 92768 92768 92768 92768 92768 92768 92774 92774 92774 92780 92780 92786 92786 92786 92786 92786 92786 92786 92786 92786 92786 92786 92786 92786 92792 92792 92792 92792 92798 92798 92798 92798 92798 92798 92798 92798 92798 92798 92798 92798 92798 92798 92798 92798 92798 92798 92798 92798 92798 92798 92798 92798 92798 92798 92798 92798 92798 92798 92798 92798 92798 92798 92798 92798 92798 92804 92804 92804 92804 92804 92804 92804 92804 92810 92810 92810 92816 92816 92816 92822 92822 92822 92822 92822 92822 92822 92822 92822 92822 92822 92822 92822 92822 92822 92822 92822 92822 92822 92822 92822 92822 92822 92823 92823 92823 92823 92823 92823 92823 92823 92823 92823 92823 92823 92824 92824 92825 92825 92825 92825 92825 92826 92826 92826 92826 92826 92827 92828 92828 92830 92832 92832 92836 92839 92842 92844 92851 92856 92856 92864 92875 92884 
291267 289874 288606 287470 286476 285331 286165 287645 286255 285318 284462 284203 284564 285349 285794 282972 278061 272959 271293 271164 268786 256441 233161 211569 191992 179568 176865 171521 165186 160077 155567 154391 151584 150799 150809 150798 150632 150257 150079 150078 150078 150090 150096 150096 150096 150096 150096 150102 150102 150108 150108 150108 150108 150108 150108 150108 150114 150114 150114 150114 150114 150114 150114 150114 150114 150114 150114 150114 150114 150114 150114 150114 150114 150114 150114 150114 150114 150114 150114 150114 150114 150114 150114 150114 150120 150120 150120 150120 150120 150120 150120 150120 150120 150120 150120 150120 150120 150120 150120 150120 150120 150120 150120 150120 150126 150126 150126 150126 150126 150126 150126 150126 150126 150126 150126 150126 150126 150126 150126 150126 150126 150126 150126 150126 150126 150126 150126 150126 150126 150126 150126 150126 150126 150126 150126 150126 150126 150126 150126 150126 150126 150126 150126 150126 150126 150126 150126 150132 150132 150132 150132 150132 150132 150132 150132 150132 150133 150133 150133 150134 150134 150134 150134 150134 150135 150135 150135 150135 150136 150136 150137 150137 150137 150137 150137 150139 150139 150139 150139 150139 150139 150139 150139 150139 150140 150140 150140 150140 150142 150143 150143 150148 150152 150154 150155 150158 150161 150161 150168 150177 150185 
291267 289867 288597 287376 286419 285863 287039 287909 286546 285478 284857 284004 283012 284568 285709 282162 279000 272898 264388 257555 245446 228205 209144 184677 159890 150521 138971 126965 115260 108998 101201 97457 95804 94317 91537 90420 90420 90420 90426 90426 90426 90438 90450 90450 90450 90450 90450 90450 90450 90450 90450 90450 90456 90462 90468 90468 90468 90468 90468 90468 90468 90474 90474 90474 90474 90474 90480 90480 90480 90480 90480 90480 90480 90480 90480 90480 90480 90480 90480 90480 90480 90480 90480 90486 90486 90486 90486 90486 90486 90486 90486 90486 90486 90486 90486 90486 90486 90486 90486 90486 90486 90486 90486 90486 90486 90486 90486 90486 90486 90486 90486 90486 90486 90486 90492 90492 90498 90498 90498 90498 90498 90498 90498 90498 90498 90498 90498 90498 90498 90498 90498 90498 90498 90498 90498 90498 90498 90498 90498 90498 90498 90498 90499 90500 90500 90500 90500 90500 90500 90501 90501 90501 90502 90502 90502 90502 90503 90504 90504 90504 90505 90505 90505 90506 90507 90507 90507 90508 90508 90508 90509 90509 90509 90509 90509 90510 90510 90510 90511 90511 90511 90512 90512 90512 90513 90519 90520 90521 90521 90521 90521 90526 90529 90530 90533 90538 90543 90543 90550 90558 90564 
291267 289805 288445 287364 286688 286062 286683 287369 285952 285151 284256 284008 283158 283430 285284 279907 270160 263088 261715 259060 257087 254379 240995 223598 212655 209757 204010 187226 162856 142047 130995 125078 123452 123267 122632 121572 121189 121189 121187 121181 121155 121064 121053 121053 121053 121053 121053 121059 121077 121083 121083 121083 121083 121083 121083 121083 121083 121083 121089 121089 121089 121089 121089 121101 121101 121101 121101 121101 121101 121101 121101 121101 121101 121101 121101 121101 121107 121107 121107 121107 121107 121107 121107 121107 121107 121107 121107 121107 121107 121107 121113 121113 121113 121113 121113 121113 121113 121113 121113 121113 121113 121113 121113 121113 121113 121113 121113 121113 121113 121125 121125 121125 121125 121125 121125 121125 121125 121125 121125 121125 121125 121125 121125 121125 121125 121125 121125 121125 121125 121125 121131 121131 121131 121131 121131 121131 121131 121137 121137 121137 121138 121138 121139 121140 121141 121142 121142 121142 121142 121142 121143 121143 121143 121143 121143 121143 121143 121144 121144 121144 121144 121144 121144 121144 121145 121145 121145 121146 121146 121146 121147 121148 121148 121148 121148 121148 121148 121149 121149 121149 121149 121150 121150 121150 121151 121151 121152 121152 121152 121153 121153 121160 121161 121163 121165 121168 121173 121173 121186 121195 121202 
291267 289790 288406 287347 286370 285628 286481 287819 286396 285370 284454 283765 283893 284692 285338 280771 270587 262439 256131 251231 245022 243367 239077 228271 215003 207196 198497 175410 149676 138536 135999 134366 132307 129325 123034 118116 116012 113436 111527 111428 111439 111450 111468 111433 111370 111190 110862 110760 110760 110760 110760 110760 110760 110760 110760 110760 110760 110760 110760 110760 110766 110766 110766 110766 110766 110766 110766 110772 110772 110772 110778 110778 110778 110778 110778 110778 110784 110790 110790 110790 110790 110790 110796 110796 110796 110796 110796 110796 110796 110796 110796 110796 110796 110796 110796 110796 110796 110796 110796 110796 110796 110796 110796 110796 110796 110796 110796 110796 110796 110802 110802 110802 110802 110802 110802 110802 110802 110802 110802 110802 110802 110802 110802 110802 110802 110802 110802 110802 110802 110802 110802 110802 110802 110802 110802 110802 110802 110802 110802 110802 110802 110802 110802 110803 110803 110803 110803 110803 110803 110803 110803 110803 110803 110804 110804 110804 110804 110804 110804 110804 110804 110804 110804 110804 110804 110804 110805 110805 110806 110806 110808 110808 110816 110816 110817 110817 110817 110817 110818 110818 110818 110818 110818 110818 110818 110818 110818 110820 110820 110823 110823 110827 110829 110830 110832 110835 110838 110838 110850 110855 110863 
291267 289877 288652 287270 286327 285454 286535 287267 285803 284723 283713 282919 282511 283563 286788 285271 283476 279814 272176 268011 262633 253152 239638 220217 208455 203467 192313 165705 131317 110699 104954 103770 103726 103599 103337 103031 102266 99455 93936 92439 92442 92448 92454 92454 92454 92460 92466 92472 92472 92478 92478 92478 92478 92478 92478 92478 92484 92484 92484 92484 92484 92484 92484 92484 92484 92484 92484 92484 92484 92490 92490 92490 92502 92508 92508 92508 92508 92520 92520 92520 92520 92520 92520 92520 92520 92520 92520 92520 92520 92520 92520 92520 92520 92520 92520 92520 92520 92520 92520 92520 92520 92520 92520 92520 92520 92520 92520 92520 92520 92520 92520 92520 92520 92520 92520 92520 92520 92520 92520 92520 92520 92520 92526 92526 92526 92526 92526 92526 92526 92526 92526 92526 92526 92526 92526 92526 92526 92526 92526 92526 92526 92526 92527 92527 92527 92528 92528 92528 92528 92528 92528 92528 92528 92528 92528 92528 92528 92529 92529 92529 92529 92529 92529 92529 92529 92529 92529 92529 92529 92529 92529 92529 92530 92530 92530 92530 92530 92531 92531 92531 92532 92532 92533 92533 92533 92533 92534 92534 92535 92536 92536 92538 92541 92545 92545 92547 92549 92549 92567 92574 92579 
291267 289877 288667 287538 286602 285984 286309 286927 285555 285274 284416 284594 284120 284951 285903 284236 282221 278664 276793 276596 276740 278130 270416 260011 248503 240640 234944 216843 178271 136251 117132 106068 102618 101305 100757 99546 98827 98814 98820 98826 98837 98849 98861 98861 98873 98879 98885 98885 98885 98891 98891 98891 98891 98891 98891 98891 98891 98891 98891 98891 98891 98891 98891 98891 98891 98891 98891 98891 98891 98891 98891 98891 98891 98891 98891 98891 98891 98891 98891 98891 98891 98891 98897 98897 98897 98897 98897 98897 98897 98903 98903 98903 98903 98903 98903 98903 98903 98903 98909 98909 98909 98909 98909 98909 98909 98915 98915 98915 98915 98915 98915 98921 98921 98921 98921 98921 98921 98921 98921 98921 98921 98927 98927 98927 98927 98927 98927 98927 98927 98927 98927 98927 98927 98927 98927 98933 98933 98933 98933 98933 98933 98933 98933 98933 98933 98933 98940 98940 98940 98941 98941 98941 98941 98941 98941 98941 98942 98942 98942 98942 98942 98943 98943 98944 98944 98944 98944 98944 98944 98944 98945 98946 98946 98946 98946 98946 98946 98947 98948 98948 98948 98949 98949 98949 98949 98949 98949 98950 98951 98951 98951 98953 98954 98957 98958 98962 98966 98966 98978 98984 98989 
291267 289862 288673 287437 286301 285675 285985 286957 285547 284580 284453 283591 283612 284554 286364 284580 282038 276581 273500 269717 266184 266207 263423 257815 248679 239666 229828 203585 158921 122088 105770 97054 94428 94296 93849 93320 93247 93259 93267 93248 93081 92338 89559 87963 87940 87940 87940 87940 87952 87958 87958 87964 87964 87964 87970 87970 87970 87970 87970 87970 87970 87970 87970 87970 87970 87970 87970 87976 87976 87982 87982 87982 87982 87982 87982 87988 87988 87988 87988 87988 87988 87988 87994 88000 88000 88000 88000 88000 88000 88000 88000 88000 88000 88000 88000 88000 88000 88006 88006 88006 88006 88006 88006 88006 88006 88006 88006 88006 88006 88006 88006 88006 88006 88006 88006 88006 88006 88006 88006 88012 88012 88012 88012 88018 88018 88018 88018 88018 88018 88018 88019 88019 88019 88019 88019 88019 88019 88020 88020 88021 88021 88021 88021 88021 88021 88021 88023 88024 88024 88024 88024 88024 88024 88024 88024 88024 88024 88025 88026 88026 88026 88026 88026 88026 88032 88032 88033 88033 88034 88034 88035 88035 88035 88035 88035 88035 88035 88037 88039 88040 88040 88041 88041 88041 88043 88044 88044 88046 88047 88048 88048 88052 88055 88058 88059 88060 88070 88070 88079 88083 88090 
291267 289815 288507 287212 286867 285852 286413 287559 286048 285410 284688 283578 283170 285341 286695 284954 282599 277545 275250 274587 276273 278007 276417 273954 265328 257018 255661 256252 254087 244330 227732 203202 178860 174163 168847 163145 160500 160096 159664 158821 157046 156806 156848 156848 156860 156860 156860 156866 156866 156866 156866 156878 156878 156878 156878 156878 156890 156890 156890 156890 156890 156890 156890 156890 156890 156890 156890 156896 156896 156902 156902 156902 156902 156902 156902 156902 156902 156902 156902 156902 156902 156902 156908 156908 156908 156908 156908 156908 156908 156908 156908 156908 156908 156908 156908 156908 156908 156914 156914 156914 156914 156914 156914 156914 156914 156920 156920 156926 156926 156932 156932 156938 156938 156938 156938 156938 156938 156938 156938 156938 156938 156938 156938 156938 156938 156938 156938 156938 156938 156938 156944 156944 156944 156944 156944 156944 156944 156944 156944 156944 156944 156944 156944 156944 156944 156944 156944 156944 156944 156944 156944 156946 156947 156947 156948 156948 156948 156948 156948 156949 156949 156950 156950 156951 156952 156952 156954 156955 156955 156955 156956 156956 156956 156956 156958 156958 156958 156958 156959 156959 156959 156961 156961 156961 156962 156962 156963 156963 156963 156965 156965 156967 156968 156969 156970 156974 156975 156975 156989 156995 157003 
291267 289920 288631 287241 286125 285498 286433 288001 286596 285528 285057 284558 283518 283523 283296 277698 265963 251642 239401 227154 209035 186157 161823 139481 124434 119987 117481 112411 106183 104358 102439 101862 101825 101834 101812 101766 101763 101769 101769 101769 101769 101769 101775 101775 101775 101775 101775 101775 101775 101775 101775 101775 101781 101781 101781 101781 101781 101781 101787 101787 101787 101793 101793 101793 101793 101793 101793 101793 101793 101805 101805 101805 101805 101805 101805 101805 101805 101805 101805 101805 101805 101805 101805 101805 101811 101811 101811 101811 101811 101811 101811 101811 101811 101811 101811 101811 101811 101811 101811 101811 101811 101811 101811 101811 101811 101811 101811 101811 101811 101811 101811 101811 101811 101811 101811 101811 101811 101811 101811 101811 101811 101811 101811 101811 101811 101811 101811 101811 101811 101812 101812 101812 101818 101818 101818 101818 101818 101818 101818 101824 101824 101824 101825 101825 101825 101825 101826 101826 101826 101827 101827 101827 101827 101827 101827 101827 101829 101830 101830 101830 101830 101830 101830 101830 101831 101831 101831 101831 101831 101831 101833 101833 101833 101833 101833 101833 101833 101833 101834 101834 101834 101834 101837 101837 101837 101837 101837 101837 101837 101841 101841 101848 101850 101855 101857 101860 101864 101864 101875 101881 101886 
291267 289867 288443 287130 286284 285709 286301 287911 286504 285395 284497 283939 283910 284551 286058 284501 282313 278865 276793 273093 267212 255309 233743 206907 179053 166209 148381 107205 72515 67818 66542 64621 62484 61639 61315 61173 61112 61117 61117 61123 61135 61153 61159 61159 61159 61159 61159 61159 61171 61171 61171 61177 61177 61177 61177 61177 61177 61177 61177 61177 61177 61177 61177 61177 61177 61177 61177 61183 61183 61183 61183 61183 61183 61183 61183 61183 61183 61183 61183 61183 61183 61183 61183 61183 61183 61183 61183 61183 61183 61183 61183 61183 61183 61183 61183 61183 61183 61183 61189 61189 61189 61189 61189 61189 61189 61189 61189 61189 61189 61189 61189 61189 61189 61189 61189 61189 61189 61189 61189 61189 61189 61189 61189 61189 61189 61189 61189 61189 61189 61189 61189 61189 61189 61195 61195 61196 61196 61196 61196 61196 61196 61196 61196 61196 61196 61196 61196 61196 61196 61196 61196 61197 61197 61197 61197 61197 61199 61199 61199 61199 61199 61199 61199 61200 61200 61200 61200 61200 61201 61201 61203 61203 61204 61204 61204 61204 61204 61204 61204 61204 61204 61206 61206 61206 61207 61207 61207 61208 61209 61212 61212 61214 61216 61220 61223 61226 61229 61229 61240 61248 61255 
291267 289919 288468 287518 286900 285648 286889 287007 285534 284776 283762 283041 282536 285504 286867 285163 284278 283427 282363 279659 274587 272780 270443 265468 247605 216247 209656 196334 169669 153296 148819 145592 143666 143290 143289 143380 143371 143355 143171 142968 142946 142946 142952 142952 142958 142964 142970 142970 142976 142976 142976 142976 142976 142982 142988 142988 142988 142988 142988 142988 142988 142988 142994 142994 142994 143000 143000 143000 143000 143000 143000 143000 143000 143000 143000 143000 143000 143000 143000 143000 143000 143000 143000 143000 143006 143006 143006 143006 143006 143006 143012 143012 143012 143012 143012 143012 143012 143012 143018 143018 143018 143018 143018 143018 143030 143030 143030 143030 143030 143030 143030 143030 143030 143030 143030 143030 143030 143030 143030 143030 143030 143030 143030 143036 143036 143036 143036 143036 143036 143036 143036 143036 143036 143037 143037 143037 143037 143037 143037 143037 143037 143037 143037 143037 143037 143037 143038 143039 143039 143039 143039 143039 143040 143040 143040 143040 143041 143041 143041 143041 143041 143041 143041 143043 143043 143044 143045 143046 143046 143046 143046 143046 143046 143046 143046 143046 143046 143046 143046 143047 143048 143050 143050 143050 143052 143052 143053 143054 143054 143055 143055 143059 143060 143065 143067 143069 143073 143073 143084 143092 143101 
291267 289893 288624 287430 286237 285158 285975 287487 286062 284857 283983 283833 283212 284837 286426 283848 279187 272084 268963 266080 258751 244963 227476 218301 210191 205888 202563 196102 185364 169204 152689 140266 137166 135032 134833 134885 134621 134304 134273 134278 134284 134284 134284 134284 134284 134284 134290 134296 134296 134296 134296 134296 134302 134308 134308 134308 134314 134314 134314 134314 134320 134320 134320 134320 134320 134320 134320 134320 134320 134320 134320 134320 134320 134320 134320 134326 134332 134332 134332 134332 134332 134332 134332 134332 134332 134332 134332 134332 134332 134332 134332 134332 134332 134332 134332 134332 134332 134344 134344 134344 134344 134344 134344 134344 134344 134344 134344 134344 134344 134344 134344 134344 134344 134344 134344 134344 134344 134344 134350 134350 134350 134350 134350 134350 134350 134350 134350 134350 134350 134350 134350 134350 134350 134350 134350 134350 134356 134356 134356 134356 134362 134362 134362 134362 134362 134362 134362 134362 134362 134362 134362 134362 134363 134364 134364 134364 134364 134364 134365 134366 134366 134367 134367 134369 134369 134369 134369 134369 134369 134369 134370 134370 134370 134370 134370 134370 134370 134372 134372 134372 134372 134372 134373 134373 134373 134375 134375 134375 134377 134377 134377 134378 134379 134383 134385 134393 134400 134400 134412 134418 134428 
291267 289744 288449 287422 286416 285375 286057 287365 285868 285175 284271 283611 283501 285106 286624 283935 277724 265512 261238 258951 258224 253586 235936 214264 193280 178108 162352 154091 145764 138337 131612 127432 121572 117084 116642 116562 116537 116421 116314 116263 116019 115813 115784 115784 115784 115784 115784 115784 115784 115784 115784 115784 115784 115784 115784 115784 115796 115796 115796 115796 115802 115802 115802 115802 115802 115802 115802 115802 115802 115802 115802 115802 115802 115802 115802 115808 115808 115808 115808 115808 115808 115814 115814 115814 115814 115814 115814 115814 115814 115814 115814 115814 115814 115820 115820 115820 115820 115820 115820 115820 115820 115820 115820 115820 115820 115820 115820 115820 115820 115820 115820 115820 115820 115820 115820 115820 115820 115826 115826 115826 115826 115826 115832 115832 115832 115832 115832 115832 115832 115832 115832 115832 115832 115832 115832 115832 115832 115832 115832 115832 115832 115832 115832 115832 115832 115833 115833 115833 115833 115834 115834 115834 115834 115834 115834 115834 115835 115835 115835 115836 115836 115836 115836 115836 115836 115836 115836 115836 115836 115836 115836 115837 115837 115837 115837 115837 115837 115838 115839 115839 115840 115847 115848 115848 115849 115849 115850 115851 115853 115855 115855 115857 115859 115861 115864 115869 115872 115872 115880 115890 115903 
291267 289836 288478 287296 286159 285542 286305 287611 286252 285052 284271 283532 282716 283848 285829 282454 277810 273907 270573 263843 257899 254600 248308 241547 228761 211123 198919 179964 150819 139045 137701 134958 131353 129382 129015 128524 128389 128185 127972 127972 127984 127990 127996 127996 128002 128002 128008 128008 128008 128008 128008 128008 128008 128008 128014 128020 128026 128026 128026 128026 128032 128032 128032 128032 128032 128032 128032 128032 128032 128032 128032 128032 128032 128032 128032 128032 128038 128038 128038 128038 128038 128038 128038 128038 128038 128038 128038 128038 128038 128038 128038 128038 128038 128038 128038 128038 128038 128038 128038 128038 128038 128038 128038 128038 128038 128038 128038 128038 128038 128038 128038 128038 128038 128038 128038 128038 128038 128038 128044 128044 128044 128044 128044 128044 128044 128044 128044 128044 128044 128044 128044 128044 128050 128050 128050 128050 128050 128050 128051 128051 128051 128051 128052 128052 128052 128052 128052 128052 128052 128052 128052 128052 128052 128055 128055 128055 128055 128056 128057 128057 128057 128057 128057 128057 128058 128058 128058 128058 128058 128058 128059 128059 128059 128059 128059 128061 128061 128061 128062 128062 128062 128063 128065 128065 128065 128065 128065 128066 128066 128068 128068 128075 128078 128079 128084 128086 128098 128098 128108 128120 128124 
291267 289861 288596 287396 286270 285832 286323 286985 285615 285135 284779 284533 284420 285563 286057 283332 276813 269080 268363 267915 268919 268688 262551 253967 248830 248263 246760 239174 223178 200704 184768 169691 159752 152305 152339 152354 152323 152281 152291 152290 152304 152304 152256 152246 152245 152233 152210 152174 152072 152017 151918 151890 151890 151890 151890 151896 151896 151896 151896 151896 151896 151896 151896 151908 151908 151908 151908 151908 151908 151908 151914 151914 151914 151914 151914 151920 151920 151920 151920 151920 151920 151920 151920 151920 151920 151920 151920 151920 151920 151920 151926 151926 151926 151926 151926 151926 151926 151926 151926 151926 151926 151926 151926 151926 151926 151932 151932 151932 151932 151938 151938 151938 151938 151938 151938 151938 151938 151938 151938 151938 151938 151938 151938 151944 151944 151944 151944 151944 151944 151944 151944 151944 151944 151944 151944 151944 151944 151944 151944 151944 151944 151944 151945 151946 151946 151946 151946 151946 151946 151946 151946 151946 151946 151946 151946 151946 151947 151947 151947 151948 151948 151949 151949 151950 151950 151950 151950 151950 151952 151952 151953 151953 151953 151954 151954 151954 151954 151954 151955 151955 151955 151955 151956 151956 151958 151959 151965 151965 151966 151967 151967 151971 151974 151978 151980 151984 151994 151994 152001 152011 152017 
291267 289859 288649 287582 286492 285551 286619 286847 285390 285187 285322 284530 283934 284327 284643 281090 270735 251744 237928 227320 220208 209979 186795 146051 115089 106963 103354 99876 98895 98250 96884 95153 93651 91454 90234 90055 89778 89587 89581 89581 89581 89587 89593 89593 89593 89593 89593 89593 89593 89599 89599 89605 89605 89611 89611 89611 89617 89617 89617 89623 89623 89623 89623 89623 89623 89623 89623 89623 89623 89623 89623 89623 89623 89623 89623 89623 89623 89623 89623 89623 89623 89623 89623 89623 89623 89623 89623 89623 89635 89635 89635 89635 89635 89635 89635 89635 89635 89635 89641 89641 89641 89641 89641 89641 89641 89641 89641 89641 89641 89641 89641 89641 89641 89641 89641 89641 89641 89641 89641 89641 89641 89641 89641 89641 89641 89641 89641 89641 89641 89641 89641 89641 89641 89641 89641 89641 89641 89641 89641 89641 89642 89642 89642 89642 89642 89642 89642 89642 89642 89642 89642 89642 89642 89643 89649 89649 89650 89650 89650 89650 89652 89652 89652 89653 89653 89653 89654 89654 89654 89654 89654 89654 89654 89655 89655 89655 89655 89656 89656 89657 89657 89659 89659 89659 89659 89659 89659 89662 89663 89663 89663 89665 89666 89669 89671 89672 89677 89677 89682 89691 89697 
291267 289899 288532 287334 286593 285763 286941 287617 286141 285066 284483 284326 283710 285014 286344 284391 281322 279083 276828 274115 272599 271120 262400 241450 210906 188960 175374 155892 133612 116971 108966 102240 96984 96906 96894 96850 96615 96295 96102 96048 96023 96026 96038 96038 96038 96038 96038 96038 96044 96044 96044 96044 96050 96050 96050 96056 96056 96056 96056 96056 96056 96056 96056 96056 96056 96056 96068 96068 96074 96074 96074 96074 96074 96074 96074 96074 96074 96074 96074 96074 96074 96074 96074 96074 96074 96074 96074 96074 96074 96074 96080 96080 96080 96080 96080 96080 96080 96080 96080 96080 96080 96086 96086 96092 96092 96092 96092 96092 96092 96098 96098 96098 96098 96098 96098 96098 96098 96098 96098 96098 96098 96098 96098 96098 96098 96098 96098 96098 96098 96098 96098 96098 96098 96098 96098 96098 96098 96098 96098 96098 96098 96098 96098 96098 96098 96098 96099 96099 96099 96099 96099 96099 96099 96099 96099 96099 96100 96101 96101 96101 96101 96101 96101 96101 96101 96102 96102 96103 96103 96103 96104 96104 96105 96106 96107 96107 96107 96108 96108 96108 96108 96108 96108 96108 96110 96111 96111 96113 96114 96115 96115 96117 96120 96122 96125 96128 96131 96131 96138 96146 96150 
291267 289845 288528 287436 286513 285707 286611 287609 286139 285236 284569 283898 284167 284796 286117 283355 277744 274505 273771 271537 266383 257792 241849 223991 215344 212435 208831 196102 173252 156393 142316 137850 137423 137203 137209 137174 136954 136819 136826 136805 136729 136653 136654 136654 136654 136654 136654 136660 136660 136666 136666 136666 136666 136672 136672 136678 136678 136678 136678 136678 136678 136678 136684 136684 136684 136684 136684 136684 136684 136684 136684 136684 136684 136690 136690 136690 136690 136690 136690 136690 136690 136690 136690 136690 136690 136690 136690 136696 136702 136702 136702 136708 136708 136708 136708 136708 136708 136708 136708 136708 136708 136708 136708 136708 136708 136708 136708 136708 136708 136714 136714 136714 136714 136714 136714 136714 136714 136720 136720 136720 136720 136720 136720 136726 136726 136726 136726 136726 136726 136726 136726 136726 136726 136726 136726 136726 136732 136732 136733 136733 136733 136733 136733 136733 136733 136733 136733 136733 136733 136734 136734 136734 136736 136736 136736 136736 136736 136742 136742 136743 136743 136744 136744 136745 136745 136745 136745 136745 136745 136745 136747 136747 136747 136747 136747 136747 136747 136748 136748 136748 136755 136755 136755 136755 136755 136755 136756 136756 136763 136763 136763 136770 136772 136775 136777 136777 136783 136783 136792 136802 136808 
291267 289803 288456 287291 286128 285629 286563 288163 286862 286298 285638 284976 283619 286001 285968 282336 273104 260842 255329 249385 237028 218834 199747 180337 163431 156477 153418 146403 136206 121402 109290 103048 99403 98078 98144 98183 98175 98167 98121 98093 98035 98027 98026 98026 98026 98026 98026 98026 98032 98038 98038 98038 98038 98038 98038 98044 98044 98044 98044 98044 98044 98044 98050 98056 98056 98056 98056 98056 98056 98056 98062 98062 98062 98062 98062 98068 98068 98068 98068 98068 98068 98068 98068 98068 98068 98068 98068 98068 98068 98068 98068 98068 98068 98068 98068 98068 98068 98068 98068 98068 98068 98068 98068 98068 98068 98074 98074 98074 98074 98074 98074 98074 98080 98080 98080 98080 98080 98080 98080 98080 98080 98080 98080 98080 98080 98080 98080 98080 98080 98080 98080 98080 98080 98080 98080 98080 98080 98080 98080 98080 98080 98080 98080 98080 98080 98080 98080 98080 98080 98080 98081 98081 98081 98081 98081 98081 98081 98082 98082 98083 98083 98083 98083 98084 98084 98086 98088 98088 98090 98090 98090 98090 98090 98091 98092 98093 98093 98093 98093 98093 98093 98094 98094 98094 98095 98095 98096 98096 98096 98097 98097 98097 98099 98100 98105 98109 98116 98116 98126 98129 98137 
291267 289815 288481 287292 286446 285831 286515 287601 286169 285038 284214 283944 283542 285295 285540 281741 277069 271135 266414 260428 252972 235498 207270 184340 157836 139160 130402 115035 105492 102035 98739 97877 97585 97109 95948 95352 95336 95336 95348 95360 95366 95366 95366 95366 95366 95366 95366 95366 95366 95366 95366 95366 95366 95366 95372 95372 95372 95372 95372 95372 95372 95372 95372 95372 95372 95372 95372 95372 95378 95378 95378 95378 95378 95378 95378 95378 95378 95378 95378 95378 95378 95378 95384 95384 95384 95384 95384 95384 95384 95384 95384 95384 95384 95384 95384 95384 95384 95384 95384 95384 95384 95384 95384 95384 95384 95384 95384 95402 95402 95402 95402 95408 95408 95408 95408 95408 95408 95408 95408 95408 95408 95408 95408 95408 95408 95408 95408 95408 95408 95408 95408 95408 95408 95408 95408 95408 95408 95408 95408 95409 95409 95409 95410 95410 95410 95411 95411 95411 95411 95411 95412 95418 95418 95418 95419 95419 95419 95419 95419 95419 95419 95419 95419 95419 95419 95420 95421 95422 95422 95422 95423 95423 95424 95425 95427 95427 95427 95428 95428 95428 95428 95428 95428 95428 95429 95430 95430 95430 95431 95431 95431 95433 95435 95439 95440 95444 95453 95453 95466 95476 95482 
291267 289903 288512 287279 286560 285545 286545 287675 286281 285309 284846 284244 283457 283963 285079 279624 272451 266465 262727 254952 237887 211030 181230 165808 151736 142407 134269 116882 101572 95381 91488 88816 88272 87814 87268 86293 85255 84933 84936 84952 84964 84964 84970 84970 84970 84970 84970 84970 84976 84976 84976 84976 84976 84976 84982 84988 84988 84988 84988 84994 84994 84994 84994 84994 84994 84994 84994 85000 85000 85000 85000 85000 85000 85006 85006 85012 85012 85012 85012 85012 85012 85012 85012 85018 85018 85018 85018 85018 85018 85018 85018 85018 85018 85018 85018 85018 85018 85018 85018 85018 85018 85018 85018 85018 85018 85018 85018 85018 85018 85024 85024 85024 85024 85024 85024 85024 85024 85024 85024 85024 85024 85024 85024 85024 85024 85024 85024 85024 85024 85024 85024 85024 85030 85030 85030 85030 85031 85031 85031 85031 85031 85031 85031 85031 85033 85033 85033 85033 85033 85033 85033 85033 85033 85033 85040 85040 85040 85040 85040 85040 85040 85040 85040 85043 85043 85044 85044 85044 85045 85045 85045 85045 85045 85045 85045 85045 85045 85045 85045 85045 85045 85045 85047 85047 85048 85048 85049 85050 85052 85054 85054 85059 85060 85062 85066 85069 85076 85076 85086 85092 85107 
291267 289815 288427 287254 286265 285834 286721 287573 286111 285887 285441 284799 283992 283953 283905 281848 278775 274317 271814 264213 259025 257084 244437 219345 190850 167411 163208 153943 141790 131874 126894 124864 123999 119948 112492 111481 111430 111435 111447 111446 111470 111486 111486 111486 111486 111486 111486 111486 111486 111486 111486 111486 111486 111486 111486 111486 111486 111486 111486 111486 111486 111492 111498 111498 111498 111498 111498 111498 111498 111516 111516 111516 111516 111516 111522 111522 111522 111522 111522 111522 111522 111522 111522 111522 111522 111522 111522 111522 111522 111522 111522 111522 111522 111522 111522 111528 111528 111528 111528 111528 111528 111528 111528 111528 111528 111528 111528 111528 111528 111528 111528 111528 111528 111528 111528 111528 111528 111528 111528 111528 111528 111528 111528 111528 111528 111528 111528 111528 111528 111528 111528 111528 111528 111528 111528 111528 111528 111528 111528 111528 111528 111528 111528 111528 111534 111534 111534 111534 111534 111535 111535 111535 111535 111535 111535 111535 111536 111536 111536 111536 111536 111536 111536 111536 111536 111536 111537 111538 111544 111544 111545 111545 111547 111548 111548 111548 111548 111548 111548 111549 111549 111549 111549 111549 111551 111551 111551 111552 111554 111556 111556 111564 111565 111570 111574 111577 111579 111579 111592 111600 111610 
291267 289822 288473 287094 286286 285404 286737 288069 286667 286050 285110 284186 283985 285035 286592 284462 281925 278830 277795 277068 276111 274272 265969 253587 235199 221792 216039 201372 174892 147904 136518 132667 130578 128361 122556 114885 112926 111413 111248 110726 110209 110151 110151 110151 110151 110151 110151 110151 110157 110163 110163 110163 110163 110163 110163 110163 110169 110169 110169 110169 110175 110175 110175 110175 110175 110175 110187 110193 110193 110193 110193 110193 110193 110193 110199 110205 110211 110211 110211 110211 110211 110211 110211 110223 110223 110223 110223 110223 110223 110223 110223 110223 110223 110223 110223 110223 110223 110229 110229 110229 110229 110229 110229 110229 110229 110229 110229 110229 110229 110229 110229 110229 110229 110229 110229 110235 110235 110235 110235 110235 110235 110235 110241 110241 110241 110241 110241 110241 110241 110247 110247 110247 110247 110247 110247 110247 110247 110253 110253 110253 110253 110253 110254 110254 110255 110255 110255 110255 110255 110255 110256 110257 110257 110257 110257 110257 110257 110257 110257 110259 110260 110261 110261 110261 110261 110262 110262 110262 110262 110262 110262 110262 110262 110263 110263 110263 110263 110263 110264 110265 110265 110266 110266 110266 110266 110266 110266 110266 110266 110269 110269 110271 110272 110275 110280 110282 110290 110290 110297 110302 110310 
291267 289806 288648 287394 286371 285195 285767 286831 285429 285206 284659 283792 283485 284975 286539 285024 283950 282590 281621 277142 270714 257175 235958 217666 199225 182752 167525 127661 79288 65144 61233 59620 59013 58227 58158 58215 58199 58177 58153 58141 58119 58072 58078 58078 58077 58077 58077 58077 58077 58077 58077 58077 58083 58083 58083 58083 58089 58089 58089 58089 58089 58089 58089 58089 58089 58089 58089 58089 58089 58089 58089 58089 58089 58089 58089 58089 58089 58089 58089 58089 58089 58089 58089 58089 58089 58089 58089 58089 58089 58089 58089 58089 58089 58089 58089 58089 58101 58107 58107 58107 58107 58107 58107 58107 58107 58107 58107 58107 58107 58107 58107 58107 58113 58113 58113 58113 58113 58113 58113 58113 58113 58113 58113 58113 58113 58113 58113 58113 58113 58113 58113 58113 58113 58113 58113 58113 58113 58113 58113 58113 58114 58114 58114 58114 58114 58114 58114 58114 58114 58115 58115 58115 58116 58116 58116 58116 58117 58117 58117 58117 58117 58117 58117 58117 58119 58119 58120 58120 58121 58121 58121 58121 58121 58121 58121 58121 58121 58122 58123 58123 58124 58124 58124 58124 58125 58125 58126 58126 58126 58128 58128 58130 58132 58134 58138 58140 58143 58143 58153 58163 58169 
291267 289912 288667 287260 286207 285308 286501 287185 285757 284763 283965 283457 282724 285105 286035 284002 280252 270178 263988 263041 261747 263036 262056 261281 261409 261516 259673 253900 245063 230832 220384 217644 215805 211343 196427 183975 181063 180867 180867 180913 180975 180987 181005 181005 181017 181023 181023 181023 181023 181023 181023 181023 181023 181023 181035 181035 181035 181035 181035 181035 181035 181035 181041 181041 181041 181041 181041 181041 181047 181047 181047 181047 181047 181047 181053 181053 181053 181053 181053 181053 181059 181059 181059 181059 181059 181059 181059 181059 181059 181059 181059 181065 181065 181065 181065 181065 181065 181065 181065 181065 181065 181065 181065 181065 181065 181065 181065 181065 181065 181065 181065 181065 181065 181065 181065 181065 181065 181065 181071 181071 181071 181071 181071 181071 181071 181071 181071 181071 181071 181071 181071 181071 181071 181071 181071 181071 181071 181071 181071 181071 181071 181071 181071 181077 181077 181077 181077 181077 181077 181077 181077 181077 181077 181077 181077 181077 181077 181077 181077 181077 181077 181077 181077 181078 181079 181079 181079 181079 181081 181081 181081 181081 181081 181081 181081 181082 181082 181083 181083 181083 181089 181090 181090 181090 181091 181091 181091 181092 181093 181094 181094 181097 181100 181103 181106 181108 181113 181113 181126 181132 181144 
291267 289836 288475 287537 286723 285933 286097 287141 285724 284734 284827 284675 284233 285539 285983 284612 283041 281185 277597 275538 274416 267842 252948 239711 223918 212103 195249 166555 138369 125878 116388 109309 106384 105494 102080 97524 95105 95028 95020 95000 94997 95003 95015 95015 95021 95021 95021 95021 95021 95021 95021 95021 95027 95027 95033 95033 95033 95033 95033 95033 95033 95033 95039 95039 95039 95039 95039 95039 95039 95045 95045 95045 95045 95045 95045 95045 95045 95045 95045 95045 95045 95045 95045 95045 95045 95045 95045 95045 95045 95051 95051 95051 95051 95051 95051 95051 95051 95051 95051 95051 95051 95051 95051 95051 95051 95051 95051 95051 95051 95051 95051 95051 95051 95051 95051 95051 95051 95051 95051 95051 95051 95051 95051 95051 95051 95051 95051 95051 95057 95063 95063 95063 95063 95063 95063 95063 95063 95063 95063 95063 95063 95063 95063 95064 95064 95064 95064 95064 95064 95064 95064 95064 95064 95065 95066 95066 95066 95067 95069 95069 95069 95069 95069 95070 95070 95070 95070 95070 95072 95072 95073 95073 95073 95073 95073 95073 95073 95073 95074 95075 95076 95078 95078 95078 95078 95078 95078 95078 95081 95081 95081 95084 95086 95089 95092 95104 95109 95109 95122 95128 95133 
291267 289790 288402 287630 286501 285444 286419 287825 286463 285621 284873 284498 283650 284943 286046 284432 282615 281095 278481 275898 273981 272885 267491 257053 246866 242877 243029 241182 238173 232263 220552 205135 197362 196257 189790 177984 167488 153381 147016 146157 146173 146245 146297 146297 146303 146303 146303 146309 146309 146309 146309 146315 146315 146315 146315 146327 146327 146327 146327 146333 146333 146339 146339 146339 146339 146345 146345 146345 146345 146345 146345 146345 146345 146345 146351 146351 146351 146351 146351 146351 146357 146357 146357 146363 146369 146369 146369 146369 146369 146369 146369 146369 146369 146369 146369 146369 146369 146369 146369 146369 146369 146369 146369 146369 146375 146375 146375 146375 146375 146375 146375 146375 146375 146375 146375 146375 146375 146375 146375 146375 146375 146381 146381 146381 146381 146381 146381 146381 146381 146381 146381 146381 146381 146381 146381 146381 146381 146381 146381 146381 146381 146381 146381 146381 146381 146381 146381 146381 146381 146381 146381 146381 146381 146381 146381 146381 146381 146381 146381 146382 146382 146382 146382 146382 146383 146383 146383 146383 146383 146383 146384 146384 146384 146384 146384 146390 146390 146391 146391 146391 146393 146393 146394 146394 146396 146396 146397 146398 146399 146400 146400 146403 146405 146410 146413 146417 146421 146421 146431 146441 146449 
291267 289867 288507 287569 286404 285621 286003 287673 286258 285122 284652 284238 283942 285230 286604 284963 283238 282261 281535 279626 278469 271845 253372 246008 239593 228468 211720 196068 175414 144820 130109 126034 124466 123612 120854 117357 117086 117092 117092 117098 117098 117104 117122 117122 117122 117128 117134 117134 117134 117146 117146 117146 117146 117146 117152 117152 117152 117152 117152 117152 117152 117158 117158 117158 117158 117158 117158 117164 117164 117164 117164 117164 117164 117164 117170 117170 117170 117170 117170 117170 117170 117170 117170 117176 117176 117176 117182 117182 117182 117182 117182 117182 117182 117182 117182 117182 117182 117182 117182 117182 117182 117182 117182 117182 117182 117182 117182 117182 117182 117188 117188 117188 117188 117188 117188 117188 117188 117188 117188 117188 117188 117188 117188 117188 117188 117188 117188 117188 117188 117188 117188 117188 117188 117188 117188 117188 117188 117188 117188 117194 117194 117194 117195 117196 117196 117196 117196 117196 117196 117196 117196 117196 117196 117197 117197 117197 117198 117198 117198 117199 117199 117199 117199 117199 117199 117199 117199 117200 117201 117201 117202 117202 117203 117203 117203 117204 117204 117204 117204 117204 117205 117205 117205 117205 117206 117206 117207 117207 117207 117208 117208 117212 117214 117218 117223 117225 117229 117229 117236 117241 117251 
291267 289830 288638 287388 286200 285243 286221 287345 285882 285337 284615 284233 284221 285017 284842 279979 274478 270162 264510 261722 257404 248706 231403 208751 187815 177119 173367 165437 153123 140277 136621 136189 135289 135065 135083 135149 135149 135148 135141 135126 134994 134525 133471 133268 133260 133260 133260 133260 133260 133266 133266 133266 133266 133266 133266 133266 133272 133272 133272 133272 133278 133278 133290 133302 133302 133302 133302 133302 133302 133302 133302 133302 133302 133302 133302 133302 133302 133302 133302 133302 133302 133302 133302 133302 133302 133302 133302 133302 133302 133302 133302 133302 133302 133302 133302 133302 133302 133302 133302 133302 133302 133302 133302 133302 133302 133302 133302 133302 133302 133302 133302 133302 133302 133302 133302 133302 133302 133302 133302 133302 133302 133302 133302 133302 133302 133302 133308 133308 133308 133308 133308 133308 133308 133308 133308 133308 133308 133308 133308 133308 133308 133308 133308 133308 133308 133308 133309 133309 133309 133309 133310 133310 133310 133311 133311 133311 133311 133311 133312 133312 133312 133313 133313 133315 133315 133316 133316 133318 133318 133318 133318 133318 133318 133318 133318 133318 133318 133321 133321 133327 133328 133329 133329 133329 133331 133331 133331 133331 133333 133334 133334 133337 133337 133338 133340 133345 133351 133351 133363 133372 133380 
291267 289817 288585 287362 286505 285319 286135 287069 285610 284362 283271 282668 282577 283731 286729 284349 281793 279410 278267 277291 276414 276999 275113 273718 269801 263061 249270 225850 187620 170890 155311 137558 132902 131053 130219 129765 127922 126617 125690 122336 120315 120291 120270 120215 120210 120210 120216 120222 120222 120222 120222 120222 120222 120228 120240 120240 120240 120240 120240 120240 120240 120246 120246 120246 120246 120246 120258 120258 120258 120258 120258 120258 120258 120258 120258 120258 120258 120258 120258 120258 120258 120258 120258 120258 120258 120258 120258 120258 120258 120258 120258 120258 120258 120258 120258 120264 120264 120264 120264 120264 120264 120264 120264 120264 120264 120264 120264 120264 120264 120264 120264 120264 120264 120264 120264 120264 120264 120264 120264 120264 120264 120264 120270 120270 120270 120270 120270 120270 120270 120270 120270 120270 120270 120271 120271 120272 120272 120272 120272 120279 120279 120279 120279 120279 120279 120279 120279 120279 120279 120279 120279 120280 120280 120280 120280 120280 120282 120283 120283 120283 120283 120283 120283 120284 120284 120284 120284 120285 120285 120285 120285 120285 120287 120287 120287 120287 120287 120287 120287 120289 120290 120290 120290 120290 120290 120290 120291 120291 120292 120292 120292 120295 120299 120305 120305 120307 120309 120309 120318 120324 120332 
291267 289977 288564 287413 286819 286010 286325 287389 285853 284910 284079 283515 283136 285011 287025 285172 283243 281158 279847 277952 273784 269498 261175 249078 232800 223523 215491 199366 176058 143449 106106 88977 85476 84547 83721 80813 77488 76444 75905 75873 75862 75811 75811 75811 75810 75810 75810 75816 75822 75822 75822 75822 75822 75822 75822 75828 75828 75828 75828 75828 75828 75840 75846 75852 75852 75852 75858 75864 75864 75870 75870 75870 75870 75870 75870 75870 75876 75876 75876 75876 75876 75876 75876 75876 75876 75876 75876 75876 75876 75876 75876 75876 75876 75876 75876 75876 75876 75876 75876 75876 75876 75876 75876 75876 75876 75876 75876 75876 75876 75876 75876 75876 75876 75876 75876 75876 75876 75876 75876 75876 75876 75876 75876 75882 75882 75888 75888 75888 75888 75888 75888 75888 75888 75888 75888 75888 75888 75888 75888 75889 75889 75889 75889 75889 75889 75890 75891 75891 75891 75891 75891 75891 75891 75891 75891 75891 75892 75892 75892 75893 75893 75893 75893 75893 75893 75893 75894 75894 75894 75894 75896 75897 75897 75898 75899 75900 75900 75901 75901 75901 75901 75901 75901 75901 75902 75903 75903 75903 75903 75904 75904 75911 75914 75916 75921 75923 75928 75928 75939 75940 75946 
291267 289925 288560 287725 286646 285602 286905 287393 286018 285593 285157 284839 283675 284151 285582 280264 267621 255985 250334 245739 239279 222087 184020 154993 148274 147042 144176 136195 123526 106544 98775 97520 96185 96007 95987 96000 95964 95862 95849 95849 95830 95774 95667 95652 95652 95658 95658 95658 95658 95658 95658 95658 95664 95670 95670 95670 95670 95670 95670 95670 95670 95670 95670 95670 95670 95670 95670 95670 95670 95670 95670 95670 95670 95670 95670 95670 95676 95676 95676 95676 95676 95676 95676 95676 95676 95676 95676 95676 95676 95676 95676 95682 95682 95682 95682 95682 95682 95682 95682 95682 95682 95682 95682 95682 95682 95682 95682 95682 95682 95682 95682 95682 95682 95682 95682 95682 95682 95682 95682 95682 95682 95682 95682 95682 95682 95682 95682 95682 95682 95682 95682 95682 95682 95682 95682 95688 95688 95688 95688 95688 95688 95688 95688 95688 95688 95688 95688 95688 95688 95688 95688 95688 95688 95688 95689 95689 95689 95690 95690 95691 95691 95691 95691 95691 95691 95691 95692 95692 95692 95692 95693 95693 95693 95694 95694 95694 95694 95694 95694 95694 95697 95697 95698 95698 95698 95698 95698 95698 95698 95700 95700 95701 95703 95708 95710 95713 95716 95716 95725 95734 95743 
291267 289860 288381 287204 286174 285401 286793 288195 286916 285703 284787 284642 284510 285217 286245 284456 282123 276220 272330 269615 267604 259537 243531 226383 213171 205857 198743 175438 142409 119822 110829 110739 110792 110807 110656 110321 110078 109997 109960 109965 109965 109971 109989 109989 109989 109989 109989 109995 109995 109995 109995 109995 110001 110001 110001 110007 110013 110013 110013 110013 110013 110013 110013 110013 110013 110013 110013 110013 110013 110013 110013 110013 110013 110013 110013 110013 110013 110013 110013 110013 110013 110013 110013 110013 110013 110013 110013 110013 110013 110013 110013 110013 110013 110013 110013 110013 110013 110013 110013 110013 110013 110013 110013 110013 110013 110013 110013 110013 110013 110013 110013 110013 110013 110013 110013 110013 110013 110013 110013 110013 110013 110013 110013 110013 110013 110013 110013 110013 110013 110013 110019 110019 110019 110019 110019 110019 110019 110019 110019 110019 110019 110019 110025 110025 110025 110025 110025 110025 110025 110025 110025 110031 110031 110031 110031 110031 110031 110031 110032 110032 110032 110033 110033 110033 110033 110033 110033 110033 110034 110034 110035 110035 110035 110037 110037 110038 110038 110040 110042 110042 110049 110051 110052 110052 110053 110053 110053 110053 110053 110053 110053 110058 110061 110063 110065 110071 110073 110073 110092 110100 110109 
291267 289839 288618 287514 286470 285351 285785 286665 285191 284248 283358 283231 282281 283573 284131 279169 270212 263595 261471 256134 239166 207576 165685 131696 122475 116353 112158 101882 90427 85023 82029 81100 80870 80180 79656 79020 78560 78555 78555 78561 78561 78561 78561 78561 78561 78561 78561 78561 78561 78567 78567 78567 78567 78567 78567 78567 78573 78573 78573 78579 78579 78579 78579 78585 78585 78585 78585 78585 78585 78585 78585 78585 78585 78585 78585 78585 78591 78591 78591 78591 78591 78591 78591 78591 78591 78591 78591 78591 78591 78591 78591 78591 78591 78591 78591 78591 78591 78597 78603 78603 78603 78603 78603 78603 78603 78603 78603 78603 78603 78603 78603 78603 78603 78603 78603 78603 78603 78603 78603 78603 78603 78603 78603 78603 78603 78603 78603 78603 78603 78603 78603 78603 78603 78603 78603 78603 78603 78603 78603 78603 78609 78609 78609 78609 78609 78609 78610 78610 78610 78613 78613 78614 78615 78615 78615 78615 78615 78615 78615 78615 78615 78615 78615 78615 78615 78615 78615 78615 78615 78615 78615 78615 78615 78615 78615 78615 78615 78616 78616 78616 78617 78618 78619 78619 78619 78619 78620 78621 78622 78622 78622 78626 78630 78634 78637 78638 78642 78642 78652 78663 78666 
291267 289880 288467 287582 286357 285845 286199 287521 286102 285141 284606 283930 283639 284418 284710 280559 272994 266885 262863 260025 259546 250439 229662 205225 190796 186205 181821 169941 151418 144206 138654 134760 132667 131116 129790 127930 127038 126832 126824 126802 126596 125765 123198 122118 122118 122118 122124 122124 122124 122130 122130 122130 122136 122136 122142 122142 122142 122142 122142 122142 122148 122148 122148 122148 122148 122148 122148 122148 122148 122148 122148 122148 122148 122148 122148 122148 122148 122148 122148 122148 122148 122148 122148 122148 122154 122154 122154 122154 122154 122154 122154 122160 122160 122160 122160 122160 122160 122160 122160 122160 122160 122160 122160 122160 122160 122160 122160 122160 122160 122160 122160 122160 122160 122160 122160 122160 122160 122160 122160 122160 122160 122160 122160 122160 122160 122160 122160 122160 122160 122160 122160 122161 122162 122162 122162 122163 122163 122163 122163 122163 122163 122163 122163 122163 122163 122163 122163 122163 122163 122163 122163 122163 122163 122163 122163 122163 122165 122166 122166 122166 122167 122167 122167 122167 122167 122167 122167 122167 122167 122167 122167 122167 122167 122167 122168 122168 122168 122169 122169 122169 122169 122171 122171 122171 122171 122171 122171 122171 122172 122172 122172 122175 122177 122179 122180 122184 122187 122187 122199 122207 122211 
291267 289906 288590 287317 286307 285922 286449 287359 285932 284687 283722 283255 283097 285263 286463 284249 282366 278554 276273 273608 273672 273179 271248 270367 269538 269364 267128 260778 248212 234373 228026 225049 221127 213286 203186 189324 174005 157047 149285 147082 146869 146721 145242 141642 139206 136215 135290 135296 135296 135312 135312 135312 135312 135312 135312 135312 135318 135318 135318 135318 135318 135318 135336 135336 135336 135336 135336 135336 135336 135336 135336 135336 135336 135348 135348 135348 135354 135360 135360 135360 135360 135360 135360 135360 135360 135360 135360 135360 135360 135360 135360 135360 135360 135360 135360 135360 135366 135372 135378 135378 135378 135378 135378 135378 135378 135378 135378 135378 135378 135378 135378 135378 135378 135378 135378 135378 135378 135378 135378 135378 135378 135378 135378 135378 135378 135378 135378 135378 135378 135378 135378 135378 135378 135378 135378 135379 135385 135385 135385 135385 135386 135386 135386 135386 135386 135392 135393 135393 135393 135393 135394 135394 135395 135395 135395 135395 135395 135395 135396 135396 135396 135398 135398 135398 135398 135398 135398 135398 135398 135398 135398 135398 135398 135398 135401 135401 135401 135401 135401 135401 135402 135403 135403 135403 135404 135406 135407 135407 135408 135409 135409 135418 135420 135424 135426 135434 135438 135438 135445 135457 135467 
291267 289844 288416 287044 286242 285695 287199 288699 287259 286151 285738 284615 284324 284534 285155 280108 271700 263155 256539 256107 254148 241213 212149 187279 173719 168025 163891 155314 144300 134781 129942 127958 127892 127951 127968 128014 128014 128014 128030 128042 128042 128042 128054 128054 128054 128054 128054 128054 128060 128060 128060 128060 128066 128066 128066 128066 128066 128066 128066 128066 128066 128066 128072 128072 128072 128072 128072 128072 128072 128072 128072 128072 128072 128072 128072 128072 128072 128072 128072 128072 128072 128072 128072 128072 128072 128072 128072 128072 128072 128072 128072 128072 128072 128072 128072 128072 128072 128078 128078 128078 128078 128078 128084 128084 128084 128084 128084 128084 128084 128084 128084 128084 128090 128090 128090 128090 128090 128090 128090 128090 128090 128090 128090 128096 128096 128096 128096 128096 128096 128096 128096 128096 128096 128096 128096 128096 128096 128096 128096 128096 128097 128097 128098 128099 128099 128099 128099 128099 128099 128099 128099 128099 128099 128099 128100 128100 128100 128100 128100 128100 128106 128113 128113 128115 128117 128117 128117 128117 128117 128117 128117 128118 128118 128118 128118 128119 128119 128119 128119 128120 128120 128120 128121 128121 128122 128122 128122 128122 128123 128125 128125 128127 128130 128131 128133 128136 128141 128141 128154 128162 128169 
291267 289810 288474 287540 286505 285513 285777 286919 285458 285225 284386 283742 283442 284684 286496 284353 280483 271975 268554 265036 258589 244250 230446 223060 218836 216605 208129 190171 162845 138238 124384 120799 119738 119469 118886 118531 118362 118302 118299 118305 118311 118333 118339 118339 118339 118339 118345 118345 118351 118357 118357 118357 118357 118357 118357 118357 118357 118357 118357 118357 118357 118357 118357 118357 118357 118363 118369 118369 118369 118369 118369 118369 118369 118369 118369 118369 118369 118369 118369 118369 118369 118369 118369 118369 118369 118369 118369 118369 118369 118369 118369 118375 118375 118375 118375 118375 118375 118375 118375 118375 118375 118375 118375 118375 118375 118375 118375 118375 118375 118375 118375 118375 118375 118375 118375 118381 118381 118381 118381 118381 118381 118381 118387 118387 118387 118387 118387 118387 118387 118387 118387 118387 118387 118387 118387 118388 118388 118388 118388 118388 118388 118388 118388 118388 118388 118389 118389 118390 118390 118391 118391 118391 118391 118391 118393 118393 118394 118395 118395 118395 118395 118395 118395 118395 118395 118396 118396 118396 118396 118396 118396 118396 118396 118397 118397 118398 118398 118399 118399 118399 118399 118400 118400 118400 118400 118401 118402 118402 118402 118402 118402 118408 118410 118412 118414 118416 118422 118422 118430 118440 118447 
291267 289859 288460 287277 287026 286320 286403 287199 285878 285377 284250 283786 283415 285910 286502 282820 274639 266062 263338 260436 253790 237043 211265 181921 164170 155499 145328 126198 107833 97754 94548 94280 94201 93899 93368 92340 92144 92119 92066 91973 91969 91969 91975 91975 91975 91981 91999 92011 92011 92011 92011 92011 92011 92011 92011 92011 92011 92011 92017 92017 92017 92017 92023 92029 92029 92029 92029 92029 92029 92029 92029 92029 92029 92029 92029 92035 92035 92035 92035 92035 92035 92035 92041 92041 92041 92041 92041 92041 92041 92041 92041 92041 92041 92041 92041 92041 92041 92041 92041 92041 92041 92041 92041 92041 92041 92041 92041 92041 92041 92041 92041 92041 92041 92041 92041 92041 92041 92041 92041 92041 92041 92041 92041 92041 92041 92041 92047 92047 92047 92047 92047 92047 92047 92047 92047 92047 92047 92047 92047 92047 92047 92047 92047 92047 92047 92047 92047 92047 92047 92047 92047 92047 92048 92048 92048 92048 92048 92048 92048 92048 92048 92048 92048 92049 92050 92051 92052 92053 92053 92053 92053 92053 92054 92054 92054 92055 92055 92055 92056 92057 92057 92057 92057 92057 92057 92057 92057 92057 92058 92058 92058 92059 92062 92065 92073 92076 92079 92079 92093 92100 92109 
291267 289856 288447 287399 286343 285596 286443 287143 285703 284942 284405 284360 284038 285034 285733 283601 280702 277099 274443 270778 269298 268455 260018 247698 236790 223573 213228 196103 168827 144402 134518 128847 127014 126967 126991 126900 126891 126891 126891 126891 126909 126909 126915 126915 126915 126915 126921 126921 126921 126921 126921 126921 126921 126921 126927 126927 126927 126927 126927 126927 126927 126927 126933 126933 126933 126933 126939 126939 126939 126939 126939 126939 126939 126939 126939 126939 126939 126939 126939 126939 126945 126945 126945 126945 126945 126945 126951 126951 126957 126957 126957 126957 126957 126957 126957 126957 126957 126957 126957 126957 126957 126957 126963 126963 126963 126963 126963 126963 126963 126963 126969 126969 126969 126969 126969 126969 126969 126969 126969 126969 126969 126969 126969 126969 126969 126969 126969 126969 126969 126969 126969 126969 126969 126969 126969 126969 126969 126969 126975 126976 126976 126976 126976 126976 126976 126976 126982 126982 126982 126983 126983 126983 126983 126983 126983 126983 126983 126983 126983 126983 126983 126983 126983 126983 126983 126983 126983 126983 126983 126983 126983 126983 126983 126983 126983 126985 126985 126985 126985 126985 126985 126985 126985 126985 126986 126986 126986 126986 126987 126988 126988 126992 127000 127001 127005 127009 127013 127013 127027 127031 127040 
291267 289829 288585 287454 286438 285863 286095 287237 285813 284814 283743 283651 283973 284454 285686 282974 277164 269190 264624 262059 256629 247239 235880 216907 197836 188411 179089 161834 141587 120111 101673 100430 99266 98767 97136 94072 93369 93035 92748 92758 92764 92770 92782 92782 92782 92782 92788 92788 92788 92788 92788 92788 92788 92788 92788 92788 92788 92788 92788 92794 92794 92806 92806 92806 92806 92806 92812 92812 92818 92818 92818 92818 92818 92818 92818 92818 92818 92818 92818 92818 92818 92818 92818 92824 92824 92824 92824 92824 92824 92824 92824 92824 92824 92824 92824 92824 92824 92824 92824 92824 92824 92824 92824 92824 92824 92824 92824 92824 92824 92824 92824 92824 92824 92824 92824 92824 92824 92824 92824 92824 92824 92824 92824 92824 92824 92824 92824 92824 92824 92824 92824 92830 92830 92830 92830 92830 92830 92836 92836 92836 92836 92836 92836 92836 92837 92837 92837 92837 92837 92837 92838 92839 92839 92839 92839 92839 92839 92839 92839 92840 92840 92840 92840 92841 92841 92841 92841 92841 92841 92841 92841 92841 92841 92842 92843 92846 92846 92847 92847 92847 92848 92848 92849 92849 92850 92850 92850 92850 92851 92854 92854 92855 92857 92859 92860 92862 92866 92866 92878 92885 92894 
291267 289764 288537 287326 286414 285874 286151 287079 285584 284864 284214 283575 283321 284564 286457 284581 283585 281412 277692 276179 272520 259490 234346 199168 179923 178244 171196 147522 114302 95641 85820 80482 80117 80113 79951 79494 79267 79133 79070 79051 78994 78853 78844 78844 78843 78843 78843 78843 78855 78861 78861 78861 78867 78879 78879 78879 78885 78885 78885 78885 78885 78885 78885 78891 78891 78897 78903 78903 78903 78903 78903 78903 78903 78903 78903 78903 78903 78903 78903 78903 78903 78903 78903 78903 78903 78903 78903 78903 78909 78909 78915 78915 78915 78915 78915 78915 78915 78915 78915 78915 78915 78915 78921 78921 78921 78921 78921 78921 78921 78921 78921 78921 78921 78921 78921 78921 78927 78927 78927 78927 78927 78927 78927 78927 78927 78927 78927 78927 78927 78927 78927 78927 78927 78927 78927 78927 78927 78927 78927 78927 78927 78927 78927 78927 78927 78927 78928 78928 78928 78928 78928 78928 78928 78928 78928 78928 78928 78928 78928 78928 78928 78928 78928 78928 78928 78928 78929 78929 78930 78930 78931 78931 78932 78932 78933 78934 78934 78937 78937 78937 78937 78939 78939 78939 78940 78940 78940 78940 78941 78942 78942 78945 78947 78954 78956 78957 78967 78967 78974 78979 78985 
291267 289846 288423 287224 286594 286065 286713 287853 286424 285620 285020 284466 284173 285275 285458 281166 274454 270191 266737 264247 261569 258822 245012 225122 205270 189880 181574 169327 155312 144728 138509 134161 132553 130253 129267 128658 128487 128231 127225 125371 124991 124991 124997 124997 124997 124997 125009 125009 125009 125009 125009 125009 125009 125015 125015 125021 125021 125021 125021 125021 125021 125027 125027 125027 125027 125027 125027 125027 125027 125027 125027 125027 125027 125027 125027 125027 125027 125027 125027 125027 125027 125027 125027 125027 125027 125027 125027 125027 125027 125027 125027 125027 125027 125027 125027 125027 125027 125027 125027 125027 125033 125033 125033 125033 125033 125033 125033 125033 125033 125033 125033 125033 125033 125033 125033 125033 125033 125033 125033 125033 125033 125033 125033 125033 125033 125033 125033 125033 125033 125033 125033 125033 125033 125033 125033 125033 125033 125033 125039 125039 125039 125039 125041 125041 125041 125041 125041 125041 125041 125041 125041 125041 125041 125042 125042 125042 125043 125043 125043 125043 125043 125043 125043 125044 125044 125044 125044 125044 125044 125044 125044 125044 125045 125045 125046 125047 125047 125047 125049 125050 125050 125050 125050 125050 125050 125050 125050 125050 125051 125052 125052 125058 125063 125065 125068 125069 125075 125075 125084 125089 125100 
291267 289816 288492 287341 286221 285769 286527 287693 286269 285652 284914 283886 282668 284081 285070 282003 278109 275999 273232 269826 262947 250943 230139 205540 185185 173008 167378 154661 140008 125467 116379 111534 110838 110841 110782 110494 109536 108773 108773 108773 108773 108773 108773 108773 108773 108779 108779 108785 108797 108797 108797 108797 108803 108803 108815 108815 108815 108815 108815 108821 108821 108821 108821 108827 108827 108827 108827 108827 108827 108827 108827 108827 108827 108827 108827 108833 108839 108845 108845 108851 108851 108851 108851 108851 108851 108851 108851 108851 108851 108851 108851 108851 108851 108851 108851 108851 108851 108851 108851 108851 108851 108851 108851 108851 108851 108851 108851 108851 108851 108851 108851 108851 108851 108851 108851 108851 108851 108851 108857 108857 108857 108857 108857 108857 108857 108857 108857 108857 108857 108857 108857 108857 108857 108857 108857 108857 108864 108865 108865 108865 108865 108865 108865 108865 108865 108865 108865 108866 108866 108868 108868 108868 108868 108868 108868 108868 108868 108869 108869 108869 108869 108869 108869 108869 108869 108871 108871 108871 108871 108871 108871 108871 108871 108871 108871 108872 108872 108872 108872 108873 108873 108873 108873 108873 108874 108874 108874 108876 108876 108876 108876 108878 108881 108882 108884 108888 108893 108893 108907 108917 108925 
291267 289818 288637 287368 286315 285316 285905 287431 286005 285673 284841 284448 284143 285738 286176 282403 273016 261936 259166 255700 247101 232864 218483 203746 190135 183695 182104 175207 158844 144932 136299 133605 133334 133245 133252 133290 133229 133222 133222 133234 133246 133252 133251 133251 133263 133263 133263 133263 133275 133281 133281 133281 133281 133281 133281 133281 133281 133281 133281 133281 133281 133281 133281 133287 133287 133287 133287 133287 133287 133287 133287 133287 133287 133287 133287 133287 133287 133287 133287 133287 133287 133287 133287 133287 133287 133287 133287 133287 133287 133293 133293 133299 133299 133299 133299 133299 133299 133305 133305 133305 133305 133305 133305 133305 133311 133311 133311 133311 133311 133311 133311 133311 133311 133311 133311 133311 133311 133311 133311 133311 133311 133311 133311 133311 133311 133317 133317 133317 133317 133317 133323 133323 133323 133323 133323 133323 133323 133323 133323 133323 133323 133323 133323 133323 133323 133329 133329 133330 133330 133331 133331 133332 133332 133332 133332 133332 133333 133333 133333 133333 133335 133335 133335 133335 133336 133338 133338 133338 133338 133338 133338 133338 133338 133338 133338 133338 133338 133338 133339 133339 133341 133341 133341 133341 133343 133343 133343 133343 133344 133344 133344 133349 133352 133355 133360 133364 133365 133365 133375 133384 133396 
291267 289851 288527 287353 286351 285926 286661 287771 286385 285314 284701 284526 284214 284056 284095 278808 263461 243579 237108 225000 207349 188072 159705 135758 113106 103759 99284 94678 92231 90798 87654 86592 86361 85984 85992 86026 86026 86026 86026 86038 86044 86044 86044 86044 86044 86044 86044 86044 86050 86050 86050 86050 86050 86050 86050 86050 86062 86062 86068 86068 86068 86068 86068 86068 86068 86068 86074 86074 86074 86074 86074 86074 86074 86074 86074 86074 86080 86086 86086 86086 86092 86098 86098 86098 86098 86098 86098 86098 86098 86098 86098 86098 86098 86098 86098 86098 86098 86098 86098 86098 86098 86098 86098 86098 86098 86098 86098 86098 86098 86098 86098 86098 86098 86098 86098 86098 86098 86098 86098 86098 86098 86098 86098 86098 86098 86098 86098 86098 86098 86098 86098 86098 86098 86098 86098 86098 86098 86098 86098 86098 86098 86098 86098 86098 86098 86098 86098 86098 86098 86099 86099 86099 86099 86099 86099 86099 86099 86100 86101 86102 86102 86102 86102 86102 86102 86102 86103 86104 86104 86104 86105 86105 86105 86105 86105 86107 86107 86108 86108 86108 86109 86109 86111 86111 86111 86112 86113 86114 86114 86115 86115 86122 86124 86125 86128 86131 86134 86134 86142 86149 86155 
291267 289912 288458 287370 286347 285410 286369 288093 286816 285792 285001 284157 283197 284461 283737 275657 260780 251565 242817 229271 213370 187902 150868 122769 114982 114228 111960 105317 98266 95961 94494 94072 93914 93934 93956 93965 93936 93936 93936 93936 93936 93936 93936 93936 93936 93936 93936 93936 93942 93942 93942 93942 93942 93942 93948 93954 93954 93954 93954 93960 93960 93960 93966 93966 93966 93966 93966 93966 93966 93966 93972 93972 93972 93972 93972 93978 93978 93978 93978 93978 93978 93978 93978 93978 93978 93978 93978 93978 93978 93978 93978 93978 93978 93978 93978 93978 93978 93978 93978 93978 93978 93978 93984 93984 93984 93990 93990 93990 93990 93990 93990 93990 93990 93990 93990 93990 93990 93990 93990 93990 93990 93990 93990 93990 93990 93990 93990 93990 93990 93990 93990 93990 93990 93990 93990 93990 93990 93990 93990 93990 93991 93991 93991 93991 93992 93992 93992 93992 93992 93993 93993 93994 93994 93995 93995 93995 93997 93997 94003 94003 94003 94003 94003 94004 94005 94005 94005 94006 94007 94007 94007 94007 94007 94008 94010 94010 94010 94010 94013 94014 94014 94014 94017 94017 94018 94019 94027 94028 94029 94030 94030 94035 94039 94040 94044 94049 94057 94057 94066 94077 94080 
291267 289905 288604 287490 286571 285715 286505 287361 285925 285178 284328 284242 283527 284869 285636 283029 277431 267939 264296 260652 257135 254300 248370 240525 233938 231885 227136 205098 171664 156580 147761 143782 141526 141267 141164 140623 140178 140145 140137 140134 140066 139743 139245 139192 139192 139192 139192 139198 139198 139198 139198 139198 139198 139198 139198 139198 139204 139204 139204 139210 139216 139216 139216 139216 139216 139216 139216 139216 139216 139216 139216 139216 139216 139216 139222 139222 139222 139228 139228 139234 139240 139246 139246 139246 139246 139246 139246 139246 139246 139246 139246 139252 139252 139252 139252 139252 139252 139252 139252 139252 139252 139252 139252 139252 139258 139258 139258 139258 139258 139258 139258 139258 139258 139258 139258 139258 139258 139258 139258 139258 139258 139258 139258 139258 139258 139258 139258 139258 139258 139258 139258 139258 139258 139258 139258 139258 139258 139259 139259 139259 139259 139259 139259 139259 139259 139259 139259 139259 139259 139259 139259 139259 139259 139259 139259 139259 139260 139266 139267 139269 139269 139269 139269 139269 139270 139271 139272 139272 139273 139273 139280 139280 139281 139281 139281 139281 139281 139281 139281 139281 139281 139281 139281 139281 139284 139285 139285 139286 139288 139290 139290 139297 139299 139300 139301 139304 139308 139308 139318 139322 139325 
291267 289924 288694 287401 286254 285484 285719 287401 286044 285066 284118 284140 284306 285592 286109 282391 273248 265577 264137 259981 249364 233072 206777 183702 170582 166666 163715 154918 138626 128386 122684 121244 121108 121113 121149 121166 121166 121166 121166 121172 121178 121190 121196 121196 121202 121202 121202 121208 121208 121208 121208 121208 121208 121208 121208 121208 121214 121214 121214 121214 121214 121220 121220 121220 121220 121220 121220 121220 121220 121220 121220 121220 121220 121220 121226 121226 121226 121226 121226 121226 121226 121226 121232 121232 121238 121238 121244 121244 121244 121244 121244 121244 121244 121244 121250 121250 121250 121250 121250 121250 121250 121250 121256 121256 121256 121256 121256 121256 121256 121256 121256 121256 121256 121256 121256 121256 121256 121268 121268 121268 121268 121268 121268 121268 121268 121268 121268 121268 121268 121268 121268 121268 121274 121274 121274 121274 121274 121274 121275 121275 121275 121275 121275 121275 121275 121276 121276 121276 121276 121276 121277 121277 121277 121277 121278 121278 121280 121280 121280 121281 121282 121283 121283 121283 121283 121284 121285 121285 121285 121285 121285 121286 121288 121288 121288 121288 121288 121289 121289 121290 121290 121290 121291 121291 121292 121292 121292 121292 121293 121294 121294 121297 121299 121300 121302 121304 121311 121311 121320 121325 121329 
291267 289953 288599 287220 286329 285507 286925 287965 286516 285232 284226 284377 284438 285296 285218 281548 274529 262423 251596 241061 227821 203482 184665 167906 142402 130197 128453 125269 121087 117863 114236 111471 109063 107761 107331 107250 106941 106047 105814 105813 105819 105819 105819 105819 105819 105819 105819 105825 105825 105837 105837 105837 105837 105837 105837 105837 105837 105837 105843 105843 105843 105843 105843 105849 105849 105849 105849 105849 105849 105855 105855 105855 105855 105855 105855 105855 105855 105855 105855 105855 105861 105861 105861 105861 105861 105861 105861 105867 105867 105867 105867 105867 105867 105867 105867 105867 105867 105867 105867 105867 105867 105867 105867 105867 105867 105867 105867 105867 105867 105873 105873 105873 105873 105873 105873 105873 105873 105873 105873 105885 105885 105891 105891 105891 105891 105891 105891 105891 105891 105891 105891 105891 105892 105892 105892 105892 105892 105892 105892 105892 105892 105892 105893 105893 105893 105893 105893 105893 105893 105893 105893 105893 105893 105893 105893 105893 105894 105896 105897 105897 105898 105898 105898 105900 105900 105900 105900 105900 105900 105900 105902 105904 105904 105904 105904 105904 105904 105904 105905 105905 105905 105906 105906 105906 105907 105908 105908 105908 105908 105909 105909 105911 105914 105920 105921 105927 105932 105932 105944 105950 105955 
291267 289843 288532 287389 286452 285643 286663 287843 286392 285308 285100 284229 283456 284202 285945 282877 278964 277500 277028 275905 276981 277395 273481 263098 242062 233967 232315 228845 216742 194324 177872 167227 161583 158490 155166 153099 151823 151206 149149 146996 146656 145668 144165 144028 144028 144034 144034 144040 144046 144046 144046 144046 144046 144052 144052 144052 144052 144052 144052 144052 144052 144052 144052 144052 144052 144052 144052 144052 144052 144052 144052 144052 144052 144052 144052 144052 144058 144064 144064 144064 144064 144070 144076 144076 144076 144076 144076 144076 144076 144082 144082 144082 144082 144082 144082 144082 144082 144082 144082 144082 144082 144082 144082 144082 144094 144094 144094 144094 144094 144094 144094 144094 144094 144094 144094 144094 144094 144094 144094 144094 144094 144094 144094 144094 144094 144094 144094 144094 144094 144094 144094 144094 144094 144094 144094 144094 144094 144094 144094 144094 144094 144094 144094 144094 144094 144094 144094 144094 144094 144095 144095 144095 144096 144102 144103 144103 144110 144110 144110 144110 144110 144110 144110 144110 144111 144111 144111 144112 144113 144113 144113 144113 144114 144114 144114 144115 144115 144115 144115 144115 144115 144117 144117 144117 144118 144118 144118 144118 144118 144119 144119 144124 144125 144128 144132 144136 144139 144139 144148 144155 144165 
291267 289850 288530 287281 286371 285767 286689 287687 286290 285237 284648 283917 283255 284053 284016 277307 267236 260249 258244 251518 231667 207393 185897 164339 154337 150117 146898 140294 132183 126867 124167 120251 118823 118065 118030 117997 117996 118002 118002 118002 118008 118014 118026 118026 118026 118026 118032 118032 118038 118038 118038 118044 118044 118044 118044 118050 118050 118050 118050 118050 118050 118050 118050 118050 118050 118050 118056 118056 118056 118056 118062 118062 118062 118062 118062 118062 118062 118068 118068 118068 118068 118068 118068 118068 118068 118068 118068 118068 118068 118068 118068 118068 118068 118068 118068 118068 118068 118068 118068 118068 118068 118068 118068 118068 118068 118068 118068 118068 118068 118068 118068 118068 118068 118068 118068 118068 118068 118068 118068 118068 118068 118068 118068 118068 118068 118068 118074 118074 118074 118074 118074 118074 118074 118074 118074 118074 118074 118074 118080 118080 118080 118080 118080 118080 118080 118081 118082 118082 118082 118083 118083 118084 118084 118090 118090 118090 118090 118090 118090 118090 118090 118096 118096 118096 118096 118096 118097 118098 118098 118098 118098 118098 118099 118099 118099 118100 118100 118100 118101 118101 118101 118104 118105 118105 118106 118106 118106 118106 118107 118107 118107 118111 118113 118115 118118 118121 118126 118126 118135 118143 118156 
291267 289845 288456 287229 286686 285795 286371 287555 286063 285233 284727 283919 284406 285375 286604 284955 283357 282769 282033 279751 279179 281336 279425 275884 265838 253392 250456 242025 216550 190098 175112 166046 161686 157720 148701 144707 144329 143894 143639 143641 143653 143659 143683 143683 143683 143683 143683 143689 143701 143701 143701 143701 143701 143701 143707 143707 143707 143707 143707 143707 143707 143713 143713 143713 143713 143713 143719 143719 143719 143719 143725 143725 143731 143731 143731 143737 143737 143737 143737 143737 143737 143737 143737 143737 143737 143737 143737 143743 143743 143743 143743 143743 143743 143743 143743 143743 143743 143743 143743 143743 143743 143743 143743 143743 143743 143743 143743 143743 143743 143743 143749 143749 143749 143749 143749 143749 143749 143749 143749 143749 143749 143749 143749 143749 143749 143749 143749 143749 143749 143749 143749 143749 143749 143749 143749 143755 143756 143762 143762 143762 143762 143762 143763 143763 143763 143763 143763 143764 143764 143764 143765 143765 143765 143765 143765 143765 143765 143765 143765 143765 143766 143766 143766 143766 143766 143766 143766 143766 143766 143766 143766 143766 143766 143766 143766 143766 143766 143766 143766 143766 143766 143766 143766 143766 143767 143768 143769 143769 143770 143770 143770 143773 143775 143778 143784 143789 143794 143794 143805 143818 143826 
291267 289742 288312 287299 286421 285919 286907 288149 286739 285722 284787 284447 284806 285750 286804 285409 284100 283006 281889 281686 283509 285081 282811 277984 268851 264844 258989 240071 206676 177906 148382 130826 128539 127467 123868 116518 101406 89848 85062 83818 82982 82741 82709 82430 80735 76817 75395 75382 75347 75115 74548 74414 74414 74414 74426 74426 74432 74432 74438 74444 74444 74450 74450 74456 74456 74456 74456 74456 74456 74456 74456 74456 74456 74456 74462 74462 74462 74468 74468 74468 74474 74474 74474 74474 74474 74474 74474 74474 74474 74474 74474 74474 74474 74474 74474 74474 74480 74480 74480 74480 74480 74480 74480 74480 74480 74480 74480 74480 74480 74480 74480 74480 74480 74480 74480 74480 74480 74480 74480 74480 74480 74480 74480 74480 74480 74480 74480 74480 74480 74480 74480 74481 74481 74481 74481 74481 74481 74481 74481 74481 74481 74481 74481 74481 74481 74481 74481 74481 74481 74481 74481 74481 74481 74481 74481 74481 74482 74482 74482 74482 74482 74482 74482 74483 74483 74483 74483 74483 74484 74484 74485 74487 74487 74487 74487 74487 74487 74487 74488 74489 74489 74490 74490 74490 74491 74491 74491 74491 74491 74491 74491 74494 74494 74496 74496 74498 74507 74507 74518 74526 74535 
291267 289960 288548 287220 286368 286032 287031 288011 286570 285870 285075 284340 283804 285023 285725 282141 279513 275085 269888 265604 258164 242909 221369 185258 160752 153937 149741 137655 120320 107588 104341 101952 99799 96439 95572 95519 95165 94698 94665 94658 94643 94510 94207 94079 94091 94097 94097 94097 94103 94103 94103 94103 94103 94103 94103 94103 94103 94103 94103 94103 94103 94103 94103 94103 94103 94103 94103 94103 94103 94109 94109 94109 94115 94115 94115 94115 94115 94121 94121 94121 94121 94121 94121 94121 94121 94121 94127 94127 94127 94127 94127 94127 94127 94127 94127 94127 94127 94127 94127 94127 94127 94127 94127 94127 94127 94127 94127 94127 94127 94127 94127 94127 94127 94127 94127 94127 94127 94127 94127 94127 94127 94127 94127 94127 94127 94127 94127 94127 94127 94127 94127 94127 94127 94127 94127 94127 94127 94127 94127 94127 94127 94127 94127 94127 94127 94134 94135 94136 94136 94137 94137 94137 94137 94138 94138 94138 94139 94139 94139 94139 94139 94139 94139 94141 94141 94141 94141 94141 94141 94141 94141 94141 94141 94141 94141 94143 94143 94145 94145 94145 94145 94145 94146 94146 94146 94146 94147 94149 94150 94151 94151 94155 94158 94161 94165 94171 94178 94178 94192 94200 94210 
291267 289899 288651 287475 286373 285697 286267 286971 285568 284417 283503 283133 282908 283706 284757 278843 261239 243219 236011 232831 231105 217984 193131 159253 127196 120784 119565 117090 115434 113607 109235 105436 104220 104226 104242 104260 104260 104260 104260 104260 104260 104266 104266 104266 104266 104266 104266 104266 104272 104272 104272 104272 104272 104272 104272 104278 104278 104278 104278 104278 104278 104278 104278 104278 104278 104278 104278 104284 104284 104290 104290 104290 104290 104290 104290 104290 104290 104290 104290 104290 104290 104290 104290 104290 104290 104290 104290 104290 104290 104290 104290 104290 104290 104296 104296 104296 104296 104302 104302 104302 104302 104302 104302 104302 104302 104302 104302 104302 104302 104302 104302 104302 104302 104302 104302 104302 104302 104302 104302 104302 104302 104302 104302 104302 104302 104302 104302 104302 104302 104302 104302 104308 104308 104308 104308 104308 104308 104308 104308 104308 104308 104308 104308 104308 104308 104309 104310 104310 104310 104310 104310 104310 104310 104311 104311 104311 104311 104311 104312 104312 104313 104313 104313 104315 104315 104316 104316 104316 104316 104316 104317 104317 104317 104318 104319 104319 104319 104320 104320 104321 104321 104321 104321 104321 104322 104323 104324 104324 104324 104324 104324 104328 104331 104331 104331 104336 104339 104339 104347 104355 104371 
291267 289844 288486 287480 286701 285575 286095 287061 285673 284870 284108 284076 283538 285018 286056 281671 275360 272750 272115 271453 272369 270467 255808 226494 194228 183958 180625 172430 163996 158846 157551 156912 155834 155770 155775 155847 155847 155847 155847 155847 155858 155874 155886 155886 155886 155886 155886 155892 155892 155904 155904 155904 155904 155904 155904 155904 155904 155904 155904 155904 155904 155904 155904 155916 155916 155922 155922 155922 155922 155922 155928 155928 155928 155928 155928 155928 155928 155934 155934 155934 155934 155934 155934 155934 155934 155934 155934 155934 155934 155934 155934 155934 155934 155934 155934 155934 155934 155934 155934 155934 155934 155934 155934 155934 155934 155934 155934 155934 155934 155934 155934 155934 155934 155934 155934 155934 155934 155934 155940 155940 155940 155940 155940 155940 155940 155940 155940 155940 155940 155940 155940 155940 155940 155940 155940 155946 155946 155946 155946 155946 155946 155946 155946 155946 155946 155946 155946 155946 155946 155947 155948 155948 155948 155948 155948 155948 155948 155948 155948 155949 155949 155949 155949 155949 155949 155951 155951 155952 155952 155952 155952 155953 155955 155956 155956 155956 155956 155957 155957 155957 155958 155958 155959 155959 155960 155960 155961 155961 155961 155962 155962 155964 155966 155970 155971 155973 155973 155973 155986 155990 155996 
291267 289854 288571 287298 286435 285418 286111 287111 285665 285037 284327 283556 283072 284887 285331 279158 269368 263203 258704 253349 249787 234287 198857 171068 147820 134976 126356 114355 103084 97562 93784 92811 92496 92386 92430 92441 92391 92146 92016 92011 92017 92029 92029 92029 92029 92035 92035 92035 92041 92047 92047 92047 92047 92047 92047 92047 92053 92053 92053 92053 92053 92053 92053 92059 92059 92059 92059 92059 92065 92065 92065 92065 92065 92065 92071 92071 92071 92071 92071 92071 92071 92071 92071 92071 92077 92077 92077 92077 92077 92077 92077 92083 92083 92083 92083 92083 92083 92083 92083 92083 92083 92083 92083 92083 92083 92083 92083 92083 92083 92083 92083 92083 92083 92083 92083 92083 92083 92083 92083 92083 92083 92083 92083 92083 92083 92083 92083 92083 92083 92083 92083 92089 92089 92089 92089 92089 92089 92090 92091 92091 92091 92091 92091 92091 92091 92091 92091 92098 92098 92098 92099 92099 92100 92100 92107 92107 92107 92107 92108 92108 92108 92110 92110 92112 92113 92113 92113 92113 92116 92116 92118 92119 92120 92120 92120 92120 92120 92120 92120 92120 92120 92120 92120 92120 92121 92121 92121 92121 92121 92123 92123 92128 92133 92133 92134 92136 92139 92139 92149 92153 92157 
291267 289862 288455 287300 286649 285855 286447 287567 286061 285222 284481 283861 283973 285849 286826 284613 281946 277420 274803 270903 267498 262597 250153 235444 213005 202420 194118 171316 142147 121892 110910 106436 103537 95573 87451 79683 77276 77213 77199 77087 77041 77046 77052 77052 77052 77051 77046 77028 76859 76428 75570 75527 75527 75527 75527 75527 75539 75539 75539 75545 75545 75551 75551 75551 75551 75551 75551 75551 75551 75551 75551 75551 75551 75551 75551 75551 75551 75551 75551 75551 75551 75551 75557 75557 75557 75557 75557 75557 75557 75557 75557 75557 75557 75557 75557 75557 75557 75557 75557 75557 75563 75563 75563 75563 75563 75563 75563 75563 75563 75563 75563 75563 75563 75563 75563 75563 75569 75569 75569 75569 75569 75569 75569 75569 75569 75569 75569 75569 75569 75569 75569 75569 75569 75569 75569 75569 75569 75569 75569 75569 75569 75569 75569 75569 75569 75570 75572 75572 75572 75573 75574 75575 75575 75576 75576 75576 75576 75576 75576 75576 75576 75576 75576 75576 75577 75577 75577 75577 75577 75577 75577 75577 75578 75578 75578 75578 75578 75579 75580 75581 75581 75581 75582 75582 75583 75583 75584 75584 75585 75587 75587 75589 75594 75595 75601 75604 75609 75609 75617 75624 75633 
291267 289835 288519 287468 286258 285781 286655 287803 286450 285744 285354 284762 284197 285504 286313 284558 282366 279135 274753 272106 265805 254637 240643 228517 220536 216505 207403 180545 140137 115535 107484 104884 101623 100463 97432 95236 94194 93980 93889 93854 93702 93584 93575 93575 93575 93575 93575 93575 93575 93581 93581 93581 93581 93581 93581 93599 93599 93599 93599 93599 93599 93605 93605 93605 93605 93605 93605 93605 93611 93611 93611 93611 93617 93623 93623 93623 93623 93623 93623 93623 93623 93623 93623 93629 93629 93629 93629 93629 93629 93629 93629 93629 93629 93629 93629 93629 93629 93629 93635 93635 93635 93635 93635 93635 93635 93635 93635 93635 93635 93635 93635 93635 93635 93635 93635 93635 93635 93635 93635 93635 93635 93635 93635 93635 93635 93635 93635 93635 93635 93635 93635 93636 93636 93636 93636 93636 93636 93636 93636 93636 93636 93636 93636 93636 93636 93636 93636 93636 93636 93636 93636 93636 93636 93636 93636 93636 93637 93637 93637 93637 93637 93637 93637 93637 93637 93637 93637 93637 93638 93638 93638 93638 93638 93638 93638 93639 93639 93640 93640 93640 93640 93640 93640 93640 93640 93640 93640 93641 93641 93642 93642 93649 93651 93652 93654 93659 93664 93664 93676 93683 93691 
291267 289844 288489 287247 286394 285522 286329 287825 286425 285392 284372 283941 283266 284239 285514 281521 278546 277049 273538 270006 266256 259692 245925 233231 226110 219372 216396 211055 198368 179253 166842 153287 140130 139042 137433 134359 133669 133445 133440 133446 133446 133446 133446 133446 133446 133446 133452 133452 133458 133458 133458 133458 133458 133458 133458 133464 133470 133470 133470 133476 133476 133476 133482 133482 133482 133482 133482 133482 133482 133482 133482 133482 133482 133482 133482 133488 133488 133488 133488 133488 133488 133488 133488 133488 133488 133488 133488 133488 133494 133494 133500 133500 133500 133500 133506 133506 133506 133506 133506 133506 133506 133506 133512 133512 133512 133512 133512 133512 133512 133512 133512 133512 133512 133512 133512 133512 133512 133512 133512 133512 133512 133512 133512 133512 133512 133512 133512 133512 133512 133518 133518 133518 133519 133519 133519 133519 133520 133520 133521 133521 133521 133521 133521 133523 133523 133523 133523 133524 133524 133524 133524 133524 133524 133524 133530 133530 133530 133531 133531 133531 133537 133538 133538 133539 133539 133539 133539 133539 133540 133540 133540 133540 133541 133542 133542 133543 133543 133544 133544 133545 133545 133546 133547 133547 133547 133548 133548 133548 133548 133549 133549 133553 133556 133557 133559 133565 133567 133567 133572 133575 133581 
291267 289848 288563 287455 286670 285918 286675 287585 286202 285287 285257 284528 283896 284757 286011 284239 281851 279056 278230 276748 276023 271594 259824 247192 234428 219268 207994 179488 148243 126972 106246 96395 94998 94450 94131 94119 94068 93938 93870 93857 93806 93799 93781 93620 93477 93467 93467 93467 93467 93467 93467 93467 93473 93473 93473 93479 93479 93479 93479 93479 93479 93479 93479 93479 93479 93479 93479 93479 93479 93479 93479 93479 93479 93485 93485 93485 93485 93485 93485 93485 93485 93485 93491 93497 93497 93497 93497 93497 93497 93497 93497 93497 93497 93497 93497 93497 93497 93497 93497 93497 93497 93497 93497 93497 93497 93497 93497 93497 93497 93497 93497 93497 93497 93497 93497 93497 93497 93497 93503 93503 93503 93503 93503 93503 93503 93503 93503 93503 93503 93503 93503 93503 93503 93503 93503 93503 93503 93503 93503 93503 93503 93503 93503 93504 93504 93504 93504 93504 93504 93505 93506 93506 93507 93508 93508 93508 93508 93508 93509 93509 93509 93509 93509 93511 93511 93512 93512 93513 93513 93513 93516 93516 93516 93516 93517 93517 93517 93518 93520 93520 93520 93520 93520 93520 93520 93521 93521 93522 93524 93524 93524 93527 93528 93531 93536 93543 93547 93547 93553 93560 93566 
291267 289832 288635 287498 286276 285893 286611 287223 285791 285524 284439 284384 283380 284390 283454 274522 250962 227646 221429 210375 189748 171159 144090 117856 102067 98165 96483 95374 94393 94284 94284 94261 94274 94285 94273 94274 94220 94222 94234 94233 94233 94239 94239 94239 94239 94239 94239 94239 94239 94239 94239 94239 94239 94245 94245 94245 94245 94245 94245 94245 94245 94251 94251 94251 94251 94251 94251 94251 94251 94251 94251 94251 94251 94251 94251 94251 94251 94251 94251 94251 94257 94257 94257 94257 94257 94257 94257 94257 94257 94257 94257 94257 94257 94257 94257 94257 94257 94257 94257 94257 94257 94257 94263 94263 94263 94263 94263 94263 94263 94263 94263 94263 94263 94263 94263 94263 94263 94263 94263 94263 94263 94263 94263 94269 94275 94275 94275 94275 94275 94275 94275 94275 94275 94275 94275 94275 94275 94275 94275 94275 94275 94275 94275 94276 94277 94278 94278 94278 94278 94279 94279 94279 94279 94279 94279 94279 94280 94280 94280 94280 94280 94280 94280 94281 94283 94283 94283 94283 94283 94283 94284 94284 94285 94285 94285 94285 94285 94286 94286 94286 94287 94287 94288 94288 94288 94288 94290 94291 94297 94297 94297 94299 94300 94300 94304 94307 94317 94317 94326 94333 94339 
291267 289748 288567 287554 286595 285628 286391 287025 285570 284624 284226 283840 282532 283264 282745 273608 254146 233676 221227 211746 208364 197472 179793 159757 140824 129141 119252 109946 105666 105012 104620 104564 104579 104643 104649 104679 104679 104679 104679 104679 104679 104679 104679 104679 104679 104679 104679 104679 104679 104679 104679 104679 104679 104679 104685 104685 104691 104691 104691 104691 104691 104691 104691 104691 104691 104691 104691 104691 104691 104691 104691 104691 104691 104697 104697 104697 104697 104697 104697 104697 104697 104697 104697 104697 104697 104697 104697 104697 104697 104697 104697 104697 104697 104697 104697 104697 104697 104697 104697 104697 104697 104697 104697 104697 104703 104703 104703 104703 104703 104709 104709 104709 104709 104709 104709 104709 104709 104709 104709 104709 104709 104709 104709 104709 104709 104709 104709 104709 104709 104709 104709 104710 104710 104710 104710 104710 104710 104710 104710 104710 104710 104710 104712 104712 104712 104712 104712 104712 104712 104712 104713 104713 104713 104713 104713 104713 104713 104713 104713 104713 104713 104713 104713 104716 104716 104716 104717 104717 104718 104718 104718 104719 104720 104720 104720 104721 104721 104721 104721 104721 104722 104722 104722 104722 104722 104724 104724 104724 104725 104726 104726 104727 104730 104733 104737 104741 104745 104745 104757 104760 104767 
291267 289922 288548 287568 286697 285916 286423 287243 285935 285171 284385 284044 283322 284944 285510 281929 277629 273015 267054 262973 262924 261579 250289 225174 188016 174539 165296 147831 128335 108592 91975 84728 83086 82975 82943 82868 82841 82782 82782 82782 82782 82782 82788 82788 82800 82800 82806 82806 82806 82806 82806 82806 82806 82806 82806 82806 82818 82818 82818 82818 82818 82824 82824 82830 82830 82830 82830 82830 82830 82836 82836 82836 82836 82836 82836 82836 82836 82842 82842 82842 82842 82842 82842 82842 82842 82842 82842 82842 82854 82854 82854 82854 82854 82854 82854 82854 82854 82854 82854 82854 82854 82854 82854 82854 82854 82854 82854 82854 82860 82860 82860 82860 82860 82860 82860 82860 82860 82860 82860 82860 82860 82860 82866 82866 82866 82866 82866 82866 82866 82866 82866 82866 82866 82872 82872 82872 82872 82872 82872 82872 82872 82872 82872 82872 82872 82872 82872 82872 82872 82873 82874 82875 82875 82875 82876 82876 82876 82877 82877 82878 82878 82878 82878 82878 82878 82878 82878 82878 82878 82878 82878 82878 82878 82878 82878 82878 82878 82878 82879 82879 82879 82879 82879 82879 82879 82880 82880 82880 82880 82880 82880 82882 82886 82887 82890 82894 82896 82896 82909 82921 82932 
291267 289863 288464 287134 286149 285810 286449 288059 286624 285529 285208 284743 284900 285354 286137 284307 282408 281471 277586 273201 271142 266612 245921 216791 194820 176373 160414 128119 98398 82399 79112 78271 78206 77726 76273 74875 74376 74322 74246 74238 74238 74250 74236 74215 74171 74168 74168 74168 74180 74186 74186 74186 74186 74186 74186 74186 74186 74186 74186 74186 74186 74186 74186 74186 74186 74186 74186 74186 74186 74186 74186 74186 74186 74186 74186 74186 74186 74186 74186 74186 74198 74198 74198 74198 74198 74198 74198 74198 74198 74198 74198 74198 74198 74198 74198 74198 74204 74204 74210 74210 74210 74210 74210 74210 74210 74210 74210 74210 74210 74216 74216 74216 74216 74216 74216 74216 74216 74216 74216 74216 74216 74216 74216 74216 74216 74222 74228 74228 74228 74228 74228 74228 74228 74228 74228 74228 74228 74228 74228 74228 74228 74228 74228 74228 74228 74228 74228 74228 74228 74228 74228 74229 74229 74229 74229 74229 74231 74232 74232 74232 74232 74232 74232 74232 74232 74233 74233 74233 74234 74234 74234 74234 74234 74234 74234 74235 74235 74235 74235 74235 74235 74235 74236 74236 74236 74237 74237 74237 74237 74238 74238 74239 74242 74245 74245 74249 74254 74254 74268 74276 74284 
291267 289779 288419 287144 286103 285554 287269 287781 286320 285280 284458 284610 284622 284915 284910 279147 268657 260821 256346 248881 240894 233750 208636 179970 161523 151339 144638 130835 118666 111889 108282 108229 108302 108024 107008 104574 103732 103686 103681 103681 103693 103711 103711 103711 103711 103711 103711 103711 103711 103717 103717 103717 103717 103717 103723 103723 103723 103723 103723 103723 103723 103723 103723 103723 103723 103729 103729 103729 103729 103729 103729 103729 103729 103729 103729 103729 103729 103729 103729 103729 103735 103735 103741 103741 103741 103741 103741 103741 103741 103741 103741 103741 103741 103741 103741 103741 103741 103741 103741 103741 103741 103741 103741 103741 103741 103741 103741 103741 103741 103741 103741 103741 103741 103741 103741 103741 103741 103741 103741 103741 103741 103741 103741 103741 103741 103741 103741 103741 103741 103741 103741 103741 103741 103741 103741 103741 103741 103741 103741 103742 103743 103743 103743 103743 103743 103743 103743 103743 103743 103743 103743 103743 103743 103744 103744 103744 103745 103745 103745 103745 103745 103745 103745 103745 103746 103746 103746 103746 103747 103747 103748 103748 103749 103749 103749 103749 103749 103749 103749 103749 103750 103752 103752 103752 103754 103755 103755 103756 103757 103757 103757 103759 103763 103764 103769 103775 103781 103781 103792 103798 103809 
291267 289846 288459 287521 286601 285492 286477 287547 286096 285313 284629 284220 283607 285103 286353 284741 282985 279953 278133 277141 277606 276429 272564 264737 257383 252224 247369 235172 211737 186954 161796 145314 138055 128908 109128 93454 88256 84557 80965 79670 79582 79602 79591 79540 79536 79536 79536 79542 79548 79548 79548 79548 79548 79548 79548 79554 79560 79560 79560 79560 79560 79560 79566 79566 79566 79566 79572 79578 79578 79578 79584 79584 79584 79584 79584 79584 79584 79590 79590 79590 79590 79596 79596 79596 79596 79596 79596 79596 79596 79596 79596 79596 79596 79596 79596 79596 79602 79602 79602 79602 79602 79602 79602 79602 79602 79602 79602 79602 79602 79602 79602 79608 79614 79614 79614 79614 79614 79614 79614 79614 79614 79614 79614 79614 79614 79614 79614 79614 79614 79614 79614 79614 79614 79614 79614 79614 79615 79615 79615 79615 79615 79615 79615 79621 79621 79621 79621 79621 79621 79621 79621 79621 79621 79622 79622 79622 79622 79629 79630 79630 79630 79630 79630 79630 79630 79630 79630 79632 79632 79632 79633 79633 79635 79635 79635 79635 79635 79635 79635 79635 79642 79648 79648 79648 79648 79648 79648 79648 79649 79653 79653 79656 79658 79661 79663 79667 79671 79671 79677 79681 79691 
291267 289833 288585 287230 286336 286258 286635 287291 285907 284797 284265 283740 283757 285017 285578 281882 278184 276069 274196 269643 253747 229713 205451 170216 140111 121052 111066 105542 97524 90257 87532 87144 87184 87203 87033 86873 86826 86730 86711 86711 86729 86729 86728 86722 86703 86657 86643 86643 86643 86643 86643 86643 86643 86643 86643 86643 86643 86643 86643 86649 86649 86649 86655 86655 86655 86655 86655 86655 86655 86655 86655 86655 86661 86661 86661 86661 86661 86661 86661 86661 86661 86661 86661 86661 86661 86661 86661 86661 86661 86661 86661 86661 86661 86661 86661 86661 86661 86661 86661 86661 86661 86661 86661 86661 86661 86661 86661 86661 86661 86661 86661 86661 86661 86661 86661 86661 86661 86661 86661 86661 86661 86661 86661 86661 86661 86661 86661 86661 86661 86661 86661 86661 86661 86661 86661 86661 86661 86661 86661 86661 86661 86661 86661 86661 86661 86662 86662 86662 86662 86662 86664 86665 86665 86665 86665 86665 86666 86667 86667 86667 86667 86667 86667 86667 86668 86669 86670 86670 86670 86670 86672 86673 86673 86673 86673 86673 86673 86674 86674 86676 86676 86677 86677 86677 86679 86679 86679 86679 86679 86679 86679 86682 86683 86687 86689 86694 86700 86700 86710 86715 86727 
291267 289825 288553 287370 286958 286077 286687 287509 286086 285502 285105 283998 283487 284126 284346 277291 258131 238848 232605 220962 207480 197065 177814 144537 105321 90126 81298 62566 51850 48834 47559 47156 46979 46841 46833 46809 46802 46801 46801 46801 46807 46807 46813 46813 46813 46813 46813 46813 46813 46819 46819 46819 46819 46819 46819 46831 46831 46831 46831 46831 46831 46831 46831 46831 46831 46831 46831 46831 46831 46831 46831 46831 46831 46831 46837 46837 46837 46837 46837 46837 46837 46837 46837 46837 46837 46837 46837 46837 46837 46837 46837 46837 46837 46837 46837 46837 46837 46837 46837 46837 46837 46837 46837 46837 46837 46837 46837 46837 46837 46837 46837 46837 46837 46837 46837 46837 46837 46837 46837 46837 46837 46837 46837 46837 46837 46837 46837 46837 46843 46843 46843 46844 46844 46844 46844 46844 46844 46844 46845 46845 46845 46845 46845 46845 46846 46846 46846 46846 46846 46847 46847 46847 46847 46847 46847 46847 46847 46848 46849 46849 46849 46849 46849 46849 46849 46850 46850 46850 46850 46850 46851 46851 46853 46853 46853 46854 46854 46854 46854 46854 46854 46856 46857 46857 46858 46859 46860 46861 46863 46863 46863 46863 46864 46865 46868 46870 46877 46877 46891 46894 46902 
291267 289823 288611 287356 286169 284990 286755 287767 286281 285240 285467 284587 283971 284164 283892 275494 266732 259248 255388 248846 237415 215285 192470 174778 163629 154150 150900 146810 135877 123296 108081 91493 82298 81189 80811 80310 79031 77925 77860 77866 77866 77866 77878 77878 77878 77878 77878 77878 77884 77884 77884 77884 77890 77890 77902 77902 77902 77902 77902 77902 77902 77902 77908 77914 77914 77914 77914 77920 77920 77920 77926 77926 77926 77926 77926 77926 77926 77926 77926 77926 77926 77926 77932 77932 77932 77932 77932 77932 77938 77938 77938 77938 77938 77938 77938 77938 77938 77944 77944 77944 77944 77944 77944 77944 77944 77944 77944 77944 77944 77944 77944 77944 77944 77944 77944 77944 77944 77944 77944 77944 77944 77944 77944 77944 77944 77944 77944 77944 77944 77944 77944 77944 77945 77945 77945 77945 77945 77945 77945 77945 77945 77945 77945 77945 77945 77945 77945 77945 77945 77946 77946 77946 77946 77946 77948 77948 77949 77949 77949 77949 77949 77949 77949 77949 77950 77951 77951 77951 77951 77951 77952 77952 77952 77952 77952 77952 77952 77954 77954 77955 77955 77956 77956 77956 77956 77957 77959 77961 77962 77962 77962 77965 77965 77966 77969 77971 77978 77978 77993 77995 78001 
291267 289845 288515 287227 286391 286143 286935 287665 286351 285233 284429 284368 283948 285560 286156 283638 279374 271272 269173 268052 266940 266497 263161 260178 255130 251706 245667 229016 200149 175259 155279 141736 135259 131959 124142 114175 109477 101727 96869 94765 94207 93524 91056 89485 89172 88515 88028 88027 88027 88033 88033 88039 88039 88039 88039 88039 88039 88039 88045 88045 88045 88045 88051 88057 88057 88057 88057 88057 88057 88057 88057 88057 88063 88063 88063 88063 88069 88069 88069 88069 88069 88081 88081 88087 88087 88087 88087 88087 88087 88087 88093 88093 88093 88093 88093 88093 88093 88093 88093 88093 88093 88099 88099 88099 88099 88099 88099 88099 88099 88099 88099 88099 88099 88099 88099 88099 88099 88105 88105 88111 88111 88111 88111 88111 88111 88117 88117 88117 88117 88123 88123 88123 88123 88124 88124 88124 88124 88124 88125 88125 88125 88125 88125 88125 88125 88126 88126 88126 88126 88126 88127 88127 88127 88127 88128 88128 88128 88128 88128 88128 88128 88128 88128 88134 88135 88135 88135 88135 88135 88135 88135 88135 88135 88136 88136 88138 88138 88139 88139 88139 88139 88139 88140 88140 88140 88140 88140 88140 88141 88143 88143 88150 88152 88155 88157 88164 88168 88168 88174 88186 88193 
291267 289877 288428 287214 285950 285824 287259 288205 286754 285598 284926 284585 283554 284422 284721 280311 267597 247817 237589 225732 201967 174453 135000 101242 97725 96394 92449 84154 80405 79422 76860 72426 72396 72372 72486 72504 72484 72441 72439 72426 72419 72377 72387 72387 72393 72392 72392 72392 72392 72398 72398 72398 72398 72404 72404 72404 72404 72404 72404 72404 72410 72410 72410 72410 72410 72410 72410 72410 72410 72410 72410 72410 72410 72410 72410 72410 72410 72410 72410 72410 72416 72416 72416 72422 72428 72428 72428 72428 72428 72428 72428 72428 72428 72428 72428 72428 72428 72428 72428 72428 72428 72428 72428 72428 72428 72428 72428 72428 72428 72428 72428 72428 72428 72428 72428 72428 72428 72428 72428 72428 72428 72428 72428 72428 72428 72428 72428 72428 72428 72428 72428 72428 72428 72428 72428 72428 72428 72429 72429 72429 72429 72429 72429 72430 72430 72430 72430 72430 72430 72430 72430 72431 72431 72431 72431 72431 72432 72432 72432 72432 72433 72433 72433 72435 72435 72435 72435 72435 72437 72437 72438 72438 72438 72439 72439 72439 72439 72439 72440 72440 72440 72440 72440 72440 72440 72440 72442 72442 72444 72446 72446 72448 72450 72451 72456 72462 72465 72465 72477 72482 72490 
291267 289803 288488 287359 286235 285521 287331 287769 286382 285411 284724 284076 283839 284647 285413 281141 274550 268078 266311 264492 262140 258798 252121 240202 220497 202806 196024 180361 163750 139249 114862 105490 104396 102444 100946 100916 100903 100903 100909 100914 100920 100930 100941 100932 100912 100855 100857 100869 100869 100869 100869 100875 100875 100875 100875 100875 100875 100875 100875 100875 100875 100881 100881 100881 100881 100881 100881 100881 100881 100881 100887 100887 100893 100893 100893 100893 100893 100893 100893 100893 100893 100893 100893 100893 100893 100893 100893 100893 100893 100893 100893 100893 100893 100893 100893 100893 100893 100893 100893 100893 100899 100899 100899 100899 100905 100905 100905 100905 100905 100905 100905 100905 100905 100905 100905 100905 100905 100905 100905 100905 100905 100905 100905 100905 100905 100905 100905 100905 100905 100905 100905 100905 100905 100905 100905 100905 100911 100911 100911 100911 100911 100911 100911 100917 100917 100917 100917 100917 100917 100917 100917 100923 100923 100923 100923 100923 100925 100925 100925 100926 100926 100926 100926 100926 100926 100926 100926 100926 100926 100926 100928 100928 100928 100929 100930 100930 100930 100932 100933 100934 100934 100934 100934 100934 100935 100935 100935 100936 100938 100938 100938 100941 100944 100946 100953 100958 100967 100967 100975 100977 100989 
291267 289907 288535 287643 286606 285971 286287 287559 286100 285152 284043 283513 283392 283971 284317 276634 269710 264297 259002 255846 251220 239403 219418 197838 172619 160848 157952 153656 145043 135460 129434 125769 122491 118440 109782 109830 109830 109836 109848 109848 109860 109860 109866 109866 109866 109866 109866 109872 109872 109872 109872 109872 109878 109878 109878 109878 109878 109878 109878 109878 109878 109878 109878 109878 109878 109878 109884 109884 109884 109884 109890 109890 109890 109890 109890 109890 109890 109896 109896 109896 109896 109896 109902 109902 109902 109902 109902 109902 109902 109902 109902 109902 109902 109902 109902 109902 109902 109902 109902 109902 109902 109902 109902 109902 109902 109908 109908 109908 109908 109908 109908 109908 109908 109908 109908 109908 109908 109908 109908 109908 109908 109908 109908 109908 109908 109908 109914 109914 109914 109914 109914 109914 109914 109914 109914 109914 109914 109914 109914 109914 109914 109914 109914 109914 109914 109914 109914 109914 109914 109914 109914 109914 109914 109915 109916 109916 109916 109917 109923 109923 109923 109923 109923 109924 109925 109925 109925 109925 109926 109926 109927 109927 109927 109927 109928 109928 109928 109928 109928 109928 109928 109929 109929 109929 109929 109929 109929 109931 109931 109931 109931 109936 109936 109937 109939 109947 109955 109955 109965 109972 109979 
291267 289817 288525 287444 286629 286077 286433 287279 285867 285376 285195 284419 283719 284404 285309 282122 275617 266334 263416 262913 259996 251571 231428 197188 166200 161759 158276 149226 136335 123915 118832 118583 118542 118286 117762 117623 117604 117604 117604 117603 117604 117599 117565 117562 117568 117574 117574 117580 117580 117580 117580 117580 117586 117586 117586 117598 117598 117598 117598 117598 117598 117604 117604 117616 117616 117616 117616 117616 117616 117616 117616 117616 117616 117616 117622 117622 117622 117622 117622 117622 117622 117622 117628 117628 117628 117628 117628 117628 117634 117634 117640 117640 117640 117640 117640 117640 117640 117640 117640 117640 117640 117640 117640 117640 117640 117640 117640 117640 117640 117640 117640 117640 117640 117640 117640 117640 117640 117640 117640 117640 117640 117640 117640 117640 117640 117640 117640 117640 117640 117640 117640 117640 117640 117640 117640 117640 117640 117640 117640 117640 117640 117640 117640 117640 117640 117640 117640 117640 117640 117640 117640 117641 117641 117641 117641 117641 117641 117641 117641 117641 117641 117647 117647 117647 117647 117647 117647 117647 117647 117647 117648 117648 117648 117649 117649 117649 117649 117649 117649 117649 117650 117652 117653 117653 117654 117654 117654 117655 117655 117656 117656 117659 117662 117666 117671 117674 117678 117678 117686 117695 117707 
291267 289775 288434 287378 286154 285068 285947 287753 286333 285602 284600 284229 283852 284348 284298 280186 268393 249584 235990 218640 198191 179374 151311 130267 121130 119642 118286 112270 102586 101517 100583 100487 100388 100053 98783 94276 90694 90632 90632 90632 90632 90632 90632 90632 90632 90638 90638 90638 90638 90638 90638 90638 90644 90644 90650 90656 90656 90656 90662 90662 90662 90662 90662 90668 90668 90668 90668 90668 90668 90668 90668 90668 90668 90674 90674 90674 90680 90680 90680 90680 90680 90680 90680 90680 90680 90680 90680 90680 90680 90680 90680 90680 90680 90680 90680 90680 90680 90680 90686 90686 90686 90686 90686 90686 90686 90686 90686 90686 90686 90686 90686 90692 90692 90692 90692 90692 90692 90692 90692 90692 90692 90692 90692 90692 90692 90692 90692 90692 90692 90692 90692 90692 90692 90692 90692 90692 90698 90698 90698 90698 90698 90698 90698 90698 90698 90698 90698 90698 90698 90699 90699 90699 90699 90699 90699 90699 90699 90699 90699 90699 90699 90699 90699 90700 90700 90701 90701 90701 90702 90702 90703 90703 90703 90703 90703 90703 90703 90704 90704 90705 90705 90705 90706 90706 90707 90707 90708 90710 90710 90713 90713 90716 90720 90725 90727 90731 90736 90736 90743 90745 90752 
291267 289815 288525 287595 286383 285149 286081 287149 285754 285174 284530 283853 282896 284131 284551 280606 275015 271610 270107 266630 262437 254249 230264 199227 179230 174490 167336 149105 131738 123437 118305 113412 112146 112124 112096 112083 111775 110806 109958 109945 109945 109945 109951 109951 109951 109951 109951 109957 109957 109963 109963 109963 109963 109963 109963 109963 109963 109963 109963 109963 109963 109963 109963 109963 109963 109963 109963 109963 109963 109969 109969 109969 109969 109969 109969 109969 109969 109975 109975 109975 109987 109987 109987 109987 109987 109987 109993 109993 109993 109993 109999 109999 109999 109999 110005 110005 110005 110005 110005 110005 110005 110005 110005 110005 110005 110005 110005 110005 110005 110005 110005 110005 110005 110005 110005 110005 110005 110005 110005 110005 110005 110005 110005 110005 110005 110005 110005 110005 110005 110005 110005 110005 110005 110005 110005 110005 110005 110005 110005 110005 110005 110005 110006 110006 110006 110006 110006 110006 110006 110006 110006 110008 110008 110008 110008 110008 110008 110008 110009 110009 110010 110010 110010 110010 110010 110010 110010 110010 110011 110011 110017 110017 110017 110017 110017 110018 110018 110019 110019 110019 110019 110019 110019 110019 110019 110019 110020 110020 110020 110021 110021 110024 110029 110034 110038 110040 110045 110045 110058 110065 110077 
291267 289867 288458 287420 286903 286017 286627 287567 286199 285219 284694 283719 283394 284414 285120 281759 275936 271379 269477 265618 262381 256374 237591 214221 194928 180412 174066 155796 133296 118247 109173 105640 104705 104194 104213 104231 104231 104243 104249 104249 104255 104255 104261 104261 104261 104267 104267 104267 104273 104273 104273 104273 104279 104285 104291 104291 104291 104291 104291 104291 104291 104291 104297 104303 104303 104309 104309 104309 104309 104309 104309 104309 104309 104309 104321 104321 104333 104333 104333 104333 104333 104333 104333 104333 104333 104333 104345 104345 104345 104345 104357 104357 104357 104357 104357 104357 104357 104357 104357 104357 104357 104357 104357 104357 104357 104357 104357 104357 104357 104357 104363 104363 104363 104363 104363 104363 104363 104363 104363 104363 104363 104363 104363 104363 104363 104363 104363 104363 104363 104363 104363 104363 104364 104364 104364 104365 104365 104365 104365 104365 104366 104366 104366 104366 104373 104373 104373 104373 104373 104374 104374 104374 104374 104374 104374 104374 104374 104374 104374 104375 104375 104375 104375 104376 104378 104378 104378 104378 104378 104378 104379 104379 104379 104379 104379 104379 104379 104379 104379 104380 104381 104382 104382 104382 104383 104383 104384 104384 104384 104385 104385 104392 104394 104397 104398 104401 104404 104404 104413 104419 104423 
291267 289872 288455 287458 286636 286034 286485 287795 286448 285803 284809 284380 284015 284788 286123 284320 282334 278461 276529 276465 277294 275494 273040 267581 259144 256011 255910 255453 253449 248912 240049 233609 230372 223803 214470 201606 185819 162396 138749 135164 131164 123392 113731 112272 109657 107637 107274 106085 105118 105099 105099 105111 105117 105123 105123 105123 105135 105135 105135 105141 105141 105141 105147 105147 105147 105147 105147 105153 105153 105153 105159 105159 105159 105159 105159 105159 105159 105159 105159 105159 105159 105159 105171 105171 105171 105171 105171 105171 105171 105171 105171 105171 105171 105171 105171 105171 105171 105171 105171 105171 105171 105177 105177 105177 105177 105177 105177 105177 105177 105177 105177 105177 105177 105177 105177 105177 105177 105177 105177 105183 105183 105183 105183 105183 105183 105183 105183 105183 105183 105183 105183 105183 105183 105183 105183 105183 105183 105183 105183 105183 105183 105183 105184 105184 105184 105184 105184 105184 105184 105184 105184 105184 105190 105190 105190 105190 105191 105191 105191 105192 105192 105192 105192 105192 105193 105193 105193 105193 105193 105193 105193 105193 105193 105193 105193 105193 105193 105194 105194 105194 105194 105194 105194 105194 105196 105196 105197 105198 105199 105200 105200 105202 105206 105209 105210 105213 105216 105216 105230 105234 105236 
291267 289796 288514 287522 286606 285823 286089 287395 285954 284974 284574 284007 283785 285189 285921 282616 274873 264847 261522 260130 253413 237162 207276 172704 148897 132957 125146 111074 97721 92773 90296 87060 83841 81682 80546 80574 80574 80580 80580 80580 80580 80580 80580 80580 80580 80580 80580 80580 80580 80580 80580 80580 80586 80586 80586 80586 80586 80586 80592 80592 80592 80598 80598 80598 80598 80598 80598 80598 80604 80604 80604 80604 80604 80604 80604 80604 80604 80604 80604 80604 80604 80604 80604 80604 80604 80604 80604 80604 80604 80604 80604 80604 80604 80604 80604 80604 80604 80604 80604 80604 80604 80604 80604 80604 80604 80604 80604 80604 80604 80604 80604 80604 80604 80604 80604 80604 80604 80604 80604 80604 80604 80604 80610 80610 80610 80610 80610 80610 80610 80610 80610 80610 80610 80610 80610 80610 80610 80610 80610 80616 80616 80616 80616 80616 80616 80616 80616 80617 80617 80617 80617 80617 80618 80618 80618 80618 80618 80618 80618 80618 80618 80618 80618 80618 80618 80618 80618 80619 80619 80619 80620 80621 80621 80621 80621 80621 80621 80621 80622 80622 80622 80622 80624 80624 80624 80625 80626 80627 80629 80631 80631 80635 80636 80636 80642 80644 80650 80650 80669 80676 80687 
291267 289806 288411 287158 286144 285828 286319 287753 286228 285265 284759 284879 284085 285310 286246 283913 279762 273485 270554 264374 260800 257350 251753 239652 226904 217743 203931 170557 142115 133893 133038 132927 132869 132789 132651 132720 132652 132432 132334 132308 132115 131993 132005 132005 132005 132005 132005 132005 132005 132005 132005 132005 132005 132011 132011 132011 132011 132011 132011 132011 132011 132011 132011 132011 132011 132023 132023 132023 132029 132035 132035 132035 132035 132035 132035 132035 132041 132041 132041 132041 132041 132041 132041 132041 132041 132041 132041 132047 132047 132047 132047 132047 132047 132047 132047 132047 132047 132053 132053 132053 132059 132059 132059 132059 132059 132059 132059 132059 132059 132059 132059 132059 132059 132059 132059 132059 132059 132065 132065 132065 132065 132065 132065 132065 132065 132065 132065 132065 132065 132065 132065 132065 132065 132065 132065 132066 132066 132066 132066 132066 132066 132066 132067 132067 132068 132068 132068 132068 132068 132068 132068 132068 132068 132069 132069 132069 132069 132069 132069 132069 132069 132070 132070 132070 132070 132071 132071 132072 132072 132072 132075 132075 132076 132076 132076 132076 132076 132077 132077 132078 132078 132079 132080 132080 132080 132080 132081 132082 132083 132083 132083 132088 132089 132090 132093 132098 132104 132104 132117 132122 132131 
291267 289849 288547 287268 286300 285830 287171 287891 286532 285681 284874 283983 283438 284685 286607 284901 282196 277533 275269 273523 273655 273701 269032 258923 242783 232792 228681 218640 202387 188325 174067 159837 149520 145588 142999 137819 131156 129203 128966 128109 127537 127504 127521 127521 127521 127530 127525 127506 127409 127284 127272 127272 127272 127272 127272 127272 127272 127272 127272 127272 127272 127272 127272 127272 127272 127272 127272 127272 127284 127284 127290 127290 127290 127290 127296 127302 127308 127308 127308 127308 127308 127308 127308 127308 127314 127314 127314 127314 127314 127314 127314 127314 127314 127314 127314 127314 127320 127320 127320 127320 127320 127320 127320 127320 127320 127320 127320 127326 127326 127326 127326 127332 127332 127332 127332 127332 127332 127332 127332 127332 127332 127332 127332 127332 127332 127332 127332 127332 127332 127332 127332 127333 127333 127333 127333 127333 127333 127333 127333 127333 127333 127333 127333 127333 127333 127333 127333 127333 127333 127333 127333 127334 127334 127335 127335 127335 127336 127336 127336 127336 127342 127343 127343 127346 127346 127346 127346 127346 127346 127346 127346 127346 127346 127346 127346 127346 127346 127346 127346 127346 127346 127346 127347 127347 127347 127347 127348 127349 127350 127350 127350 127352 127355 127357 127360 127365 127370 127370 127382 127387 127394 
291267 289885 288482 287348 286399 285539 286451 288047 286511 285552 284616 284135 283902 285543 286788 284659 280326 271561 267545 263946 262061 255223 239658 222934 211864 209262 203012 181428 152273 131195 120152 116817 111442 111210 111268 111336 111336 111336 111341 111350 111335 111304 111300 111300 111300 111300 111300 111300 111306 111312 111312 111312 111312 111318 111324 111336 111348 111348 111348 111348 111348 111348 111348 111348 111348 111348 111354 111354 111354 111354 111354 111354 111354 111360 111360 111360 111360 111360 111360 111360 111360 111360 111360 111360 111360 111360 111360 111360 111360 111360 111366 111366 111366 111366 111366 111366 111366 111366 111366 111366 111366 111366 111366 111366 111366 111366 111366 111366 111366 111366 111372 111378 111378 111378 111378 111378 111378 111384 111384 111384 111384 111384 111384 111384 111384 111384 111384 111384 111384 111384 111384 111384 111384 111384 111384 111384 111384 111384 111390 111390 111390 111390 111390 111390 111390 111390 111390 111390 111390 111390 111390 111390 111391 111391 111391 111391 111392 111392 111392 111392 111392 111392 111392 111393 111393 111393 111393 111393 111393 111393 111393 111393 111394 111394 111394 111394 111394 111396 111397 111397 111397 111397 111397 111397 111397 111398 111398 111399 111404 111406 111406 111409 111412 111413 111416 111419 111424 111424 111442 111448 111455 
291267 289837 288410 287412 286320 286022 286881 287691 286287 285295 284487 284054 283503 285128 285704 282404 280009 278972 277590 275447 271626 259815 233113 219956 195790 177984 169689 146881 122420 116030 111161 106647 106472 106558 106687 106723 106719 106717 106723 106723 106723 106722 106727 106710 106569 106460 106456 106456 106456 106456 106456 106462 106462 106468 106468 106468 106468 106468 106468 106474 106474 106474 106474 106480 106480 106480 106480 106480 106480 106480 106480 106480 106480 106480 106480 106480 106480 106480 106480 106480 106480 106480 106480 106486 106486 106486 106486 106486 106486 106486 106486 106486 106486 106486 106492 106498 106504 106510 106510 106510 106510 106510 106510 106516 106516 106516 106516 106516 106516 106516 106516 106516 106516 106516 106516 106516 106516 106516 106516 106516 106516 106516 106516 106516 106516 106516 106516 106516 106516 106516 106516 106516 106516 106516 106516 106516 106516 106516 106516 106522 106522 106522 106522 106522 106522 106523 106523 106524 106524 106524 106524 106524 106525 106525 106525 106525 106526 106527 106527 106527 106527 106527 106527 106527 106527 106527 106527 106527 106528 106528 106528 106528 106528 106529 106529 106530 106530 106532 106532 106533 106535 106541 106541 106541 106543 106543 106544 106544 106544 106545 106545 106546 106548 106554 106565 106566 106571 106571 106576 106584 106594 
291267 289804 288460 287297 286639 286118 286785 287645 286276 285174 284750 284267 284166 285195 286164 284101 280682 275706 273038 266275 257875 245457 231048 212116 188395 174400 166442 154172 136902 126548 117184 110193 108339 108263 108223 108296 108296 108302 108308 108307 108307 108307 108307 108307 108313 108313 108313 108313 108319 108325 108325 108325 108325 108325 108325 108325 108325 108325 108325 108325 108325 108325 108325 108325 108325 108325 108331 108331 108331 108331 108337 108337 108337 108337 108337 108343 108343 108349 108349 108349 108349 108349 108349 108349 108349 108349 108349 108349 108349 108349 108349 108349 108349 108349 108349 108349 108349 108349 108349 108349 108349 108349 108349 108349 108349 108349 108349 108349 108349 108349 108349 108355 108355 108355 108355 108355 108355 108355 108355 108355 108355 108355 108355 108355 108355 108355 108355 108355 108355 108355 108355 108355 108355 108355 108355 108355 108355 108355 108355 108356 108356 108356 108356 108356 108362 108362 108362 108362 108362 108362 108362 108362 108362 108362 108363 108363 108364 108364 108364 108364 108364 108365 108365 108365 108365 108365 108365 108365 108366 108366 108367 108368 108369 108369 108369 108369 108369 108369 108369 108369 108371 108371 108371 108371 108372 108373 108373 108373 108374 108376 108376 108383 108384 108385 108391 108394 108397 108397 108408 108416 108420 
291267 289791 288523 287572 286347 285646 286305 287235 285832 285259 284910 284537 283663 285104 286602 284460 282854 278278 270068 267403 265778 264865 254757 235494 216294 196771 176783 138121 107921 93245 79423 68952 64083 59051 57908 57117 56108 56064 56064 56069 56061 56051 55897 55796 55795 55795 55795 55795 55795 55795 55795 55795 55795 55795 55795 55795 55795 55795 55795 55795 55795 55801 55807 55807 55807 55813 55813 55819 55819 55819 55819 55819 55819 55819 55819 55819 55819 55819 55819 55825 55825 55825 55825 55831 55831 55831 55831 55831 55831 55831 55831 55831 55831 55831 55831 55831 55831 55831 55831 55831 55831 55837 55837 55837 55837 55837 55837 55837 55837 55837 55837 55837 55837 55837 55837 55837 55837 55837 55837 55837 55837 55837 55837 55837 55837 55837 55837 55837 55837 55837 55837 55837 55837 55837 55837 55837 55837 55837 55837 55837 55837 55837 55837 55837 55837 55838 55838 55839 55839 55840 55840 55840 55840 55840 55840 55840 55840 55840 55840 55840 55840 55840 55840 55841 55841 55841 55843 55843 55843 55843 55843 55843 55843 55843 55844 55845 55845 55845 55845 55845 55845 55845 55845 55845 55847 55847 55847 55847 55847 55847 55847 55852 55853 55853 55856 55859 55867 55867 55879 55887 55891 
291267 289828 288516 287350 286163 285206 286707 287873 286468 285642 285045 284323 283826 285371 286071 282492 276559 269604 266397 264558 261015 257177 242767 220318 203362 199020 194799 182477 160423 141405 124745 109740 102268 97789 97596 97656 97602 97574 97508 97398 97381 97381 97387 97387 97387 97387 97387 97387 97393 97393 97393 97393 97393 97393 97399 97399 97399 97399 97405 97405 97405 97405 97405 97405 97405 97405 97405 97405 97411 97411 97411 97411 97411 97411 97417 97423 97423 97423 97423 97423 97423 97423 97423 97423 97429 97429 97441 97441 97441 97441 97441 97441 97441 97441 97441 97441 97441 97441 97441 97441 97441 97441 97441 97441 97441 97441 97441 97441 97441 97441 97441 97441 97441 97441 97441 97441 97441 97441 97441 97441 97441 97441 97441 97441 97441 97441 97441 97441 97441 97441 97441 97441 97441 97441 97441 97441 97441 97441 97441 97441 97441 97441 97441 97441 97441 97441 97441 97442 97442 97443 97443 97443 97444 97445 97445 97445 97445 97445 97445 97445 97445 97445 97445 97446 97446 97446 97446 97446 97447 97447 97448 97448 97448 97448 97448 97449 97449 97449 97450 97450 97451 97451 97451 97451 97454 97455 97455 97455 97456 97457 97457 97461 97466 97469 97471 97473 97480 97480 97495 97500 97505 
291267 289857 288580 287126 286156 285061 286657 288153 286718 285696 285194 284793 284070 285303 283937 275783 255882 239181 230989 219749 206027 187771 168101 147253 130977 123869 118936 117037 115134 112478 110830 110540 110557 110559 110527 110246 109355 108524 108494 108494 108500 108500 108506 108506 108506 108506 108506 108506 108506 108506 108506 108506 108506 108506 108512 108512 108512 108512 108512 108518 108518 108518 108518 108524 108524 108524 108524 108524 108524 108524 108524 108524 108530 108530 108530 108530 108536 108536 108536 108536 108536 108536 108542 108542 108542 108542 108542 108542 108542 108542 108542 108542 108542 108542 108548 108548 108548 108548 108548 108548 108554 108554 108554 108554 108554 108554 108554 108554 108554 108554 108554 108554 108554 108554 108554 108554 108554 108554 108554 108554 108554 108554 108554 108554 108554 108554 108554 108554 108554 108554 108554 108554 108554 108554 108554 108554 108554 108554 108554 108555 108556 108556 108556 108556 108556 108556 108556 108562 108562 108562 108562 108562 108563 108564 108565 108565 108565 108565 108565 108565 108565 108566 108566 108566 108566 108567 108567 108568 108568 108568 108568 108569 108570 108571 108571 108572 108572 108572 108572 108573 108573 108573 108573 108573 108575 108576 108578 108579 108582 108582 108582 108586 108586 108587 108592 108597 108601 108601 108614 108619 108626 
291267 289845 288617 287322 286701 285654 286219 287317 285946 285043 284225 284295 283971 284692 285749 283247 278237 272061 269645 262386 258741 253397 235940 210814 180371 172260 167406 152309 139659 134158 127782 124665 124622 124684 124672 124564 124480 124481 124481 124481 124481 124481 124487 124487 124487 124487 124487 124487 124487 124493 124493 124493 124493 124493 124505 124505 124505 124505 124505 124505 124505 124511 124511 124511 124511 124511 124511 124511 124511 124517 124517 124517 124517 124517 124517 124517 124517 124517 124517 124517 124517 124517 124517 124517 124517 124517 124517 124517 124517 124517 124517 124517 124517 124517 124517 124517 124517 124517 124517 124517 124517 124517 124517 124517 124517 124517 124517 124517 124523 124523 124523 124523 124523 124523 124523 124523 124523 124523 124523 124523 124523 124523 124523 124523 124523 124523 124523 124523 124523 124523 124523 124523 124523 124523 124523 124523 124524 124524 124524 124524 124524 124524 124524 124524 124530 124530 124531 124537 124537 124538 124539 124539 124539 124539 124539 124539 124539 124539 124539 124540 124540 124541 124541 124541 124542 124543 124543 124543 124543 124543 124547 124547 124547 124547 124548 124548 124548 124548 124549 124549 124549 124550 124550 124550 124551 124551 124551 124552 124552 124552 124552 124555 124556 124559 124562 124564 124566 124566 124575 124583 124593 
291267 289794 288521 287343 286522 285484 287019 287507 286077 285173 284410 284432 284025 285177 286260 284832 284125 282790 282589 282112 284423 285841 284556 283894 283402 282812 283291 285222 286194 285006 284410 284245 283697 282979 284547 286069 284671 283940 283309 283362 282727 283877 286003 284602 283915 283791 283033 282961 284073 285147 283782 283484 283319 283885 282925 284319 285119 283740 282830 282520 282203 281908 284357 285531 284124 283206 282789 282060 281939 284091 286191 284787 283561 282277 281759 282889 285027 286091 284771 284138 283124 282894 283016 284003 286433 285093 284522 283758 282594 282097 284019 285521 284190 283192 282654 284054 282980 283803 286099 284657 283760 283049 282336 282774 284945 286125 284790 283573 282823 283169 282258 284137 285801 284421 285189 284189 283761 283765 284673 285523 284090 283192 282813 282385 282656 284967 285597 284232 284081 282812 283059 283062 283759 285243 283857 282735 282023 281362 281059 283248 285460 284136 283256 282396 281451 281719 284515 285157 283763 282492 282188 282488 282730 283956 285528 283967 283170 283940 283801 283679 283862 284446 283013 283616 283536 284767 284044 284730 285300 283909 283219 282679 282205 281452 282164 286560 285170 284280 284371 283800 283003 283373 285467 284064 284436 283278 282824 283664 285575 286656 285268 284873 284104 283767 282907 283807 285365 284027 282818 281535 283701 
291267 289842 288477 287313 286858 285926 286223 287345 285988 284935 283929 283387 283695 285166 285828 283399 282364 281452 279634 277040 276902 274124 263424 247979 238200 234552 233043 225321 204989 183267 165893 159856 158646 157654 157526 157513 157458 157318 157290 157277 157243 157219 157224 157224 157224 157224 157230 157230 157230 157248 157248 157248 157248 157260 157266 157266 157272 157272 157272 157272 157272 157272 157272 157272 157272 157278 157278 157278 157278 157278 157278 157278 157278 157278 157278 157278 157278 157284 157284 157284 157284 157284 157284 157290 157290 157290 157290 157290 157290 157290 157290 157290 157290 157290 157290 157290 157290 157290 157290 157290 157290 157290 157290 157290 157290 157290 157290 157290 157290 157290 157290 157290 157290 157290 157290 157290 157290 157290 157290 157290 157290 157290 157290 157290 157290 157290 157290 157290 157290 157296 157296 157296 157296 157296 157296 157296 157297 157298 157298 157298 157299 157299 157299 157299 157299 157299 157299 157299 157299 157299 157299 157299 157299 157305 157305 157305 157305 157306 157306 157306 157306 157307 157307 157307 157307 157307 157307 157307 157308 157308 157309 157309 157309 157309 157309 157310 157310 157310 157310 157310 157311 157313 157315 157315 157316 157316 157316 157316 157317 157317 157317 157323 157326 157331 157332 157337 157339 157339 157350 157355 157358 
291267 289900 288466 287318 286130 285439 286113 287747 286302 285435 284637 283902 283681 285036 285597 283493 282411 281825 280258 276430 265789 249248 233256 231132 230537 229897 227842 217345 205112 193832 183682 174014 157272 150725 148215 146312 145776 145685 145661 145660 145666 145651 145421 145307 145278 145278 145277 145277 145277 145289 145289 145295 145295 145295 145295 145295 145301 145301 145301 145301 145301 145301 145301 145301 145301 145301 145301 145301 145301 145301 145301 145301 145301 145301 145313 145313 145313 145319 145319 145319 145319 145319 145319 145319 145319 145319 145319 145319 145319 145319 145319 145319 145319 145319 145319 145319 145325 145325 145325 145325 145325 145325 145325 145325 145325 145325 145325 145325 145325 145325 145325 145325 145325 145325 145325 145325 145325 145331 145337 145337 145337 145337 145337 145337 145337 145337 145337 145337 145337 145337 145337 145337 145337 145338 145338 145338 145338 145338 145338 145338 145338 145338 145338 145338 145339 145339 145340 145340 145340 145340 145340 145341 145341 145342 145342 145342 145342 145342 145342 145343 145343 145343 145343 145344 145344 145344 145344 145346 145346 145346 145348 145348 145348 145348 145348 145348 145348 145350 145350 145350 145350 145350 145351 145351 145351 145352 145353 145353 145355 145356 145356 145357 145359 145365 145368 145375 145377 145377 145385 145390 145400 
291267 289910 288611 287256 286482 285975 286999 287119 285743 284626 283990 283129 283211 285319 286499 284438 283007 281692 280723 281385 279963 276065 272658 270476 269777 268893 267718 264130 259302 254395 246573 231766 223246 216407 195339 172956 153000 136953 131162 129444 125530 121820 115366 110382 106361 104119 103360 102928 102866 102840 102799 102789 102789 102795 102795 102795 102795 102795 102795 102795 102795 102801 102801 102801 102801 102801 102801 102801 102801 102801 102801 102801 102801 102807 102813 102813 102819 102819 102819 102819 102825 102825 102825 102825 102825 102825 102825 102825 102825 102825 102831 102831 102831 102831 102831 102837 102837 102837 102843 102843 102843 102843 102843 102843 102843 102843 102843 102843 102843 102843 102843 102849 102855 102855 102855 102855 102855 102855 102855 102855 102855 102855 102855 102861 102861 102861 102867 102867 102867 102867 102867 102867 102867 102867 102867 102867 102867 102867 102867 102867 102873 102873 102873 102873 102874 102874 102875 102875 102875 102876 102876 102876 102876 102876 102876 102876 102876 102876 102876 102877 102877 102877 102877 102879 102880 102880 102880 102880 102881 102881 102882 102882 102882 102882 102882 102883 102883 102883 102883 102883 102883 102883 102883 102883 102885 102885 102887 102887 102888 102888 102888 102889 102891 102894 102896 102900 102903 102903 102912 102919 102924 
291267 289811 288499 287435 286517 286014 286747 287227 285755 284999 284462 283977 283795 285393 286191 284545 283106 282083 280043 279197 279630 282483 278967 270468 255404 245773 238592 217512 183417 149470 120383 105128 100376 97182 96152 95914 95816 95815 95827 95827 95833 95833 95857 95857 95857 95857 95869 95875 95881 95887 95887 95887 95887 95893 95893 95899 95899 95899 95899 95899 95899 95899 95905 95905 95905 95905 95905 95905 95905 95905 95905 95905 95905 95905 95911 95911 95917 95917 95917 95917 95917 95917 95917 95923 95923 95923 95923 95923 95923 95923 95923 95923 95923 95923 95923 95923 95923 95923 95923 95923 95923 95923 95923 95923 95923 95923 95923 95923 95923 95923 95923 95923 95923 95923 95923 95923 95923 95923 95923 95923 95923 95923 95923 95923 95923 95923 95929 95929 95929 95929 95929 95929 95929 95929 95929 95929 95929 95929 95935 95935 95935 95935 95936 95936 95936 95936 95936 95936 95936 95936 95936 95936 95936 95936 95936 95936 95936 95937 95937 95938 95939 95939 95939 95939 95940 95940 95940 95941 95941 95941 95943 95943 95949 95949 95949 95950 95950 95951 95951 95951 95951 95951 95952 95952 95954 95954 95954 95954 95955 95955 95955 95958 95961 95961 95968 95971 95972 95972 95979 95984 95989 
291267 289838 288515 287438 286371 285488 286221 287383 285896 285366 284321 283660 282551 283772 284439 277344 255000 222714 206988 204085 196541 179440 160031 136502 118951 115961 114126 109744 107931 107637 107081 106393 106015 105015 103838 103788 103757 103755 103755 103755 103755 103755 103761 103761 103761 103761 103761 103761 103761 103761 103761 103761 103761 103761 103761 103761 103761 103761 103761 103761 103761 103761 103761 103761 103761 103761 103761 103767 103767 103773 103773 103773 103773 103773 103773 103773 103773 103773 103773 103773 103773 103773 103773 103773 103773 103773 103773 103773 103773 103773 103779 103779 103779 103779 103779 103779 103779 103779 103779 103779 103779 103779 103779 103779 103779 103779 103779 103779 103779 103779 103779 103779 103785 103785 103785 103785 103785 103785 103785 103785 103785 103785 103785 103785 103785 103785 103785 103785 103786 103786 103786 103792 103792 103798 103798 103798 103798 103798 103798 103798 103798 103798 103798 103798 103798 103798 103798 103798 103798 103799 103799 103799 103799 103799 103799 103799 103799 103799 103799 103799 103801 103801 103801 103801 103801 103802 103802 103802 103804 103804 103804 103804 103804 103804 103804 103804 103804 103804 103805 103805 103805 103805 103805 103805 103806 103807 103807 103807 103807 103808 103808 103809 103810 103812 103816 103817 103820 103820 103835 103844 103847 
291267 289870 288435 287534 286597 285558 286819 287753 286330 285357 284521 284244 283664 285633 287148 285727 284442 282863 281642 280985 280441 281196 275521 261295 243048 235036 229772 213610 186500 160853 137460 125688 120306 114485 107226 104263 104125 104136 104148 104154 104172 104172 104172 104172 104178 104178 104178 104190 104196 104196 104196 104208 104208 104214 104220 104226 104226 104226 104226 104226 104226 104232 104232 104232 104232 104232 104232 104232 104232 104232 104238 104238 104238 104238 104238 104244 104244 104244 104244 104244 104244 104244 104244 104244 104244 104244 104244 104244 104244 104244 104250 104250 104250 104250 104250 104250 104250 104250 104250 104250 104250 104250 104250 104250 104250 104250 104250 104250 104250 104250 104256 104256 104256 104256 104256 104256 104262 104262 104262 104262 104262 104262 104262 104268 104268 104268 104268 104268 104268 104268 104268 104268 104268 104268 104268 104268 104268 104268 104268 104268 104268 104268 104268 104268 104268 104268 104269 104269 104269 104270 104270 104270 104270 104270 104270 104270 104271 104271 104271 104271 104271 104272 104272 104272 104272 104273 104274 104274 104274 104274 104277 104277 104277 104277 104278 104278 104278 104279 104279 104280 104280 104280 104280 104280 104280 104280 104280 104280 104282 104284 104284 104288 104290 104295 104299 104304 104311 104311 104322 104327 104338 
291267 289892 288571 287355 286225 285263 286627 287775 286393 285831 284956 284089 284230 285098 285750 283187 279999 272735 261095 254457 247266 238367 232965 221723 209909 202120 196419 181638 162523 157929 157637 157117 154479 151940 151578 150682 149873 149652 149446 149429 149435 149435 149447 149447 149447 149453 149453 149459 149459 149465 149465 149465 149465 149465 149465 149465 149465 149465 149465 149471 149471 149471 149477 149477 149477 149477 149477 149477 149477 149477 149477 149477 149477 149477 149477 149477 149477 149477 149477 149477 149477 149477 149483 149483 149483 149483 149483 149483 149483 149483 149483 149483 149483 149483 149483 149483 149483 149483 149483 149483 149483 149483 149483 149483 149483 149483 149483 149483 149483 149483 149483 149483 149483 149483 149483 149483 149483 149483 149483 149483 149483 149483 149483 149483 149483 149483 149483 149483 149483 149483 149483 149483 149483 149489 149489 149490 149490 149490 149490 149496 149496 149496 149496 149496 149496 149496 149496 149496 149496 149498 149499 149499 149499 149499 149499 149499 149499 149499 149499 149499 149499 149499 149499 149500 149501 149502 149503 149503 149503 149503 149505 149506 149507 149508 149508 149508 149508 149508 149509 149510 149510 149510 149510 149510 149511 149512 149512 149514 149515 149520 149520 149521 149523 149525 149530 149531 149538 149538 149548 149552 149559 
291267 289944 288634 287368 286298 285645 286689 287317 285915 285073 284073 283693 283704 284792 285819 283719 281323 276931 274179 272305 270620 263276 247228 222255 202815 187595 176047 153243 124875 114064 110414 109394 108403 106248 105013 104971 104730 103751 101994 101219 100884 100874 100886 100886 100892 100892 100892 100898 100898 100904 100904 100904 100904 100910 100922 100922 100934 100934 100940 100940 100940 100940 100940 100940 100940 100940 100940 100940 100940 100940 100940 100940 100940 100940 100940 100940 100940 100940 100940 100940 100940 100940 100940 100940 100940 100940 100940 100940 100940 100940 100940 100940 100940 100940 100940 100940 100940 100952 100952 100952 100952 100952 100952 100952 100952 100952 100952 100952 100952 100952 100952 100952 100952 100952 100952 100952 100952 100952 100952 100952 100952 100952 100952 100952 100952 100952 100952 100952 100952 100952 100952 100952 100952 100952 100952 100953 100953 100953 100953 100953 100953 100953 100953 100953 100953 100954 100954 100954 100954 100954 100954 100955 100955 100955 100955 100955 100956 100956 100956 100956 100957 100957 100957 100957 100957 100957 100957 100957 100957 100957 100957 100957 100959 100959 100959 100960 100960 100960 100961 100961 100962 100962 100962 100962 100964 100966 100966 100967 100968 100968 100968 100973 100975 100978 100982 100985 100990 100990 101001 101012 101021 
291267 289841 288454 287413 286336 285749 287211 288065 286705 285757 285085 284395 283901 285608 286456 284935 283986 283274 283391 282309 284470 286708 285324 284387 283775 283219 282781 284822 287034 285747 284962 284684 283942 283599 285383 287055 285679 284536 284082 283435 283514 284952 286732 285384 284666 283792 282890 282665 284226 286388 284992 284143 283440 282829 282555 284502 286458 285135 284332 283430 282979 283320 284574 286116 284660 283397 282620 283136 284382 285136 286872 285425 284248 283466 283219 283463 284958 286392 284959 283909 283384 283308 282828 284820 287778 286353 285387 284389 283819 284226 284808 285674 284217 283310 282472 281889 282222 284650 286840 285441 284210 283069 283144 283676 285738 287710 286324 285188 284906 283873 283934 285140 286148 284771 283783 283462 282637 282099 284772 286188 284713 283772 283324 282994 282907 283496 285980 284490 283208 283093 282565 281843 282330 288178 286888 285604 284829 284930 283807 285422 285884 284511 283416 282535 282488 283802 285364 286838 285469 284880 284493 283618 283319 283830 286097 284724 283513 282687 281744 281983 283671 287667 286258 285047 284197 282843 282842 284085 287535 286106 285241 284329 283842 282773 285373 285959 284538 283443 282427 282320 283561 286723 287041 285680 285032 284078 283194 282047 285840 287282 285804 284623 283854 282868 283040 285083 286659 285213 283946 283442 283434 
291267 289862 288586 287668 286792 285417 286983 287111 285750 284580 284083 283382 282820 285318 286979 285054 284134 281882 276028 273745 272773 268822 261719 252679 248740 247870 244888 231299 203410 178043 167271 159336 156366 156231 156233 156051 155947 155838 155636 155449 155396 155383 155329 155291 155143 154993 154982 154982 154982 154982 154982 154982 154988 154988 154988 154994 155000 155000 155000 155000 155000 155000 155000 155006 155006 155006 155006 155006 155006 155006 155006 155006 155006 155006 155012 155018 155018 155018 155018 155018 155018 155018 155018 155024 155036 155036 155036 155036 155042 155042 155042 155042 155042 155042 155042 155042 155042 155042 155042 155042 155042 155042 155042 155054 155054 155054 155054 155054 155054 155054 155060 155060 155060 155060 155060 155060 155060 155060 155066 155066 155066 155066 155066 155066 155066 155066 155066 155066 155066 155066 155066 155066 155066 155066 155066 155066 155066 155066 155066 155066 155066 155066 155066 155066 155066 155066 155066 155066 155066 155066 155066 155067 155068 155068 155069 155069 155070 155071 155071 155071 155071 155071 155071 155071 155072 155072 155072 155072 155072 155072 155072 155073 155074 155074 155075 155079 155079 155079 155080 155081 155082 155083 155083 155083 155083 155083 155083 155083 155083 155084 155084 155092 155099 155104 155106 155107 155110 155110 155119 155128 155133 
291267 289872 288469 287322 286239 285492 287051 287863 286481 285510 284738 283661 283269 284465 286330 282479 274844 266875 259056 256617 254760 248509 233078 216969 202879 188768 186188 184705 182262 177139 170817 169470 168824 168558 168582 168652 168652 168658 168658 168658 168664 168670 168682 168682 168682 168682 168682 168682 168688 168688 168688 168688 168688 168688 168688 168688 168694 168694 168694 168700 168700 168700 168700 168700 168700 168700 168700 168700 168700 168706 168712 168712 168712 168712 168712 168712 168712 168712 168712 168712 168712 168718 168718 168718 168718 168718 168718 168718 168718 168718 168718 168718 168718 168718 168718 168718 168718 168718 168718 168718 168718 168718 168718 168718 168718 168718 168718 168718 168718 168718 168718 168718 168718 168718 168718 168718 168718 168718 168718 168718 168718 168718 168718 168724 168724 168724 168724 168724 168724 168724 168724 168724 168725 168725 168725 168726 168732 168732 168732 168732 168732 168732 168732 168732 168732 168733 168734 168734 168734 168734 168734 168734 168734 168734 168734 168734 168734 168734 168734 168734 168734 168735 168735 168738 168738 168739 168740 168740 168740 168740 168740 168740 168740 168740 168742 168743 168743 168745 168745 168745 168745 168745 168745 168745 168748 168748 168748 168748 168750 168752 168752 168754 168756 168760 168763 168768 168772 168772 168780 168791 168802 
291267 289897 288611 287426 286314 285350 286247 287805 286306 285376 284413 284695 284289 285984 286886 285355 283986 282452 281874 281311 281688 279070 275833 270349 261529 255268 247938 226814 193904 167235 152687 149043 148452 146226 141803 140075 139149 138986 138986 138992 138998 139003 139009 139009 139015 139015 139015 139021 139021 139021 139021 139027 139033 139033 139033 139033 139033 139033 139033 139033 139033 139033 139039 139039 139039 139039 139045 139045 139045 139045 139045 139045 139045 139051 139051 139051 139051 139051 139051 139051 139051 139051 139051 139051 139051 139051 139051 139051 139051 139051 139051 139051 139051 139051 139051 139051 139051 139051 139051 139051 139051 139051 139051 139051 139051 139051 139051 139051 139051 139051 139051 139051 139057 139057 139057 139063 139063 139063 139063 139063 139063 139063 139063 139063 139063 139063 139063 139063 139063 139063 139063 139063 139064 139064 139064 139064 139064 139064 139064 139064 139064 139064 139065 139065 139065 139066 139066 139067 139067 139067 139067 139067 139067 139068 139068 139068 139068 139068 139068 139068 139068 139068 139068 139068 139068 139069 139071 139071 139071 139071 139073 139073 139075 139075 139075 139075 139075 139077 139077 139077 139078 139078 139078 139078 139079 139079 139080 139080 139080 139081 139081 139082 139083 139087 139088 139089 139089 139089 139104 139109 139115 
291267 289883 288452 287265 286379 285754 286469 287809 286465 285539 284881 284295 283550 284509 286773 285308 284091 283092 282991 282397 282483 285147 283681 282742 281917 281612 280234 276346 261460 240467 213276 192189 185296 178627 160454 130249 103002 81476 67132 64676 63974 63906 63932 63850 63750 63721 63730 63706 63649 63663 63663 63663 63663 63675 63681 63681 63681 63681 63681 63681 63681 63687 63687 63693 63693 63693 63693 63693 63693 63693 63693 63693 63693 63693 63693 63693 63693 63693 63693 63693 63693 63693 63693 63693 63693 63693 63693 63693 63693 63693 63693 63693 63693 63699 63705 63711 63711 63711 63711 63711 63711 63711 63711 63711 63711 63711 63711 63711 63711 63711 63711 63711 63717 63717 63723 63723 63723 63723 63723 63723 63723 63723 63723 63723 63723 63723 63723 63723 63723 63723 63723 63723 63723 63723 63723 63724 63724 63724 63724 63724 63724 63724 63724 63724 63724 63724 63724 63724 63724 63724 63724 63724 63724 63724 63725 63725 63726 63727 63727 63727 63728 63730 63730 63731 63732 63732 63732 63732 63733 63733 63734 63735 63735 63735 63736 63736 63736 63736 63737 63737 63737 63737 63737 63737 63737 63737 63738 63738 63741 63741 63741 63745 63747 63748 63752 63758 63761 63761 63770 63779 63784 
291267 289861 288501 287245 286342 285960 286689 287763 286380 285458 284898 284839 283804 283495 283415 278325 274874 269965 261698 257429 254828 249920 243198 232743 223193 215882 209514 197737 176300 153193 138706 135266 134110 133740 133675 133668 133335 132660 132459 132448 132427 132390 132390 132390 132390 132390 132390 132390 132390 132390 132390 132390 132396 132396 132396 132396 132396 132396 132408 132408 132408 132408 132408 132408 132408 132414 132414 132414 132414 132414 132414 132414 132414 132414 132414 132414 132414 132414 132414 132414 132414 132414 132414 132414 132414 132414 132414 132414 132420 132420 132420 132420 132420 132420 132420 132420 132420 132420 132420 132420 132420 132420 132420 132426 132426 132426 132426 132426 132438 132438 132438 132438 132438 132438 132438 132438 132438 132438 132438 132444 132444 132444 132444 132444 132444 132444 132444 132444 132444 132444 132444 132444 132444 132444 132444 132445 132445 132445 132445 132445 132445 132445 132445 132445 132445 132445 132445 132446 132446 132448 132448 132448 132448 132448 132449 132449 132450 132450 132451 132457 132458 132458 132458 132458 132458 132458 132458 132458 132459 132459 132459 132459 132459 132459 132459 132461 132461 132461 132461 132462 132462 132462 132462 132462 132463 132464 132465 132466 132466 132467 132467 132468 132470 132472 132474 132480 132488 132488 132497 132507 132519 
291267 289834 288522 287698 286506 285674 285853 287541 286087 285181 284626 284285 283561 284568 286670 284894 282334 279307 277833 276001 275408 272988 268419 260218 255786 253428 247292 238263 220182 177124 148024 136313 132848 128147 116458 108075 107064 106878 106841 106838 106786 106423 105548 105229 105203 105203 105203 105203 105203 105203 105203 105203 105203 105203 105203 105203 105209 105209 105209 105209 105209 105215 105215 105215 105215 105215 105215 105215 105221 105221 105227 105227 105227 105227 105227 105233 105245 105245 105245 105251 105251 105251 105251 105251 105251 105251 105257 105257 105257 105257 105257 105257 105257 105257 105257 105257 105257 105257 105257 105257 105257 105257 105263 105263 105263 105263 105263 105263 105263 105263 105263 105263 105263 105263 105263 105263 105263 105263 105263 105263 105263 105263 105263 105263 105263 105263 105263 105263 105263 105263 105263 105263 105269 105270 105270 105270 105270 105270 105270 105270 105270 105270 105270 105270 105270 105270 105270 105270 105270 105271 105271 105272 105272 105272 105272 105272 105273 105273 105273 105273 105273 105273 105273 105275 105275 105277 105277 105277 105278 105278 105278 105278 105278 105279 105279 105279 105279 105279 105279 105280 105282 105282 105283 105283 105283 105284 105284 105284 105290 105290 105290 105291 105294 105296 105300 105307 105312 105312 105318 105324 105329 
291267 289916 288495 287346 286124 284982 286671 288515 287146 286113 285444 284453 284142 285467 286705 285148 283344 280216 277650 276066 277848 277166 268049 252344 243660 241429 239736 234077 221419 199742 181665 166200 158704 156296 149778 136558 129844 128179 127939 127985 128003 127926 127791 127550 127333 127322 127308 127247 127161 127148 127148 127148 127154 127154 127154 127154 127166 127166 127166 127166 127166 127172 127172 127172 127172 127172 127178 127178 127178 127178 127178 127178 127178 127178 127184 127184 127184 127190 127190 127190 127190 127190 127190 127190 127190 127190 127190 127190 127190 127190 127190 127190 127190 127190 127190 127190 127190 127190 127190 127190 127190 127190 127190 127190 127190 127190 127190 127190 127190 127190 127190 127190 127190 127190 127190 127190 127196 127196 127196 127196 127196 127196 127196 127196 127196 127196 127196 127196 127196 127196 127196 127196 127196 127196 127196 127196 127197 127197 127197 127197 127197 127197 127197 127197 127197 127197 127197 127198 127198 127204 127204 127204 127204 127204 127204 127204 127204 127205 127205 127206 127206 127207 127207 127209 127209 127210 127210 127210 127210 127210 127211 127211 127212 127213 127214 127214 127214 127215 127215 127216 127216 127216 127217 127217 127217 127218 127218 127218 127219 127221 127221 127223 127225 127227 127231 127233 127238 127238 127253 127259 127265 
291267 289801 288505 287372 286281 285351 286645 287573 286179 285105 284367 283560 283110 284354 286238 283327 278195 271842 267782 263559 258418 251440 234455 217066 200047 190130 182696 163499 143105 132207 123848 112344 96827 93763 93709 93700 93649 93656 93672 93672 93690 93708 93726 93726 93726 93732 93732 93732 93744 93744 93744 93744 93750 93756 93756 93756 93756 93756 93756 93756 93756 93756 93756 93756 93756 93756 93756 93756 93756 93762 93762 93762 93768 93774 93774 93774 93774 93774 93774 93774 93774 93780 93780 93780 93786 93786 93786 93786 93786 93786 93786 93786 93786 93786 93786 93786 93786 93786 93786 93786 93786 93786 93786 93786 93786 93786 93786 93786 93792 93792 93792 93792 93792 93792 93792 93792 93798 93798 93798 93798 93798 93798 93798 93798 93798 93798 93798 93798 93798 93798 93798 93798 93798 93798 93798 93798 93798 93798 93798 93798 93798 93798 93798 93799 93799 93799 93799 93800 93800 93800 93800 93800 93801 93801 93801 93801 93803 93804 93804 93806 93807 93807 93807 93808 93808 93809 93809 93811 93812 93812 93813 93813 93813 93819 93821 93821 93821 93821 93821 93821 93822 93823 93824 93824 93826 93826 93826 93827 93827 93828 93828 93831 93832 93833 93837 93842 93849 93849 93869 93873 93885 
291267 289874 288604 287414 286351 285592 287029 287315 285917 285414 284407 283512 282507 284795 285009 280136 273391 265140 253635 251521 247065 238773 222829 201111 186439 182208 178746 167323 153222 141719 132813 128908 127711 127406 126401 123817 121568 121037 121037 121052 121058 121058 121058 121058 121058 121058 121058 121058 121058 121058 121058 121058 121058 121058 121058 121058 121058 121058 121058 121058 121064 121070 121076 121076 121076 121076 121076 121076 121076 121076 121076 121076 121076 121076 121076 121076 121082 121082 121082 121082 121082 121082 121082 121082 121082 121082 121082 121082 121082 121082 121082 121082 121082 121082 121082 121082 121082 121082 121082 121082 121082 121082 121082 121082 121082 121082 121082 121082 121082 121088 121088 121088 121088 121088 121088 121088 121088 121088 121088 121088 121088 121088 121088 121088 121088 121088 121088 121088 121088 121088 121088 121088 121088 121088 121088 121088 121088 121088 121088 121088 121088 121088 121088 121088 121089 121089 121089 121090 121090 121090 121090 121090 121090 121090 121090 121090 121090 121090 121090 121090 121090 121091 121091 121092 121092 121092 121092 121092 121092 121092 121093 121093 121093 121093 121094 121095 121095 121095 121096 121096 121096 121096 121096 121096 121098 121099 121099 121100 121102 121103 121103 121105 121109 121112 121115 121118 121124 121124 121137 121141 121153 
291267 289744 288427 287194 286443 286161 287143 287739 286360 285750 285142 285018 284225 285487 286029 282770 276643 270144 266317 265232 263163 253639 241130 235626 231164 229238 226816 219911 204287 175036 156281 141087 138318 138007 137059 135808 135185 133862 132199 132036 132048 132048 132048 132048 132048 132048 132048 132048 132048 132054 132054 132060 132066 132066 132066 132066 132072 132072 132072 132072 132072 132078 132078 132078 132078 132078 132084 132084 132084 132090 132090 132090 132090 132090 132090 132090 132090 132090 132090 132090 132090 132090 132090 132090 132096 132096 132096 132096 132096 132102 132102 132102 132102 132102 132102 132102 132102 132102 132102 132102 132102 132102 132102 132102 132102 132102 132102 132102 132102 132102 132102 132102 132102 132102 132102 132102 132102 132102 132102 132102 132102 132102 132102 132108 132108 132108 132108 132108 132108 132108 132108 132108 132109 132109 132109 132109 132109 132109 132109 132116 132116 132116 132116 132117 132117 132117 132117 132117 132117 132117 132117 132117 132117 132117 132117 132117 132117 132117 132117 132117 132117 132117 132117 132118 132120 132120 132120 132120 132120 132120 132120 132120 132120 132126 132126 132128 132128 132128 132128 132128 132128 132129 132130 132130 132130 132131 132133 132133 132133 132135 132135 132139 132141 132144 132145 132147 132153 132153 132160 132170 132173 
291267 289846 288481 287345 286770 285843 286853 287171 285684 284504 283801 283297 283031 285341 286728 285338 283851 281715 279090 279320 279460 278116 265873 251575 237184 227745 216892 195128 166735 145595 127513 115977 114269 113723 112520 111164 109813 106932 102861 102321 102327 102333 102357 102357 102357 102357 102357 102363 102369 102375 102375 102375 102375 102375 102375 102375 102375 102375 102375 102375 102375 102375 102375 102375 102375 102375 102375 102381 102387 102393 102393 102393 102393 102393 102393 102393 102393 102393 102393 102399 102399 102399 102399 102399 102399 102399 102399 102399 102399 102399 102399 102405 102405 102405 102405 102405 102405 102405 102405 102405 102405 102405 102405 102405 102405 102405 102405 102405 102405 102405 102405 102405 102405 102405 102405 102405 102405 102405 102405 102405 102405 102405 102405 102405 102405 102405 102405 102405 102405 102405 102405 102405 102405 102405 102405 102406 102406 102407 102407 102407 102407 102407 102407 102407 102407 102407 102407 102407 102407 102407 102407 102407 102407 102407 102407 102407 102408 102408 102408 102409 102409 102409 102409 102410 102410 102411 102412 102412 102418 102418 102418 102418 102418 102418 102425 102425 102425 102426 102426 102426 102427 102429 102429 102429 102431 102431 102431 102432 102432 102434 102434 102437 102439 102441 102448 102454 102465 102465 102474 102480 102485 
291267 289870 288525 287426 286386 285664 286845 287593 286114 285379 284923 284477 283464 284391 284761 277818 267473 258078 254221 245709 236015 221457 191036 164325 151021 147030 143975 136084 132320 131903 131743 131730 131700 131643 131381 130300 128400 128224 128236 128236 128236 128236 128236 128236 128242 128242 128242 128242 128248 128248 128248 128248 128248 128248 128248 128254 128254 128254 128254 128254 128260 128260 128260 128260 128260 128260 128260 128260 128260 128260 128266 128266 128266 128266 128266 128272 128272 128272 128272 128272 128272 128272 128272 128272 128272 128272 128272 128272 128272 128272 128272 128272 128272 128272 128272 128278 128278 128278 128278 128278 128278 128278 128278 128278 128278 128278 128278 128278 128278 128284 128284 128284 128284 128284 128284 128284 128284 128284 128284 128284 128284 128284 128284 128284 128284 128284 128284 128284 128284 128284 128284 128284 128284 128284 128284 128284 128284 128284 128284 128284 128284 128284 128284 128284 128284 128284 128284 128284 128284 128284 128284 128285 128285 128287 128287 128287 128288 128289 128290 128290 128290 128290 128290 128290 128296 128296 128296 128296 128296 128296 128296 128296 128296 128296 128297 128300 128300 128300 128300 128301 128303 128303 128303 128303 128304 128304 128304 128305 128305 128306 128306 128313 128316 128317 128319 128324 128332 128332 128340 128345 128356 
291267 289915 288508 287536 286516 285524 286471 287615 286204 285319 284139 283586 282859 284570 284872 280131 274869 269965 267444 261393 249163 228598 199001 173145 157043 143225 136609 122470 107625 97075 93691 90890 89242 89169 89207 89309 89247 89067 88858 88849 88849 88849 88849 88849 88849 88849 88849 88849 88849 88849 88849 88849 88849 88849 88849 88849 88849 88849 88849 88849 88849 88855 88867 88867 88867 88867 88867 88867 88867 88867 88867 88867 88867 88867 88873 88879 88879 88885 88885 88885 88885 88885 88885 88885 88891 88891 88891 88891 88891 88897 88897 88897 88897 88897 88897 88897 88897 88897 88897 88897 88897 88897 88897 88897 88897 88897 88897 88897 88897 88897 88897 88897 88897 88897 88897 88897 88897 88897 88897 88897 88897 88897 88897 88897 88897 88897 88897 88897 88897 88897 88897 88897 88897 88897 88897 88897 88897 88897 88897 88897 88897 88897 88897 88897 88897 88897 88898 88898 88898 88898 88898 88898 88898 88898 88898 88898 88898 88898 88899 88899 88899 88906 88906 88906 88906 88906 88906 88906 88906 88906 88906 88906 88908 88908 88908 88909 88909 88909 88909 88909 88909 88909 88910 88910 88911 88912 88912 88913 88913 88914 88914 88918 88921 88926 88929 88932 88939 88939 88947 88951 88956 
291267 289813 288499 287319 286753 286145 286553 287307 285874 285083 284869 284063 284010 284880 286863 285139 283344 282381 281500 280282 280609 281009 275409 265006 251104 241714 239595 230660 204319 185527 174594 170786 165481 164235 163918 163663 162967 162009 161834 161834 161846 161852 161876 161876 161882 161882 161888 161888 161888 161900 161900 161900 161900 161900 161900 161906 161906 161906 161906 161906 161906 161906 161906 161906 161906 161906 161906 161906 161912 161912 161912 161912 161912 161912 161912 161912 161912 161912 161912 161912 161912 161912 161912 161912 161912 161912 161918 161924 161924 161924 161924 161924 161924 161924 161924 161924 161924 161924 161924 161924 161924 161924 161930 161930 161930 161930 161930 161930 161930 161930 161930 161930 161930 161930 161930 161930 161930 161930 161930 161930 161930 161936 161936 161936 161936 161936 161936 161936 161936 161936 161936 161936 161942 161942 161942 161942 161944 161950 161950 161950 161950 161950 161950 161950 161950 161950 161950 161950 161950 161950 161950 161950 161952 161953 161953 161953 161953 161953 161953 161956 161956 161956 161956 161958 161958 161959 161959 161959 161959 161959 161959 161965 161966 161966 161967 161967 161967 161968 161968 161969 161969 161969 161969 161969 161970 161970 161970 161970 161971 161974 161974 161977 161978 161980 161982 161983 161989 161989 162004 162008 162012 
291267 289848 288540 287527 286339 285700 286141 287365 285948 285130 284371 283642 283853 284790 286384 283937 278918 272502 270561 268847 267749 267319 259764 248623 243558 239055 231435 224268 213599 201102 189906 182221 181870 182291 182485 182727 182727 182767 182783 182801 182875 182903 182915 182915 182915 182921 182927 182927 182945 182945 182945 182945 182945 182951 182951 182951 182951 182951 182951 182957 182957 182957 182957 182957 182957 182957 182957 182957 182957 182957 182963 182963 182963 182963 182963 182963 182963 182963 182963 182963 182963 182963 182963 182963 182963 182963 182963 182963 182969 182969 182975 182975 182975 182975 182981 182981 182981 182981 182981 182981 182981 182981 182981 182981 182981 182981 182981 182981 182981 182987 182987 182987 182987 182987 182987 182987 182987 182987 182987 182987 182987 182987 182987 182987 182987 182987 182987 182987 182987 182987 182987 182987 182987 182987 182987 182987 182987 182987 182987 182987 182987 182987 182987 182988 182989 182989 182989 182989 182989 182989 182989 182995 182996 182996 182996 182996 182999 182999 182999 182999 183000 183000 183000 183000 183000 183000 183001 183001 183001 183001 183002 183002 183003 183004 183004 183005 183005 183005 183005 183005 183005 183005 183005 183005 183005 183005 183005 183006 183007 183013 183013 183020 183020 183022 183025 183028 183034 183034 183042 183052 183066 
291267 289888 288638 287648 286522 285548 285927 286789 285320 284637 284620 284579 284026 284674 284797 279466 275228 273736 272199 271556 267697 256251 230041 201954 186854 181895 180433 173500 155597 131795 120425 117495 115100 114173 113630 113032 112998 112998 113004 113016 113016 113022 113022 113022 113022 113022 113028 113028 113028 113034 113034 113034 113034 113034 113034 113034 113046 113046 113046 113046 113046 113046 113052 113052 113052 113052 113052 113052 113052 113052 113052 113052 113052 113052 113052 113052 113052 113052 113052 113052 113052 113052 113052 113052 113052 113052 113052 113052 113052 113058 113058 113058 113058 113058 113058 113058 113058 113058 113058 113058 113058 113058 113058 113058 113058 113058 113058 113058 113058 113058 113058 113058 113058 113058 113058 113058 113058 113058 113058 113058 113058 113058 113058 113058 113058 113058 113058 113058 113058 113058 113058 113058 113058 113058 113058 113058 113058 113058 113059 113059 113059 113059 113059 113059 113059 113059 113060 113060 113060 113062 113062 113063 113063 113063 113064 113064 113064 113064 113065 113065 113066 113067 113067 113068 113068 113068 113068 113068 113068 113068 113068 113069 113070 113070 113070 113076 113076 113079 113080 113080 113080 113080 113080 113080 113080 113080 113084 113085 113086 113086 113086 113089 113090 113092 113094 113096 113099 113099 113110 113122 113128 
291267 289797 288450 287146 286617 285671 286923 288117 286748 285839 285044 284831 283782 285134 286003 284198 282622 279565 277731 274533 270990 262131 245473 235186 229405 221813 214891 198919 181258 173268 169240 164040 160398 159391 157500 154529 147087 139703 136245 136277 136273 136269 136248 136248 136254 136254 136254 136254 136260 136266 136266 136266 136266 136266 136266 136266 136266 136266 136266 136266 136272 136272 136272 136272 136272 136272 136272 136272 136272 136272 136278 136278 136278 136278 136278 136278 136278 136278 136278 136278 136278 136278 136278 136278 136278 136278 136278 136278 136278 136278 136278 136284 136284 136284 136284 136284 136284 136284 136284 136284 136284 136284 136284 136290 136290 136290 136290 136290 136290 136290 136290 136290 136290 136290 136290 136290 136290 136296 136296 136296 136296 136296 136296 136296 136296 136296 136296 136296 136296 136296 136296 136296 136297 136297 136297 136297 136298 136304 136304 136304 136304 136304 136304 136304 136310 136311 136311 136311 136311 136312 136312 136312 136312 136312 136312 136312 136312 136312 136314 136315 136315 136315 136315 136316 136316 136316 136316 136316 136316 136316 136316 136316 136318 136318 136319 136319 136319 136321 136322 136322 136322 136324 136324 136324 136324 136326 136326 136326 136326 136328 136328 136333 136335 136336 136339 136344 136351 136351 136362 136367 136379 
291267 289935 288653 287384 286688 286046 286285 287085 285670 284815 284018 283808 282839 284781 286713 284960 284381 283582 283384 282745 281655 278568 273394 265620 252176 240560 234881 215530 179063 141606 115348 103732 97825 97455 97455 97178 96529 95247 94767 94211 93085 92904 92915 92915 92915 92915 92915 92915 92915 92915 92915 92915 92915 92915 92915 92915 92915 92915 92915 92915 92915 92921 92927 92927 92927 92927 92927 92927 92927 92927 92927 92927 92927 92927 92933 92939 92939 92939 92939 92939 92939 92939 92939 92939 92939 92939 92939 92939 92939 92945 92945 92945 92945 92945 92945 92945 92951 92951 92951 92951 92951 92951 92951 92951 92951 92951 92951 92951 92951 92951 92951 92951 92951 92951 92951 92951 92951 92951 92951 92951 92951 92951 92957 92957 92957 92957 92957 92957 92957 92963 92963 92963 92963 92963 92963 92963 92963 92963 92963 92963 92963 92963 92963 92963 92963 92963 92963 92963 92963 92963 92963 92963 92963 92963 92963 92963 92965 92966 92967 92967 92968 92969 92969 92969 92969 92969 92975 92976 92977 92977 92977 92977 92977 92977 92977 92977 92977 92979 92980 92980 92980 92980 92981 92981 92984 92985 92985 92985 92987 92990 92990 92996 92996 92997 93000 93004 93010 93010 93021 93026 93036 
291267 289875 288578 287758 286929 285800 286187 287005 285505 285264 284689 284192 283215 284920 286784 284301 278541 268373 257597 253842 250985 246451 242492 240443 233012 217917 209637 192412 160191 137978 131771 130125 128246 125501 122493 121980 120989 118175 116799 116796 116814 116826 116844 116844 116833 116808 116592 115949 115610 115607 115607 115607 115607 115613 115613 115613 115619 115619 115619 115619 115619 115619 115619 115619 115619 115619 115625 115625 115625 115625 115625 115625 115625 115625 115625 115625 115625 115625 115625 115625 115625 115625 115631 115631 115631 115631 115637 115637 115637 115637 115637 115637 115637 115637 115637 115637 115643 115643 115643 115643 115649 115649 115649 115649 115649 115649 115649 115649 115649 115649 115649 115649 115649 115649 115649 115649 115649 115649 115649 115649 115649 115649 115649 115649 115649 115649 115649 115649 115649 115649 115649 115649 115649 115649 115649 115649 115649 115649 115649 115649 115649 115649 115649 115649 115649 115650 115650 115650 115650 115651 115652 115652 115652 115652 115652 115652 115652 115653 115655 115655 115655 115656 115656 115657 115657 115658 115658 115658 115658 115658 115660 115660 115661 115661 115661 115662 115662 115663 115663 115664 115664 115664 115665 115665 115665 115665 115665 115665 115668 115669 115669 115674 115677 115678 115679 115685 115689 115689 115699 115707 115710 
291267 289941 288561 287495 286484 285858 286543 287275 285915 285013 284783 284061 284157 285747 286006 283732 281892 281665 280838 279972 278910 279035 272379 263727 255629 251177 245605 227884 206845 185801 156768 130124 118242 110029 101120 98229 96652 95468 94366 92980 89981 88973 88957 88943 88897 88883 88883 88883 88889 88895 88895 88895 88895 88901 88901 88907 88907 88907 88907 88913 88913 88913 88913 88913 88913 88913 88913 88913 88913 88913 88919 88919 88919 88925 88925 88925 88925 88931 88931 88931 88931 88931 88931 88937 88937 88937 88943 88943 88943 88943 88943 88943 88943 88943 88943 88943 88943 88943 88943 88943 88943 88943 88943 88943 88943 88943 88943 88943 88943 88943 88943 88943 88943 88943 88943 88943 88943 88943 88943 88949 88949 88949 88949 88949 88949 88949 88949 88949 88949 88955 88955 88955 88955 88955 88955 88955 88955 88961 88961 88961 88961 88961 88962 88962 88962 88963 88963 88963 88963 88963 88963 88963 88963 88963 88964 88964 88966 88966 88967 88967 88967 88967 88967 88968 88968 88968 88969 88969 88969 88969 88970 88970 88970 88970 88971 88972 88972 88973 88973 88975 88976 88977 88978 88978 88978 88978 88978 88979 88982 88982 88982 88984 88988 88991 88992 88996 89003 89003 89012 89015 89020 
291267 289899 288535 287262 286798 286001 286465 287417 285987 284833 284509 284326 283595 284800 286227 283692 280911 277725 274716 272019 266963 252030 220222 195824 180269 165996 157521 139048 115678 103778 97761 96576 96432 96421 96430 96476 96476 96476 96476 96476 96476 96476 96500 96500 96506 96506 96512 96512 96512 96518 96518 96518 96518 96518 96524 96524 96524 96524 96524 96524 96530 96530 96530 96530 96530 96530 96530 96530 96530 96530 96530 96530 96530 96530 96530 96530 96542 96542 96542 96542 96542 96542 96542 96542 96542 96542 96542 96542 96542 96542 96542 96542 96542 96542 96542 96542 96542 96542 96542 96542 96542 96542 96542 96542 96542 96542 96542 96542 96542 96542 96542 96548 96548 96548 96548 96548 96548 96548 96548 96548 96548 96548 96548 96548 96548 96548 96548 96548 96548 96548 96548 96548 96548 96548 96548 96548 96549 96549 96549 96549 96550 96550 96550 96550 96550 96550 96550 96550 96550 96551 96551 96552 96552 96552 96552 96552 96553 96554 96554 96554 96555 96556 96556 96557 96558 96558 96558 96558 96558 96558 96558 96559 96559 96560 96560 96560 96560 96560 96561 96562 96562 96562 96562 96562 96563 96563 96563 96565 96567 96568 96568 96571 96575 96578 96580 96586 96590 96590 96599 96604 96619 
291267 289845 288583 287488 286284 285231 286315 287263 285806 284674 283692 283625 283244 284086 285781 281864 277908 275053 271304 267316 260179 255509 239183 215114 205817 204755 203871 201166 194532 189747 186935 185448 185393 185437 185453 185190 184096 183054 183020 183052 183052 183052 183058 183058 183058 183058 183064 183070 183070 183070 183070 183070 183076 183082 183082 183082 183082 183082 183082 183082 183082 183082 183082 183082 183082 183082 183082 183088 183094 183094 183094 183094 183094 183094 183094 183094 183094 183094 183094 183094 183094 183094 183094 183094 183094 183094 183094 183094 183094 183094 183094 183094 183094 183094 183094 183100 183100 183100 183100 183100 183100 183100 183100 183100 183100 183100 183100 183100 183100 183100 183100 183100 183100 183100 183100 183100 183100 183100 183100 183100 183100 183100 183100 183100 183100 183100 183100 183100 183100 183100 183100 183100 183100 183100 183100 183100 183101 183101 183101 183103 183104 183104 183104 183104 183104 183104 183104 183110 183110 183110 183110 183110 183111 183111 183111 183111 183111 183117 183117 183117 183118 183118 183118 183119 183119 183120 183121 183121 183121 183121 183122 183123 183123 183125 183125 183125 183125 183126 183126 183126 183133 183133 183133 183133 183133 183134 183135 183135 183135 183135 183135 183140 183143 183150 183155 183155 183157 183157 183169 183175 183187 
291267 289860 288484 287202 286548 285779 287251 287605 286216 285014 284184 283812 283175 283675 285027 279262 268461 263717 259982 249823 231842 211905 189912 175847 163305 151862 147670 142417 137640 135529 134293 131583 126923 125542 125537 125549 125549 125561 125561 125567 125567 125567 125567 125567 125567 125567 125579 125579 125579 125579 125579 125579 125579 125585 125585 125585 125585 125585 125585 125585 125585 125591 125591 125591 125591 125591 125591 125591 125591 125591 125591 125591 125591 125591 125591 125597 125597 125597 125597 125597 125597 125597 125597 125597 125597 125597 125597 125597 125597 125597 125597 125597 125597 125597 125597 125597 125597 125597 125597 125597 125597 125597 125597 125597 125597 125597 125597 125597 125597 125597 125597 125603 125603 125603 125603 125603 125603 125603 125603 125603 125603 125603 125603 125603 125603 125603 125603 125603 125603 125603 125603 125603 125603 125603 125603 125604 125604 125604 125604 125604 125604 125604 125604 125604 125604 125604 125605 125605 125605 125605 125606 125606 125606 125606 125612 125612 125612 125612 125612 125612 125612 125612 125612 125613 125613 125614 125614 125614 125614 125614 125615 125615 125615 125615 125616 125616 125616 125618 125618 125618 125618 125619 125619 125619 125620 125620 125621 125621 125622 125624 125624 125627 125628 125632 125637 125642 125646 125646 125656 125658 125664 
291267 289821 288567 287342 286381 285366 285969 286927 285592 284816 284074 283914 283431 283407 283503 276571 260134 243646 236645 225423 199341 173472 151883 124425 103559 101803 98770 97673 97464 97023 96688 96533 96544 96550 96550 96561 96561 96561 96567 96567 96567 96573 96585 96585 96585 96585 96585 96597 96597 96603 96603 96603 96603 96603 96603 96609 96615 96615 96615 96621 96621 96621 96621 96621 96621 96621 96621 96621 96627 96627 96627 96627 96627 96627 96627 96627 96627 96627 96627 96627 96627 96633 96633 96633 96633 96633 96633 96633 96633 96633 96633 96633 96633 96633 96633 96633 96633 96633 96633 96633 96633 96633 96633 96633 96633 96633 96633 96633 96633 96633 96633 96633 96633 96633 96633 96633 96633 96633 96633 96633 96633 96639 96639 96639 96639 96639 96639 96639 96639 96639 96639 96639 96639 96639 96639 96639 96639 96639 96639 96639 96639 96639 96639 96639 96640 96640 96640 96640 96640 96640 96640 96640 96640 96640 96640 96640 96641 96641 96641 96641 96641 96641 96641 96642 96643 96643 96643 96644 96644 96644 96644 96644 96644 96644 96644 96644 96644 96645 96646 96647 96647 96647 96648 96648 96649 96649 96649 96650 96651 96654 96654 96657 96661 96664 96666 96668 96671 96671 96680 96684 96693 
291267 289866 288538 287470 286333 285855 286363 287649 286278 285631 285269 284490 284179 284503 285846 284307 283391 282373 282129 281244 283204 282812 276424 273402 263677 246872 238087 217307 186772 167315 146835 132480 127768 124500 114608 102863 95961 94284 94163 94154 94153 94182 94185 94185 94172 94141 94013 93944 93944 93956 93956 93956 93962 93962 93962 93962 93962 93962 93962 93962 93962 93962 93962 93962 93962 93962 93962 93962 93962 93962 93962 93962 93968 93974 93974 93974 93974 93974 93974 93974 93974 93974 93974 93980 93980 93980 93980 93980 93980 93980 93980 93980 93980 93980 93980 93980 93980 93980 93980 93980 93980 93980 93980 93986 93992 93992 93992 93992 93992 93992 93992 93992 93992 93992 93992 93998 93998 93998 93998 93998 93998 93998 93998 93998 93998 93998 93998 93998 93998 93998 93998 93998 93998 93998 93998 94004 94004 94004 94004 94004 94004 94004 94004 94004 94004 94005 94005 94006 94006 94006 94006 94012 94012 94012 94012 94012 94014 94014 94014 94014 94014 94014 94014 94015 94022 94022 94022 94023 94025 94025 94025 94025 94025 94031 94031 94031 94031 94032 94033 94034 94034 94034 94034 94034 94035 94035 94035 94035 94035 94037 94037 94039 94042 94042 94048 94050 94055 94055 94068 94076 94081 
291267 289769 288428 287297 286532 285858 286715 287867 286410 285417 284824 284342 284451 284890 286046 283617 279471 274919 272625 267408 264424 264611 263292 262849 260357 256506 252113 240279 213641 175003 144586 126546 110733 95661 83028 74453 64226 56181 55086 52618 50070 47348 44276 43746 42916 39700 36520 36393 36326 36110 35871 35849 35855 35861 35861 35860 35866 35866 35866 35866 35866 35866 35866 35866 35866 35866 35872 35878 35878 35878 35878 35878 35878 35878 35878 35878 35878 35878 35878 35878 35878 35878 35878 35878 35878 35878 35878 35878 35878 35878 35878 35884 35884 35884 35884 35884 35884 35884 35884 35884 35884 35884 35884 35884 35890 35890 35890 35890 35890 35890 35890 35890 35890 35890 35890 35890 35890 35890 35890 35890 35890 35890 35890 35890 35890 35890 35890 35890 35890 35890 35890 35890 35890 35890 35890 35890 35890 35890 35890 35890 35890 35890 35891 35892 35892 35892 35892 35892 35892 35892 35892 35893 35895 35895 35895 35895 35901 35901 35901 35901 35901 35901 35901 35901 35902 35902 35902 35902 35908 35908 35909 35911 35911 35911 35911 35911 35911 35911 35911 35911 35911 35912 35914 35914 35914 35914 35914 35914 35915 35916 35916 35920 35923 35929 35935 35939 35941 35941 35947 35956 35963 
291267 289812 288734 287391 286369 285267 285903 286935 285485 284613 284175 283891 283352 285458 287107 285122 282227 275396 268523 267858 268304 264802 246637 215313 183038 167480 160127 144374 129428 125505 122588 121355 121048 120767 119901 117147 115286 115268 115268 115268 115274 115274 115274 115274 115274 115274 115274 115280 115280 115280 115280 115280 115280 115286 115286 115286 115286 115286 115286 115286 115292 115292 115298 115298 115298 115298 115298 115298 115298 115304 115304 115304 115304 115304 115304 115304 115304 115310 115310 115310 115310 115316 115322 115328 115328 115328 115328 115328 115328 115334 115334 115334 115334 115334 115334 115334 115334 115340 115340 115340 115340 115340 115340 115340 115340 115340 115340 115340 115340 115340 115340 115340 115340 115340 115340 115340 115340 115340 115346 115346 115346 115346 115346 115346 115346 115346 115346 115346 115346 115346 115346 115346 115346 115346 115346 115346 115346 115346 115346 115346 115346 115346 115346 115346 115346 115346 115346 115346 115346 115347 115347 115347 115348 115348 115348 115348 115349 115349 115349 115349 115349 115349 115349 115349 115349 115350 115350 115350 115351 115351 115354 115355 115355 115355 115355 115355 115355 115355 115355 115356 115356 115356 115356 115356 115356 115357 115357 115357 115358 115359 115359 115361 115363 115365 115370 115371 115377 115377 115386 115391 115397 
291267 289844 288403 287325 286194 286258 287133 287999 286611 285462 284637 283803 283202 284329 285371 282417 275849 268032 265674 262418 262572 254541 238919 212712 180965 165538 150456 118511 89057 83694 83116 83090 83120 83090 82651 81246 79583 79255 78883 77887 77644 77472 77068 76966 76977 76970 76961 76908 76908 76914 76914 76920 76920 76920 76932 76932 76932 76932 76932 76932 76932 76932 76938 76938 76938 76938 76938 76938 76938 76944 76944 76944 76944 76944 76944 76944 76944 76944 76944 76944 76944 76944 76944 76944 76944 76944 76944 76944 76944 76944 76944 76944 76944 76944 76944 76944 76944 76944 76944 76944 76944 76944 76944 76944 76950 76950 76950 76950 76956 76956 76956 76956 76956 76956 76956 76956 76956 76956 76956 76956 76956 76956 76956 76956 76956 76956 76956 76956 76956 76956 76956 76956 76956 76956 76956 76956 76956 76956 76956 76957 76957 76957 76957 76957 76957 76957 76958 76959 76959 76959 76959 76959 76960 76960 76960 76960 76961 76961 76961 76961 76961 76961 76961 76961 76961 76962 76964 76966 76967 76967 76967 76967 76968 76968 76968 76969 76969 76970 76970 76971 76972 76972 76973 76973 76973 76973 76973 76974 76976 76979 76979 76985 76989 76991 76994 76997 77002 77002 77010 77018 77027 
291267 289894 288615 287585 286588 285352 286159 286539 285156 284905 284205 284735 284081 285466 286715 284930 282767 279591 276820 276992 275850 271041 259134 245201 230166 218744 210046 185531 153798 128091 107489 95587 90055 89926 89956 89955 89919 89874 89873 89873 89879 89879 89891 89891 89891 89891 89891 89891 89891 89891 89891 89891 89891 89891 89891 89897 89897 89897 89897 89897 89897 89897 89897 89897 89897 89897 89897 89897 89897 89897 89897 89897 89897 89897 89897 89897 89897 89903 89903 89903 89903 89903 89903 89903 89903 89903 89903 89903 89903 89903 89903 89903 89903 89903 89903 89909 89909 89909 89909 89909 89909 89909 89909 89909 89909 89915 89915 89915 89915 89915 89915 89915 89915 89915 89915 89915 89915 89915 89915 89915 89915 89915 89915 89915 89915 89915 89915 89915 89915 89915 89915 89921 89921 89921 89921 89921 89921 89921 89921 89921 89921 89921 89921 89921 89921 89921 89921 89921 89921 89921 89923 89923 89923 89923 89923 89923 89923 89923 89923 89923 89923 89923 89923 89923 89923 89923 89923 89924 89925 89925 89925 89928 89928 89934 89940 89940 89940 89940 89942 89943 89944 89944 89944 89944 89945 89945 89946 89947 89951 89952 89952 89952 89954 89958 89960 89967 89970 89970 89977 89984 89991 
291267 289751 288471 287381 286815 286155 286697 287197 285735 284704 284138 283584 283432 283945 285409 283508 280409 276060 270158 265231 261970 251682 237878 218498 201481 198257 193391 180162 165896 157999 155251 153279 149459 147502 147221 146866 146240 145546 145374 144692 142933 142263 142261 142261 142267 142267 142267 142267 142267 142267 142267 142267 142267 142267 142273 142273 142273 142273 142273 142273 142273 142273 142273 142273 142273 142273 142273 142273 142273 142273 142273 142273 142273 142273 142273 142273 142273 142273 142273 142279 142279 142279 142279 142285 142285 142285 142285 142285 142285 142285 142291 142291 142291 142291 142291 142291 142291 142291 142291 142291 142291 142291 142291 142291 142291 142291 142291 142291 142291 142291 142291 142291 142291 142291 142291 142291 142291 142297 142297 142297 142297 142297 142297 142297 142297 142297 142297 142297 142303 142303 142303 142303 142303 142303 142303 142304 142304 142304 142304 142305 142305 142305 142305 142305 142305 142305 142305 142306 142306 142307 142307 142307 142307 142308 142308 142308 142308 142309 142309 142309 142309 142309 142309 142309 142309 142309 142309 142309 142309 142309 142310 142310 142312 142313 142313 142313 142313 142315 142315 142317 142317 142317 142317 142317 142319 142319 142319 142319 142319 142322 142322 142325 142325 142328 142329 142330 142331 142331 142340 142345 142350 
291267 289796 288453 287448 286235 285540 286075 287221 285769 285097 284143 283183 283577 283916 285935 284496 283452 281569 278297 278106 278626 281099 278677 274031 271252 270266 268417 263372 253123 231787 206954 200833 196471 191015 180978 164472 147625 135716 131204 131114 130869 130457 129364 127915 127084 126822 126822 126828 126834 126834 126834 126834 126834 126840 126852 126852 126870 126870 126870 126870 126870 126876 126882 126882 126882 126882 126882 126882 126882 126888 126888 126888 126894 126894 126894 126894 126900 126900 126900 126900 126900 126900 126900 126900 126900 126900 126900 126900 126900 126900 126900 126900 126900 126900 126900 126900 126900 126900 126906 126906 126906 126906 126906 126906 126906 126906 126906 126906 126906 126906 126906 126906 126906 126906 126906 126906 126906 126912 126912 126912 126912 126918 126918 126918 126918 126918 126918 126918 126918 126918 126918 126918 126918 126918 126918 126918 126918 126918 126918 126924 126924 126924 126924 126924 126924 126924 126924 126924 126924 126924 126926 126926 126932 126932 126932 126932 126933 126933 126934 126934 126934 126935 126935 126935 126936 126936 126937 126937 126937 126937 126939 126940 126940 126941 126941 126941 126941 126942 126942 126942 126942 126943 126943 126943 126943 126943 126943 126944 126945 126947 126947 126951 126951 126956 126959 126962 126968 126968 126978 126991 127002 
291267 289930 288521 287380 286771 285911 286671 287135 285743 284688 284610 284419 283817 284279 285894 284016 281503 276259 270729 267963 264266 259396 247928 226200 189403 174389 161655 130052 93770 75603 68922 64672 63936 63957 63875 63343 62621 62113 60966 59556 59465 59471 59471 59471 59471 59471 59471 59471 59471 59477 59477 59477 59483 59483 59489 59489 59489 59489 59489 59495 59495 59495 59501 59501 59501 59501 59501 59501 59501 59501 59507 59507 59507 59513 59513 59513 59513 59513 59513 59513 59513 59513 59513 59513 59513 59513 59513 59513 59513 59513 59513 59513 59513 59513 59513 59513 59513 59513 59513 59513 59513 59513 59513 59513 59513 59513 59513 59513 59513 59513 59513 59513 59513 59513 59519 59519 59519 59519 59519 59519 59519 59519 59519 59519 59519 59519 59519 59519 59519 59519 59519 59519 59519 59519 59519 59519 59519 59519 59519 59519 59519 59519 59519 59525 59525 59525 59526 59528 59528 59528 59529 59529 59529 59529 59530 59530 59530 59530 59530 59530 59530 59530 59530 59531 59531 59531 59531 59531 59531 59531 59533 59533 59534 59534 59534 59534 59534 59535 59535 59535 59535 59535 59536 59536 59539 59539 59539 59539 59545 59545 59545 59547 59549 59549 59553 59555 59558 59558 59571 59579 59586 
291267 289719 288395 287056 286295 285585 286429 288341 286968 286023 285324 284806 283734 283990 283177 275953 264113 257356 254945 249204 232072 201852 171730 156352 144186 139705 137846 134864 131465 127389 125795 125517 125096 123958 123772 123850 123850 123856 123862 123868 123868 123868 123868 123868 123868 123868 123868 123868 123880 123880 123880 123880 123880 123880 123880 123880 123880 123880 123880 123880 123880 123880 123880 123880 123880 123880 123886 123892 123892 123892 123892 123892 123892 123892 123892 123892 123892 123892 123892 123892 123892 123892 123892 123892 123892 123892 123892 123892 123892 123892 123892 123898 123898 123898 123898 123898 123898 123898 123898 123898 123898 123898 123898 123898 123898 123898 123898 123898 123898 123898 123898 123898 123898 123898 123898 123898 123904 123904 123904 123904 123904 123904 123904 123904 123904 123904 123904 123904 123904 123904 123904 123910 123910 123911 123911 123911 123911 123911 123911 123911 123911 123911 123911 123911 123911 123911 123912 123918 123918 123918 123919 123920 123922 123922 123922 123922 123922 123922 123922 123922 123922 123923 123923 123923 123923 123923 123923 123929 123929 123929 123929 123930 123930 123930 123930 123932 123932 123932 123932 123932 123933 123933 123933 123933 123935 123936 123937 123938 123938 123939 123939 123942 123947 123947 123951 123955 123959 123959 123971 123977 123983 
291267 289812 288572 287670 286838 286057 286429 287077 285679 284981 283973 283157 282488 284522 285007 279138 264657 249882 244786 242660 234727 221028 197451 172556 148807 139250 137417 132804 127095 119966 111891 106103 105297 104903 104770 104770 104770 104770 104776 104776 104776 104776 104782 104782 104782 104782 104782 104782 104782 104788 104788 104788 104788 104788 104788 104794 104794 104794 104794 104800 104800 104800 104800 104806 104806 104806 104806 104806 104806 104806 104812 104812 104812 104812 104812 104812 104812 104812 104812 104812 104812 104812 104812 104812 104818 104818 104818 104818 104818 104818 104824 104824 104824 104824 104824 104824 104824 104824 104824 104824 104824 104824 104824 104824 104824 104824 104824 104824 104824 104824 104824 104824 104824 104824 104824 104824 104824 104824 104824 104824 104824 104824 104824 104824 104824 104824 104824 104824 104824 104824 104830 104830 104830 104830 104830 104830 104830 104830 104830 104830 104831 104831 104831 104831 104831 104831 104831 104831 104831 104832 104832 104832 104832 104833 104833 104833 104833 104833 104833 104834 104834 104834 104834 104834 104834 104834 104834 104834 104834 104834 104835 104836 104836 104836 104836 104836 104836 104836 104836 104837 104838 104838 104838 104838 104839 104839 104839 104839 104840 104840 104840 104843 104844 104844 104846 104847 104849 104849 104860 104868 104877 
291267 289864 288524 287471 286370 285546 286295 287877 286435 285363 284457 283965 283546 285067 285412 282654 281246 277159 275383 272376 267141 261013 250948 239872 224062 218984 212800 196072 182298 163931 143863 134336 133100 133006 132802 132001 131231 131104 130806 130400 130358 130381 130415 130415 130415 130415 130421 130421 130421 130421 130421 130421 130427 130427 130427 130427 130433 130433 130433 130433 130433 130433 130433 130433 130433 130439 130445 130445 130445 130445 130445 130445 130445 130445 130445 130445 130445 130445 130445 130445 130445 130445 130445 130445 130445 130445 130445 130445 130445 130445 130445 130445 130445 130445 130445 130445 130445 130445 130445 130445 130445 130445 130445 130445 130445 130445 130445 130445 130445 130445 130445 130451 130451 130451 130451 130451 130451 130451 130451 130451 130451 130451 130451 130451 130451 130451 130451 130451 130451 130451 130451 130451 130451 130451 130451 130452 130452 130452 130452 130452 130452 130452 130452 130452 130452 130452 130452 130452 130452 130452 130453 130453 130454 130454 130455 130455 130455 130456 130456 130456 130457 130457 130457 130463 130463 130464 130466 130472 130472 130472 130473 130474 130474 130474 130474 130474 130474 130474 130476 130476 130476 130476 130476 130476 130476 130476 130476 130476 130477 130478 130478 130480 130482 130483 130486 130491 130494 130494 130506 130515 130523 
291267 289777 288528 287570 286549 285290 286541 287557 286111 285260 284791 284140 284738 285552 285569 281738 277030 272825 267030 261247 259618 254700 232073 199735 186656 182665 174417 151818 116655 103164 99954 97808 97634 97590 97487 97232 97161 97013 96979 96985 96985 96985 96997 96997 96997 96997 96997 96997 97003 97003 97003 97003 97003 97003 97003 97003 97003 97003 97003 97003 97009 97015 97015 97015 97015 97015 97015 97015 97015 97015 97015 97015 97021 97021 97021 97021 97021 97033 97033 97033 97033 97033 97033 97033 97033 97033 97033 97033 97033 97033 97039 97039 97039 97039 97045 97045 97045 97045 97045 97045 97045 97045 97045 97045 97051 97051 97051 97051 97051 97051 97051 97051 97051 97051 97051 97051 97051 97051 97051 97051 97051 97051 97051 97051 97051 97051 97051 97051 97051 97051 97051 97051 97051 97051 97051 97051 97051 97051 97051 97051 97051 97051 97051 97051 97051 97051 97051 97051 97051 97051 97051 97052 97054 97054 97054 97054 97056 97056 97058 97059 97059 97059 97059 97059 97059 97060 97060 97061 97061 97061 97062 97062 97062 97062 97062 97063 97063 97063 97063 97063 97063 97064 97066 97066 97066 97066 97066 97066 97066 97067 97067 97071 97072 97074 97074 97077 97082 97082 97094 97105 97118 
291267 289897 288541 287195 286358 285253 285991 287791 286437 285361 284540 284134 283947 285891 286872 285410 284656 283743 282777 281369 279755 278049 273220 265209 259511 256498 248598 225314 176044 143842 127416 118183 114351 110167 102661 92817 92374 92377 92277 91795 90703 90394 90393 90393 90399 90399 90405 90411 90411 90417 90417 90417 90417 90423 90429 90435 90441 90441 90441 90441 90441 90441 90447 90447 90447 90447 90447 90453 90453 90453 90453 90453 90453 90453 90453 90459 90465 90465 90465 90465 90465 90465 90465 90465 90465 90465 90465 90465 90471 90471 90471 90471 90471 90471 90471 90471 90471 90471 90471 90471 90471 90471 90471 90471 90471 90471 90471 90471 90471 90471 90471 90471 90471 90471 90471 90471 90471 90471 90471 90471 90471 90471 90471 90471 90471 90471 90471 90471 90471 90471 90471 90471 90471 90471 90471 90471 90471 90471 90471 90477 90477 90477 90477 90477 90477 90478 90479 90479 90479 90479 90480 90480 90480 90480 90480 90480 90480 90481 90481 90481 90481 90482 90482 90483 90483 90484 90484 90484 90484 90484 90484 90484 90484 90484 90485 90487 90487 90488 90488 90488 90491 90492 90493 90493 90493 90493 90495 90499 90500 90500 90500 90506 90508 90509 90509 90513 90522 90522 90535 90542 90552 
291267 289814 288583 287419 286483 285547 286907 287645 286232 285424 285637 284455 284165 285069 285963 284501 284277 283469 283133 282627 282669 284754 283460 282597 282149 281524 280717 283355 284667 283479 283212 282282 281746 281658 283726 285046 283621 282755 281865 281546 280907 282010 284726 283307 282426 281944 281338 281763 282710 284248 282891 281781 281196 280961 280595 282788 284344 282963 281818 282112 281452 280791 281828 284118 282731 282268 281206 280531 279795 282136 283654 282320 281984 281178 280711 280115 283754 285026 283534 282398 281214 280480 280370 284320 285460 284050 283064 282125 282441 281509 283516 284302 282870 282639 281619 281006 280001 282676 284174 282741 281576 282133 281429 281143 282542 285050 283632 282693 282718 281743 282202 283160 283736 282335 281926 282133 281174 281350 284244 284936 283412 282232 281865 282813 281697 282252 283784 282348 281694 280726 280599 281240 281802 284584 283198 282365 281426 281027 280030 282778 285820 284449 283542 282521 282620 281463 282365 284167 282704 281765 281448 282073 282498 282814 283922 282587 281597 280471 279668 279144 284066 284210 282794 281892 281510 281337 280849 283180 283981 282570 282073 281316 280442 280885 282661 285441 283986 283604 282432 281298 281252 281958 284544 283138 281944 281724 282936 281932 283057 283164 281721 280417 281154 281113 281132 283813 284870 283502 282773 282186 281664 
291267 289792 288501 287415 286390 285564 286457 287637 286293 285493 284620 283967 284196 284530 285700 283940 281036 274712 271866 271885 271107 266079 252614 239160 230366 229064 228067 222563 201174 166041 134415 115668 112333 108995 104315 102065 100177 98332 97992 97987 98003 98008 98032 98032 98038 98038 98038 98038 98038 98044 98044 98044 98044 98044 98050 98050 98050 98050 98050 98050 98050 98050 98056 98056 98056 98056 98056 98056 98056 98056 98056 98056 98056 98056 98056 98056 98056 98056 98056 98056 98056 98056 98056 98056 98056 98056 98062 98062 98062 98062 98062 98062 98062 98062 98062 98062 98068 98068 98068 98068 98068 98068 98068 98068 98068 98068 98068 98068 98068 98074 98074 98074 98080 98080 98080 98080 98080 98080 98080 98080 98080 98080 98080 98080 98080 98080 98080 98080 98080 98080 98080 98080 98080 98080 98080 98080 98080 98080 98080 98080 98080 98080 98081 98081 98081 98081 98081 98081 98081 98082 98082 98082 98083 98083 98083 98083 98083 98083 98091 98091 98091 98092 98092 98092 98092 98092 98094 98095 98095 98095 98097 98097 98097 98097 98097 98098 98098 98098 98098 98098 98099 98099 98101 98101 98101 98102 98102 98102 98103 98104 98104 98107 98108 98112 98114 98115 98121 98121 98133 98142 98147 
291267 289889 288684 287455 286423 285964 286679 287269 285816 284859 283924 283389 283511 284990 286499 283556 277706 275187 274289 272550 269367 264009 237941 193805 165772 155479 150985 137712 118084 107805 103686 101330 97108 93610 92912 92297 91369 91270 91274 91274 91274 91274 91280 91280 91280 91286 91292 91292 91292 91292 91292 91292 91298 91298 91298 91298 91298 91298 91298 91298 91298 91304 91304 91310 91310 91310 91316 91322 91322 91328 91328 91328 91328 91328 91328 91328 91328 91328 91328 91328 91328 91328 91328 91328 91328 91328 91328 91328 91328 91328 91334 91334 91334 91334 91340 91340 91340 91346 91346 91346 91346 91346 91346 91346 91346 91346 91346 91346 91346 91346 91346 91346 91346 91346 91346 91346 91346 91346 91346 91346 91346 91346 91346 91346 91346 91346 91346 91346 91346 91346 91346 91346 91346 91346 91346 91346 91346 91346 91347 91347 91347 91347 91347 91347 91347 91347 91347 91347 91347 91348 91349 91349 91349 91349 91349 91349 91349 91351 91351 91351 91351 91351 91351 91351 91351 91351 91351 91351 91351 91351 91351 91351 91351 91351 91353 91353 91353 91353 91354 91354 91354 91354 91354 91354 91354 91354 91354 91354 91354 91355 91355 91361 91364 91370 91374 91376 91380 91380 91388 91394 91401 
291267 289915 288569 287296 286422 285499 286007 287269 285888 284754 283763 283530 283112 284445 284288 280205 268428 248598 239795 231235 217417 189177 160290 138830 120122 111461 109714 109450 109457 109108 108575 107586 105377 104089 104107 104107 104107 104107 104113 104119 104119 104119 104119 104119 104119 104119 104125 104131 104137 104143 104143 104143 104143 104143 104149 104149 104149 104149 104149 104155 104155 104155 104155 104155 104155 104155 104155 104155 104155 104155 104155 104155 104155 104155 104155 104155 104155 104155 104155 104155 104155 104155 104155 104155 104155 104155 104155 104155 104155 104155 104155 104155 104155 104155 104155 104155 104155 104155 104155 104155 104155 104155 104155 104155 104155 104155 104155 104155 104155 104155 104155 104155 104155 104155 104155 104155 104155 104155 104155 104155 104155 104155 104155 104155 104155 104155 104155 104155 104155 104155 104155 104155 104156 104156 104156 104156 104156 104156 104156 104156 104156 104156 104156 104156 104156 104156 104156 104156 104156 104156 104156 104156 104157 104157 104157 104157 104158 104158 104159 104161 104162 104162 104162 104162 104162 104163 104163 104163 104163 104163 104164 104164 104165 104165 104165 104165 104165 104166 104167 104167 104167 104167 104167 104167 104168 104168 104168 104169 104170 104173 104173 104174 104176 104177 104181 104184 104192 104192 104209 104217 104223 
291267 289906 288618 287417 286586 285456 286561 287545 286125 285354 285482 284471 284506 285380 285772 284296 282968 282168 282097 281549 280357 274916 265627 254269 234817 212414 199575 164931 126216 110839 102670 100357 97890 96369 96242 96261 96231 95986 95508 95392 95398 95416 95434 95434 95446 95446 95452 95452 95452 95452 95452 95452 95452 95458 95458 95464 95464 95464 95470 95470 95470 95470 95470 95470 95470 95476 95476 95476 95482 95482 95482 95482 95482 95482 95482 95482 95482 95482 95482 95482 95482 95482 95482 95482 95482 95482 95482 95482 95482 95482 95482 95482 95482 95482 95482 95482 95482 95482 95482 95482 95482 95482 95482 95482 95482 95482 95482 95482 95482 95482 95482 95482 95482 95482 95482 95482 95482 95482 95482 95482 95482 95482 95482 95482 95482 95482 95482 95482 95482 95482 95482 95482 95482 95482 95482 95483 95483 95483 95483 95489 95489 95489 95489 95489 95489 95489 95489 95489 95489 95489 95489 95490 95490 95490 95496 95496 95496 95496 95496 95497 95497 95497 95497 95498 95498 95498 95500 95501 95501 95501 95502 95503 95503 95503 95503 95503 95503 95504 95504 95504 95504 95504 95504 95504 95505 95506 95506 95506 95506 95507 95507 95512 95513 95513 95515 95519 95524 95524 95533 95542 95550 
291267 289897 288592 287400 286298 285136 286209 287969 286564 285373 284978 284216 283530 284690 285932 283406 278398 270665 268037 266743 263499 262342 258439 248916 232658 221489 212247 189015 154178 125003 105720 98962 96847 93878 90168 87792 87571 87082 85877 85145 85107 84937 84627 84569 84569 84569 84575 84581 84587 84593 84593 84599 84605 84605 84605 84605 84611 84611 84611 84617 84623 84623 84629 84629 84629 84629 84635 84635 84635 84641 84641 84641 84641 84641 84641 84641 84641 84641 84641 84641 84641 84641 84641 84641 84641 84641 84641 84641 84647 84647 84647 84647 84647 84647 84647 84647 84647 84647 84647 84647 84647 84647 84653 84653 84653 84653 84653 84653 84653 84653 84653 84653 84653 84653 84653 84653 84653 84653 84653 84659 84659 84659 84659 84659 84659 84659 84659 84659 84659 84659 84659 84659 84659 84659 84659 84659 84659 84659 84659 84660 84660 84660 84661 84661 84661 84661 84661 84661 84661 84661 84662 84662 84662 84662 84662 84662 84662 84662 84663 84663 84663 84663 84663 84663 84663 84663 84663 84664 84664 84664 84664 84665 84665 84665 84665 84665 84665 84667 84667 84667 84667 84669 84670 84670 84671 84671 84671 84671 84671 84672 84672 84675 84676 84680 84683 84688 84690 84690 84699 84708 84715 
291267 289815 288543 287429 286594 285592 285931 287089 285657 285511 284799 284745 284035 284758 284923 279369 269879 264244 261759 256530 248277 233184 216347 197304 167836 148947 142866 136436 127487 116020 104130 95294 94528 94574 94608 94600 94455 94402 94394 94375 94321 94320 94332 94332 94332 94338 94338 94338 94338 94338 94338 94338 94338 94338 94338 94338 94338 94338 94338 94338 94344 94344 94344 94344 94344 94344 94350 94350 94356 94356 94362 94362 94362 94368 94368 94368 94368 94368 94368 94368 94368 94368 94368 94368 94368 94368 94368 94368 94368 94368 94374 94386 94386 94386 94386 94386 94386 94386 94392 94392 94392 94398 94398 94398 94398 94398 94398 94398 94398 94398 94398 94398 94404 94404 94404 94404 94404 94404 94410 94410 94410 94410 94410 94416 94416 94416 94416 94416 94416 94416 94416 94416 94416 94416 94416 94416 94416 94416 94416 94416 94416 94416 94416 94416 94416 94416 94417 94417 94417 94418 94418 94418 94418 94418 94418 94418 94420 94420 94421 94422 94422 94422 94422 94422 94422 94423 94423 94423 94423 94423 94424 94424 94424 94424 94424 94425 94425 94426 94426 94426 94426 94426 94426 94426 94427 94427 94427 94427 94428 94432 94432 94434 94436 94439 94441 94448 94456 94456 94457 94468 94478 
291267 289857 288575 287491 286309 285591 286405 287535 286130 284978 284432 283679 283246 284939 286071 282433 278581 277181 276466 273874 270657 264537 252500 238888 212821 192211 184470 166813 145604 130242 120977 118558 114454 111377 110582 110579 110557 110540 110513 110464 110445 110455 110461 110461 110461 110461 110461 110461 110467 110467 110467 110479 110479 110479 110479 110479 110485 110485 110485 110485 110485 110485 110485 110485 110485 110485 110485 110485 110485 110485 110485 110485 110491 110491 110497 110497 110503 110503 110503 110503 110503 110503 110503 110503 110503 110503 110503 110503 110503 110503 110503 110503 110503 110503 110503 110503 110503 110503 110503 110503 110503 110503 110503 110503 110503 110503 110503 110503 110503 110503 110503 110503 110503 110503 110503 110503 110503 110503 110509 110509 110509 110509 110509 110509 110509 110509 110509 110509 110509 110509 110509 110509 110509 110515 110515 110515 110515 110515 110516 110516 110517 110517 110518 110518 110518 110518 110518 110518 110518 110519 110519 110520 110520 110520 110520 110520 110520 110521 110523 110524 110524 110524 110524 110525 110525 110525 110526 110526 110527 110527 110527 110527 110527 110527 110527 110528 110528 110528 110528 110528 110528 110528 110528 110528 110529 110529 110529 110529 110531 110533 110533 110538 110540 110546 110550 110553 110559 110559 110572 110580 110586 
291267 289903 288555 287305 286122 285092 286179 287465 286023 284801 283923 283519 282892 284615 286393 282703 274737 267672 264458 259356 254188 249388 232992 207581 181163 173998 169274 156401 137552 120150 105226 96684 94211 93784 93246 92649 92431 92426 92425 92412 92372 92117 91210 90462 90446 90452 90452 90452 90452 90458 90458 90464 90464 90470 90470 90470 90470 90470 90470 90470 90482 90482 90482 90482 90482 90482 90482 90482 90482 90482 90482 90482 90482 90482 90482 90488 90488 90488 90488 90488 90488 90488 90494 90494 90494 90494 90494 90494 90494 90494 90494 90494 90494 90494 90494 90494 90494 90494 90494 90494 90494 90494 90494 90494 90494 90494 90494 90494 90494 90494 90494 90500 90500 90500 90500 90500 90500 90500 90500 90500 90500 90500 90500 90500 90500 90500 90500 90500 90500 90500 90500 90500 90500 90500 90500 90500 90500 90500 90500 90500 90501 90501 90501 90501 90501 90501 90501 90502 90502 90502 90502 90502 90502 90502 90502 90502 90502 90502 90502 90508 90509 90509 90509 90510 90510 90510 90510 90510 90510 90510 90512 90513 90513 90513 90514 90514 90514 90515 90516 90516 90518 90518 90518 90518 90520 90520 90527 90529 90531 90532 90532 90534 90538 90538 90540 90543 90553 90553 90559 90569 90576 
291267 289824 288495 287504 286490 285840 286633 287231 285876 285362 284873 284309 283604 284589 285852 283172 280436 278306 276717 275267 273352 266497 250545 233005 218133 210462 200917 168477 126005 101871 85276 80510 79323 79055 78924 78919 78838 78736 78676 78687 78693 78705 78705 78705 78711 78711 78711 78711 78711 78711 78711 78711 78711 78717 78717 78717 78717 78717 78717 78717 78717 78717 78717 78717 78717 78717 78717 78717 78717 78717 78717 78717 78717 78717 78717 78723 78723 78723 78723 78723 78723 78723 78729 78729 78729 78729 78729 78729 78729 78729 78729 78729 78729 78729 78729 78729 78729 78729 78729 78729 78729 78729 78729 78729 78729 78729 78729 78729 78729 78729 78729 78729 78729 78729 78729 78729 78729 78729 78729 78729 78729 78729 78729 78729 78729 78729 78729 78729 78729 78729 78729 78729 78730 78730 78730 78730 78730 78730 78730 78730 78731 78731 78732 78732 78732 78732 78732 78732 78732 78732 78733 78733 78733 78733 78733 78733 78733 78734 78734 78740 78740 78740 78740 78742 78742 78743 78743 78744 78744 78744 78746 78746 78746 78746 78746 78746 78746 78749 78749 78749 78749 78750 78750 78750 78751 78751 78751 78753 78753 78753 78753 78757 78758 78761 78764 78766 78768 78768 78784 78794 78801 
291267 289819 288369 287180 286187 285264 286903 287901 286463 285702 284757 284257 283738 285048 285892 281681 279363 278064 274823 270985 268379 268998 265937 258575 247101 237274 230549 216628 201253 187508 168363 160252 156811 146940 125226 106355 96050 85980 81422 79972 79287 79025 78213 77369 77330 77330 77336 77342 77342 77342 77342 77341 77341 77330 77232 76958 76873 76873 76873 76879 76879 76879 76885 76885 76885 76885 76885 76885 76885 76885 76885 76885 76885 76885 76885 76897 76897 76897 76897 76897 76897 76897 76897 76903 76903 76903 76903 76903 76903 76909 76909 76909 76909 76909 76909 76909 76909 76909 76909 76909 76909 76909 76915 76915 76915 76915 76915 76915 76915 76915 76915 76915 76915 76915 76915 76915 76915 76915 76915 76915 76915 76915 76915 76921 76921 76921 76921 76921 76927 76927 76927 76927 76927 76927 76927 76927 76927 76927 76928 76928 76928 76928 76928 76928 76928 76928 76928 76928 76928 76934 76935 76936 76936 76936 76936 76936 76937 76937 76937 76937 76937 76937 76937 76938 76938 76938 76938 76938 76938 76938 76939 76939 76940 76941 76941 76941 76941 76942 76942 76943 76943 76943 76944 76944 76945 76946 76946 76948 76949 76949 76949 76955 76956 76958 76963 76969 76976 76976 76988 76995 77002 
291267 289918 288576 287350 286017 285138 287043 287871 286526 285555 284622 284132 283601 284696 285420 281459 272025 261268 252283 248536 242958 223465 196531 181655 174493 166082 162385 156052 150806 146871 145651 143836 143120 142661 141420 136664 129133 127975 127975 127987 127987 127987 127987 127987 127993 127993 127993 127993 127993 127999 127999 127999 127999 127999 127999 127999 127999 127999 127999 128005 128005 128005 128005 128005 128005 128005 128005 128005 128005 128005 128005 128005 128005 128011 128011 128011 128011 128011 128011 128011 128011 128011 128011 128011 128011 128011 128011 128011 128011 128011 128011 128011 128011 128011 128017 128017 128017 128017 128017 128017 128017 128017 128023 128023 128023 128023 128023 128023 128023 128023 128023 128023 128023 128023 128023 128023 128023 128023 128023 128023 128023 128023 128023 128023 128023 128023 128023 128023 128023 128023 128023 128023 128023 128023 128023 128023 128023 128023 128023 128023 128023 128023 128023 128030 128030 128030 128031 128031 128031 128031 128031 128031 128032 128032 128032 128032 128032 128032 128032 128032 128032 128032 128032 128033 128033 128034 128034 128034 128034 128034 128034 128035 128035 128035 128036 128036 128036 128037 128038 128039 128039 128039 128039 128039 128041 128041 128041 128042 128042 128045 128045 128048 128050 128054 128057 128060 128067 128067 128078 128083 128093 
291267 289846 288590 287232 286027 285254 287003 287599 286179 285185 284447 283805 283141 285072 286564 284035 282376 280562 278380 272601 263069 251972 228948 194671 178518 173513 167682 154350 142421 136220 130954 127052 126521 125526 124072 123925 123565 123471 123471 123471 123477 123477 123489 123489 123495 123495 123495 123495 123495 123495 123495 123495 123501 123501 123501 123507 123507 123507 123507 123507 123507 123507 123507 123507 123507 123513 123513 123513 123513 123513 123513 123513 123513 123513 123513 123513 123513 123513 123513 123513 123513 123513 123513 123513 123513 123513 123513 123513 123513 123513 123513 123513 123513 123513 123513 123513 123513 123513 123519 123519 123519 123519 123519 123525 123525 123525 123525 123525 123525 123525 123525 123525 123525 123525 123525 123525 123525 123525 123525 123525 123525 123525 123525 123525 123525 123525 123525 123525 123525 123525 123525 123525 123525 123525 123525 123525 123525 123525 123525 123526 123526 123526 123526 123526 123526 123526 123527 123533 123533 123533 123533 123533 123533 123534 123534 123534 123535 123535 123535 123536 123536 123537 123537 123537 123537 123537 123537 123538 123545 123545 123546 123546 123546 123547 123547 123547 123547 123547 123548 123548 123548 123548 123549 123549 123550 123550 123551 123551 123552 123553 123553 123557 123560 123562 123565 123567 123570 123570 123582 123590 123598 
291267 289947 288676 287403 286555 285812 286267 286983 285598 284637 283910 283418 283479 285328 286460 284563 281770 274014 266328 263449 263677 265775 264420 263513 263070 259482 257280 251762 244699 238509 229999 223073 219457 210739 197039 180603 164504 148409 132075 125398 124852 124708 124814 124814 124814 124826 124844 124856 124866 124872 124872 124872 124872 124872 124878 124878 124896 124896 124902 124902 124902 124902 124908 124908 124908 124908 124908 124908 124908 124914 124920 124920 124920 124920 124920 124920 124920 124920 124920 124920 124920 124920 124926 124926 124926 124926 124926 124926 124932 124932 124932 124932 124932 124938 124938 124938 124938 124938 124944 124944 124944 124950 124950 124950 124950 124950 124950 124950 124950 124950 124950 124950 124950 124950 124950 124950 124956 124956 124956 124956 124956 124956 124956 124956 124956 124962 124962 124962 124962 124962 124962 124962 124962 124962 124962 124962 124962 124962 124963 124963 124963 124963 124963 124963 124963 124963 124963 124964 124964 124964 124964 124970 124970 124970 124970 124970 124971 124972 124972 124972 124973 124974 124974 124978 124978 124978 124978 124978 124978 124978 124980 124980 124980 124980 124980 124981 124981 124982 124983 124986 124987 124987 124987 124987 124990 124990 124991 124991 124992 124993 124993 124998 124999 125001 125006 125011 125016 125016 125028 125036 125044 
291267 289879 288520 287290 286150 285093 285817 287957 286605 285721 284772 284917 283963 284604 285937 283461 279307 276296 274085 272246 267065 253173 229831 193663 178528 172675 158314 129903 105615 94076 85874 82559 81205 80919 80783 80747 80606 79955 79314 79297 79303 79315 79321 79321 79321 79321 79327 79327 79327 79327 79327 79327 79327 79327 79327 79333 79333 79333 79333 79339 79339 79339 79339 79339 79339 79339 79339 79339 79339 79339 79339 79339 79339 79339 79339 79339 79339 79339 79339 79339 79339 79339 79339 79339 79339 79339 79339 79339 79339 79339 79339 79339 79339 79339 79339 79339 79339 79339 79339 79339 79339 79339 79339 79339 79339 79339 79339 79339 79339 79339 79339 79339 79339 79339 79339 79339 79339 79339 79339 79339 79339 79339 79339 79339 79339 79339 79339 79339 79339 79339 79339 79339 79339 79339 79339 79339 79339 79339 79339 79339 79339 79339 79339 79339 79339 79339 79339 79339 79339 79339 79340 79346 79346 79346 79346 79346 79347 79348 79348 79348 79349 79350 79350 79356 79356 79356 79357 79357 79358 79358 79358 79359 79360 79360 79360 79360 79360 79364 79364 79364 79365 79365 79365 79365 79365 79366 79366 79366 79366 79368 79368 79374 79375 79377 79380 79384 79388 79388 79402 79413 79424 
291267 289834 288404 287440 286528 286431 287309 287391 285954 285123 284153 283902 283571 284369 284785 281100 273746 263267 258861 258020 255752 250694 235489 214430 194689 185028 179189 164339 140441 127735 119467 108845 103243 102628 102655 102729 102729 102739 102739 102744 102762 102768 102768 102768 102768 102768 102774 102774 102774 102780 102780 102780 102786 102792 102792 102798 102804 102804 102804 102804 102804 102804 102804 102804 102804 102804 102804 102804 102804 102804 102804 102804 102804 102804 102804 102804 102804 102804 102804 102804 102804 102804 102804 102804 102804 102804 102804 102804 102804 102804 102804 102804 102804 102804 102804 102804 102804 102804 102804 102804 102804 102804 102804 102804 102810 102810 102810 102810 102810 102810 102810 102810 102810 102810 102810 102810 102810 102810 102810 102810 102810 102810 102810 102810 102810 102810 102810 102810 102811 102811 102811 102811 102811 102811 102811 102812 102812 102812 102812 102812 102818 102818 102818 102818 102818 102818 102818 102818 102818 102818 102818 102818 102818 102818 102818 102818 102818 102818 102818 102818 102818 102818 102818 102818 102818 102818 102818 102818 102818 102818 102818 102818 102818 102818 102818 102818 102818 102819 102819 102820 102820 102820 102820 102820 102822 102822 102822 102823 102823 102825 102825 102830 102830 102835 102836 102840 102843 102843 102852 102859 102865 
291267 289879 288567 287431 286471 285800 286617 287119 285694 284737 283905 283613 283264 284110 286231 283644 278310 272795 265793 255893 247556 227893 200644 176916 161689 157038 155621 151525 143390 133967 128151 127074 126939 126821 126848 126652 126120 125604 125074 124882 124888 124898 124910 124910 124910 124910 124910 124910 124916 124922 124922 124922 124922 124922 124922 124928 124928 124928 124928 124928 124928 124928 124934 124934 124934 124934 124934 124940 124940 124940 124940 124940 124940 124940 124940 124940 124940 124940 124940 124940 124946 124946 124946 124946 124946 124946 124946 124946 124946 124946 124946 124946 124946 124946 124946 124952 124952 124952 124952 124952 124952 124952 124952 124952 124952 124952 124952 124952 124952 124952 124952 124952 124952 124952 124952 124952 124952 124952 124952 124958 124958 124958 124958 124964 124964 124964 124964 124964 124964 124964 124964 124964 124964 124964 124964 124964 124964 124970 124970 124970 124970 124970 124972 124972 124972 124972 124972 124972 124972 124972 124972 124974 124974 124974 124974 124974 124975 124975 124975 124975 124976 124976 124976 124978 124979 124985 124985 124985 124987 124987 124987 124987 124987 124987 124987 124987 124987 124987 124987 124987 124987 124987 124988 124988 124988 124989 124989 124989 124989 124990 124990 124992 124995 125000 125002 125005 125010 125010 125016 125020 125029 
291267 289845 288449 287250 286069 285824 286517 287767 286421 286010 285349 284630 283591 284449 284176 276705 263795 255716 252239 245822 241946 237203 221321 203391 192497 188533 186200 176244 156281 140421 135264 134378 133065 132558 131884 129654 128422 128395 128291 128138 128070 128054 128066 128055 128022 127949 127940 127940 127940 127940 127940 127940 127940 127940 127940 127940 127946 127946 127946 127946 127946 127946 127946 127946 127946 127946 127946 127952 127958 127958 127958 127958 127958 127958 127964 127970 127970 127976 127976 127982 127982 127988 127988 127994 127994 127994 128000 128006 128012 128012 128012 128012 128012 128012 128012 128012 128012 128012 128012 128012 128012 128012 128012 128012 128018 128018 128018 128018 128018 128018 128018 128018 128018 128018 128018 128018 128024 128024 128024 128024 128024 128024 128024 128024 128024 128024 128024 128024 128024 128024 128024 128024 128024 128024 128024 128024 128024 128024 128024 128024 128024 128024 128024 128025 128025 128025 128025 128026 128026 128028 128028 128028 128028 128028 128030 128030 128031 128031 128031 128031 128031 128033 128033 128035 128035 128035 128036 128037 128037 128037 128037 128037 128037 128037 128038 128038 128038 128039 128040 128040 128040 128040 128040 128040 128040 128040 128041 128041 128041 128043 128043 128046 128048 128051 128053 128054 128056 128056 128066 128072 128077 
291267 289856 288467 287585 286894 286012 286595 287213 285764 284664 283953 283319 283700 285426 286667 285064 283725 278877 270393 267991 268282 269363 264714 256040 245956 240466 233128 215181 190824 161477 135266 121406 116732 112422 110563 109834 108721 108520 108373 108341 108288 108008 107419 107214 107128 107133 107138 107138 107138 107144 107144 107144 107144 107150 107150 107150 107150 107150 107150 107150 107150 107150 107150 107150 107150 107150 107150 107150 107150 107156 107156 107156 107156 107156 107156 107156 107156 107156 107156 107156 107156 107156 107156 107156 107156 107156 107156 107156 107162 107168 107168 107168 107168 107168 107168 107168 107168 107168 107168 107168 107168 107174 107174 107174 107174 107174 107174 107174 107174 107174 107174 107174 107174 107174 107174 107174 107174 107174 107174 107174 107174 107174 107174 107174 107174 107174 107174 107174 107174 107174 107174 107174 107174 107174 107174 107174 107174 107174 107174 107174 107174 107174 107174 107174 107174 107174 107180 107180 107180 107180 107180 107186 107186 107186 107186 107186 107186 107186 107186 107186 107186 107186 107186 107187 107188 107188 107188 107188 107188 107188 107189 107189 107189 107190 107190 107190 107190 107191 107192 107192 107192 107192 107193 107193 107193 107193 107193 107193 107193 107193 107193 107199 107200 107200 107203 107209 107213 107213 107219 107228 107237 
291267 289820 288542 287244 286248 285000 286991 288051 286647 285729 285059 284554 284206 284810 285991 283230 279823 277759 276169 274844 268751 258003 244081 232642 219454 206254 202335 197308 186898 176526 167215 156970 154442 154701 154433 154127 152994 152060 151546 150388 149341 149212 149224 149224 149224 149230 149230 149236 149242 149242 149242 149242 149242 149248 149248 149248 149248 149248 149248 149254 149254 149254 149254 149254 149254 149254 149254 149254 149260 149260 149260 149260 149260 149266 149272 149272 149272 149272 149272 149272 149272 149272 149272 149272 149278 149278 149278 149278 149278 149284 149284 149284 149284 149284 149284 149284 149284 149290 149290 149290 149290 149290 149290 149296 149296 149296 149296 149296 149296 149296 149296 149296 149296 149296 149296 149296 149296 149296 149296 149296 149296 149296 149296 149296 149296 149296 149296 149296 149296 149296 149296 149296 149296 149296 149296 149296 149296 149296 149296 149297 149297 149297 149297 149297 149297 149297 149297 149297 149297 149297 149303 149303 149309 149309 149309 149309 149309 149309 149309 149309 149309 149309 149309 149310 149311 149311 149312 149312 149312 149312 149313 149313 149313 149313 149314 149316 149316 149316 149316 149316 149316 149317 149317 149317 149317 149319 149319 149319 149319 149320 149320 149320 149324 149324 149328 149331 149333 149333 149341 149347 149353 
291267 289935 288666 287494 286300 285078 285871 287455 286084 285577 285007 284070 283818 284408 286277 284628 282974 279595 273834 268763 264095 256943 235547 211782 190605 175997 171724 159966 140645 117896 109827 109246 108890 108883 108884 108744 108664 108461 108367 108379 108385 108397 108403 108403 108403 108403 108403 108403 108415 108415 108415 108415 108415 108415 108415 108421 108421 108421 108421 108421 108421 108421 108421 108427 108427 108427 108427 108427 108427 108427 108427 108427 108427 108427 108427 108427 108427 108433 108433 108433 108433 108433 108433 108433 108433 108433 108433 108433 108433 108433 108433 108433 108433 108439 108439 108439 108445 108445 108445 108445 108445 108445 108445 108445 108451 108451 108451 108451 108451 108451 108451 108451 108457 108457 108457 108457 108457 108457 108457 108457 108457 108457 108457 108457 108457 108457 108457 108457 108457 108457 108457 108457 108457 108457 108457 108457 108457 108457 108457 108459 108459 108459 108459 108459 108459 108459 108459 108461 108461 108461 108463 108463 108463 108463 108463 108463 108464 108464 108464 108464 108464 108465 108465 108466 108466 108466 108467 108467 108467 108467 108471 108471 108471 108473 108473 108473 108473 108473 108474 108475 108475 108475 108475 108475 108477 108477 108478 108478 108478 108478 108478 108482 108485 108490 108491 108491 108497 108497 108511 108515 108524 
291267 289822 288495 287679 286556 285625 286285 287311 285844 284871 284077 283843 283436 284068 285356 279410 267050 253910 241027 225093 207292 186951 154488 124453 110524 103017 95245 81745 73274 71487 70372 69984 69891 69756 69677 69503 69240 69209 69176 69179 69179 69185 69191 69191 69191 69191 69191 69191 69197 69203 69203 69203 69203 69203 69203 69203 69203 69203 69203 69203 69203 69215 69215 69215 69215 69215 69215 69215 69221 69221 69221 69221 69221 69221 69221 69221 69227 69233 69233 69233 69233 69233 69233 69233 69233 69233 69233 69233 69233 69233 69233 69233 69233 69233 69233 69233 69233 69233 69233 69233 69233 69233 69233 69233 69233 69233 69233 69233 69233 69233 69233 69233 69233 69233 69233 69233 69233 69233 69239 69239 69239 69239 69239 69239 69239 69239 69239 69239 69239 69239 69239 69239 69239 69239 69239 69239 69239 69245 69245 69245 69245 69245 69246 69246 69246 69246 69246 69246 69246 69248 69248 69248 69248 69248 69248 69248 69249 69249 69249 69249 69249 69249 69249 69249 69249 69249 69249 69249 69250 69250 69252 69252 69252 69252 69252 69252 69252 69252 69252 69253 69253 69253 69254 69254 69256 69256 69257 69257 69259 69259 69259 69263 69263 69265 69265 69268 69269 69269 69274 69285 69292 
291267 289839 288517 287468 286473 285518 286287 287697 286243 285470 284855 284244 284106 285590 286491 284867 282538 279060 277936 276878 274031 261898 246218 233541 222380 219166 212363 198053 171816 138396 122694 113440 104172 100821 96561 94551 93632 93076 92649 91846 91116 91115 91121 91121 91127 91127 91139 91139 91139 91139 91139 91139 91139 91139 91139 91151 91151 91151 91151 91151 91151 91157 91157 91163 91163 91163 91163 91163 91163 91163 91163 91163 91163 91163 91169 91169 91169 91169 91169 91169 91169 91169 91169 91169 91169 91169 91169 91169 91169 91169 91169 91169 91169 91169 91169 91169 91169 91169 91175 91175 91175 91175 91175 91175 91175 91175 91175 91175 91175 91175 91175 91175 91175 91175 91175 91181 91181 91181 91181 91181 91181 91181 91181 91181 91181 91181 91181 91181 91181 91181 91181 91181 91181 91181 91181 91181 91182 91182 91182 91182 91183 91183 91183 91183 91183 91184 91184 91184 91184 91184 91184 91185 91185 91185 91185 91185 91186 91186 91186 91186 91186 91186 91186 91187 91187 91187 91187 91187 91187 91187 91188 91189 91190 91190 91191 91191 91191 91191 91191 91191 91191 91191 91192 91192 91193 91193 91193 91193 91193 91194 91194 91200 91202 91206 91209 91211 91218 91218 91228 91234 91247 
291267 289880 288533 287394 286394 285244 286759 287791 286356 285261 284690 284438 284181 284459 284967 280182 269771 258720 250974 241429 231256 214768 198961 179315 160150 150884 149373 147716 146026 143766 140778 140000 138989 138928 138974 138974 138974 138974 138980 138980 138992 138992 138992 138992 138992 138992 138992 138992 138992 138992 138992 138992 138992 138992 138992 138992 138992 138992 138992 138992 138992 138998 138998 138998 138998 138998 138998 138998 138998 138998 138998 138998 138998 138998 138998 138998 138998 138998 138998 138998 138998 138998 138998 139004 139004 139004 139004 139010 139010 139010 139010 139010 139010 139010 139010 139010 139010 139016 139016 139016 139016 139016 139016 139016 139016 139016 139016 139016 139016 139016 139016 139016 139022 139022 139022 139022 139022 139022 139022 139022 139022 139022 139022 139022 139022 139022 139028 139028 139034 139034 139034 139034 139034 139035 139035 139036 139036 139036 139036 139036 139037 139037 139037 139037 139037 139038 139039 139039 139039 139039 139039 139039 139039 139039 139039 139039 139040 139040 139040 139040 139041 139041 139041 139041 139043 139044 139045 139046 139046 139046 139047 139049 139050 139050 139050 139050 139050 139050 139051 139052 139053 139054 139054 139054 139058 139059 139059 139060 139060 139063 139063 139067 139071 139075 139082 139084 139088 139088 139099 139102 139109 
291267 289788 288528 287376 286231 285811 286113 287239 285833 284861 284262 283674 283501 284558 286822 285357 284357 281903 277110 273614 273319 272455 261527 241011 203993 172959 158862 132175 102108 88268 82249 76252 74492 74488 74433 73949 71997 68994 68925 68928 68868 68855 68744 68679 68636 68629 68594 68461 68086 66956 66560 66559 66558 66576 66576 66576 66576 66576 66576 66576 66576 66576 66588 66588 66588 66588 66588 66594 66600 66600 66600 66600 66600 66600 66600 66600 66600 66600 66600 66600 66600 66600 66600 66600 66600 66600 66600 66600 66600 66600 66600 66600 66600 66606 66606 66606 66606 66606 66606 66606 66606 66606 66606 66606 66606 66606 66606 66606 66606 66606 66606 66606 66606 66606 66606 66606 66606 66606 66606 66612 66612 66612 66612 66612 66612 66612 66612 66612 66612 66612 66612 66612 66612 66612 66612 66612 66612 66612 66612 66612 66612 66612 66612 66612 66612 66612 66612 66612 66612 66612 66612 66612 66612 66612 66612 66612 66612 66612 66612 66612 66612 66612 66612 66612 66612 66612 66612 66612 66612 66612 66612 66612 66612 66612 66612 66613 66613 66613 66614 66614 66614 66615 66615 66615 66616 66616 66616 66616 66616 66616 66616 66619 66622 66627 66630 66631 66631 66631 66640 66644 66655 
291267 289850 288623 287659 287084 285839 286463 286575 285150 284171 283877 283408 282921 284658 286377 284406 282622 281850 281341 281498 281017 279984 273872 259394 244300 229531 217366 188839 147846 123141 109168 99061 96245 90772 84632 83293 82897 82175 81659 80792 80720 80720 80732 80732 80737 80743 80725 80673 80655 80655 80655 80661 80667 80667 80667 80667 80673 80673 80673 80673 80673 80673 80679 80685 80685 80685 80685 80685 80685 80685 80685 80685 80685 80685 80685 80691 80691 80691 80691 80691 80691 80691 80691 80691 80691 80691 80691 80691 80691 80691 80691 80691 80691 80691 80691 80691 80691 80691 80691 80691 80691 80691 80691 80691 80691 80697 80697 80697 80697 80697 80697 80703 80703 80703 80703 80709 80709 80709 80709 80709 80709 80709 80709 80709 80709 80709 80709 80709 80709 80709 80709 80709 80709 80715 80715 80715 80715 80715 80715 80715 80715 80715 80716 80716 80716 80716 80717 80724 80724 80724 80724 80724 80724 80724 80724 80724 80725 80726 80727 80727 80727 80727 80727 80728 80728 80728 80728 80729 80729 80729 80729 80729 80730 80730 80730 80730 80730 80731 80731 80731 80732 80738 80739 80739 80741 80741 80741 80741 80741 80742 80742 80745 80746 80753 80757 80757 80760 80760 80771 80778 80785 
291267 289875 288655 287498 286236 285708 286501 286915 285477 284816 284323 283491 283099 284628 286428 284987 283875 281992 279829 277553 277505 272442 248417 210108 190508 186205 177854 153710 127733 110725 98018 91883 88750 87103 86592 85822 85443 85420 85375 85364 85345 85263 85037 84417 84153 84152 84152 84158 84158 84170 84170 84170 84170 84170 84170 84176 84176 84176 84182 84182 84182 84182 84182 84182 84182 84188 84188 84188 84188 84194 84194 84194 84194 84194 84194 84194 84200 84200 84200 84200 84200 84200 84200 84200 84200 84200 84200 84200 84200 84200 84200 84200 84200 84200 84200 84206 84206 84206 84206 84206 84206 84206 84206 84206 84212 84212 84212 84212 84212 84212 84212 84212 84212 84212 84212 84212 84212 84212 84212 84212 84212 84212 84212 84218 84218 84218 84224 84224 84224 84224 84224 84224 84224 84224 84224 84224 84224 84225 84225 84225 84226 84226 84227 84227 84227 84227 84228 84228 84228 84228 84228 84228 84228 84229 84229 84229 84229 84229 84229 84230 84230 84230 84230 84230 84230 84230 84230 84236 84236 84236 84236 84237 84237 84237 84238 84239 84239 84239 84240 84241 84241 84241 84243 84243 84244 84244 84245 84245 84245 84248 84248 84249 84250 84253 84254 84260 84265 84265 84276 84287 84294 
291267 289867 288477 287428 286805 285763 286593 287563 286112 285070 284220 283974 283182 285318 286806 284926 281426 272649 263472 257766 254151 255705 254246 252161 245866 239713 236292 230407 219358 206736 196777 194766 192288 188555 187245 186916 186703 186641 186641 186641 186659 186665 186665 186665 186683 186683 186689 186695 186695 186695 186695 186695 186695 186707 186707 186707 186713 186713 186713 186713 186713 186713 186719 186719 186719 186719 186719 186719 186719 186719 186719 186719 186719 186719 186719 186719 186719 186719 186719 186719 186719 186719 186719 186719 186719 186719 186719 186719 186719 186719 186719 186731 186731 186731 186731 186731 186731 186731 186731 186731 186731 186731 186731 186731 186731 186731 186731 186731 186731 186731 186731 186731 186731 186731 186731 186731 186731 186731 186731 186731 186731 186731 186731 186731 186737 186737 186737 186737 186737 186737 186737 186737 186737 186737 186737 186737 186737 186737 186737 186737 186737 186737 186738 186738 186738 186738 186738 186738 186738 186738 186738 186738 186738 186738 186738 186738 186741 186741 186741 186741 186741 186741 186741 186741 186742 186742 186742 186742 186750 186750 186750 186750 186751 186751 186753 186753 186753 186753 186753 186753 186754 186755 186755 186755 186756 186756 186756 186757 186758 186758 186758 186759 186763 186766 186768 186771 186773 186773 186784 186788 186798 
291267 289828 288446 287309 286344 285981 286559 287463 286044 285192 284270 284027 283445 284978 286423 284743 282965 281602 281006 279868 277981 276453 265395 246699 230399 223780 220446 214825 198538 181322 149418 123645 117373 116926 116553 116445 116073 115911 115732 115649 115656 115658 115627 115396 114678 112280 111373 111372 111372 111378 111378 111384 111384 111390 111396 111402 111402 111402 111402 111402 111402 111402 111402 111408 111408 111408 111414 111414 111420 111420 111432 111432 111432 111432 111432 111432 111432 111438 111438 111438 111438 111438 111438 111444 111444 111444 111444 111444 111444 111444 111450 111450 111450 111450 111450 111450 111450 111450 111450 111450 111450 111450 111450 111450 111450 111450 111450 111450 111450 111450 111450 111450 111450 111450 111450 111450 111450 111450 111450 111450 111450 111450 111450 111450 111450 111450 111450 111450 111450 111450 111450 111450 111450 111450 111450 111452 111458 111458 111458 111458 111458 111458 111458 111458 111458 111458 111458 111458 111458 111458 111458 111458 111458 111458 111458 111458 111460 111460 111460 111466 111466 111466 111466 111467 111467 111467 111467 111467 111467 111467 111467 111467 111468 111468 111468 111468 111468 111468 111468 111468 111468 111468 111469 111469 111470 111470 111470 111472 111472 111473 111473 111479 111483 111484 111488 111494 111499 111499 111507 111515 111524 
291267 289815 288466 287451 286547 286041 286937 287423 285995 285011 284137 282997 282357 283289 285662 280162 264731 247358 241647 233887 227870 216928 192479 167648 146297 135218 130372 127162 125826 124893 123304 119685 115802 115412 115418 115430 115430 115430 115430 115430 115430 115430 115430 115430 115430 115430 115430 115430 115430 115430 115430 115430 115430 115430 115430 115430 115436 115436 115442 115442 115442 115442 115442 115448 115448 115448 115448 115448 115448 115454 115454 115454 115454 115454 115454 115454 115454 115460 115460 115460 115460 115460 115460 115466 115466 115466 115466 115466 115466 115466 115466 115466 115466 115466 115466 115466 115466 115466 115466 115466 115466 115466 115466 115466 115466 115466 115466 115466 115466 115466 115466 115466 115466 115466 115466 115466 115466 115466 115466 115472 115472 115472 115472 115472 115472 115472 115472 115472 115472 115472 115472 115472 115472 115472 115472 115472 115472 115472 115478 115478 115478 115478 115478 115478 115478 115479 115479 115479 115479 115479 115479 115479 115480 115486 115486 115486 115487 115487 115487 115488 115488 115488 115488 115488 115489 115489 115489 115490 115491 115491 115491 115491 115497 115497 115497 115497 115497 115497 115497 115497 115497 115497 115497 115497 115497 115498 115498 115499 115500 115500 115500 115503 115506 115506 115512 115515 115519 115519 115535 115544 115553 
291267 289932 288657 287423 286459 285843 286753 287115 285676 285240 285134 284297 283463 284855 285500 282796 279630 277041 275859 274476 271595 260606 231005 208194 203242 199794 189372 162367 143156 137111 133526 130250 129937 129923 129880 129817 129804 129804 129809 129809 129815 129814 129816 129791 129646 129597 129602 129602 129608 129608 129608 129608 129608 129608 129614 129614 129614 129614 129620 129620 129620 129620 129620 129620 129620 129620 129620 129620 129620 129620 129620 129620 129620 129620 129620 129620 129626 129626 129626 129626 129626 129632 129632 129632 129632 129632 129632 129632 129632 129632 129638 129638 129638 129638 129644 129644 129644 129644 129644 129644 129644 129644 129644 129644 129644 129650 129650 129650 129650 129650 129650 129650 129650 129650 129650 129650 129650 129650 129650 129650 129650 129650 129650 129650 129650 129650 129650 129650 129650 129650 129650 129650 129650 129650 129650 129651 129652 129652 129652 129653 129653 129653 129653 129653 129653 129653 129653 129653 129653 129653 129653 129653 129653 129654 129654 129654 129654 129654 129654 129654 129654 129654 129654 129655 129655 129655 129655 129655 129655 129655 129655 129655 129656 129656 129656 129657 129657 129658 129658 129659 129660 129660 129660 129660 129660 129662 129663 129663 129663 129664 129664 129668 129670 129673 129677 129684 129685 129685 129696 129703 129711 
291267 289885 288497 287269 286353 286263 287007 287571 286126 285185 284506 284032 284593 285448 285718 282491 277724 274461 268448 262434 255894 245435 230914 213695 191157 168755 152524 135207 115140 97991 93747 92222 88734 86114 83684 79803 78229 77694 77686 77690 77702 77687 77664 77639 77645 77651 77651 77651 77651 77651 77651 77651 77651 77651 77651 77657 77657 77657 77657 77657 77657 77657 77657 77657 77657 77657 77657 77657 77657 77657 77663 77663 77663 77663 77663 77663 77663 77669 77669 77669 77669 77669 77669 77669 77669 77669 77669 77675 77675 77675 77675 77675 77675 77675 77675 77675 77675 77681 77681 77681 77681 77681 77681 77681 77681 77681 77681 77681 77681 77681 77681 77681 77681 77681 77681 77681 77681 77681 77681 77681 77681 77681 77681 77681 77681 77681 77681 77681 77681 77681 77682 77683 77683 77683 77683 77683 77683 77683 77683 77683 77683 77683 77683 77683 77684 77684 77684 77684 77684 77690 77690 77690 77690 77690 77691 77691 77692 77692 77692 77692 77692 77692 77692 77692 77693 77693 77693 77693 77693 77693 77693 77693 77693 77693 77693 77694 77694 77695 77695 77695 77695 77696 77696 77696 77697 77697 77697 77698 77699 77702 77702 77706 77710 77714 77719 77721 77723 77723 77735 77744 77753 
291267 289775 288593 287752 286566 285365 286285 287039 285707 284354 284437 283692 282900 283779 284868 280218 270544 259854 253962 249658 243289 232022 204268 179695 168856 162598 157275 146149 131305 117285 110738 106228 102688 101402 101248 100746 99488 99221 98808 97137 94441 94058 94070 94070 94070 94070 94070 94070 94082 94082 94082 94082 94082 94088 94088 94088 94088 94088 94088 94088 94088 94094 94100 94100 94100 94100 94100 94100 94106 94106 94106 94106 94106 94106 94106 94106 94106 94106 94106 94106 94106 94106 94106 94106 94118 94118 94118 94118 94118 94118 94124 94124 94124 94124 94124 94124 94124 94124 94124 94124 94124 94124 94130 94130 94130 94130 94130 94130 94130 94130 94130 94136 94136 94136 94136 94136 94136 94136 94136 94136 94136 94136 94136 94136 94136 94136 94136 94136 94136 94136 94136 94136 94136 94136 94136 94136 94136 94136 94136 94136 94136 94136 94138 94138 94138 94144 94144 94144 94144 94144 94145 94146 94152 94152 94152 94152 94152 94152 94152 94152 94153 94154 94154 94154 94155 94155 94155 94155 94155 94155 94155 94156 94156 94157 94158 94158 94158 94160 94160 94162 94162 94162 94162 94162 94163 94163 94163 94165 94165 94167 94167 94170 94172 94176 94179 94182 94183 94183 94197 94202 94213 
291267 289899 288514 287611 286488 285454 286307 287169 285853 285332 284546 284017 283457 284928 285751 282259 275794 272702 272609 272028 271898 272061 268311 266737 265455 263767 259632 248939 232425 208731 186179 169789 163824 158257 141293 129927 124327 119036 116443 115815 114823 114554 114423 114420 114426 114432 114450 114466 114478 114484 114484 114490 114490 114490 114502 114508 114508 114508 114508 114508 114508 114514 114514 114514 114514 114514 114514 114514 114514 114514 114514 114514 114514 114514 114514 114526 114526 114538 114538 114538 114538 114538 114538 114538 114544 114544 114544 114544 114544 114550 114556 114556 114556 114556 114556 114556 114556 114556 114556 114556 114556 114556 114556 114556 114556 114556 114556 114556 114556 114556 114556 114556 114562 114562 114562 114562 114562 114568 114568 114568 114568 114568 114568 114568 114568 114568 114568 114568 114568 114568 114568 114568 114568 114568 114568 114568 114568 114568 114568 114574 114574 114574 114575 114575 114575 114575 114582 114582 114582 114582 114583 114583 114583 114583 114584 114584 114584 114584 114584 114584 114584 114584 114584 114585 114586 114586 114586 114586 114586 114586 114587 114587 114587 114587 114588 114588 114588 114589 114589 114589 114589 114589 114589 114589 114589 114590 114591 114592 114593 114595 114595 114596 114599 114601 114605 114606 114611 114611 114625 114632 114644 
291267 289873 288540 287256 286185 285233 286087 287391 286001 285063 284367 284066 284049 285497 286737 285288 283763 281671 279467 274851 273295 269324 261218 244993 222122 208101 200549 183910 163701 140722 117146 101957 95293 92505 89896 88761 87632 85535 84176 83926 83935 83910 83807 83765 83765 83765 83771 83777 83777 83777 83777 83777 83777 83783 83789 83795 83801 83801 83801 83801 83807 83807 83807 83813 83813 83813 83813 83813 83813 83813 83813 83813 83813 83813 83813 83813 83813 83819 83819 83819 83819 83819 83819 83819 83819 83819 83819 83819 83819 83819 83819 83819 83819 83819 83819 83819 83819 83819 83819 83819 83819 83819 83819 83819 83819 83819 83819 83819 83819 83819 83819 83825 83825 83825 83825 83825 83825 83825 83825 83825 83825 83825 83825 83825 83825 83825 83825 83825 83825 83825 83831 83831 83831 83831 83831 83832 83832 83832 83832 83832 83832 83832 83832 83833 83833 83833 83833 83833 83833 83833 83840 83840 83840 83840 83840 83840 83840 83840 83840 83840 83840 83847 83847 83847 83847 83849 83849 83849 83849 83849 83849 83849 83849 83849 83850 83850 83850 83851 83851 83852 83852 83852 83852 83852 83852 83852 83853 83853 83853 83854 83854 83858 83862 83863 83863 83871 83878 83878 83880 83896 83901 
291267 289817 288584 287424 286597 285697 286253 286847 285506 284308 283524 283324 282944 284280 284866 279890 275275 265708 256628 252965 245814 228829 212417 204697 201217 199708 195845 180761 154121 136841 121780 109618 103908 101672 100654 99665 99395 99116 98507 96622 96034 95970 95931 95926 95932 95938 95938 95938 95944 95944 95944 95944 95944 95950 95956 95962 95962 95962 95968 95980 95980 95986 95986 95992 95992 95992 95992 95992 95998 96004 96004 96004 96004 96004 96004 96004 96004 96004 96004 96004 96004 96004 96004 96004 96004 96004 96004 96004 96004 96004 96004 96004 96004 96004 96004 96004 96004 96004 96004 96004 96004 96004 96004 96004 96004 96016 96016 96016 96016 96016 96016 96016 96016 96016 96016 96016 96016 96016 96016 96016 96016 96016 96016 96016 96016 96016 96016 96016 96016 96016 96016 96016 96016 96016 96016 96016 96016 96016 96016 96016 96016 96016 96016 96016 96016 96016 96016 96016 96016 96017 96017 96018 96019 96019 96019 96019 96021 96022 96022 96022 96022 96022 96022 96022 96023 96023 96024 96024 96024 96024 96027 96027 96027 96027 96027 96027 96027 96028 96028 96028 96028 96030 96030 96030 96031 96031 96032 96034 96035 96036 96036 96039 96046 96047 96048 96052 96056 96056 96067 96072 96080 
291267 289863 288527 287478 286383 285712 286603 287309 285874 284807 284373 284082 283301 283512 284281 279805 264840 246667 240957 236891 226397 205110 180401 158526 133218 119777 119276 117936 116595 114044 112238 112232 112238 112248 112276 112298 112298 112298 112298 112298 112298 112298 112298 112298 112298 112298 112298 112298 112298 112298 112298 112298 112298 112298 112304 112304 112304 112304 112304 112310 112310 112310 112310 112310 112310 112310 112310 112310 112310 112310 112310 112310 112310 112310 112310 112310 112310 112310 112310 112310 112316 112316 112316 112316 112316 112316 112316 112316 112316 112316 112316 112316 112316 112316 112316 112328 112328 112328 112328 112328 112328 112328 112328 112328 112328 112328 112328 112328 112328 112328 112328 112328 112328 112328 112328 112328 112328 112328 112328 112328 112328 112328 112328 112328 112328 112328 112328 112328 112328 112328 112328 112328 112329 112329 112329 112329 112329 112329 112329 112329 112329 112329 112331 112332 112333 112333 112333 112333 112333 112334 112334 112342 112342 112342 112342 112342 112343 112343 112345 112345 112345 112345 112345 112345 112345 112347 112347 112347 112347 112347 112348 112349 112349 112349 112349 112350 112350 112350 112350 112351 112352 112353 112354 112354 112355 112355 112357 112357 112357 112358 112358 112360 112361 112364 112365 112369 112372 112372 112387 112394 112402 
291267 289928 288581 287660 286713 285741 286589 287291 285801 285510 284434 284059 283514 284680 286282 284254 281323 278677 275895 270539 263171 243587 216648 197544 189578 180164 171679 151272 125697 108810 95781 92345 90284 86774 81545 76857 76066 75004 74840 74803 74809 74821 74832 74832 74832 74832 74832 74832 74838 74838 74838 74838 74838 74838 74838 74838 74838 74838 74838 74838 74838 74838 74838 74838 74838 74838 74838 74838 74838 74838 74838 74838 74838 74838 74838 74838 74838 74838 74838 74838 74838 74838 74838 74838 74838 74838 74838 74844 74844 74844 74844 74844 74844 74844 74844 74844 74844 74844 74850 74850 74850 74850 74850 74850 74850 74850 74850 74850 74850 74850 74850 74850 74850 74850 74850 74856 74856 74856 74856 74856 74856 74856 74856 74856 74856 74856 74856 74856 74856 74856 74862 74862 74862 74862 74862 74862 74862 74862 74862 74862 74862 74862 74862 74862 74862 74862 74862 74862 74862 74863 74863 74863 74863 74863 74863 74863 74865 74865 74867 74868 74868 74869 74869 74870 74870 74872 74873 74873 74873 74873 74874 74874 74876 74877 74877 74877 74877 74877 74877 74877 74877 74877 74879 74879 74880 74881 74881 74882 74882 74884 74884 74891 74893 74897 74899 74901 74905 74905 74914 74920 74931 
291267 289870 288580 287336 286318 285469 286137 287329 285850 285371 284480 283702 283784 284905 287581 286040 284743 283363 280271 277582 278031 277484 271618 259718 249113 245412 241461 225211 195968 179246 165075 158130 155333 154011 152728 152020 150842 148170 146669 146666 146632 146596 146548 146541 146541 146541 146540 146537 146524 146506 146505 146505 146505 146505 146505 146505 146505 146505 146511 146511 146511 146511 146517 146517 146517 146517 146517 146517 146517 146517 146517 146517 146517 146517 146517 146517 146517 146517 146517 146517 146517 146517 146517 146517 146517 146517 146517 146517 146517 146517 146517 146517 146517 146517 146517 146517 146517 146523 146523 146523 146523 146523 146523 146523 146523 146523 146523 146523 146523 146523 146529 146529 146529 146529 146529 146529 146529 146529 146529 146529 146529 146529 146529 146529 146529 146541 146541 146541 146541 146541 146541 146541 146541 146541 146541 146542 146542 146542 146542 146542 146542 146542 146542 146542 146548 146548 146548 146548 146548 146548 146548 146548 146548 146554 146554 146554 146554 146555 146555 146555 146555 146555 146555 146555 146556 146556 146557 146557 146557 146557 146557 146557 146559 146559 146559 146559 146559 146559 146559 146559 146559 146559 146559 146559 146559 146560 146562 146563 146564 146566 146566 146569 146570 146572 146574 146576 146581 146581 146594 146604 146609 
291267 289873 288492 287260 286219 285728 286495 288115 286667 285425 284675 283791 282745 284074 285928 281842 275402 267482 261383 260509 255597 247317 223350 195640 186437 179410 175015 164740 143960 132545 123428 114281 109337 107910 107414 106723 106176 105559 105336 105304 105310 105316 105316 105316 105322 105328 105328 105334 105334 105340 105340 105340 105340 105340 105340 105340 105346 105346 105346 105346 105346 105346 105346 105352 105352 105352 105352 105352 105352 105352 105352 105352 105352 105352 105352 105352 105352 105352 105352 105352 105352 105352 105352 105358 105358 105358 105358 105364 105370 105370 105370 105370 105370 105370 105370 105370 105376 105376 105376 105376 105376 105376 105376 105376 105376 105376 105376 105376 105376 105376 105376 105376 105376 105376 105376 105376 105376 105376 105376 105376 105376 105376 105382 105382 105388 105388 105388 105388 105388 105388 105388 105388 105388 105388 105388 105388 105388 105388 105389 105389 105395 105395 105395 105395 105395 105395 105395 105395 105395 105398 105398 105398 105398 105398 105398 105398 105398 105398 105398 105398 105398 105399 105399 105399 105399 105400 105402 105402 105402 105402 105402 105403 105403 105403 105403 105403 105403 105404 105404 105404 105404 105405 105406 105406 105407 105407 105407 105407 105407 105408 105408 105410 105412 105413 105415 105418 105424 105424 105431 105439 105447 
291267 289837 288447 287380 286251 285688 286469 288155 286694 285746 284928 284356 283949 283757 284372 278134 260610 240146 227617 222935 214393 197720 175655 146078 119310 106934 102475 99413 96221 94351 94017 93943 93615 92665 92192 91183 90431 90300 90128 90091 90068 90018 90017 90017 90017 90017 90023 90023 90023 90023 90023 90023 90023 90023 90023 90029 90029 90029 90029 90035 90035 90035 90035 90035 90035 90035 90035 90035 90035 90035 90035 90035 90035 90035 90035 90035 90035 90035 90035 90035 90035 90035 90035 90035 90035 90035 90035 90035 90035 90035 90035 90035 90035 90035 90035 90035 90035 90035 90035 90035 90035 90035 90035 90035 90035 90035 90035 90035 90035 90035 90035 90035 90035 90035 90035 90035 90035 90035 90035 90041 90041 90041 90041 90041 90041 90041 90041 90041 90041 90041 90041 90041 90041 90041 90041 90041 90042 90042 90042 90042 90042 90042 90042 90043 90043 90043 90043 90043 90043 90044 90044 90044 90044 90044 90044 90044 90045 90045 90045 90045 90045 90045 90045 90046 90046 90046 90046 90046 90046 90046 90046 90046 90048 90048 90048 90048 90048 90048 90048 90048 90050 90050 90050 90050 90051 90052 90052 90052 90054 90055 90055 90057 90060 90063 90066 90070 90073 90073 90091 90096 90102 
291267 289766 288344 287243 286346 285392 286343 288001 286554 285491 284776 283746 283344 284923 285353 278625 269127 263206 256822 248999 239462 228945 209788 181234 152668 142486 137986 128188 109090 90575 80144 78295 77627 77531 77398 77348 77309 77295 77281 77275 77072 76919 76884 76841 76834 76834 76840 76846 76846 76846 76846 76846 76846 76846 76846 76846 76852 76852 76852 76858 76864 76864 76870 76876 76876 76876 76876 76876 76876 76876 76882 76882 76882 76882 76882 76882 76882 76888 76888 76888 76888 76894 76894 76894 76894 76894 76894 76894 76894 76894 76894 76894 76894 76894 76894 76894 76894 76894 76894 76894 76894 76894 76894 76894 76900 76900 76900 76900 76900 76900 76900 76900 76900 76900 76900 76900 76900 76900 76900 76900 76900 76900 76900 76900 76900 76900 76900 76900 76900 76900 76900 76900 76900 76900 76900 76900 76901 76901 76901 76901 76901 76901 76901 76902 76902 76902 76903 76904 76904 76904 76904 76904 76904 76904 76905 76905 76905 76905 76905 76905 76905 76906 76906 76906 76906 76906 76906 76906 76906 76906 76906 76907 76908 76908 76908 76908 76908 76909 76909 76909 76910 76910 76910 76910 76913 76913 76915 76915 76917 76918 76918 76921 76923 76923 76925 76926 76930 76930 76939 76949 76958 
291267 289825 288670 287564 286767 285502 285823 286685 285244 284791 284268 284069 283020 284176 285826 283930 281525 277668 275310 272922 265482 256204 246405 232911 219260 210866 197956 173963 159200 151704 142028 137952 137558 137585 137542 137369 137284 137116 136377 133886 132553 132427 131824 129363 126716 126609 126609 126615 126615 126621 126621 126621 126621 126621 126621 126621 126621 126621 126621 126621 126627 126627 126627 126627 126627 126627 126627 126627 126633 126633 126633 126633 126633 126633 126639 126639 126639 126639 126639 126645 126645 126645 126645 126645 126645 126645 126645 126645 126645 126645 126645 126651 126651 126651 126651 126651 126651 126651 126651 126651 126651 126651 126651 126657 126657 126657 126657 126657 126657 126657 126657 126657 126657 126657 126657 126657 126657 126657 126657 126657 126657 126657 126657 126657 126657 126657 126657 126657 126657 126657 126663 126663 126663 126663 126663 126664 126664 126664 126664 126664 126664 126664 126664 126664 126664 126665 126665 126666 126666 126666 126667 126667 126668 126668 126668 126668 126669 126670 126670 126670 126670 126670 126670 126670 126671 126671 126671 126671 126672 126672 126672 126672 126672 126672 126672 126672 126672 126673 126673 126673 126674 126675 126675 126675 126675 126675 126675 126675 126676 126677 126677 126678 126682 126683 126684 126686 126692 126692 126699 126705 126715 
291267 289816 288475 287339 286450 285936 286689 287581 286209 285152 284310 283806 283467 283968 286369 284534 282702 279967 275991 272020 271009 268454 256453 233790 217114 213435 205348 182356 157935 144267 132443 118337 112393 111408 110605 108784 107428 106377 103902 101933 101796 101796 101795 101795 101795 101795 101795 101795 101801 101801 101801 101807 101813 101819 101819 101825 101825 101825 101825 101825 101825 101825 101825 101825 101825 101825 101825 101831 101831 101831 101843 101843 101843 101843 101843 101849 101849 101849 101849 101849 101849 101849 101849 101849 101849 101849 101849 101849 101849 101849 101855 101855 101855 101855 101855 101855 101855 101855 101855 101855 101855 101855 101855 101855 101855 101855 101855 101855 101861 101861 101861 101861 101861 101861 101861 101861 101861 101861 101867 101867 101867 101867 101867 101867 101867 101867 101867 101867 101867 101867 101867 101867 101867 101867 101867 101867 101867 101867 101867 101873 101873 101873 101873 101879 101879 101880 101880 101880 101880 101882 101882 101882 101882 101882 101882 101882 101882 101882 101882 101882 101883 101883 101883 101883 101883 101883 101883 101885 101885 101885 101885 101885 101885 101885 101885 101886 101886 101887 101887 101888 101888 101888 101888 101888 101889 101889 101889 101890 101891 101893 101893 101897 101897 101901 101905 101909 101916 101916 101926 101933 101943 
291267 289903 288555 287350 286154 285350 287085 287859 286431 285188 284111 284282 283943 285365 286778 285308 283928 283150 282128 281236 280820 274761 260253 249032 246458 240216 234821 227452 205786 168203 136123 122689 116093 112465 110978 110958 110900 110609 109808 109511 109469 109452 109445 109408 109327 109310 109316 109316 109316 109328 109328 109328 109328 109328 109328 109328 109334 109334 109340 109340 109346 109346 109346 109346 109346 109346 109346 109346 109346 109346 109346 109346 109346 109352 109352 109358 109358 109364 109364 109370 109376 109382 109388 109388 109394 109394 109394 109394 109394 109394 109394 109400 109400 109400 109400 109400 109400 109400 109400 109400 109400 109400 109400 109400 109400 109400 109400 109400 109400 109400 109400 109400 109406 109406 109406 109406 109406 109406 109406 109406 109406 109406 109406 109406 109406 109406 109406 109406 109406 109406 109406 109406 109406 109406 109406 109407 109407 109407 109407 109407 109407 109407 109408 109408 109408 109408 109408 109408 109408 109408 109408 109408 109408 109408 109408 109408 109408 109408 109408 109408 109408 109409 109409 109409 109409 109409 109409 109410 109410 109410 109410 109410 109410 109410 109410 109410 109410 109410 109410 109410 109410 109410 109411 109411 109412 109413 109413 109415 109415 109417 109417 109419 109420 109420 109421 109424 109431 109431 109444 109453 109459 
291267 289883 288556 287592 286405 285209 285717 287507 286035 284970 284346 283631 283171 285519 286219 282305 274704 268147 261125 250912 242395 222842 190415 165319 151274 145941 142001 129990 114443 108602 105953 105868 105911 105966 105979 105980 105860 105657 105544 105543 105549 105549 105549 105549 105555 105555 105555 105555 105555 105555 105555 105555 105555 105555 105555 105555 105561 105561 105561 105561 105561 105561 105561 105561 105561 105561 105561 105561 105561 105561 105561 105561 105561 105561 105561 105561 105567 105567 105567 105567 105567 105567 105573 105573 105573 105573 105573 105573 105573 105573 105573 105573 105573 105573 105573 105573 105579 105579 105579 105579 105579 105579 105579 105579 105579 105579 105579 105579 105579 105579 105579 105579 105579 105579 105579 105579 105579 105579 105579 105579 105579 105579 105579 105579 105579 105585 105585 105585 105585 105585 105585 105585 105585 105585 105585 105585 105585 105586 105587 105587 105587 105587 105588 105588 105588 105588 105588 105588 105588 105588 105588 105589 105589 105589 105589 105589 105590 105590 105590 105590 105590 105591 105591 105591 105591 105591 105591 105591 105591 105591 105592 105592 105592 105592 105592 105592 105592 105592 105592 105593 105593 105593 105593 105593 105594 105595 105595 105596 105598 105599 105599 105604 105606 105607 105611 105616 105625 105625 105632 105638 105646 
291267 289827 288554 287230 286165 285687 287397 287931 286471 285141 284322 284402 283976 285268 285247 279198 268613 260053 257285 254707 251477 246020 224791 192580 169158 160793 155659 143267 129230 118964 98671 87060 84838 84653 84553 84492 84256 84201 84207 84213 84219 84225 84225 84225 84225 84225 84225 84237 84249 84255 84255 84261 84261 84261 84261 84261 84267 84267 84267 84267 84267 84267 84273 84279 84279 84279 84279 84279 84279 84279 84279 84279 84279 84279 84279 84279 84279 84279 84279 84279 84279 84279 84279 84279 84279 84279 84279 84279 84279 84279 84279 84279 84279 84279 84279 84279 84279 84279 84279 84279 84279 84279 84279 84279 84279 84279 84279 84279 84279 84279 84279 84279 84279 84279 84279 84279 84279 84279 84285 84285 84285 84285 84285 84285 84285 84285 84285 84285 84285 84285 84285 84285 84285 84285 84285 84287 84287 84288 84288 84288 84288 84288 84289 84289 84289 84289 84289 84289 84289 84290 84290 84290 84290 84290 84290 84290 84291 84291 84291 84292 84292 84292 84292 84293 84293 84293 84293 84293 84299 84299 84300 84300 84301 84301 84301 84302 84302 84302 84303 84303 84303 84303 84304 84304 84304 84304 84304 84304 84304 84305 84305 84312 84313 84315 84319 84322 84328 84328 84345 84350 84361 
291267 289861 288500 287217 286382 285776 287115 288001 286577 285598 284672 283813 283389 285172 286237 283633 279052 273561 271560 271366 270776 267076 254306 237506 222120 210900 207342 196970 171082 145190 127886 123256 122379 122387 122469 122330 121348 120101 119379 119376 119382 119382 119382 119382 119388 119394 119394 119394 119400 119400 119400 119400 119400 119400 119400 119400 119400 119400 119400 119406 119406 119406 119406 119412 119412 119418 119424 119424 119430 119430 119430 119430 119430 119430 119436 119436 119436 119436 119436 119436 119436 119442 119442 119442 119448 119448 119448 119448 119448 119448 119454 119454 119454 119454 119454 119454 119454 119454 119454 119454 119454 119454 119454 119454 119454 119454 119454 119454 119454 119454 119454 119454 119454 119454 119454 119454 119454 119454 119454 119454 119454 119454 119454 119454 119454 119454 119454 119454 119454 119454 119454 119454 119455 119455 119455 119455 119455 119455 119455 119455 119461 119461 119461 119461 119461 119461 119461 119462 119462 119462 119462 119463 119463 119464 119465 119465 119466 119467 119468 119468 119470 119470 119470 119471 119471 119471 119471 119471 119472 119472 119473 119474 119475 119475 119475 119476 119476 119477 119477 119477 119477 119477 119478 119478 119479 119479 119479 119479 119479 119482 119482 119486 119493 119494 119499 119502 119511 119511 119516 119526 119531 
291267 289760 288389 287313 286336 285005 285911 288055 286630 286177 285240 284641 284287 285796 286385 284120 280327 276743 275789 273907 271651 266945 253602 229307 204013 198145 191062 182194 164182 146063 137589 131068 123846 117077 115586 113906 109726 109509 109463 109402 109313 109307 109307 109307 109307 109307 109307 109307 109307 109331 109331 109331 109331 109331 109331 109337 109343 109343 109343 109343 109349 109355 109355 109355 109355 109355 109355 109355 109355 109355 109355 109355 109355 109355 109355 109361 109361 109361 109361 109361 109361 109361 109361 109361 109361 109361 109361 109361 109361 109361 109361 109367 109367 109367 109367 109367 109367 109367 109367 109367 109367 109367 109367 109367 109373 109373 109373 109373 109373 109373 109373 109373 109373 109373 109373 109373 109373 109373 109373 109373 109373 109373 109373 109373 109373 109373 109373 109373 109373 109373 109373 109373 109373 109373 109373 109373 109373 109373 109373 109373 109373 109373 109373 109373 109373 109373 109373 109373 109373 109374 109375 109375 109375 109375 109375 109375 109375 109376 109376 109376 109376 109377 109377 109377 109377 109377 109377 109377 109377 109377 109378 109379 109379 109380 109381 109381 109381 109384 109384 109384 109385 109385 109386 109386 109387 109388 109388 109389 109389 109392 109392 109396 109397 109399 109401 109401 109404 109404 109414 109425 109432 
291267 289845 288573 287375 286733 285606 286373 287369 285914 284828 284007 283823 283436 284987 285383 281554 277219 274983 273269 270989 268696 264155 247508 223153 206909 203191 202295 197848 190167 185689 183587 182483 180797 180480 179561 176128 172643 172489 172494 172494 172494 172500 172512 172512 172512 172512 172512 172518 172518 172524 172524 172524 172524 172524 172524 172524 172530 172530 172530 172530 172536 172542 172542 172548 172548 172548 172548 172548 172548 172548 172554 172554 172554 172554 172554 172554 172554 172554 172554 172554 172554 172554 172554 172554 172554 172554 172554 172554 172560 172560 172560 172560 172560 172560 172560 172560 172560 172566 172566 172566 172566 172566 172566 172566 172566 172566 172566 172566 172566 172566 172566 172566 172566 172566 172566 172566 172566 172566 172566 172566 172566 172566 172566 172566 172566 172566 172566 172566 172566 172566 172566 172566 172566 172566 172566 172566 172566 172566 172566 172566 172567 172567 172568 172568 172568 172569 172569 172569 172569 172569 172570 172570 172570 172570 172571 172571 172571 172571 172571 172571 172572 172572 172572 172572 172572 172573 172573 172574 172574 172574 172574 172574 172575 172575 172576 172576 172576 172577 172578 172578 172578 172578 172580 172580 172580 172581 172581 172582 172582 172583 172583 172586 172591 172596 172598 172601 172608 172608 172620 172622 172631 
291267 289817 288410 287454 286316 285557 286837 287325 285910 285103 284171 283841 282714 284562 285432 281882 273242 263245 261212 259696 255848 245464 233158 217516 195787 183466 173828 148516 126015 112267 104378 101393 99879 99758 99816 99928 99928 99934 99940 99946 99952 99952 99958 99958 99958 99958 99958 99958 99964 99964 99964 99964 99964 99964 99964 99964 99964 99964 99964 99964 99964 99964 99970 99970 99970 99976 99976 99982 99994 99994 99994 99994 99994 99994 100000 100000 100000 100006 100006 100012 100012 100012 100012 100018 100018 100018 100018 100018 100018 100024 100024 100024 100024 100024 100024 100024 100024 100024 100024 100024 100024 100024 100024 100024 100024 100024 100024 100024 100024 100024 100024 100024 100024 100024 100024 100024 100024 100024 100024 100024 100024 100024 100024 100024 100024 100024 100024 100024 100024 100030 100030 100030 100030 100030 100030 100030 100030 100030 100030 100030 100030 100030 100030 100030 100030 100030 100030 100030 100030 100030 100030 100030 100030 100030 100030 100030 100030 100031 100031 100031 100032 100032 100032 100032 100032 100032 100032 100032 100032 100032 100034 100034 100034 100035 100035 100035 100035 100036 100036 100036 100037 100037 100037 100037 100038 100038 100038 100039 100039 100042 100042 100044 100045 100046 100047 100051 100062 100062 100076 100085 100090 
291267 289850 288669 287398 286373 285482 286567 287077 285692 285194 284850 284493 283974 284982 286069 284054 281635 279764 278222 275376 267665 259164 242330 224348 204931 190291 179362 147899 126118 113688 107221 97428 88941 88084 87746 87690 87690 87689 87684 87652 87488 87365 87356 87356 87356 87362 87362 87368 87374 87386 87386 87386 87386 87386 87386 87386 87398 87398 87398 87398 87398 87398 87398 87398 87398 87398 87404 87404 87404 87404 87404 87404 87404 87410 87410 87410 87410 87416 87416 87416 87416 87422 87422 87422 87422 87422 87422 87422 87422 87422 87422 87422 87422 87422 87422 87422 87428 87428 87428 87428 87428 87428 87428 87428 87428 87428 87428 87428 87428 87428 87434 87434 87434 87434 87434 87434 87434 87434 87434 87434 87434 87434 87434 87434 87434 87434 87440 87440 87440 87440 87440 87440 87440 87440 87440 87441 87441 87441 87441 87441 87441 87441 87441 87441 87441 87441 87441 87441 87441 87442 87442 87443 87443 87443 87443 87443 87443 87443 87443 87443 87443 87443 87443 87443 87443 87444 87444 87444 87444 87444 87444 87444 87445 87445 87445 87445 87445 87445 87445 87446 87446 87446 87447 87447 87448 87448 87448 87451 87452 87452 87452 87455 87455 87461 87463 87464 87466 87466 87475 87483 87498 
291267 289820 288545 287174 286480 285630 287227 287937 286507 285596 284705 283833 283066 284079 286980 285035 282869 280164 275572 269941 266117 262589 253172 236621 220476 211059 202527 178474 138560 119237 106762 103773 100803 99135 97088 96013 93777 91674 91201 91205 91211 91223 91223 91223 91229 91229 91229 91229 91241 91259 91259 91259 91265 91265 91265 91271 91271 91271 91271 91271 91271 91271 91277 91283 91283 91283 91283 91289 91289 91289 91301 91301 91301 91301 91307 91307 91313 91313 91313 91313 91313 91319 91319 91319 91319 91319 91319 91319 91319 91319 91325 91325 91325 91325 91325 91325 91325 91325 91325 91325 91325 91325 91325 91325 91325 91325 91325 91325 91325 91325 91325 91325 91325 91325 91325 91325 91325 91325 91325 91325 91325 91325 91325 91325 91325 91325 91325 91325 91325 91325 91325 91325 91325 91326 91326 91326 91326 91326 91326 91332 91332 91332 91332 91332 91332 91332 91332 91332 91332 91332 91333 91334 91334 91334 91334 91334 91334 91334 91334 91335 91342 91342 91342 91342 91343 91343 91343 91343 91344 91344 91344 91345 91345 91346 91346 91347 91347 91347 91348 91349 91349 91349 91349 91349 91349 91350 91351 91352 91352 91353 91353 91355 91357 91358 91360 91362 91370 91370 91381 91389 91399 
291267 289931 288611 287455 286432 285503 286719 287341 285909 284970 284411 284125 283685 284495 285689 283437 280252 276549 272038 270740 271823 273657 267399 255365 230280 217576 208765 180246 146940 136531 135156 132629 129593 127774 127808 127860 127860 127860 127859 127859 127845 127622 126931 125312 125117 125117 125117 125117 125117 125117 125117 125123 125123 125129 125129 125129 125135 125135 125135 125135 125135 125141 125147 125153 125153 125153 125153 125153 125153 125159 125159 125159 125159 125159 125159 125159 125159 125159 125159 125159 125159 125159 125159 125159 125159 125159 125159 125165 125165 125165 125165 125165 125165 125165 125165 125165 125165 125165 125165 125165 125165 125165 125165 125165 125165 125165 125165 125165 125165 125165 125165 125165 125165 125165 125165 125165 125165 125165 125165 125171 125171 125171 125171 125171 125171 125171 125171 125171 125171 125171 125171 125171 125172 125172 125172 125172 125172 125172 125172 125172 125173 125173 125179 125179 125179 125180 125180 125180 125180 125182 125182 125182 125182 125182 125182 125182 125182 125183 125183 125183 125183 125183 125183 125185 125185 125185 125186 125186 125193 125193 125193 125193 125193 125193 125193 125194 125194 125194 125195 125197 125198 125199 125199 125199 125199 125199 125199 125199 125201 125201 125201 125202 125205 125208 125213 125219 125221 125221 125229 125238 125242 
291267 289820 288438 287318 286297 285516 286719 288073 286674 285598 284361 284421 283865 285704 286319 284607 283966 283230 281841 280305 278070 277486 274940 271203 263945 257044 246843 222044 198789 171850 142312 138020 137514 135399 126842 119939 116742 112968 112599 112418 112274 112282 112288 112288 112294 112300 112300 112300 112300 112300 112300 112300 112300 112300 112300 112300 112300 112300 112300 112300 112300 112306 112306 112324 112324 112324 112330 112330 112330 112330 112330 112330 112330 112330 112330 112336 112336 112336 112336 112336 112336 112336 112336 112336 112336 112336 112342 112342 112342 112342 112342 112342 112342 112342 112342 112342 112342 112342 112342 112342 112348 112348 112348 112354 112354 112354 112354 112354 112360 112360 112360 112360 112360 112360 112360 112360 112360 112360 112366 112366 112366 112366 112366 112366 112366 112366 112366 112366 112366 112366 112366 112366 112366 112372 112372 112372 112372 112378 112384 112384 112384 112384 112384 112384 112384 112384 112384 112384 112384 112385 112386 112386 112386 112387 112387 112387 112387 112387 112387 112388 112389 112389 112389 112390 112390 112392 112394 112394 112394 112394 112394 112394 112401 112401 112401 112401 112401 112402 112402 112402 112403 112403 112404 112404 112405 112405 112405 112405 112405 112409 112409 112411 112412 112414 112415 112419 112425 112425 112434 112443 112452 
291267 289800 288482 287367 286553 285701 286359 287259 285839 284790 284142 283728 283146 284506 286047 283253 277611 266773 262895 260086 253430 241663 222902 208866 194551 189752 189248 187187 178272 161487 148777 141572 138621 138757 138826 138648 137342 134580 133934 133928 133928 133944 133962 133962 133962 133962 133962 133968 133980 133986 133986 133986 133992 133992 133998 133998 133998 133998 133998 134004 134004 134010 134010 134016 134016 134022 134022 134022 134022 134022 134022 134022 134022 134022 134022 134022 134022 134022 134022 134022 134022 134022 134022 134022 134028 134028 134028 134034 134034 134034 134040 134040 134040 134040 134040 134040 134040 134040 134040 134040 134040 134040 134040 134040 134040 134040 134040 134040 134040 134040 134040 134040 134040 134040 134040 134040 134040 134040 134040 134040 134040 134040 134040 134040 134040 134046 134046 134046 134046 134052 134052 134052 134052 134052 134052 134052 134052 134052 134052 134052 134052 134052 134052 134052 134052 134052 134053 134053 134053 134053 134053 134053 134053 134054 134054 134054 134054 134055 134061 134061 134062 134062 134062 134063 134063 134065 134065 134066 134066 134066 134067 134069 134069 134071 134071 134072 134072 134072 134072 134072 134074 134074 134074 134074 134075 134075 134076 134076 134077 134078 134078 134085 134086 134091 134097 134100 134106 134106 134112 134117 134123 
291267 289889 288503 287249 286304 285848 286693 288157 286757 285671 284703 284096 283540 284580 284970 279367 268598 261298 254345 241229 210840 168807 129205 98531 80209 73069 67944 59445 56526 55940 54789 52605 48333 46844 46827 46770 46755 46755 46761 46761 46767 46767 46773 46773 46773 46773 46773 46773 46773 46779 46779 46779 46779 46779 46779 46779 46779 46779 46779 46779 46785 46785 46785 46785 46785 46785 46785 46785 46791 46791 46803 46803 46803 46803 46803 46803 46803 46809 46809 46809 46809 46809 46809 46809 46809 46809 46809 46809 46809 46809 46809 46809 46809 46809 46809 46815 46815 46815 46815 46815 46815 46815 46815 46815 46815 46815 46815 46815 46815 46815 46815 46815 46815 46815 46815 46815 46815 46815 46815 46815 46815 46815 46815 46815 46815 46815 46815 46815 46815 46815 46815 46815 46815 46815 46815 46816 46816 46816 46816 46816 46816 46816 46816 46816 46816 46816 46816 46816 46816 46816 46816 46816 46817 46817 46817 46817 46818 46818 46820 46820 46820 46821 46821 46822 46822 46822 46822 46822 46822 46822 46822 46823 46823 46823 46823 46823 46823 46823 46824 46825 46825 46825 46825 46825 46825 46825 46825 46826 46826 46826 46826 46829 46829 46833 46834 46838 46843 46843 46849 46861 46870 
291267 289879 288570 287247 286241 285967 286981 287419 286070 285238 284926 284233 283389 284247 285546 283191 281432 280363 278533 277852 278288 279804 276951 267717 240142 224815 223896 225045 225891 224605 222973 220454 213971 208889 206975 205106 194799 179927 163168 153290 144551 126955 120896 117441 109944 106327 106285 106293 106296 106295 106238 106200 106192 106194 106188 106188 106194 106194 106194 106194 106194 106200 106200 106206 106206 106212 106212 106212 106212 106212 106218 106218 106224 106224 106224 106224 106224 106224 106224 106230 106230 106230 106230 106230 106230 106230 106230 106230 106230 106230 106236 106236 106236 106236 106236 106242 106242 106242 106242 106242 106242 106242 106242 106242 106242 106242 106242 106242 106242 106242 106242 106254 106254 106254 106254 106254 106260 106260 106260 106260 106260 106260 106260 106260 106260 106260 106260 106260 106260 106260 106260 106260 106260 106266 106266 106266 106267 106267 106267 106267 106267 106267 106267 106267 106267 106267 106267 106268 106268 106268 106269 106270 106270 106270 106270 106270 106270 106270 106270 106270 106270 106270 106270 106271 106271 106271 106271 106271 106271 106271 106271 106272 106272 106272 106278 106278 106278 106278 106278 106278 106278 106278 106278 106278 106278 106278 106278 106278 106280 106281 106281 106283 106284 106288 106291 106298 106306 106306 106315 106321 106328 
291267 289817 288430 287201 286299 285958 287069 287839 286379 285389 284801 284169 283335 284391 284448 279828 274383 268751 267201 266202 261981 246023 219405 200342 195672 195379 194564 190052 177734 160999 153336 152524 152515 152520 152503 152535 152535 152535 152535 152535 152535 152553 152553 152553 152553 152553 152553 152553 152553 152559 152559 152559 152559 152559 152559 152559 152565 152565 152565 152565 152565 152565 152565 152565 152565 152565 152565 152565 152565 152565 152565 152565 152565 152571 152571 152571 152571 152571 152571 152571 152571 152571 152571 152571 152571 152571 152571 152571 152571 152571 152571 152571 152571 152571 152571 152571 152571 152583 152583 152583 152583 152583 152583 152583 152583 152583 152583 152583 152583 152583 152583 152583 152583 152583 152583 152583 152583 152583 152583 152583 152583 152583 152583 152583 152583 152583 152583 152583 152583 152583 152583 152583 152583 152583 152583 152584 152584 152584 152585 152591 152591 152591 152592 152592 152592 152592 152592 152592 152592 152593 152593 152593 152594 152594 152594 152594 152594 152594 152594 152594 152594 152594 152594 152594 152594 152594 152595 152595 152595 152595 152595 152595 152595 152595 152595 152597 152597 152598 152598 152598 152599 152600 152600 152600 152600 152601 152601 152601 152605 152607 152607 152611 152613 152616 152622 152624 152630 152630 152634 152642 152646 
291267 289841 288479 287303 286270 286045 286679 287617 286214 285270 284719 284150 283383 284289 286411 284538 282513 281125 280225 279875 280502 280914 273482 262537 249882 243819 236347 214389 183727 150835 126927 113017 109231 107836 102411 92128 84478 82660 80721 77694 77112 77042 76822 76595 76575 76575 76575 76575 76581 76581 76581 76581 76581 76581 76581 76581 76581 76581 76587 76587 76587 76587 76587 76593 76593 76593 76593 76593 76599 76599 76605 76605 76611 76611 76611 76611 76617 76617 76617 76617 76617 76617 76617 76617 76623 76623 76623 76623 76623 76623 76623 76623 76623 76623 76623 76629 76629 76629 76629 76629 76629 76629 76629 76629 76629 76629 76629 76629 76629 76629 76629 76629 76629 76629 76629 76629 76629 76629 76629 76629 76629 76629 76629 76629 76629 76629 76629 76629 76629 76629 76629 76629 76629 76629 76629 76629 76630 76630 76630 76630 76630 76630 76631 76631 76631 76631 76631 76631 76631 76631 76632 76632 76632 76632 76638 76638 76638 76638 76638 76638 76638 76646 76646 76646 76646 76646 76646 76647 76647 76647 76647 76648 76649 76650 76650 76650 76650 76651 76651 76651 76651 76652 76653 76653 76653 76654 76655 76655 76655 76655 76655 76659 76662 76662 76666 76671 76676 76676 76686 76692 76704 
291267 289819 288430 287416 286502 285618 286283 287251 285823 284798 284188 283457 283330 285327 286238 283035 278052 272187 269384 267184 258133 230579 200806 176389 158596 148925 146625 139926 130975 125086 119462 116216 116167 116093 115922 115733 115595 115322 115165 115159 115158 115162 115141 115087 115082 115088 115088 115088 115088 115088 115088 115094 115094 115094 115094 115106 115106 115106 115106 115106 115106 115106 115106 115112 115112 115112 115112 115118 115118 115124 115124 115124 115124 115124 115124 115124 115124 115124 115124 115124 115124 115124 115124 115124 115124 115124 115124 115124 115124 115124 115124 115124 115124 115124 115124 115124 115124 115124 115124 115124 115124 115124 115124 115124 115124 115124 115124 115124 115124 115124 115124 115124 115124 115124 115124 115124 115124 115124 115124 115124 115124 115124 115124 115124 115124 115124 115124 115124 115124 115124 115124 115124 115124 115124 115124 115136 115136 115136 115136 115136 115136 115136 115136 115136 115142 115142 115142 115142 115142 115142 115142 115142 115142 115142 115142 115142 115144 115144 115144 115144 115144 115144 115144 115144 115144 115144 115144 115144 115145 115145 115145 115145 115145 115147 115147 115147 115147 115148 115148 115148 115149 115149 115149 115149 115151 115151 115151 115151 115152 115153 115153 115155 115157 115162 115165 115166 115167 115167 115179 115187 115191 
291267 289837 288560 287181 286403 285771 287089 287565 286112 284995 284821 284138 283501 285158 286242 284127 279843 272005 267111 265084 263911 255081 234104 219265 207932 202255 192603 167403 134902 113115 100041 93139 88477 88003 88012 87967 87832 87794 87798 87807 87802 87812 87765 87755 87755 87755 87761 87761 87761 87767 87767 87767 87767 87773 87773 87773 87779 87779 87779 87785 87785 87785 87791 87797 87797 87797 87797 87797 87797 87797 87803 87803 87809 87815 87821 87821 87827 87833 87833 87833 87833 87833 87833 87833 87833 87833 87833 87833 87833 87833 87833 87833 87833 87833 87833 87833 87833 87833 87833 87833 87833 87833 87833 87833 87833 87833 87833 87833 87833 87833 87833 87833 87833 87833 87833 87833 87833 87839 87839 87839 87839 87839 87839 87839 87839 87839 87839 87839 87839 87839 87840 87840 87840 87840 87840 87840 87841 87842 87842 87842 87842 87842 87843 87843 87844 87845 87845 87845 87845 87847 87847 87847 87848 87848 87848 87848 87849 87849 87849 87856 87856 87856 87856 87856 87856 87856 87857 87859 87859 87859 87859 87859 87859 87860 87860 87860 87860 87860 87860 87860 87860 87860 87861 87861 87861 87861 87863 87864 87864 87866 87866 87869 87872 87879 87882 87882 87887 87887 87892 87903 87908 
291267 289836 288437 287284 286853 286169 286827 287581 286135 285507 284530 283937 283867 285573 286027 282486 277706 275676 274137 270946 264374 254007 235045 210552 188697 178906 173883 157936 142458 139789 138908 138588 138570 138448 137946 137625 137596 137618 137618 137618 137618 137618 137624 137624 137624 137624 137624 137630 137630 137636 137636 137636 137636 137642 137648 137648 137654 137654 137660 137660 137660 137660 137666 137666 137666 137678 137678 137678 137678 137678 137678 137678 137678 137678 137678 137678 137678 137678 137678 137678 137678 137678 137678 137678 137678 137678 137678 137678 137678 137678 137678 137678 137678 137678 137678 137678 137678 137678 137678 137678 137678 137678 137678 137678 137678 137678 137678 137678 137678 137678 137678 137678 137678 137678 137678 137678 137678 137678 137678 137678 137678 137678 137678 137678 137678 137678 137678 137678 137678 137678 137678 137678 137678 137678 137678 137679 137679 137679 137679 137679 137679 137679 137679 137679 137679 137679 137679 137679 137679 137680 137680 137680 137686 137686 137686 137686 137687 137688 137688 137688 137689 137690 137690 137690 137691 137692 137692 137692 137692 137692 137693 137693 137693 137694 137694 137694 137694 137694 137695 137695 137695 137697 137697 137697 137700 137700 137700 137700 137700 137702 137702 137704 137705 137707 137710 137723 137726 137726 137738 137748 137750 
291267 289891 288636 287385 286348 285279 285643 287615 286168 285272 284493 283649 283147 285301 285942 282407 277644 270330 268828 264762 261668 250679 230965 221452 212754 210510 206399 194499 175946 156905 147492 143602 141278 138602 138276 138309 138285 138248 138231 138203 138134 138129 138115 138091 137792 136769 133612 132543 132542 132542 132542 132542 132542 132548 132548 132554 132554 132554 132554 132554 132554 132554 132554 132560 132560 132560 132560 132560 132560 132560 132560 132560 132560 132560 132560 132560 132560 132560 132560 132560 132560 132560 132560 132560 132560 132560 132560 132560 132560 132566 132566 132566 132566 132566 132572 132572 132572 132572 132572 132572 132572 132572 132572 132572 132572 132578 132578 132578 132578 132578 132578 132578 132578 132578 132578 132578 132578 132578 132578 132578 132578 132578 132578 132578 132578 132578 132578 132578 132578 132578 132578 132578 132578 132578 132578 132578 132578 132578 132578 132578 132578 132578 132579 132579 132579 132580 132580 132580 132580 132580 132581 132581 132581 132588 132588 132588 132588 132588 132588 132588 132588 132589 132589 132590 132590 132590 132590 132590 132590 132590 132593 132594 132594 132595 132596 132596 132596 132596 132597 132597 132600 132600 132600 132600 132600 132600 132600 132600 132600 132604 132604 132605 132606 132607 132607 132608 132612 132612 132622 132626 132636 
291267 289894 288508 287464 286372 285729 286081 287447 286064 285100 284419 283950 283229 285097 286455 283893 279960 277827 276829 274046 272280 270911 267653 258094 243765 237259 229761 203140 163837 135343 120436 115986 111382 106080 98796 93875 93451 93409 93390 93361 93304 93299 93309 93309 93308 93301 93293 93245 93243 93249 93249 93255 93255 93255 93255 93255 93261 93261 93261 93267 93273 93273 93279 93291 93291 93297 93297 93297 93303 93303 93309 93309 93309 93309 93309 93315 93321 93321 93321 93321 93321 93321 93327 93327 93333 93333 93333 93333 93333 93333 93333 93333 93333 93333 93333 93333 93333 93333 93339 93339 93339 93339 93339 93345 93345 93345 93345 93345 93345 93351 93351 93351 93351 93351 93351 93351 93351 93351 93351 93351 93351 93351 93351 93351 93351 93351 93351 93351 93351 93351 93351 93351 93352 93352 93352 93352 93353 93353 93353 93353 93353 93353 93353 93353 93353 93353 93354 93354 93354 93355 93356 93356 93356 93356 93357 93357 93357 93357 93358 93358 93358 93359 93359 93359 93360 93360 93361 93361 93361 93361 93361 93362 93362 93363 93363 93363 93363 93365 93365 93365 93366 93366 93366 93366 93367 93367 93368 93368 93368 93369 93369 93376 93378 93384 93387 93389 93394 93394 93410 93414 93420 
291267 289882 288504 287587 286399 285503 286959 287259 285883 284871 283980 284062 283446 284643 284472 277135 269838 268505 266707 264943 261655 250889 231976 205703 174362 162881 157083 145846 133325 122508 120583 119222 118493 118396 118155 117463 115592 114755 114399 114341 114056 112597 110453 110085 109926 109874 109873 109873 109873 109873 109873 109873 109879 109879 109879 109879 109879 109879 109879 109879 109885 109891 109891 109897 109897 109897 109897 109897 109897 109897 109897 109897 109897 109903 109903 109903 109903 109903 109903 109903 109903 109903 109909 109909 109909 109909 109909 109909 109909 109909 109909 109909 109909 109909 109909 109909 109915 109915 109915 109915 109915 109915 109915 109915 109915 109921 109921 109921 109921 109921 109921 109921 109921 109921 109921 109921 109921 109921 109921 109921 109921 109921 109921 109921 109921 109921 109921 109921 109921 109921 109921 109921 109927 109927 109927 109927 109927 109927 109927 109927 109927 109927 109927 109927 109927 109927 109927 109927 109927 109927 109927 109927 109927 109928 109928 109928 109928 109928 109928 109928 109928 109928 109928 109928 109928 109928 109934 109935 109935 109935 109935 109935 109935 109935 109935 109936 109936 109937 109938 109938 109939 109940 109940 109940 109941 109943 109944 109944 109945 109947 109947 109953 109957 109959 109962 109964 109969 109969 109976 109983 109990 
291267 289871 288576 287332 286347 285475 286357 287763 286317 285378 284660 285016 283986 284992 285334 281130 275340 265683 259173 257544 256307 251271 232211 215634 202139 195062 186244 160198 134107 124226 123423 122708 121170 118076 114471 113702 113653 113659 113665 113665 113665 113665 113671 113671 113671 113677 113677 113677 113683 113683 113683 113689 113689 113689 113689 113689 113689 113689 113689 113689 113689 113689 113689 113689 113689 113689 113689 113689 113695 113695 113701 113701 113701 113701 113707 113707 113707 113707 113707 113707 113707 113707 113707 113707 113713 113713 113713 113713 113713 113713 113713 113713 113713 113713 113719 113719 113719 113719 113719 113719 113719 113719 113719 113719 113719 113719 113719 113719 113719 113719 113719 113719 113719 113719 113719 113719 113719 113719 113719 113719 113719 113719 113719 113719 113719 113719 113719 113719 113719 113719 113719 113719 113719 113721 113721 113721 113721 113721 113721 113721 113721 113721 113722 113722 113722 113722 113722 113723 113723 113723 113723 113723 113723 113723 113724 113724 113724 113724 113724 113724 113724 113724 113724 113726 113726 113726 113726 113726 113726 113726 113726 113726 113726 113727 113727 113728 113728 113730 113730 113730 113730 113731 113731 113731 113732 113733 113733 113733 113736 113736 113736 113739 113740 113742 113744 113748 113754 113754 113762 113770 113774 
291267 289836 288540 287498 286649 285763 286495 287127 285652 285047 284078 283312 283150 284492 287330 285570 283581 282266 281550 281909 283419 285214 283227 278035 264046 254230 252997 248812 237104 213443 181902 155081 143836 140670 139700 137785 135446 133691 132084 131726 131732 131745 131768 131712 131711 131717 131723 131723 131723 131723 131723 131723 131729 131729 131729 131729 131729 131729 131729 131729 131729 131729 131729 131735 131735 131735 131735 131735 131735 131747 131747 131747 131747 131747 131747 131753 131753 131753 131753 131753 131753 131753 131753 131759 131759 131759 131765 131765 131765 131765 131765 131765 131765 131765 131765 131765 131765 131765 131771 131771 131771 131771 131771 131771 131771 131771 131771 131771 131771 131771 131771 131771 131771 131771 131771 131771 131771 131771 131771 131777 131777 131777 131783 131783 131789 131789 131789 131789 131789 131789 131789 131789 131789 131789 131789 131789 131789 131789 131789 131789 131789 131789 131789 131789 131789 131795 131795 131795 131795 131795 131795 131795 131795 131796 131797 131797 131797 131797 131797 131797 131797 131797 131797 131797 131799 131799 131799 131799 131799 131799 131800 131800 131800 131801 131801 131802 131802 131803 131803 131803 131804 131805 131805 131805 131806 131806 131806 131806 131809 131809 131809 131812 131814 131816 131821 131828 131832 131832 131843 131853 131859 
291267 289772 288521 287423 286519 285651 286425 287723 286299 285277 285177 284085 284276 285172 286115 284402 282867 281853 281506 280261 279937 275848 259653 239914 227856 224302 214265 188564 160562 136595 117974 112232 111800 110983 109851 109509 109278 109118 109066 109044 109032 109026 108923 108734 108621 108627 108639 108639 108645 108651 108651 108651 108651 108651 108651 108651 108657 108657 108657 108657 108657 108657 108663 108663 108663 108663 108669 108669 108669 108669 108669 108669 108669 108669 108669 108669 108669 108675 108675 108675 108675 108675 108675 108675 108675 108675 108675 108675 108675 108675 108675 108675 108675 108675 108681 108681 108681 108681 108681 108681 108681 108681 108681 108681 108681 108681 108681 108681 108681 108681 108681 108681 108681 108681 108681 108681 108681 108687 108687 108687 108687 108687 108687 108687 108687 108687 108687 108687 108687 108687 108687 108687 108687 108687 108687 108687 108688 108688 108688 108688 108688 108688 108688 108688 108688 108688 108688 108688 108688 108688 108688 108688 108688 108689 108689 108689 108689 108689 108689 108689 108690 108690 108690 108691 108691 108691 108691 108692 108693 108693 108693 108694 108694 108695 108695 108695 108695 108696 108696 108696 108696 108697 108698 108698 108698 108698 108698 108698 108700 108703 108703 108707 108710 108710 108713 108715 108718 108718 108728 108731 108740 
291267 289859 288562 287336 286355 285532 285899 287813 286430 285319 284401 283416 283220 285175 287227 284801 281377 278106 277020 273690 266351 252941 231366 210613 194756 182485 178238 168859 150336 139692 132428 123236 118774 117980 117904 117923 117923 117923 117923 117929 117935 117946 117947 117921 117678 116767 114773 114479 114477 114477 114477 114477 114477 114483 114483 114483 114483 114483 114483 114483 114483 114483 114489 114495 114495 114495 114495 114495 114495 114495 114495 114495 114495 114495 114495 114495 114495 114495 114495 114495 114495 114495 114495 114495 114495 114495 114501 114501 114501 114501 114501 114501 114501 114501 114501 114501 114501 114501 114501 114501 114507 114507 114507 114507 114507 114507 114507 114507 114507 114507 114507 114507 114507 114507 114507 114507 114507 114507 114507 114507 114507 114507 114507 114507 114507 114507 114507 114507 114507 114513 114513 114513 114513 114513 114513 114513 114513 114513 114513 114513 114513 114513 114513 114513 114513 114513 114513 114514 114514 114514 114514 114515 114515 114515 114515 114515 114516 114516 114517 114517 114518 114519 114519 114519 114519 114520 114520 114520 114521 114521 114522 114524 114524 114524 114524 114524 114524 114524 114525 114526 114527 114527 114529 114529 114529 114529 114530 114532 114532 114532 114532 114532 114534 114535 114539 114544 114547 114547 114562 114576 114582 
291267 289839 288546 287542 286583 285715 286239 287027 285619 284508 284864 284398 283719 284292 285522 282695 280793 279782 278725 279130 279958 278025 266938 253879 250899 247039 240046 230914 216278 204789 196736 195078 194554 194634 194694 194724 194724 194730 194730 194729 194720 194709 194673 194656 194656 194656 194656 194656 194656 194656 194656 194662 194662 194668 194680 194680 194680 194680 194686 194698 194698 194698 194698 194704 194704 194704 194710 194710 194710 194710 194710 194710 194710 194716 194716 194716 194716 194722 194722 194722 194722 194722 194728 194740 194740 194740 194740 194740 194740 194740 194740 194746 194746 194746 194746 194746 194746 194752 194752 194752 194752 194752 194752 194752 194758 194758 194758 194758 194758 194758 194758 194758 194758 194758 194758 194758 194758 194758 194758 194758 194758 194758 194758 194758 194758 194764 194764 194764 194764 194764 194764 194764 194764 194764 194764 194764 194764 194764 194765 194765 194765 194765 194767 194767 194767 194767 194767 194767 194767 194767 194767 194767 194767 194767 194767 194767 194767 194767 194768 194769 194770 194771 194771 194771 194772 194773 194775 194775 194775 194775 194777 194778 194778 194778 194778 194778 194778 194778 194779 194779 194779 194779 194780 194780 194780 194781 194781 194782 194782 194782 194782 194787 194790 194791 194795 194797 194800 194800 194811 194820 194826 
291267 289857 288558 287494 286946 285659 286287 286679 285222 284568 283841 283794 283431 285196 286501 283901 279841 276167 274426 269631 261218 250153 227493 201183 179578 167657 153602 132735 119286 114990 113518 112087 112026 112091 112199 112223 112223 112235 112241 112259 112265 112277 112299 112299 112299 112305 112311 112323 112323 112323 112323 112323 112329 112329 112335 112335 112335 112335 112335 112335 112335 112335 112335 112335 112335 112335 112335 112335 112335 112335 112335 112335 112347 112347 112347 112347 112347 112347 112347 112347 112347 112347 112347 112347 112347 112347 112347 112353 112359 112359 112359 112359 112359 112359 112359 112359 112359 112359 112359 112359 112359 112359 112359 112359 112359 112359 112359 112359 112359 112359 112359 112359 112359 112359 112359 112359 112359 112359 112359 112359 112359 112359 112359 112359 112359 112359 112359 112359 112359 112359 112360 112360 112360 112360 112360 112361 112361 112361 112361 112361 112361 112361 112361 112361 112361 112361 112361 112361 112361 112362 112362 112362 112362 112362 112362 112362 112362 112363 112364 112370 112370 112372 112372 112374 112374 112374 112374 112374 112376 112376 112376 112376 112376 112376 112376 112377 112377 112377 112378 112379 112379 112379 112379 112379 112385 112385 112385 112388 112388 112389 112389 112395 112401 112405 112408 112410 112415 112415 112426 112434 112439 
291267 289866 288729 287592 286618 285476 286177 287059 285692 284760 284337 284223 284203 284994 286019 284145 281415 276848 276478 275732 273431 265816 255210 252103 251317 249716 243888 221663 182128 146150 131609 126754 126157 125199 125086 125091 124961 124837 124830 124835 124853 124877 124887 124887 124893 124893 124893 124893 124893 124899 124899 124899 124899 124899 124905 124911 124911 124911 124911 124911 124911 124911 124911 124911 124911 124911 124911 124911 124911 124911 124911 124911 124911 124911 124911 124911 124911 124911 124911 124911 124911 124911 124911 124923 124929 124929 124929 124929 124929 124935 124935 124935 124935 124935 124935 124935 124935 124941 124941 124941 124941 124941 124947 124947 124947 124947 124947 124947 124947 124947 124947 124947 124947 124947 124947 124947 124947 124947 124947 124953 124953 124953 124953 124953 124953 124953 124953 124953 124953 124953 124953 124953 124953 124953 124953 124953 124953 124953 124953 124953 124953 124953 124953 124953 124953 124953 124953 124953 124953 124954 124954 124954 124960 124961 124961 124961 124961 124962 124962 124962 124962 124962 124962 124962 124962 124963 124963 124963 124963 124963 124963 124963 124964 124964 124965 124966 124966 124967 124967 124968 124968 124968 124968 124968 124971 124971 124972 124974 124975 124975 124975 124976 124978 124982 124985 124988 124989 124989 124996 125000 125005 
291267 289881 288583 287298 286684 285628 285989 288103 286632 285743 284682 284140 284080 283655 284199 279006 263552 244684 237392 227428 217010 205584 187251 164752 143636 137177 133175 124505 121243 120431 119287 118766 118514 118357 117841 116671 116268 115703 115526 115525 115531 115531 115531 115531 115531 115537 115537 115537 115537 115537 115537 115537 115537 115537 115537 115537 115537 115537 115537 115537 115537 115537 115537 115537 115537 115543 115543 115549 115549 115549 115549 115549 115549 115555 115555 115555 115555 115555 115555 115555 115555 115555 115555 115561 115561 115561 115561 115561 115561 115561 115567 115567 115567 115567 115567 115567 115567 115567 115567 115567 115567 115567 115567 115573 115573 115573 115573 115573 115573 115573 115573 115573 115573 115573 115573 115573 115573 115573 115573 115573 115573 115573 115573 115573 115579 115579 115579 115579 115585 115585 115585 115585 115585 115585 115585 115585 115585 115585 115585 115585 115585 115585 115585 115585 115586 115586 115586 115586 115586 115586 115586 115587 115587 115587 115588 115588 115588 115588 115588 115588 115588 115588 115588 115588 115588 115588 115589 115595 115595 115595 115596 115596 115596 115596 115596 115596 115596 115596 115596 115597 115597 115599 115601 115601 115601 115602 115602 115602 115602 115603 115603 115605 115608 115610 115611 115617 115621 115621 115632 115644 115653 
291267 289844 288549 287524 286544 285501 286373 287439 286068 285132 284321 283565 283411 284370 285562 283341 279353 275080 270385 263110 260554 260603 252355 234037 204574 178595 167019 145073 117931 108798 107869 104888 99652 99684 99844 99888 99888 99900 99906 99906 99912 99924 99936 99936 99936 99936 99936 99942 99954 99966 99966 99966 99966 99966 99966 99966 99966 99966 99966 99966 99972 99972 99972 99972 99972 99972 99972 99972 99972 99978 99978 99978 99978 99978 99978 99978 99978 99978 99978 99978 99978 99978 99978 99978 99978 99978 99978 99978 99978 99978 99978 99978 99978 99978 99978 99978 99978 99978 99978 99978 99978 99984 99984 99984 99984 99984 99984 99984 99984 99984 99984 99984 99984 99984 99984 99984 99984 99984 99990 99990 99990 99990 99990 99990 99990 99990 99990 99990 99990 99990 99990 99990 99990 99990 99990 99990 99990 99990 99990 99991 99991 99991 99991 99991 99991 99991 99991 99991 99991 99991 99991 99991 99991 99991 99991 99991 99991 99992 99992 99992 99993 99993 99993 99993 99993 99993 99993 99993 99994 99994 99996 99996 99996 99996 99996 99997 99997 99997 99997 99998 99998 99998 99998 99998 99998 99998 99999 99999 99999 100000 100000 100002 100004 100009 100010 100018 100023 100023 100036 100040 100049 
291267 289864 288496 287351 286423 286208 286953 288225 286864 285620 284912 284053 283752 284832 286061 282789 277623 272289 268684 266085 257502 238712 220326 211600 206270 197834 192961 184964 171862 156554 142095 137671 137065 136888 136956 137027 136980 136986 136986 136985 137008 136988 136893 136712 136687 136687 136699 136699 136699 136699 136699 136699 136699 136699 136699 136699 136705 136705 136705 136711 136723 136729 136729 136729 136729 136729 136729 136729 136729 136729 136735 136735 136735 136735 136735 136741 136741 136741 136741 136741 136741 136741 136741 136741 136741 136741 136741 136741 136741 136741 136741 136741 136741 136741 136741 136741 136741 136747 136747 136747 136747 136747 136747 136747 136753 136753 136753 136753 136759 136759 136759 136759 136759 136759 136759 136759 136759 136759 136759 136759 136759 136759 136759 136759 136759 136759 136759 136759 136759 136759 136759 136759 136759 136759 136759 136759 136759 136759 136759 136761 136762 136762 136763 136763 136763 136764 136764 136764 136764 136764 136764 136764 136764 136764 136764 136764 136768 136768 136768 136768 136768 136768 136768 136769 136769 136770 136770 136770 136770 136770 136771 136771 136771 136771 136771 136771 136771 136772 136772 136773 136774 136774 136774 136774 136775 136775 136775 136775 136776 136776 136776 136777 136777 136782 136783 136788 136790 136790 136799 136807 136817 
291267 289923 288595 287446 286144 285247 285685 287869 286455 285654 284771 284357 284296 286479 287215 285745 284705 283924 283340 282723 282993 282860 276000 268586 260123 251789 248209 239434 222597 196691 168121 157202 154592 149216 135206 122873 110091 99527 98040 96900 95301 93896 91710 91219 91209 91189 91125 91114 91079 91089 91089 91095 91101 91101 91101 91107 91107 91107 91113 91113 91113 91113 91113 91113 91113 91113 91113 91113 91125 91125 91125 91125 91125 91125 91125 91125 91125 91131 91131 91131 91143 91143 91143 91143 91143 91143 91143 91143 91143 91143 91149 91149 91149 91149 91149 91149 91149 91149 91149 91149 91149 91149 91149 91149 91149 91149 91149 91149 91149 91149 91149 91149 91149 91149 91149 91149 91149 91149 91149 91155 91155 91155 91155 91155 91155 91155 91155 91155 91155 91155 91156 91156 91156 91156 91156 91157 91157 91157 91157 91157 91158 91158 91158 91158 91160 91160 91160 91161 91161 91161 91161 91162 91162 91162 91162 91162 91162 91162 91162 91162 91162 91163 91163 91163 91163 91163 91163 91164 91164 91164 91164 91164 91164 91164 91164 91165 91165 91166 91166 91167 91168 91168 91168 91168 91168 91169 91170 91170 91170 91171 91171 91174 91176 91180 91182 91186 91189 91189 91198 91206 91213 
291267 289866 288495 287504 286143 285237 286329 287705 286280 285355 284687 284274 284389 285463 286812 284655 282315 281211 280444 279069 277487 272555 254759 229566 210423 194162 184778 167393 148382 132230 121527 117674 117557 117599 117625 117671 117671 117693 117693 117693 117699 117711 117717 117717 117717 117723 117729 117729 117729 117741 117741 117741 117747 117747 117747 117747 117747 117747 117747 117747 117747 117747 117747 117747 117747 117747 117747 117747 117747 117747 117747 117747 117747 117753 117753 117753 117759 117759 117759 117759 117759 117759 117771 117771 117771 117771 117771 117771 117771 117771 117771 117771 117771 117771 117771 117771 117771 117771 117771 117771 117771 117771 117771 117771 117771 117771 117771 117771 117771 117771 117771 117771 117771 117771 117771 117771 117771 117771 117771 117771 117771 117771 117771 117771 117771 117777 117777 117777 117777 117777 117777 117777 117777 117777 117777 117777 117777 117777 117777 117777 117783 117783 117783 117783 117783 117783 117783 117783 117783 117784 117784 117784 117784 117785 117785 117785 117786 117786 117786 117787 117787 117787 117787 117787 117787 117788 117788 117789 117791 117791 117791 117791 117791 117792 117792 117792 117792 117792 117792 117792 117792 117793 117794 117794 117795 117796 117796 117796 117797 117797 117797 117799 117801 117801 117804 117808 117810 117810 117821 117831 117841 
291267 289928 288623 287543 286310 285650 286523 287375 285925 284778 284264 284088 283115 284722 285068 280060 272500 263678 256676 251777 245793 240842 228767 213405 191966 178905 159870 127182 97892 85619 77693 71202 70030 69793 69637 69556 69221 68993 68842 68781 68781 68787 68797 68797 68797 68797 68803 68803 68803 68803 68803 68809 68809 68809 68809 68809 68809 68809 68809 68809 68815 68815 68815 68815 68815 68821 68821 68821 68821 68821 68827 68827 68827 68827 68827 68827 68833 68833 68833 68833 68833 68833 68833 68833 68833 68833 68833 68833 68833 68833 68833 68833 68833 68833 68833 68833 68833 68833 68839 68839 68839 68839 68839 68839 68839 68839 68839 68839 68839 68839 68839 68839 68839 68839 68839 68839 68839 68839 68839 68839 68839 68839 68839 68839 68839 68839 68839 68839 68839 68839 68839 68839 68840 68840 68840 68846 68846 68846 68846 68846 68846 68846 68846 68846 68846 68846 68847 68847 68847 68847 68847 68847 68847 68847 68848 68848 68849 68849 68850 68850 68850 68850 68850 68850 68850 68857 68858 68858 68859 68859 68861 68861 68861 68862 68862 68863 68863 68863 68864 68864 68864 68864 68864 68864 68864 68865 68865 68865 68866 68867 68867 68869 68871 68873 68875 68877 68881 68881 68887 68890 68903 
291267 289861 288658 287320 286738 285591 286511 286995 285537 285219 284417 283636 283526 284423 285730 284059 282769 281819 280746 276851 272969 268889 258906 244040 225100 218242 211127 192813 172300 153544 135658 121109 113182 109191 106024 105815 105579 105086 104128 104037 104065 104075 104081 104081 104081 104081 104081 104081 104087 104087 104087 104087 104087 104087 104087 104087 104093 104093 104093 104099 104099 104099 104099 104105 104105 104105 104105 104105 104105 104105 104105 104105 104111 104111 104111 104117 104117 104117 104117 104117 104117 104117 104117 104117 104117 104117 104117 104117 104117 104117 104123 104123 104123 104123 104123 104123 104123 104123 104123 104123 104123 104123 104123 104123 104123 104123 104123 104123 104123 104123 104123 104129 104129 104129 104129 104129 104129 104129 104129 104129 104129 104129 104129 104129 104129 104129 104129 104129 104129 104129 104129 104129 104129 104129 104129 104129 104129 104136 104142 104143 104143 104143 104143 104143 104143 104143 104143 104143 104143 104143 104143 104144 104144 104145 104145 104145 104145 104146 104147 104148 104148 104149 104149 104149 104149 104149 104149 104155 104155 104155 104155 104155 104155 104155 104156 104156 104156 104156 104157 104157 104157 104159 104161 104161 104161 104162 104162 104164 104166 104167 104167 104170 104171 104171 104176 104178 104186 104186 104199 104213 104220 
291267 289810 288411 287598 286612 285788 286453 287351 285912 285237 284296 284860 284083 285773 286993 285280 283212 280625 278601 275954 274274 271636 262890 248266 224777 206539 193411 165641 134368 106654 90633 78176 71467 69981 69027 67127 66621 66493 66178 65904 65911 65923 65922 65915 65899 65840 65830 65822 65800 65685 65590 65588 65594 65594 65600 65606 65612 65612 65618 65618 65618 65624 65630 65630 65630 65630 65630 65630 65630 65630 65630 65630 65630 65630 65630 65630 65630 65630 65630 65630 65630 65630 65630 65630 65630 65630 65630 65630 65636 65636 65636 65642 65642 65642 65642 65642 65642 65642 65642 65642 65648 65648 65648 65648 65648 65648 65648 65648 65648 65648 65648 65648 65648 65648 65648 65648 65648 65648 65654 65654 65654 65654 65654 65654 65654 65654 65654 65654 65654 65654 65654 65654 65654 65655 65655 65655 65655 65655 65655 65655 65655 65655 65655 65655 65655 65655 65655 65655 65655 65655 65656 65656 65656 65656 65656 65656 65658 65658 65658 65658 65658 65659 65659 65661 65661 65662 65662 65668 65668 65668 65671 65671 65671 65671 65671 65671 65671 65672 65672 65672 65672 65672 65672 65672 65674 65674 65675 65675 65677 65678 65678 65680 65682 65685 65688 65691 65696 65696 65703 65705 65712 
291267 289853 288499 287174 286184 285947 286671 287581 286240 285593 284613 283771 282817 283962 285010 282939 280949 279635 278562 275541 272421 263164 247142 232672 224699 218423 213131 197886 175775 161380 147884 141762 133932 128960 123273 119004 118063 117361 116836 116607 116561 116239 115793 115739 115739 115745 115745 115745 115745 115745 115745 115745 115745 115751 115751 115751 115757 115757 115757 115757 115757 115763 115775 115775 115775 115775 115775 115775 115775 115781 115781 115781 115781 115781 115781 115781 115781 115781 115781 115787 115787 115787 115787 115787 115787 115787 115787 115787 115787 115787 115787 115793 115793 115793 115793 115793 115793 115793 115793 115793 115793 115793 115793 115793 115793 115793 115793 115793 115793 115793 115793 115793 115793 115793 115793 115793 115793 115799 115799 115799 115799 115799 115799 115799 115799 115799 115799 115799 115799 115799 115799 115799 115799 115799 115799 115799 115799 115799 115799 115799 115799 115799 115799 115799 115805 115805 115805 115805 115805 115806 115808 115808 115809 115811 115811 115811 115812 115813 115813 115813 115813 115813 115813 115813 115813 115814 115814 115814 115814 115814 115815 115816 115816 115816 115816 115816 115816 115816 115817 115817 115818 115818 115819 115819 115820 115820 115820 115820 115822 115822 115822 115824 115826 115828 115832 115836 115839 115839 115852 115860 115868 
291267 289813 288562 287297 286347 285513 286407 287185 285747 285045 283929 283766 284398 285475 286036 282553 276270 271849 269257 261647 255120 245988 225756 206290 189675 179719 176745 171994 156231 137515 125681 117854 115018 114833 114767 114698 114583 114185 113487 113437 113443 113449 113455 113455 113455 113455 113455 113461 113461 113461 113461 113467 113467 113467 113467 113467 113467 113467 113467 113467 113467 113467 113467 113473 113473 113473 113473 113473 113473 113479 113479 113479 113485 113485 113485 113491 113491 113497 113497 113497 113497 113497 113497 113497 113497 113497 113503 113503 113503 113503 113503 113509 113509 113509 113509 113509 113509 113509 113509 113509 113509 113509 113509 113509 113509 113509 113509 113509 113509 113509 113509 113509 113509 113509 113509 113509 113509 113509 113509 113509 113509 113509 113509 113509 113509 113515 113515 113515 113515 113515 113521 113521 113521 113521 113521 113521 113522 113523 113523 113523 113523 113523 113523 113523 113523 113523 113523 113523 113523 113523 113523 113529 113529 113530 113530 113530 113530 113530 113530 113530 113531 113531 113531 113531 113534 113534 113534 113534 113534 113534 113536 113536 113536 113536 113537 113537 113537 113539 113539 113539 113540 113540 113540 113540 113541 113541 113541 113542 113545 113546 113546 113549 113552 113555 113559 113562 113567 113567 113575 113587 113593 
291267 289839 288520 287468 287100 286230 286715 286811 285325 284267 283518 283107 283377 284984 286450 283939 279846 274222 273167 270075 268577 267689 262509 255028 245263 238503 230709 212138 179529 143045 131527 120011 114241 112992 112852 112895 112705 112319 111163 110332 110314 110320 110347 110341 110318 110126 109591 109146 109135 109135 109135 109135 109135 109135 109135 109135 109135 109135 109135 109135 109135 109135 109141 109141 109141 109141 109141 109141 109141 109141 109141 109141 109147 109147 109147 109153 109153 109153 109153 109153 109153 109153 109165 109165 109165 109165 109165 109165 109165 109165 109165 109165 109165 109165 109165 109165 109165 109165 109165 109165 109165 109165 109165 109165 109165 109165 109165 109165 109165 109165 109171 109171 109171 109171 109171 109171 109171 109171 109171 109171 109171 109171 109171 109171 109171 109171 109171 109171 109171 109172 109178 109178 109184 109184 109184 109184 109184 109184 109185 109185 109186 109186 109186 109186 109186 109186 109186 109186 109186 109186 109186 109186 109187 109187 109187 109187 109187 109187 109187 109187 109187 109188 109188 109189 109192 109193 109193 109193 109193 109193 109193 109194 109194 109194 109194 109194 109194 109194 109195 109195 109195 109195 109196 109196 109196 109196 109196 109197 109198 109198 109198 109200 109202 109202 109207 109208 109214 109214 109226 109233 109240 
291267 289794 288501 287472 286436 285706 286071 287223 285782 285091 284445 283789 283748 284429 285618 283324 280221 277535 275719 273754 273325 274082 267365 255510 246986 242520 237549 222993 197131 163157 139632 126348 115124 107517 100110 96992 95810 95038 94654 94600 94615 94576 94454 94374 94373 94373 94379 94379 94379 94391 94391 94391 94391 94391 94391 94391 94403 94403 94403 94403 94403 94403 94409 94421 94421 94421 94421 94421 94421 94421 94421 94421 94421 94421 94421 94421 94421 94421 94421 94421 94421 94421 94421 94421 94427 94427 94427 94427 94427 94427 94427 94427 94427 94427 94427 94427 94427 94427 94427 94427 94427 94427 94427 94427 94427 94433 94433 94433 94433 94433 94433 94433 94439 94439 94439 94439 94439 94439 94439 94439 94439 94439 94439 94439 94439 94439 94439 94439 94439 94439 94439 94439 94439 94439 94439 94439 94439 94439 94439 94445 94446 94446 94447 94447 94447 94448 94448 94448 94448 94448 94448 94449 94449 94449 94450 94450 94450 94450 94450 94450 94451 94451 94451 94452 94453 94454 94454 94455 94455 94455 94455 94455 94455 94455 94455 94455 94455 94455 94456 94456 94456 94456 94456 94456 94457 94457 94457 94459 94459 94462 94462 94465 94472 94474 94476 94480 94483 94483 94493 94508 94517 
291267 289807 288434 287632 286470 285833 286271 287177 285745 284927 284170 283760 282993 284992 284534 278241 266286 260718 255873 245241 230574 204736 186661 167232 154166 151102 145280 131840 116877 109735 109436 109114 108884 108533 107599 106159 105264 104439 104087 104051 104044 104044 104044 104044 104044 104044 104044 104044 104044 104044 104044 104044 104056 104068 104074 104074 104074 104074 104074 104074 104074 104074 104074 104074 104074 104074 104074 104074 104080 104080 104080 104080 104080 104080 104086 104086 104086 104086 104086 104086 104086 104086 104086 104086 104092 104092 104092 104092 104092 104092 104098 104098 104098 104098 104104 104104 104104 104104 104104 104104 104104 104110 104110 104110 104110 104110 104110 104110 104110 104110 104110 104110 104110 104110 104110 104110 104110 104110 104110 104110 104110 104110 104110 104110 104110 104110 104110 104110 104110 104110 104110 104110 104116 104116 104116 104116 104116 104116 104116 104116 104116 104116 104116 104117 104117 104117 104117 104118 104118 104118 104118 104118 104118 104118 104118 104118 104119 104119 104119 104119 104119 104119 104119 104120 104120 104120 104120 104120 104120 104120 104121 104121 104121 104122 104123 104124 104124 104124 104124 104124 104124 104125 104125 104125 104126 104126 104127 104127 104127 104127 104127 104130 104132 104132 104133 104137 104140 104140 104153 104161 104168 
291267 289724 288417 287473 286800 286003 286911 287307 285946 284873 283715 283260 283535 284827 286533 284673 282285 280466 280748 280439 281899 283789 282443 281774 280765 279731 277391 269793 254047 241920 234904 232812 231799 229101 225527 215839 195610 171101 156872 149398 145476 137425 125900 115623 105519 101406 101192 101023 100590 99594 98709 98564 98533 98520 98454 98436 98419 98419 98419 98419 98419 98425 98425 98425 98425 98425 98425 98431 98431 98431 98437 98437 98437 98437 98437 98437 98437 98437 98437 98437 98437 98443 98443 98443 98449 98449 98449 98449 98449 98449 98449 98449 98449 98449 98455 98455 98455 98467 98467 98467 98467 98467 98467 98467 98467 98473 98473 98473 98473 98473 98473 98473 98473 98473 98473 98473 98473 98473 98473 98473 98473 98473 98473 98473 98473 98473 98473 98473 98473 98473 98473 98479 98479 98479 98479 98480 98481 98481 98482 98483 98483 98483 98483 98483 98483 98483 98483 98483 98483 98483 98483 98483 98483 98483 98483 98483 98483 98483 98483 98483 98483 98483 98483 98483 98483 98483 98483 98483 98483 98483 98483 98483 98483 98483 98484 98486 98486 98493 98495 98495 98495 98496 98497 98497 98497 98500 98501 98501 98503 98504 98504 98509 98509 98512 98514 98517 98523 98523 98533 98539 98546 
291267 289875 288447 287353 286472 285513 286347 287043 285579 284621 284290 283564 283514 285038 285756 283310 281027 278816 274081 269843 266605 259116 236074 216113 197590 190329 183999 175053 162755 143381 132839 127982 126248 124892 124231 124292 124292 124292 124304 124310 124316 124328 124334 124334 124334 124334 124334 124334 124334 124334 124334 124334 124334 124334 124334 124334 124334 124334 124334 124334 124334 124334 124334 124334 124334 124334 124334 124334 124334 124334 124340 124340 124340 124340 124346 124346 124346 124352 124352 124352 124352 124352 124352 124352 124352 124352 124352 124352 124352 124352 124352 124352 124352 124352 124352 124352 124352 124352 124352 124352 124352 124352 124352 124352 124352 124352 124352 124352 124352 124352 124352 124352 124352 124352 124352 124352 124352 124352 124352 124352 124352 124352 124352 124352 124352 124352 124352 124352 124352 124352 124352 124352 124352 124352 124352 124352 124352 124352 124352 124352 124354 124354 124354 124354 124355 124355 124355 124356 124356 124356 124356 124357 124357 124357 124360 124360 124360 124360 124360 124360 124360 124360 124360 124361 124361 124361 124361 124361 124361 124361 124361 124361 124361 124362 124363 124370 124370 124370 124370 124371 124373 124373 124373 124373 124375 124377 124377 124377 124377 124378 124378 124381 124383 124386 124389 124389 124391 124391 124395 124402 124407 
291267 289853 288513 287301 286133 285377 285919 287955 286617 285767 284716 283744 283580 284936 285871 283871 282320 279321 276686 275359 275586 277078 272220 257864 238762 233747 223576 200859 173978 144220 122469 116636 113736 109595 104234 101010 97280 93825 90032 87978 87927 87867 87752 87669 87632 87630 87630 87630 87630 87636 87636 87636 87636 87636 87642 87642 87648 87648 87648 87654 87654 87654 87654 87654 87654 87654 87654 87654 87654 87654 87654 87654 87654 87654 87654 87654 87660 87666 87666 87666 87672 87672 87672 87672 87672 87672 87672 87672 87672 87672 87672 87672 87672 87672 87672 87672 87672 87672 87672 87672 87672 87672 87672 87672 87672 87672 87672 87672 87672 87672 87672 87672 87672 87672 87672 87672 87678 87678 87678 87678 87678 87678 87678 87678 87678 87678 87678 87678 87678 87678 87678 87678 87684 87684 87684 87684 87684 87684 87685 87685 87685 87685 87685 87686 87686 87686 87686 87686 87686 87686 87686 87686 87686 87686 87686 87686 87686 87686 87687 87688 87689 87689 87689 87689 87695 87695 87695 87695 87695 87695 87696 87696 87696 87696 87696 87696 87696 87699 87699 87699 87700 87701 87702 87702 87704 87704 87704 87704 87704 87705 87705 87706 87707 87709 87710 87712 87715 87715 87725 87730 87738 
291267 289748 288500 287446 286297 285492 286505 287313 285911 285310 284999 284345 283792 284331 283656 279618 276822 272747 269063 264870 252507 232111 202547 166869 143371 137472 129661 107396 89066 79723 78154 77422 76800 76315 76332 76420 76420 76426 76426 76426 76426 76432 76444 76444 76444 76444 76444 76450 76450 76450 76450 76450 76450 76450 76450 76462 76462 76462 76462 76462 76462 76462 76468 76468 76468 76468 76468 76468 76468 76468 76468 76468 76468 76468 76468 76468 76468 76468 76468 76468 76468 76474 76474 76480 76480 76480 76480 76480 76480 76480 76480 76486 76486 76486 76486 76486 76486 76486 76486 76486 76486 76486 76486 76486 76486 76486 76486 76486 76486 76486 76486 76486 76486 76486 76486 76486 76486 76486 76486 76486 76486 76486 76486 76486 76486 76486 76486 76486 76486 76486 76486 76486 76486 76486 76486 76486 76486 76486 76486 76486 76486 76486 76486 76486 76492 76492 76492 76493 76493 76499 76499 76500 76502 76502 76502 76502 76503 76503 76503 76505 76505 76505 76505 76506 76507 76508 76509 76511 76511 76511 76511 76511 76511 76512 76512 76513 76513 76515 76515 76515 76515 76515 76516 76516 76517 76517 76517 76518 76518 76519 76519 76521 76523 76526 76526 76530 76541 76541 76547 76551 76557 
291267 289926 288601 287482 286790 285766 286617 287577 286117 285216 284777 284485 284028 283720 282335 274173 258444 244511 237676 230927 222046 215726 205330 193395 183506 172630 170414 162880 141122 131349 126545 121099 120665 120675 120681 120707 120707 120707 120707 120707 120707 120707 120707 120707 120713 120713 120713 120713 120719 120719 120719 120725 120731 120731 120737 120743 120749 120749 120749 120749 120749 120749 120749 120755 120755 120755 120755 120755 120755 120755 120755 120755 120755 120761 120761 120761 120761 120761 120761 120761 120761 120761 120761 120761 120761 120761 120761 120761 120761 120761 120761 120761 120761 120761 120761 120761 120761 120761 120761 120761 120761 120761 120761 120761 120761 120761 120761 120761 120761 120761 120761 120761 120761 120761 120761 120761 120761 120761 120761 120761 120761 120761 120761 120761 120761 120761 120761 120761 120761 120767 120767 120767 120767 120767 120767 120767 120767 120767 120767 120767 120767 120767 120767 120767 120767 120767 120767 120767 120767 120767 120767 120767 120767 120767 120767 120767 120767 120767 120767 120767 120767 120767 120767 120770 120770 120771 120772 120773 120773 120773 120774 120776 120777 120780 120780 120780 120780 120781 120781 120781 120782 120782 120782 120782 120783 120783 120784 120784 120786 120788 120788 120789 120790 120793 120796 120799 120802 120802 120813 120817 120818 
291267 289868 288619 287513 286186 285552 285743 286833 285395 284254 283445 283291 282481 283502 284097 277919 266623 256674 252475 250647 248719 235351 204854 165845 133563 121380 112033 99103 91108 81961 76066 73979 72098 71622 70999 69883 69742 69748 69748 69754 69760 69760 69766 69766 69766 69766 69766 69766 69766 69766 69766 69766 69766 69766 69766 69766 69766 69766 69766 69766 69772 69772 69772 69778 69778 69784 69784 69784 69784 69784 69784 69784 69784 69784 69784 69784 69784 69784 69784 69784 69784 69790 69790 69790 69790 69790 69790 69790 69790 69790 69790 69790 69790 69790 69790 69790 69790 69790 69790 69790 69790 69790 69790 69790 69796 69796 69796 69796 69796 69802 69802 69802 69802 69802 69802 69802 69802 69802 69802 69802 69802 69802 69802 69802 69802 69802 69802 69802 69802 69802 69802 69802 69802 69802 69802 69802 69802 69802 69802 69802 69802 69802 69802 69802 69802 69803 69803 69804 69804 69804 69804 69804 69804 69804 69804 69804 69804 69804 69804 69804 69804 69805 69805 69806 69806 69806 69806 69809 69809 69809 69811 69811 69812 69812 69812 69812 69812 69814 69815 69817 69817 69817 69817 69817 69817 69817 69824 69824 69827 69827 69827 69832 69833 69834 69838 69839 69843 69843 69848 69861 69874 
291267 289788 288366 287346 286402 285399 286405 287713 286313 285546 285073 284196 283479 284641 285990 284187 282816 282171 282078 282080 281076 274453 258562 228586 191906 175517 167324 145384 122314 111437 101984 92756 90091 90146 90198 89920 89481 89329 89058 88860 88758 88766 88772 88772 88772 88778 88778 88778 88784 88790 88790 88796 88796 88802 88802 88808 88808 88808 88808 88808 88814 88820 88820 88826 88826 88826 88826 88826 88826 88826 88826 88826 88826 88826 88826 88826 88826 88826 88826 88826 88826 88826 88826 88826 88826 88826 88826 88826 88826 88826 88826 88826 88826 88826 88826 88826 88826 88826 88826 88826 88826 88826 88826 88826 88826 88826 88826 88826 88826 88826 88826 88826 88826 88826 88826 88826 88826 88826 88826 88826 88826 88826 88826 88826 88826 88826 88826 88826 88826 88826 88826 88832 88832 88832 88832 88832 88832 88832 88832 88832 88832 88832 88832 88832 88832 88832 88832 88832 88832 88832 88832 88832 88832 88832 88838 88838 88839 88840 88840 88840 88840 88840 88840 88840 88841 88841 88841 88841 88841 88841 88842 88842 88842 88842 88842 88842 88842 88842 88842 88842 88842 88843 88843 88843 88843 88843 88843 88843 88845 88846 88846 88848 88849 88849 88853 88859 88868 88868 88877 88880 88888 
291267 289870 288460 287285 286174 285490 286637 287589 286170 285292 284408 283655 283345 284958 286565 285029 283745 281490 276968 271582 267684 265671 257519 246434 224931 205670 194779 175005 152649 131155 121299 120252 119160 115738 113256 110749 108153 107876 107873 107885 107890 107902 107902 107902 107902 107902 107902 107902 107902 107902 107902 107902 107902 107902 107908 107908 107908 107908 107908 107908 107908 107914 107914 107914 107914 107914 107914 107914 107920 107920 107920 107920 107920 107920 107920 107920 107920 107920 107920 107920 107920 107920 107920 107920 107920 107920 107920 107920 107920 107920 107920 107920 107920 107920 107920 107920 107920 107920 107920 107920 107920 107920 107920 107920 107920 107920 107920 107920 107920 107920 107920 107920 107920 107920 107920 107920 107920 107920 107920 107920 107920 107920 107920 107920 107920 107920 107920 107920 107920 107920 107926 107926 107926 107926 107926 107926 107926 107926 107932 107932 107933 107933 107934 107940 107940 107940 107940 107940 107940 107940 107940 107940 107941 107941 107941 107941 107941 107942 107943 107944 107944 107944 107944 107944 107944 107944 107944 107944 107944 107944 107944 107944 107944 107944 107945 107945 107945 107947 107947 107948 107948 107948 107948 107948 107949 107949 107949 107949 107949 107949 107949 107953 107955 107959 107964 107965 107969 107969 107978 107985 107998 
291267 289811 288512 287335 286517 285589 286955 287671 286165 285133 284088 283635 283384 285161 286649 284125 281116 279810 278793 277625 277899 277604 270104 263424 257847 255925 250471 234335 210333 191210 169260 154641 150281 149463 148230 147677 146678 145239 145081 145085 145072 144893 144449 144127 144123 144123 144123 144123 144123 144129 144129 144129 144129 144129 144135 144135 144135 144135 144141 144141 144141 144141 144141 144141 144141 144141 144141 144141 144141 144141 144141 144141 144141 144141 144147 144147 144147 144147 144147 144153 144153 144153 144153 144153 144153 144153 144153 144153 144153 144153 144153 144153 144153 144153 144153 144153 144153 144153 144153 144153 144153 144153 144153 144153 144153 144159 144159 144165 144165 144165 144165 144171 144171 144171 144171 144171 144171 144171 144171 144171 144171 144171 144171 144171 144171 144171 144171 144171 144171 144171 144177 144177 144177 144177 144177 144178 144178 144178 144178 144178 144178 144178 144178 144178 144179 144179 144179 144179 144179 144179 144179 144185 144189 144189 144190 144190 144190 144190 144190 144190 144191 144191 144191 144192 144192 144192 144194 144195 144196 144196 144196 144196 144196 144197 144197 144198 144198 144199 144200 144200 144200 144200 144200 144200 144202 144202 144202 144204 144206 144207 144207 144207 144208 144209 144212 144214 144218 144218 144237 144241 144245 
291267 289820 288521 287425 286250 285382 286875 287787 286435 285272 285127 284451 284217 285493 285997 283384 281002 278392 275774 273550 274089 273743 268030 255878 240952 230488 220390 201910 172994 146494 125757 116407 107817 103668 103314 102983 102550 101605 100702 100129 99868 99105 96574 95203 95085 95084 95084 95090 95096 95096 95096 95096 95096 95096 95096 95096 95096 95096 95096 95102 95108 95108 95108 95114 95114 95120 95120 95120 95120 95120 95120 95120 95120 95120 95120 95120 95120 95126 95126 95126 95126 95126 95132 95132 95132 95132 95132 95132 95132 95132 95138 95138 95138 95138 95138 95138 95138 95138 95138 95138 95138 95138 95138 95138 95138 95138 95138 95138 95138 95138 95138 95138 95138 95138 95138 95138 95138 95138 95138 95138 95138 95138 95138 95138 95138 95138 95138 95138 95138 95138 95138 95138 95138 95138 95138 95138 95139 95139 95139 95139 95139 95139 95139 95139 95139 95139 95139 95139 95139 95139 95139 95139 95139 95139 95139 95139 95139 95139 95140 95140 95140 95141 95141 95142 95142 95142 95142 95142 95142 95142 95146 95146 95146 95147 95147 95148 95148 95148 95149 95150 95150 95150 95150 95150 95150 95150 95150 95150 95151 95153 95153 95154 95156 95158 95161 95167 95173 95173 95184 95191 95199 
291267 289945 288576 287448 286637 285574 286565 287379 285968 284804 284012 283207 282993 283207 283755 274814 253075 240003 238222 236928 230375 213241 188011 153319 122746 117690 117344 116283 112944 109874 107078 103750 102279 102259 102286 102296 102296 102296 102296 102296 102296 102296 102296 102296 102296 102296 102296 102296 102296 102296 102296 102296 102296 102296 102296 102296 102302 102302 102302 102302 102302 102302 102302 102308 102308 102308 102308 102308 102314 102320 102320 102320 102320 102320 102320 102320 102326 102326 102326 102326 102326 102326 102326 102326 102326 102326 102326 102332 102332 102332 102332 102332 102332 102332 102338 102344 102344 102344 102344 102344 102344 102344 102344 102344 102344 102344 102344 102344 102344 102344 102344 102344 102344 102344 102344 102344 102344 102344 102350 102350 102350 102350 102350 102350 102350 102350 102350 102350 102350 102350 102350 102350 102350 102350 102350 102351 102351 102351 102351 102351 102351 102351 102351 102351 102351 102351 102351 102351 102351 102351 102352 102353 102353 102353 102353 102353 102354 102355 102356 102356 102356 102356 102356 102356 102356 102356 102356 102357 102358 102358 102358 102358 102359 102361 102362 102363 102363 102363 102363 102363 102363 102363 102363 102363 102363 102363 102363 102363 102363 102363 102363 102363 102367 102369 102371 102372 102374 102374 102383 102393 102400 
291267 289890 288534 287229 286243 285925 286993 287475 286015 285501 284381 283677 282762 284426 286248 284782 284568 284082 283490 282317 283448 282047 276201 271698 270685 268903 262209 241397 209913 165518 130165 116365 112113 111176 109847 107451 105077 104775 104587 104525 104344 104178 103988 103835 103834 103834 103834 103834 103846 103858 103858 103858 103864 103864 103864 103870 103876 103876 103876 103882 103888 103888 103894 103900 103900 103900 103900 103900 103900 103900 103900 103900 103900 103900 103900 103906 103906 103906 103906 103906 103912 103912 103912 103912 103912 103912 103912 103912 103912 103912 103912 103918 103918 103918 103918 103918 103918 103918 103918 103918 103918 103918 103918 103918 103918 103918 103918 103918 103918 103918 103918 103918 103918 103918 103918 103918 103918 103924 103924 103924 103924 103924 103924 103924 103924 103924 103924 103924 103924 103924 103924 103924 103924 103924 103924 103924 103924 103925 103925 103925 103925 103925 103925 103925 103925 103926 103926 103927 103927 103928 103928 103928 103929 103929 103929 103929 103929 103930 103930 103936 103937 103938 103938 103940 103940 103941 103941 103943 103943 103943 103943 103943 103943 103943 103943 103943 103943 103944 103944 103944 103945 103946 103946 103946 103949 103949 103950 103952 103953 103954 103954 103958 103961 103964 103964 103967 103978 103978 103979 103995 104003 
291267 289766 288460 287127 286112 285571 286149 287341 285979 284837 283957 283356 283722 284493 286873 285395 284664 283629 283402 282543 282085 282732 280179 277758 273069 270523 269881 262883 244386 217411 189637 183262 180518 177402 170310 160244 151782 147117 142198 136732 134138 132917 132234 131427 131377 131377 131389 131395 131401 131423 131423 131423 131423 131429 131429 131435 131447 131447 131447 131447 131453 131453 131453 131453 131453 131453 131453 131453 131459 131465 131465 131465 131471 131471 131471 131471 131471 131471 131471 131471 131471 131471 131471 131471 131471 131471 131471 131471 131477 131483 131489 131489 131489 131489 131489 131489 131495 131495 131495 131495 131501 131501 131501 131501 131501 131501 131501 131501 131501 131501 131501 131501 131501 131501 131501 131501 131501 131501 131501 131501 131501 131501 131501 131501 131501 131501 131501 131501 131501 131501 131501 131501 131501 131501 131501 131501 131501 131502 131502 131502 131502 131502 131502 131502 131502 131502 131502 131502 131502 131502 131508 131508 131508 131508 131508 131508 131509 131509 131510 131510 131511 131511 131511 131511 131511 131511 131511 131511 131511 131511 131512 131512 131512 131513 131513 131513 131513 131513 131516 131516 131516 131516 131516 131516 131517 131518 131519 131519 131520 131525 131525 131526 131528 131529 131532 131534 131541 131541 131549 131556 131565 
291267 289852 288514 287337 286789 285651 286995 287623 286197 285169 284468 284133 283812 285391 285955 282416 276738 272059 270177 270080 270924 266768 258312 241542 210875 189910 182406 166089 158940 157863 154261 148049 146560 146109 146103 146112 146112 146118 146118 146124 146124 146124 146124 146124 146130 146130 146136 146148 146148 146148 146148 146148 146148 146148 146148 146148 146148 146148 146154 146160 146160 146160 146160 146166 146166 146166 146166 146166 146166 146166 146166 146166 146166 146166 146166 146166 146166 146166 146166 146166 146166 146166 146166 146166 146172 146172 146172 146172 146172 146172 146172 146172 146172 146172 146172 146172 146172 146172 146172 146172 146172 146172 146172 146172 146172 146172 146172 146172 146172 146172 146172 146172 146172 146172 146172 146172 146172 146172 146172 146172 146172 146172 146172 146172 146172 146172 146172 146172 146172 146172 146172 146172 146172 146172 146172 146173 146173 146173 146173 146173 146173 146173 146173 146173 146174 146174 146174 146174 146174 146174 146174 146174 146174 146174 146174 146174 146174 146174 146174 146174 146174 146174 146174 146175 146175 146175 146175 146176 146176 146176 146176 146177 146177 146177 146178 146180 146180 146180 146180 146180 146181 146181 146181 146181 146181 146182 146183 146184 146187 146187 146187 146192 146195 146196 146198 146202 146207 146207 146223 146228 146239 
291267 289850 288482 287354 286395 285256 286809 287377 285905 284881 284285 283661 283601 284706 287056 285245 283501 281000 278960 278585 277525 272193 265597 263036 262178 261678 260724 257993 253692 241901 217808 192636 189654 183873 168601 154696 144691 132693 125113 120085 117057 111701 104279 99309 97600 96944 95936 95663 95474 95355 95296 95246 95252 95252 95258 95270 95270 95270 95270 95276 95276 95282 95282 95282 95282 95282 95282 95282 95282 95288 95294 95294 95294 95294 95294 95294 95294 95294 95294 95294 95294 95294 95294 95294 95294 95294 95294 95294 95300 95300 95300 95300 95300 95300 95300 95300 95300 95300 95300 95300 95300 95300 95300 95300 95300 95300 95300 95300 95300 95300 95306 95306 95306 95306 95306 95306 95306 95306 95306 95306 95306 95306 95306 95306 95306 95306 95306 95306 95306 95306 95306 95306 95306 95306 95306 95307 95307 95307 95307 95307 95307 95307 95307 95307 95307 95308 95308 95308 95308 95314 95314 95314 95315 95316 95316 95316 95316 95316 95316 95316 95316 95317 95317 95318 95318 95318 95319 95319 95319 95319 95320 95320 95320 95321 95321 95321 95321 95323 95323 95323 95324 95324 95324 95324 95324 95324 95324 95324 95327 95328 95328 95329 95335 95337 95342 95348 95349 95349 95360 95366 95373 
291267 289870 288542 287195 286594 285976 286667 287605 286155 285302 284256 283655 283164 283858 285271 279498 271537 267043 265057 259759 251321 234740 202386 164185 146162 138641 126070 103609 93071 90393 90063 90072 90093 90203 90250 90280 90263 90221 90214 90224 90224 90224 90230 90230 90230 90230 90230 90230 90230 90230 90230 90230 90230 90230 90230 90236 90236 90236 90236 90236 90236 90236 90236 90236 90236 90242 90242 90242 90242 90242 90242 90242 90242 90242 90242 90242 90242 90248 90248 90248 90248 90248 90248 90248 90248 90248 90248 90248 90248 90248 90248 90248 90248 90248 90248 90248 90248 90248 90248 90248 90248 90248 90248 90248 90254 90254 90254 90254 90254 90254 90254 90254 90254 90254 90254 90254 90254 90254 90254 90254 90254 90254 90254 90254 90254 90254 90254 90254 90254 90254 90254 90254 90254 90254 90254 90254 90254 90254 90254 90254 90254 90254 90254 90254 90254 90254 90254 90254 90254 90254 90255 90255 90256 90256 90257 90257 90257 90257 90257 90257 90258 90258 90258 90258 90260 90260 90260 90260 90260 90260 90260 90260 90260 90260 90260 90261 90261 90261 90261 90261 90261 90262 90262 90262 90263 90264 90265 90265 90266 90267 90267 90270 90274 90278 90281 90286 90290 90290 90298 90304 90306 
291267 289854 288597 287352 286263 285975 286863 287563 286113 285266 284448 284361 283599 284440 284447 277202 269743 267013 265548 261854 250647 237132 224646 212677 198016 190185 185631 171653 153033 145051 144022 142475 139137 136414 134098 133832 133830 133836 133834 133825 133815 133768 133768 133768 133774 133774 133780 133780 133780 133780 133780 133780 133780 133780 133780 133780 133786 133786 133786 133786 133786 133786 133786 133786 133786 133786 133786 133786 133786 133786 133792 133792 133792 133792 133792 133792 133792 133792 133792 133792 133792 133792 133792 133792 133792 133792 133792 133792 133792 133798 133798 133804 133804 133804 133804 133804 133804 133804 133810 133810 133810 133810 133816 133816 133816 133816 133816 133816 133816 133816 133822 133822 133822 133822 133822 133822 133822 133822 133822 133822 133822 133822 133822 133822 133822 133822 133822 133822 133828 133828 133828 133828 133828 133828 133828 133828 133828 133828 133829 133829 133829 133829 133829 133835 133835 133835 133836 133836 133836 133836 133836 133836 133843 133843 133843 133843 133843 133843 133843 133843 133845 133845 133845 133846 133846 133847 133848 133848 133848 133848 133850 133850 133850 133850 133856 133857 133857 133857 133857 133858 133858 133858 133859 133859 133861 133861 133864 133864 133865 133865 133865 133867 133868 133870 133871 133876 133879 133879 133896 133906 133912 
291267 289759 288483 287495 286393 285339 285675 287303 285949 285023 284285 284077 283582 284387 286255 284007 281147 276633 272086 267062 265111 261756 249323 229792 212766 205371 195486 170950 150743 142761 138390 136612 136316 136237 136194 136277 136277 136277 136277 136283 136283 136289 136289 136289 136289 136289 136289 136295 136307 136313 136313 136319 136319 136319 136319 136319 136319 136319 136319 136319 136319 136319 136325 136325 136325 136325 136325 136325 136325 136325 136325 136325 136325 136331 136331 136331 136331 136331 136331 136331 136331 136331 136331 136331 136337 136337 136337 136337 136337 136343 136343 136343 136343 136343 136343 136343 136343 136343 136355 136355 136355 136355 136355 136355 136355 136355 136355 136355 136355 136355 136355 136355 136355 136355 136355 136355 136355 136355 136355 136355 136355 136361 136361 136361 136361 136361 136361 136361 136361 136361 136361 136367 136367 136367 136367 136367 136367 136367 136367 136367 136367 136367 136367 136367 136368 136369 136369 136369 136369 136369 136369 136369 136370 136371 136371 136371 136372 136372 136378 136379 136379 136379 136379 136380 136380 136380 136380 136381 136381 136381 136382 136382 136383 136383 136383 136383 136383 136385 136385 136385 136385 136385 136385 136385 136386 136387 136389 136389 136390 136390 136390 136394 136396 136397 136399 136401 136407 136407 136423 136428 136433 
291267 289874 288521 287568 286309 285441 286885 287787 286397 285466 284744 284276 284486 285675 286508 284888 282996 279690 277534 276636 275776 274265 268533 262483 252985 239746 231118 209449 175834 162126 154163 146417 141007 140567 140146 139731 139705 139692 139594 139511 139503 139519 139518 139518 139524 139524 139536 139536 139536 139542 139542 139542 139542 139548 139554 139560 139560 139560 139566 139566 139578 139578 139578 139578 139578 139578 139578 139578 139578 139584 139584 139584 139584 139584 139584 139584 139590 139590 139590 139590 139590 139590 139596 139596 139596 139596 139596 139596 139596 139596 139596 139596 139596 139596 139596 139596 139596 139596 139596 139596 139596 139596 139596 139596 139602 139602 139602 139602 139602 139602 139602 139602 139602 139602 139602 139602 139602 139602 139602 139602 139602 139602 139602 139602 139602 139602 139602 139602 139608 139608 139608 139608 139614 139614 139614 139614 139614 139614 139614 139614 139614 139614 139614 139614 139614 139614 139615 139615 139615 139615 139616 139616 139616 139616 139622 139622 139622 139622 139622 139622 139623 139623 139623 139625 139625 139625 139626 139626 139626 139626 139626 139627 139627 139627 139633 139633 139633 139633 139634 139634 139635 139635 139636 139636 139636 139636 139637 139637 139639 139641 139641 139645 139647 139651 139655 139659 139660 139660 139673 139679 139687 
291267 289888 288472 287666 286861 285846 286361 287163 285738 285551 284862 284435 283711 284457 283375 273038 260201 257276 255956 253226 247695 233408 204792 180990 171852 169348 159929 134774 104452 87099 78701 77486 76616 75280 75000 74909 74798 74797 74815 74821 74810 74795 74750 74750 74750 74750 74750 74750 74750 74762 74762 74768 74768 74774 74774 74774 74780 74780 74780 74780 74780 74780 74780 74780 74780 74780 74786 74786 74786 74786 74786 74786 74786 74786 74786 74786 74786 74786 74786 74786 74786 74786 74786 74786 74786 74786 74786 74786 74786 74786 74786 74786 74786 74786 74786 74792 74792 74792 74792 74792 74792 74792 74792 74792 74792 74792 74792 74792 74792 74792 74792 74792 74798 74798 74798 74798 74798 74798 74798 74798 74798 74798 74798 74804 74804 74804 74804 74804 74804 74804 74804 74804 74804 74804 74804 74804 74804 74804 74804 74804 74804 74804 74804 74804 74804 74804 74804 74806 74806 74807 74807 74808 74808 74810 74810 74810 74811 74811 74811 74811 74812 74812 74812 74814 74814 74815 74815 74816 74816 74816 74817 74819 74819 74820 74820 74820 74820 74820 74820 74820 74820 74821 74821 74821 74822 74822 74823 74823 74824 74825 74825 74827 74829 74832 74835 74838 74844 74844 74855 74861 74868 
291267 289846 288476 287272 286082 285755 286067 288203 286854 285849 285272 284500 283991 284644 286117 284592 282734 279729 272820 269904 269106 266034 255242 240352 224415 216123 209860 194527 183057 178253 169670 163831 162281 158455 148254 141600 140015 138581 138512 138512 138512 138512 138524 138524 138524 138524 138530 138536 138542 138542 138542 138548 138548 138548 138554 138554 138554 138554 138554 138554 138554 138554 138554 138554 138554 138554 138554 138554 138554 138554 138554 138554 138554 138560 138560 138560 138566 138566 138566 138566 138566 138566 138566 138566 138566 138566 138566 138566 138566 138566 138566 138566 138566 138566 138566 138566 138566 138572 138578 138578 138578 138578 138578 138578 138578 138578 138578 138578 138578 138578 138578 138578 138578 138578 138578 138578 138578 138584 138584 138584 138584 138584 138584 138584 138584 138584 138584 138584 138584 138584 138584 138584 138584 138584 138584 138584 138584 138584 138584 138584 138584 138584 138584 138584 138584 138584 138584 138584 138584 138584 138585 138585 138591 138592 138593 138593 138593 138594 138595 138595 138595 138597 138597 138597 138598 138598 138598 138598 138598 138598 138599 138606 138606 138606 138606 138606 138606 138606 138606 138607 138608 138608 138609 138609 138610 138610 138610 138610 138610 138610 138610 138612 138618 138621 138626 138628 138631 138631 138645 138650 138660 
291267 289835 288565 287282 286091 285080 286227 288017 286483 285536 284631 283800 283410 284167 286184 284175 280874 278106 277060 277213 277313 273706 264488 262583 261772 261373 260493 256350 242617 216823 179802 157636 145511 141042 137954 133331 128863 121364 116602 112651 108203 107676 107734 107730 107709 107663 107641 107641 107657 107663 107663 107663 107663 107663 107663 107663 107669 107669 107669 107669 107675 107675 107681 107681 107681 107681 107681 107681 107681 107681 107687 107687 107693 107693 107693 107693 107693 107693 107693 107693 107693 107693 107693 107693 107693 107693 107693 107693 107693 107693 107693 107699 107699 107699 107699 107699 107705 107705 107705 107705 107705 107705 107705 107705 107705 107705 107705 107705 107705 107705 107705 107705 107705 107705 107705 107705 107705 107711 107717 107717 107717 107717 107717 107717 107717 107717 107717 107717 107717 107717 107717 107717 107717 107717 107717 107717 107717 107717 107717 107717 107717 107717 107718 107719 107719 107719 107719 107721 107721 107721 107722 107722 107722 107722 107724 107724 107724 107725 107726 107727 107727 107727 107727 107727 107727 107727 107728 107728 107729 107729 107730 107730 107730 107732 107732 107732 107732 107732 107732 107732 107732 107733 107734 107734 107735 107735 107737 107737 107744 107745 107745 107752 107755 107757 107759 107763 107766 107766 107778 107782 107788 
291267 289820 288536 287439 286457 285442 287159 287491 286129 285173 284384 283456 284198 284999 286444 283749 279275 271687 265564 258848 252117 246517 233034 206702 174642 148967 133577 115491 99736 92328 89212 87024 81947 77417 75836 74477 72794 72484 72432 72431 72431 72442 72448 72448 72448 72448 72448 72448 72448 72448 72448 72448 72448 72448 72448 72448 72448 72448 72448 72448 72448 72448 72448 72448 72448 72448 72448 72448 72448 72448 72448 72448 72448 72448 72448 72448 72448 72448 72448 72448 72448 72454 72460 72460 72460 72460 72460 72460 72460 72460 72460 72460 72460 72460 72460 72460 72460 72460 72460 72460 72460 72460 72460 72460 72460 72460 72460 72460 72460 72460 72460 72460 72466 72466 72466 72466 72466 72466 72466 72466 72466 72466 72466 72466 72472 72472 72472 72472 72472 72472 72472 72472 72472 72472 72472 72472 72472 72472 72472 72472 72472 72472 72473 72473 72474 72474 72474 72474 72474 72474 72474 72474 72475 72476 72476 72476 72477 72478 72478 72479 72479 72479 72479 72479 72479 72479 72479 72479 72480 72480 72481 72481 72481 72482 72482 72482 72482 72483 72484 72485 72486 72486 72486 72486 72489 72489 72489 72489 72489 72492 72492 72495 72499 72500 72504 72505 72510 72510 72510 72517 72525 
291267 289818 288487 287518 286633 285754 286129 287465 286107 285435 284319 284490 283612 285492 286367 284813 283717 280849 278755 277705 278990 278942 272929 258349 240200 231841 225407 209587 179351 146299 125586 118447 117099 117019 116906 116639 116533 116475 116492 116504 116509 116517 116509 116453 116448 116448 116448 116460 116460 116466 116466 116466 116466 116466 116466 116466 116466 116466 116466 116466 116472 116484 116484 116490 116490 116490 116496 116496 116496 116496 116496 116496 116496 116496 116496 116496 116496 116496 116496 116496 116496 116496 116496 116496 116508 116508 116508 116508 116508 116508 116508 116508 116508 116508 116508 116508 116508 116508 116508 116508 116508 116514 116514 116514 116514 116514 116514 116514 116514 116514 116514 116514 116514 116514 116514 116514 116514 116514 116514 116514 116514 116514 116514 116514 116514 116514 116514 116514 116514 116514 116514 116514 116514 116514 116514 116514 116514 116514 116514 116514 116514 116514 116515 116515 116515 116521 116521 116521 116521 116521 116521 116521 116521 116521 116521 116521 116521 116522 116523 116523 116523 116523 116523 116523 116523 116523 116523 116523 116523 116523 116524 116524 116524 116526 116526 116526 116526 116528 116528 116529 116529 116531 116531 116531 116532 116532 116532 116534 116536 116536 116536 116539 116542 116544 116547 116551 116554 116554 116557 116569 116580 
291267 289895 288513 287340 286366 285595 286983 287515 286184 285386 284639 283925 283755 285253 286549 285149 284394 284078 283985 283363 283520 278284 267291 257211 252270 247257 238540 228089 216253 194201 164531 140093 120118 112783 97417 84697 78756 73145 67842 64012 63056 62822 62426 62239 61944 61804 61804 61810 61810 61810 61810 61810 61810 61810 61810 61810 61810 61810 61810 61810 61810 61822 61840 61864 61864 61864 61864 61870 61876 61876 61888 61888 61888 61888 61888 61888 61888 61888 61888 61888 61888 61888 61888 61888 61888 61888 61888 61888 61888 61888 61888 61888 61888 61888 61888 61888 61888 61888 61888 61888 61888 61888 61888 61888 61888 61888 61888 61894 61894 61894 61894 61894 61894 61894 61894 61894 61894 61894 61894 61894 61894 61894 61894 61894 61894 61894 61894 61894 61894 61894 61894 61894 61894 61900 61900 61900 61900 61900 61900 61900 61900 61900 61900 61900 61900 61900 61900 61900 61900 61900 61900 61900 61906 61906 61906 61906 61907 61907 61907 61907 61908 61908 61908 61909 61909 61909 61909 61909 61909 61909 61909 61909 61909 61909 61910 61911 61911 61911 61911 61911 61911 61911 61911 61911 61912 61912 61913 61915 61915 61915 61915 61916 61917 61922 61925 61928 61934 61934 61942 61957 61963 
291267 289889 288561 287230 286109 285578 287081 287641 286195 285189 284470 283657 283290 284075 285529 281685 277185 274394 272166 266248 259183 251990 234302 206370 182113 174116 167511 154288 144968 137572 130274 127367 125285 122692 120362 120393 120387 120364 120201 119878 119766 119766 119772 119772 119772 119772 119772 119778 119778 119778 119778 119778 119784 119784 119790 119796 119796 119796 119796 119796 119796 119796 119802 119808 119808 119808 119808 119808 119808 119808 119808 119808 119808 119808 119808 119808 119814 119814 119814 119814 119814 119814 119814 119814 119814 119814 119814 119814 119814 119814 119814 119814 119814 119814 119814 119814 119814 119814 119814 119814 119814 119814 119814 119814 119814 119814 119814 119814 119814 119814 119814 119814 119814 119814 119814 119814 119814 119820 119820 119820 119820 119820 119820 119820 119820 119820 119820 119820 119820 119820 119820 119820 119820 119826 119826 119826 119826 119826 119826 119827 119827 119827 119828 119828 119828 119828 119828 119834 119834 119834 119834 119835 119835 119835 119835 119835 119836 119836 119836 119837 119837 119837 119837 119837 119837 119837 119837 119837 119838 119838 119839 119839 119839 119839 119839 119840 119840 119841 119841 119841 119841 119842 119843 119843 119843 119844 119844 119846 119846 119848 119848 119853 119853 119853 119859 119865 119868 119868 119872 119880 119885 
291267 289767 288427 287326 286404 286015 286193 287429 285950 285012 284869 284361 283706 285081 285691 283755 280987 278213 274763 270335 260400 236327 215317 194873 187316 185585 180220 164804 146238 130129 124585 123291 120029 117766 117650 117531 117286 116609 114495 112889 112872 112872 112884 112884 112890 112890 112890 112890 112890 112896 112896 112896 112896 112902 112902 112902 112902 112902 112902 112902 112908 112908 112908 112908 112908 112908 112908 112908 112908 112914 112914 112914 112920 112920 112926 112926 112926 112926 112926 112926 112926 112926 112926 112926 112926 112926 112926 112926 112926 112926 112926 112932 112932 112932 112932 112938 112938 112938 112938 112938 112938 112938 112938 112938 112938 112938 112938 112938 112938 112938 112938 112938 112938 112938 112938 112938 112938 112938 112938 112938 112938 112938 112938 112938 112938 112938 112938 112938 112938 112938 112938 112938 112938 112938 112938 112938 112938 112938 112939 112945 112946 112946 112946 112946 112946 112946 112946 112947 112947 112947 112947 112947 112947 112948 112948 112948 112948 112948 112949 112949 112949 112950 112950 112950 112950 112950 112950 112950 112950 112950 112952 112952 112953 112955 112957 112958 112958 112959 112959 112959 112959 112960 112961 112961 112961 112961 112961 112964 112964 112964 112964 112968 112970 112971 112974 112978 112980 112980 112990 112998 113003 
291267 289938 288657 287357 286170 285622 287393 287827 286345 285484 284583 283631 282208 284592 286184 281456 272150 265119 260273 253424 240807 216082 195631 177234 161353 146578 135770 106710 78101 70015 68259 67485 67397 67027 65833 64994 64876 64518 64221 64191 64052 63936 63933 63933 63933 63933 63933 63933 63939 63939 63939 63939 63939 63939 63939 63945 63945 63945 63945 63945 63945 63945 63951 63951 63951 63951 63957 63957 63957 63957 63957 63957 63957 63957 63957 63957 63957 63957 63957 63957 63963 63963 63963 63963 63963 63963 63963 63963 63963 63963 63969 63969 63969 63969 63969 63969 63969 63969 63969 63969 63969 63969 63969 63969 63969 63969 63969 63969 63969 63969 63969 63969 63969 63969 63969 63969 63969 63969 63969 63969 63969 63969 63969 63969 63969 63969 63969 63969 63969 63969 63969 63969 63969 63969 63969 63969 63969 63969 63969 63969 63969 63969 63969 63969 63969 63969 63970 63971 63971 63971 63971 63971 63972 63972 63972 63972 63972 63972 63972 63972 63972 63972 63972 63973 63973 63973 63979 63979 63980 63980 63980 63981 63981 63981 63981 63981 63981 63981 63981 63981 63981 63981 63981 63981 63983 63983 63989 63989 63990 63991 63991 63993 63995 63999 64001 64006 64014 64014 64023 64028 64036 
291267 289785 288524 287596 286412 285905 286553 287183 285882 285192 284722 284096 283369 283888 285831 284136 282148 281259 281417 280122 279449 277497 275199 273013 270554 268364 263939 247426 203545 163849 147878 136164 132132 128576 120800 110568 100275 93861 90514 88015 85928 85008 84944 84601 84119 83979 83979 83991 84015 84032 84032 84032 84032 84032 84032 84032 84038 84038 84038 84038 84038 84044 84044 84050 84050 84050 84050 84050 84050 84050 84062 84062 84062 84062 84062 84068 84068 84068 84068 84068 84068 84074 84074 84074 84086 84086 84086 84086 84086 84086 84086 84086 84086 84086 84086 84086 84086 84086 84086 84086 84086 84086 84086 84086 84086 84086 84086 84086 84086 84086 84086 84086 84086 84086 84086 84086 84086 84086 84092 84092 84092 84092 84092 84092 84092 84098 84098 84098 84098 84098 84104 84104 84104 84104 84104 84104 84105 84105 84105 84105 84105 84105 84106 84106 84106 84112 84112 84112 84112 84112 84112 84113 84113 84113 84113 84113 84114 84114 84114 84114 84114 84115 84115 84116 84116 84116 84116 84116 84117 84117 84118 84119 84119 84120 84121 84121 84121 84122 84122 84122 84122 84122 84123 84123 84123 84124 84124 84126 84126 84126 84126 84127 84130 84134 84138 84141 84148 84148 84159 84163 84167 
291267 289801 288338 287212 285985 285288 286427 288089 286663 285809 285097 284152 283188 285107 286225 284210 280443 274876 270796 268032 265674 259330 244094 228868 215434 198545 183598 144927 108178 94648 87531 83644 82957 82814 82299 81396 80973 80973 80985 80980 80962 80907 80899 80844 80836 80836 80836 80836 80836 80836 80836 80842 80848 80848 80866 80872 80872 80872 80872 80872 80872 80872 80872 80878 80878 80878 80878 80878 80884 80884 80884 80884 80884 80884 80884 80884 80884 80890 80890 80890 80896 80896 80896 80896 80896 80896 80896 80896 80896 80896 80896 80896 80896 80896 80896 80896 80896 80896 80896 80896 80896 80902 80902 80908 80908 80908 80908 80908 80908 80908 80908 80908 80908 80908 80908 80908 80908 80908 80908 80908 80908 80908 80908 80908 80908 80908 80908 80908 80908 80908 80908 80908 80908 80908 80908 80908 80908 80908 80908 80908 80908 80908 80908 80908 80908 80908 80908 80908 80908 80908 80908 80908 80909 80909 80911 80911 80912 80912 80912 80912 80912 80912 80912 80912 80912 80912 80912 80912 80912 80912 80913 80913 80913 80913 80914 80916 80916 80916 80916 80916 80916 80916 80916 80916 80917 80917 80917 80917 80918 80919 80919 80921 80921 80923 80924 80931 80940 80940 80948 80954 80959 
291267 289773 288471 287306 286365 285496 286683 287721 286262 285780 284750 284262 283944 285145 286478 284492 281055 272393 266931 266346 264622 259876 247280 232681 220465 212409 209365 198771 181590 166525 160512 153533 147315 146152 143239 134735 125223 114085 111215 111275 111323 111353 111405 111405 111405 111405 111417 111423 111423 111429 111429 111429 111429 111435 111441 111441 111441 111441 111447 111447 111447 111447 111447 111447 111447 111447 111447 111447 111447 111447 111447 111447 111447 111459 111459 111459 111459 111459 111459 111459 111459 111459 111459 111459 111465 111465 111465 111465 111465 111465 111465 111465 111465 111465 111465 111465 111465 111465 111465 111465 111465 111465 111465 111465 111465 111465 111465 111465 111465 111465 111465 111465 111465 111465 111465 111465 111465 111465 111465 111465 111465 111465 111465 111465 111465 111465 111465 111465 111465 111465 111465 111465 111465 111465 111465 111465 111465 111465 111465 111465 111466 111466 111466 111466 111466 111466 111466 111466 111466 111466 111466 111467 111467 111467 111473 111473 111474 111474 111474 111474 111475 111475 111475 111475 111475 111476 111476 111477 111477 111477 111478 111478 111479 111479 111480 111480 111480 111481 111483 111483 111483 111483 111483 111483 111484 111484 111484 111485 111486 111487 111487 111494 111495 111498 111502 111509 111512 111512 111523 111531 111542 
291267 289832 288419 287339 286170 285899 286691 287717 286317 285241 284471 284259 284053 285232 286285 284381 282309 280339 277877 277041 277143 272988 259737 243339 220178 206947 201872 187437 172093 161949 148247 139140 136123 135480 134509 134227 133966 133196 132303 132291 132317 132323 132335 132335 132335 132341 132341 132341 132353 132353 132353 132353 132353 132359 132359 132359 132359 132359 132359 132359 132359 132359 132359 132359 132359 132359 132359 132359 132359 132359 132359 132359 132359 132359 132359 132359 132359 132359 132359 132359 132359 132365 132365 132371 132371 132371 132371 132371 132371 132371 132371 132371 132371 132371 132371 132371 132371 132371 132371 132371 132377 132377 132377 132377 132377 132377 132377 132377 132377 132377 132377 132377 132377 132377 132377 132383 132383 132383 132383 132383 132383 132383 132383 132383 132383 132383 132383 132383 132383 132383 132389 132389 132389 132389 132389 132389 132389 132389 132389 132389 132389 132389 132389 132389 132389 132389 132389 132390 132390 132390 132390 132390 132390 132390 132390 132390 132390 132392 132392 132392 132393 132393 132393 132393 132393 132393 132393 132393 132394 132394 132394 132394 132394 132394 132395 132395 132395 132395 132396 132396 132396 132396 132396 132396 132396 132396 132396 132396 132397 132398 132398 132403 132403 132408 132410 132415 132418 132418 132427 132433 132436 
291267 289891 288648 287631 286611 285375 286097 286739 285382 285314 284831 284635 283979 284532 285884 284027 282728 280820 279561 278681 276141 260591 234542 219011 208963 205796 200371 185795 160655 135618 125842 115176 103707 99885 98823 97423 96947 96413 96336 96328 96302 96253 96242 96217 95973 95473 95040 95037 95037 95043 95043 95043 95055 95055 95055 95055 95055 95055 95055 95061 95061 95061 95061 95061 95061 95061 95061 95061 95061 95061 95061 95061 95061 95061 95061 95061 95061 95061 95061 95061 95061 95061 95061 95061 95061 95061 95061 95061 95061 95073 95073 95079 95079 95079 95079 95079 95079 95079 95079 95079 95079 95079 95079 95079 95079 95079 95079 95079 95079 95079 95079 95079 95079 95079 95079 95079 95079 95085 95085 95085 95085 95085 95085 95085 95085 95085 95085 95085 95085 95085 95085 95085 95085 95085 95085 95085 95085 95085 95085 95085 95085 95085 95085 95086 95086 95086 95086 95086 95086 95087 95087 95088 95088 95088 95088 95088 95089 95090 95090 95090 95090 95090 95090 95090 95090 95090 95090 95090 95090 95090 95090 95090 95091 95091 95091 95091 95091 95091 95091 95091 95092 95092 95093 95093 95095 95095 95095 95097 95099 95110 95110 95113 95119 95122 95122 95123 95130 95130 95141 95148 95160 
291267 289894 288443 287276 286451 285402 287005 288157 286740 286033 284937 284528 284250 285420 286888 285040 283039 280234 275699 271027 263389 252199 232714 207146 177698 154859 146189 126352 113425 107512 102160 98997 98198 98089 98055 98030 97991 97989 97989 98011 98035 98041 98053 98053 98059 98059 98065 98083 98083 98083 98083 98083 98083 98083 98089 98089 98089 98089 98089 98089 98101 98101 98107 98113 98113 98113 98113 98119 98119 98119 98119 98119 98119 98119 98119 98131 98137 98143 98143 98143 98149 98149 98149 98149 98149 98149 98149 98149 98149 98149 98149 98149 98149 98149 98149 98149 98149 98149 98149 98149 98149 98149 98149 98149 98149 98149 98149 98149 98149 98149 98149 98149 98149 98149 98149 98149 98149 98155 98155 98161 98161 98161 98161 98161 98161 98161 98161 98161 98161 98161 98161 98161 98161 98161 98161 98161 98161 98161 98162 98162 98162 98162 98162 98162 98162 98162 98162 98162 98162 98162 98162 98162 98162 98163 98163 98163 98165 98171 98171 98171 98171 98172 98172 98173 98173 98174 98174 98174 98174 98174 98175 98175 98176 98177 98178 98179 98179 98179 98179 98181 98183 98183 98184 98184 98184 98184 98185 98186 98187 98189 98189 98191 98193 98199 98201 98204 98213 98213 98220 98227 98239 
291267 289832 288392 287120 286378 285528 286329 288031 286615 285879 284979 284370 284299 285290 286269 284756 283287 281925 280620 279221 279139 278874 275117 271051 267755 264913 263056 254813 234422 204055 188933 180367 178603 171874 154545 136939 131058 130809 130774 130802 130790 130771 130756 130756 130756 130756 130756 130762 130768 130786 130786 130792 130792 130798 130798 130804 130816 130816 130816 130828 130828 130828 130828 130828 130828 130828 130828 130834 130834 130834 130834 130834 130834 130846 130846 130846 130846 130846 130846 130846 130852 130852 130852 130852 130852 130852 130852 130852 130852 130852 130852 130852 130852 130852 130852 130852 130852 130852 130852 130852 130852 130852 130852 130852 130852 130852 130852 130852 130852 130852 130852 130858 130858 130858 130858 130858 130858 130858 130858 130858 130858 130858 130858 130858 130858 130858 130858 130858 130858 130858 130858 130858 130858 130858 130858 130858 130858 130858 130858 130858 130858 130858 130858 130858 130858 130858 130858 130858 130858 130859 130859 130866 130866 130867 130868 130868 130869 130869 130869 130870 130870 130870 130870 130870 130870 130870 130870 130870 130870 130870 130870 130870 130871 130871 130871 130872 130872 130872 130872 130873 130874 130874 130874 130874 130875 130875 130876 130876 130878 130880 130880 130883 130884 130889 130894 130896 130899 130899 130910 130915 130920 
291267 289833 288469 287496 286694 285883 286189 286689 285315 285041 284655 283751 284377 284967 285475 282387 278282 275579 273649 271046 262167 247855 231360 209066 184633 165201 152071 125897 97212 87634 81854 80045 79919 79918 79752 79203 77518 76701 76699 76705 76711 76723 76723 76723 76729 76729 76735 76741 76741 76741 76741 76741 76747 76747 76747 76747 76753 76753 76753 76753 76759 76759 76759 76759 76759 76759 76759 76759 76759 76759 76759 76759 76759 76759 76759 76765 76765 76765 76765 76765 76765 76765 76765 76765 76765 76765 76765 76765 76765 76765 76765 76765 76765 76771 76771 76771 76771 76771 76771 76771 76771 76777 76777 76777 76777 76777 76777 76777 76777 76777 76777 76777 76777 76777 76777 76777 76777 76783 76783 76783 76783 76783 76783 76783 76783 76783 76783 76783 76783 76783 76783 76783 76783 76783 76783 76783 76783 76784 76784 76784 76784 76784 76785 76785 76785 76785 76785 76785 76785 76785 76785 76785 76785 76791 76791 76791 76791 76791 76791 76791 76791 76792 76792 76793 76793 76794 76794 76794 76794 76794 76795 76795 76795 76795 76795 76795 76795 76797 76798 76799 76805 76806 76806 76806 76808 76808 76808 76808 76808 76809 76809 76812 76816 76819 76821 76825 76832 76832 76843 76848 76852 
291267 289801 288492 287401 286533 285575 286535 287607 286193 285505 284695 283695 283754 284873 285510 282283 277348 269029 264665 263433 261530 254348 233770 213301 201035 198565 196079 186866 174697 165770 154776 148916 148294 147780 147741 147734 147690 147543 147510 147510 147510 147510 147522 147522 147522 147522 147528 147528 147528 147528 147528 147534 147534 147540 147540 147540 147540 147540 147540 147540 147540 147546 147546 147546 147546 147546 147546 147546 147552 147552 147552 147552 147552 147558 147558 147564 147564 147570 147570 147570 147570 147570 147570 147570 147570 147570 147570 147570 147570 147570 147570 147570 147570 147570 147570 147570 147570 147570 147570 147570 147570 147570 147570 147570 147570 147570 147570 147570 147570 147570 147570 147570 147570 147570 147570 147570 147570 147570 147570 147570 147570 147570 147570 147570 147570 147570 147570 147570 147570 147570 147570 147570 147570 147570 147570 147571 147571 147571 147571 147571 147571 147571 147571 147571 147571 147571 147571 147571 147571 147571 147571 147571 147572 147572 147572 147572 147578 147578 147578 147578 147578 147578 147578 147579 147580 147580 147581 147581 147581 147581 147582 147582 147583 147583 147583 147583 147583 147584 147585 147586 147587 147588 147589 147589 147590 147590 147590 147590 147591 147595 147595 147597 147599 147601 147603 147610 147615 147615 147625 147630 147639
[truncated: 273,212 more chars]
