# Supplementary material for: Impact of truck contamination and information sharing on foot-and-mouth disease spreading in beef cattle production systems
Source: PLoS One. 2020 Oct 16;15(10):e0240819. doi: 10.1371/journal.pone.0240819 (PMC7567383; doi:10.1371/journal.pone.0240819)
Supplement: S1 Data — (ZIP) [file pone.0240819.s001.zip › FMD ABM data/scenario analysis/scenario7_D&IN_B/scenario7_D&IN_B.xlsx]

## Sheet: infection_plos
nfarm infect	ncatt remove	ncatt total	np infect	np day
60	178423	335324	4	95
76	179736	344195	4	114
99	219782	334266	4	97
65	181471	335151	4	94
90	198447	333954	4	92
47	137695	332911	4	87
88	208812	333863	4	94
54	161372	333525	4	89
65	166948	331684	4	86
70	176573	333579	4	91
51	139454	333513	4	90
106	202891	332139	4	91
68	170044	336090	4	95
69	156921	335137	4	91
67	184777	337282	4	98
75	180603	335145	4	94
44	136332	342762	4	113
89	206607	330023	4	81
84	218918	339360	4	106
85	196146	335977	4	95
41	122187	333156	4	89
70	183096	342803	4	111
63	170575	338324	4	101
86	217797	341781	4	109
69	191016	332611	4	84
75	193197	330765	4	84
92	201087	335314	4	96
71	164506	332988	4	91
68	179267	334040	4	94
68	158930	334099	4	92
65	154421	335956	4	95
79	218297	330594	4	88
61	173593	333146	4	90
59	169720	331087	4	86
87	195640	332406	4	88
94	194600	330999	4	87
51	153345	331833	4	86
97	194890	337336	4	101
53	138588	331184	4	84
100	197112	333234	4	90
68	167110	332607	4	91
77	177805	335373	4	95
69	195155	336143	4	97
70	189504	338070	4	100
87	200443	339252	4	104
44	132141	340612	4	106
81	186545	328000	4	78
92	226042	335179	4	97
50	145774	334712	4	94
56	154721	331486	4	88
77	172025	334147	4	92
65	161172	333675	4	90
52	137026	336154	4	95
82	198896	329206	4	80
78	192784	335169	4	89
67	151693	333745	4	90
83	189659	332715	4	92
77	192548	333506	4	89
84	203143	332344	4	86
67	176560	333702	4	91
67	178560	337102	4	97
96	229698	334251	4	95
29	108167	338333	4	102
90	193452	335873	4	97
49	142596	338421	4	103
67	170278	334631	4	95
68	155126	332613	4	85
58	168552	336044	4	97
91	212596	337431	4	100
80	192302	330637	4	83
65	178022	336141	4	97
97	209527	328654	4	82
75	165658	333092	4	89
64	153619	344483	4	116
66	160257	332923	4	87
79	169984	332963	4	93
89	195838	333401	4	89
56	161320	335349	4	94
85	195022	335983	4	95
95	209131	335333	4	96
63	163797	331830	4	87
68	179330	332650	4	90
54	155603	331603	4	87
79	201781	332361	4	87
79	193677	329030	4	82
52	149331	335709	4	94
60	167152	334403	4	87
70	182879	328740	4	80
58	144663	339410	4	102
78	169998	330122	4	82
53	144949	337999	4	101
94	213796	342621	4	111
75	194851	333275	4	87
81	183839	329804	4	82
52	132922	331258	4	83
89	195832	331071	4	88
89	212934	336279	4	96
75	195077	335582	4	98
61	154162	330528	4	89
74	194183	334389	4	94
68	193740	326183	4	76
77	183615	328232	4	78
74	205774	331738	4	87
99	213462	335248	4	98
72	184353	331752	4	90
84	208581	342010	4	109
80	200823	332686	4	91
106	241134	332171	4	88
83	210291	333119	4	89
84	200073	344439	4	114
100	215135	330439	4	87
64	186704	335069	4	99
62	178293	331083	4	85
59	170948	333280	4	88
74	196393	331211	4	86
78	178308	332060	4	88
72	183803	333861	4	90
84	183277	344429	4	116
92	207645	329980	4	85
62	156352	333556	4	91
69	161058	338659	4	103
66	176747	336413	4	98
69	181328	334025	4	94
73	180118	333358	4	87
100	231745	336148	4	100
70	190489	335733	4	95
74	179838	326097	4	74
57	163257	334183	4	92
2	514	633220	0	800
49	131315	335233	4	95
61	142970	336466	4	98
82	185256	351487	4	134
73	192528	338886	4	102
73	184314	328016	4	78
70	183834	338299	4	102
45	139515	331141	4	84
79	186391	335396	4	95
1	89	632914	0	800
53	133904	335464	4	95
45	119767	332626	4	86
54	149183	336542	4	96
104	223274	344887	4	124
69	156816	330638	4	81
78	182974	339317	4	104
69	160925	341145	4	111
75	194630	334290	4	92
71	167287	329874	4	85
59	156319	338052	4	99
99	185979	338873	4	101
51	160050	328275	4	79
70	198982	333355	4	91
43	125697	335865	4	97
39	105373	337599	4	101
82	174632	333105	4	87
61	152171	336243	4	100
84	194915	338244	4	102
63	172582	332505	4	92
84	199926	341750	4	107
73	191766	331950	4	89
40	104332	331472	4	88
74	162397	329442	4	79
83	191478	326829	4	77
71	194307	339305	4	104
122	251199	347357	4	125
61	173609	331948	4	87
86	211606	334236	4	93
72	199162	334132	4	91
69	146074	334365	4	90
67	161089	340832	4	110
107	227846	336210	4	101
66	164288	330169	4	83
78	184146	329262	4	80
66	157701	338520	4	102
75	191025	335979	4	97
69	197935	340184	4	108
2	2029	632002	0	800
78	190126	338635	4	99
72	197210	331604	4	85
82	183770	329173	4	78
77	192956	335761	4	97
86	202768	337830	4	103
73	193798	334571	4	86
70	178219	334328	4	92
75	198002	332197	4	90
96	209093	334718	4	97
97	211379	343161	4	114
58	160754	328344	4	78
69	165192	331958	4	88
45	163843	343483	4	115
82	208703	335213	4	93
79	185547	333336	4	88
64	162696	333307	4	94
68	160197	330906	4	86
74	180894	336934	4	98
59	139513	335850	4	93
71	179735	334470	4	92
99	218165	331658	4	86
85	197372	334321	4	94
69	149276	328385	4	80
93	220818	337217	4	100
72	208079	337255	4	97
98	203486	335240	4	98
38	102154	333412	4	89
67	176830	337957	4	100
72	173309	330398	4	80
61	158881	331041	4	86
94	209866	333892	4	93
75	194027	332886	4	90
76	172789	343030	4	117
74	204084	338518	4	101
86	191676	337223	4	99
62	176420	329070	4	78
94	213394	333759	4	94
59	142233	336499	4	97
75	182931	332407	4	91
83	198970	327296	4	76
91	211116	332646	4	85
65	160398	337583	4	102
80	186485	334457	4	94
67	178537	338590	4	99
68	183259	329566	4	83
93	204482	330624	4	86
68	169074	335505	4	93
70	179462	332568	4	90
49	116364	333241	4	87
76	186962	335193	4	95
89	200766	337578	4	98
78	196576	334644	4	96
47	163481	335262	4	95
68	176366	339992	4	107
60	153910	333842	4	91
102	240463	330733	4	84
81	182392	344835	4	114
57	136641	327362	4	77
99	211503	340142	4	108
82	172588	334099	4	93
79	200223	336487	4	98
59	150527	330141	4	85
66	155483	332215	4	86
83	195244	338741	4	105
77	178116	331570	4	88
62	174350	333325	4	93
60	156569	335886	4	97
77	179594	335269	4	95
62	174261	330895	4	86
37	94637	333132	4	86
76	175733	335098	4	91
63	163528	334107	4	94
67	172374	329676	4	81
55	188804	333698	4	90
62	151862	332729	4	89
91	196292	342721	4	117
59	170052	335190	4	94
80	218991	335217	4	96
74	183899	339336	4	105
88	222404	338159	4	100
70	172799	336911	4	99
70	173967	332869	4	90
69	179294	337516	4	97
92	193712	337784	4	105
71	184587	329874	4	80
100	189926	352480	4	133
69	163136	334852	4	93
86	200440	338074	4	105
96	211848	331639	4	88
68	167172	328535	4	82
90	218497	332442	4	84
79	198934	336558	4	99
79	180714	334412	4	92
55	144839	336342	4	95
84	193716	336446	4	94
79	185910	329776	4	79
84	184353	338776	4	107
55	157169	341689	4	111
52	142678	332196	4	83
93	193357	344632	4	120
70	197216	332696	4	88
50	154649	331487	4	88
66	152158	332638	4	89
49	149443	336688	4	95
97	212777	331224	4	88
58	150334	335653	4	94
78	180672	337507	4	103
102	215203	331170	4	87
72	171634	336343	4	96
102	225717	341247	4	112
81	168210	332469	4	88
71	175008	332151	4	90
90	223918	334244	4	91
76	203863	340916	4	111
90	207310	336748	4	97
64	176871	336810	4	98
72	156703	337012	4	95
77	193736	333711	4	91
68	188969	336235	4	100
54	157317	338648	4	104
90	211006	332103	4	91
56	141087	333182	4	88
91	218357	335742	4	97
94	227501	334057	4	94
55	143998	333859	4	96
98	210271	335627	4	100
47	142064	334461	4	92
84	202714	333606	4	92
45	112343	331133	4	83
86	199536	338542	4	103
72	173955	334268	4	93
78	214269	343791	4	117
73	168502	334215	4	94
70	196107	349156	4	126
98	208268	334691	4	92
73	178861	332159	4	85
57	155110	331466	4	87
83	178532	342015	4	110
75	174272	338545	4	99
51	147277	331771	4	87
51	121175	336488	4	95
88	212844	335826	4	95
75	190087	335427	4	92
78	189192	338702	4	100
46	135120	331177	4	84
71	171016	331306	4	85
61	157353	334474	4	92
69	179280	337404	4	99
87	188575	337924	4	99
82	186747	336672	4	98
67	155512	327685	4	79
95	232305	332759	4	89
59	154499	332932	4	87
94	220811	333279	4	91
93	218585	338264	4	102
55	136633	332419	4	89
52	133165	334510	4	95
49	147738	333611	4	94
73	178405	332927	4	93
77	214098	334398	4	91
69	156768	344111	4	114
85	176587	331538	4	90
74	192197	332826	4	90
79	201693	342929	4	113
74	197953	329488	4	80
73	177787	332560	4	87
61	172764	336271	4	98
91	207764	333932	4	94
65	171661	333921	4	91
71	178928	331878	4	86
69	165624	332065	4	87
53	148904	331544	4	86
76	171358	338518	4	102
101	205396	333345	4	94
60	165582	335179	4	91
69	154783	335027	4	92
74	167335	330511	4	87
66	182544	333527	4	92
95	200939	337438	4	99
76	176681	335096	4	89
73	193472	341649	4	108
84	198930	328400	4	79
67	165582	334444	4	95
69	164646	332541	4	92
107	232011	337274	4	100
58	147304	336295	4	93
56	166531	339175	4	104
47	139703	334486	4	96
77	188191	332600	4	84
81	198105	339159	4	105
92	198096	333629	4	89
45	136058	337115	4	99
92	217957	335658	4	94
56	129332	330842	4	87
61	160143	333793	4	91
72	177929	332271	4	87
68	166940	337750	4	98
79	184901	333783	4	91
83	224225	341417	4	112
38	115696	332183	4	88
40	134792	333654	4	87
89	202413	335909	4	95
78	194234	338968	4	103
93	210954	335549	4	96
46	131131	334720	4	92
82	203887	334721	4	91
2	14087	632008	0	800
67	157310	332621	4	88
90	232761	340268	4	107
61	163120	339372	4	103
63	162118	333713	4	92
73	176061	330666	4	81
69	172284	332096	4	88
75	179978	327685	4	75
40	112061	337331	4	97
81	209142	333798	4	93
79	167134	341616	4	109
49	131135	329380	4	81
70	155299	335333	4	97
72	185002	329388	4	81
71	180003	336896	4	99
61	152501	332098	4	90
74	179115	328639	4	79
103	198471	334105	4	95
80	201518	328694	4	81
71	157292	334533	4	93
63	156453	333037	4	92
75	197276	337549	4	104
86	210348	332137	4	85
66	174515	340309	4	106
38	86875	330498	4	84
53	114828	339296	4	100
45	128968	334212	4	89
62	148202	331539	4	81
81	215807	334470	4	93
79	166242	332540	4	86
85	191806	337026	4	102
59	169164	328077	4	75
85	173406	336975	4	97
71	185727	336839	4	101
81	174515	336814	4	95
64	182891	337035	4	98
74	190836	330561	4	86
71	196670	335043	4	97
86	201413	344171	4	112
79	198790	338155	4	99
110	223932	330782	4	87
73	150468	333948	4	90
100	206885	337547	4	100
69	174201	331757	4	80
72	181975	336457	4	99
94	209150	335548	4	93
77	151502	336367	4	97
98	215927	336947	4	98
70	175211	329163	4	81
75	178731	335743	4	99
47	149904	331764	4	86
64	148410	338008	4	99
88	221822	337695	4	101
109	238423	333486	4	94
60	140130	335809	4	94
62	145374	342343	4	109
72	199781	336597	4	100
49	141924	329221	4	81
66	151702	340644	4	109
61	159499	332477	4	80
80	180156	333322	4	90
68	166404	343594	4	114
76	185768	332785	4	88
88	178488	329710	4	84
79	167500	336695	4	98
52	148255	330700	4	82
76	209949	339866	4	106
71	191443	334544	4	96
61	157473	334207	4	94
106	221990	337556	4	101
54	166310	330681	4	87
64	145457	332260	4	88
75	184764	339166	4	107
74	178392	328570	4	80
58	147747	338049	4	98
68	178121	335231	4	97
64	182889	335223	4	94
61	138271	334136	4	94
49	113082	340168	4	99
61	172724	341296	4	109
70	190948	335368	4	96
56	126538	349446	4	124
78	196367	334008	4	92
57	155583	330051	4	81
85	178376	333753	4	95
74	201220	337684	4	100
72	186597	327965	4	78
79	166427	333316	4	91
68	171691	336326	4	96
52	132670	330629	4	85
49	148698	346323	4	119
70	194442	335493	4	97
84	191869	338108	4	98
80	199118	340480	4	109
47	140238	333280	4	85
45	121159	334964	4	94
54	125875	335773	4	94
80	191054	333035	4	93
57	175930	337193	4	98
80	195155	338031	4	99
63	178251	335147	4	98
80	195614	328671	4	79
71	193318	334190	4	91
47	142695	334723	4	92
88	200376	334674	4	97
52	131780	333546	4	90
105	223490	337930	4	102
63	173995	332626	4	86
56	161022	335165	4	96
66	168988	330880	4	86
61	167471	337581	4	102
76	179778	335215	4	94
53	159726	335150	4	93
58	142681	332433	4	88
69	182116	334144	4	91
64	159596	335213	4	99
62	183099	336968	4	96
83	181193	334550	4	94
