# Supplementary material for: Impact of truck contamination and information sharing on foot-and-mouth disease spreading in beef cattle production systems
Source: PLoS One. 2020 Oct 16;15(10):e0240819. doi: 10.1371/journal.pone.0240819 (PMC7567383; doi:10.1371/journal.pone.0240819)
Supplement: S1 Data — (ZIP) [file pone.0240819.s001.zip › FMD ABM data/scenario analysis/scenario8_D&IN_B_P/rcatt.txt]

0 0 0 0 0 0 0 0 0 0 0 0 0 0 0 0 0 54068 94393 94393 94393 94393 94393 94864 96727 96727 101321 101321 101409 101409 101499 101886 101886 101886 101886 101886 101886 101886 101886 101886 101886 101886 101886 101886 101886 101886 101886 101886 101886 101886 101886 101886 101886 101886 101886 101886 101886 101886 101886 101886 101886 101886 101886 101886 101886 101886 101886 101886 101886 101886 101886 101886 101886 101886 101886 101886 101886 101886 101886 101886 101886 101886 101886 101886 101886 101886 101886 101886 101886 101886 101886 101886 101886 101886 101886 101886 101886 101886 101886 101886 101886 101886 101886 101886 101886 101886 101886 101886 101886 101886 101886 101886 101886 101886 101886 101886 101886 101886 101886 101886 101886 101886 101886 101886 101886 101886 101886 101886 101886 101886 101886 101886 101886 101886 101886 101886 101886 101886 101886 101886 101886 101886 101886 101886 101886 101886 101886 101886 101886 101886 101886 101886 101886 101886 101886 101886 101886 101886 101886 101886 101886 101886 101886 101886 101886 101886 101886 101886 101886 101886 101886 101886 101886 101886 101886 101886 101886 101886 101886 101886 101886 101886 101886 101886 101886 101886 101886 101886 101886 101886 101886 101886 101886 101886 101886 101886 101886 101886 101886 101886 101886 
0 0 0 0 0 0 0 0 0 0 0 0 0 0 0 0 0 0 0 167933 180342 180944 180944 180944 180986 181080 181316 181763 181763 181763 181763 181763 181763 181763 181763 181763 181763 181763 181763 181763 181763 181763 181763 181763 181763 181763 181763 181763 181763 181763 181763 181763 181763 181763 181763 181763 181763 181763 181763 181763 181763 181763 181763 181763 181763 181763 181763 181763 181763 181763 181763 181763 181763 181763 181763 181763 181763 181763 181763 181763 181763 181763 181763 181763 181763 181763 181763 181763 181763 181763 181763 181763 181763 181763 181763 181763 181763 181763 181763 181763 181763 181763 181763 181763 181763 181763 181763 181763 181763 181763 181763 181763 181763 181763 181763 181763 181763 181763 181763 181763 181763 181763 181763 181763 181763 181763 181763 181763 181763 181763 181763 181763 181763 181763 181763 181763 181763 181763 181763 181763 181763 181763 181763 181763 181763 181763 181763 181763 181763 181763 181763 181763 181763 181763 181763 181763 181763 181763 181763 181763 181763 181763 181763 181763 181763 181763 181763 181763 181763 181763 181763 181763 181763 181763 181763 181763 181763 181763 181763 181763 181763 181763 181763 181763 181763 181763 181763 181763 181763 181763 181763 181763 181763 181763 181763 181763 181763 181763 181763 181763 181763 
0 0 0 0 0 0 0 0 0 0 0 0 0 0 0 0 0 38861 47699 47699 47699 47699 47844 49003 54321 80990 84229 84252 84345 84523 84611 84665 84753 84753 84753 84753 84753 84753 84805 88927 88927 88927 88927 88941 88941 88941 89114 89114 89114 89114 89114 89114 89114 89114 89114 89114 89114 89114 89114 89114 89114 89114 89114 89114 89114 89114 89114 89114 89114 89114 89114 89114 89114 89114 89114 89114 89114 89114 89114 89114 89114 89114 89114 89114 89114 89114 89114 89114 89114 89114 89114 89114 89114 89114 89114 89114 89114 89114 89114 89114 89114 89114 89114 89114 89114 89114 89114 89114 89114 89114 89114 89114 89114 89114 89114 89114 89114 89114 89114 89114 89114 89114 89114 89114 89114 89114 89114 89114 89114 89114 89114 89114 89114 89114 89114 89114 89114 89114 89114 89114 89114 89114 89114 89114 89114 89114 89114 89114 89114 89114 89114 89114 89114 89114 89114 89114 89114 89114 89114 89114 89114 89114 89114 89114 89114 89114 89114 89114 89114 89114 89114 89114 89114 89114 89114 89114 89114 89114 89114 89114 89114 89114 89114 89114 89114 89114 89114 89114 89114 89114 89114 89114 89114 89114 89114 89114 89114 89114 89114 89114 89114 
0 0 0 0 0 0 0 0 0 0 0 0 0 0 0 0 0 0 108587 144494 144494 144494 144494 154748 154748 154832 155014 155014 157176 157286 157286 163886 163886 163886 163886 163886 163886 163886 163886 163886 163886 163886 163886 163886 163886 163886 163886 163886 163886 163886 163886 163886 163886 163886 163886 163886 163886 163886 163886 163886 163886 163886 163886 163886 163886 163886 163886 163886 163886 163886 163886 163886 163886 163886 163886 163886 163886 163886 163886 163886 163886 163886 163886 163886 163886 163886 163886 163886 163886 163886 163886 163886 163886 163886 163886 163886 163886 163886 163886 163886 163886 163886 163886 163886 163886 163886 163886 163886 163886 163886 163886 163886 163886 163886 163886 163886 163886 163886 163886 163886 163886 163886 163886 163886 163886 163886 163886 163886 163886 163886 163886 163886 163886 163886 163886 163886 163886 163886 163886 163886 163886 163886 163886 163886 163886 163886 163886 163886 163886 163886 163886 163886 163886 163886 163886 163886 163886 163886 163886 163886 163886 163886 163886 163886 163886 163886 163886 163886 163886 163886 163886 163886 163886 163886 163886 163886 163886 163886 163886 163886 163886 163886 163886 163886 163886 163886 163886 163886 163886 163886 163886 163886 163886 163886 163886 163886 163886 163886 163886 163886 163886 
0 0 0 0 0 0 0 0 0 0 0 0 0 0 0 0 0 0 0 47695 84664 84664 84664 84664 84664 84664 86251 86251 88690 88785 88785 88785 88880 88880 88880 88880 88880 91287 91287 91287 91287 91287 91287 91287 92235 92235 92377 92377 93875 93875 93875 93875 93875 93875 93875 93875 93875 93875 93875 93875 93875 93875 93875 93875 93875 93875 93875 93875 93875 93875 93875 93875 93875 93875 93875 93875 93875 93875 93875 93875 93875 93875 93875 93875 93875 93875 93875 93875 93875 93875 93875 93875 93875 93875 93875 93875 93875 93875 93875 93875 93875 93875 93875 93875 93875 93875 93875 93875 93875 93875 93875 93875 93875 93875 93875 93875 93875 93875 93875 93875 93875 93875 93875 93875 93875 93875 93875 93875 93875 93875 93875 93875 93875 93875 93875 93875 93875 93875 93875 93875 93875 93875 93875 93875 93875 93875 93875 93875 93875 93875 93875 93875 93875 93875 93875 93875 93875 93875 93875 93875 93875 93875 93875 93875 93875 93875 93875 93875 93875 93875 93875 93875 93875 93875 93875 93875 93875 93875 93875 93875 93875 93875 93875 93875 93875 93875 93875 93875 93875 93875 93875 93875 93875 93875 93875 93875 93875 93875 93875 93875 93875 
0 0 0 0 0 0 0 0 0 0 0 0 0 0 0 0 13114 18579 18579 18579 18579 18579 18579 23814 29934 31833 31833 32410 32501 36578 37160 38640 38640 38640 38640 38721 38808 40001 40744 40744 40744 40744 40744 40744 40744 40744 40744 40744 40744 40744 40744 40744 40744 40744 40744 40744 40744 40744 40744 40744 40744 40744 40744 40744 40744 40744 40744 40744 40744 40744 40744 40744 40744 40744 40744 40744 40744 40744 40744 40744 40744 40744 40744 40744 40744 40744 40744 40744 40744 40744 40744 40744 40744 40744 40744 40744 40744 40744 40744 40744 40744 40744 40744 40744 40744 40744 40744 40744 40744 40744 40744 40744 40744 40744 40744 40744 40744 40744 40744 40744 40744 40744 40744 40744 40744 40744 40744 40744 40744 40744 40744 40744 40744 40744 40744 40744 40744 40744 40744 40744 40744 40744 40744 40744 40744 40744 40744 40744 40744 40744 40744 40744 40744 40744 40744 40744 40744 40744 40744 40744 40744 40744 40744 40744 40744 40744 40744 40744 40744 40744 40744 40744 40744 40744 40744 40744 40744 40744 40744 40744 40744 40744 40744 40744 40744 40744 40744 40744 40744 40744 40744 40744 40744 40744 40744 40744 40744 40744 40744 40744 40744 
0 0 0 0 0 0 0 0 0 0 0 0 0 0 0 0 0 0 0 33759 33759 33759 33759 33759 33759 33759 33759 33759 33759 34504 34504 34504 34504 36470 36470 36470 36470 36470 36470 36470 36470 37114 37114 38086 38086 41104 46923 47267 47267 47267 47267 47267 47267 47267 47267 47267 47267 47267 47267 47267 47267 47267 47267 47267 47267 47267 47267 47267 47267 47267 47267 47267 47267 47267 47267 47267 47267 47267 47267 47267 47267 47267 47267 47267 47267 47267 47267 47267 47267 47267 47267 47267 47267 47267 47267 47267 47267 47267 47267 47267 47267 47267 47267 47267 47267 47267 47267 47267 47267 47267 47267 47267 47267 47267 47267 47267 47267 47267 47267 47267 47267 47267 47267 47267 47267 47267 47267 47267 47267 47267 47267 47267 47267 47267 47267 47267 47267 47267 47267 47267 47267 47267 47267 47267 47267 47267 47267 47267 47267 47267 47267 47267 47267 47267 47267 47267 47267 47267 47267 47267 47267 47267 47267 47267 47267 47267 47267 47267 47267 47267 47267 47267 47267 47267 47267 47267 47267 47267 47267 47267 47267 47267 47267 47267 47267 47267 47267 47267 47267 47267 47267 47267 47267 47267 47267 47267 47267 47267 47267 47267 47267 
0 0 0 0 0 0 0 0 0 0 0 0 0 0 0 0 0 12249 12249 12249 12249 12249 12249 12496 12496 12496 12496 12496 12496 12586 12586 16735 24953 25040 28334 28334 28803 28803 28958 29043 29043 29043 29043 29043 29043 29043 29043 29043 29043 29043 29137 29137 29137 29137 29137 29137 29137 29137 29137 29137 29137 29137 29137 29137 29137 29137 29137 29137 29137 29137 29137 29137 29137 29137 29137 29137 29137 29137 29137 29137 29137 29137 29137 29137 29137 29137 29137 29137 29137 29137 29137 29137 29137 29137 29137 29137 29137 29137 29137 29137 29137 29137 29137 29137 29137 29137 29137 29137 29137 29137 29137 29137 29137 29137 29137 29137 29137 29137 29137 29137 29137 29137 29137 29137 29137 29137 29137 29137 29137 29137 29137 29137 29137 29137 29137 29137 29137 29137 29137 29137 29137 29137 29137 29137 29137 29137 29137 29137 29137 29137 29137 29137 29137 29137 29137 29137 29137 29137 29137 29137 29137 29137 29137 29137 29137 29137 29137 29137 29137 29137 29137 29137 29137 29137 29137 29137 29137 29137 29137 29137 29137 29137 29137 29137 29137 29137 29137 29137 29137 29137 29137 29137 29137 29137 29137 29137 29137 29137 29137 29137 29137 
0 0 0 0 0 0 0 0 0 0 0 0 0 0 0 0 0 0 32131 32131 32131 32131 32131 32131 32131 33014 33014 33192 33192 33192 33192 33192 33192 33192 33192 36272 36272 36272 36272 36272 36272 36272 36272 36272 36272 36272 36272 36272 36272 36272 36272 36272 36272 36272 36272 36272 36272 36272 36272 36272 36272 36272 36272 36272 36272 36272 36272 36272 36272 36272 36272 36272 36272 36272 36272 36272 36272 36272 36272 36272 36272 36272 36272 36272 36272 36272 36272 36272 36272 36272 36272 36272 36272 36272 36272 36272 36272 36272 36272 36272 36272 36272 36272 36272 36272 36272 36272 36272 36272 36272 36272 36272 36272 36272 36272 36272 36272 36272 36272 36272 36272 36272 36272 36272 36272 36272 36272 36272 36272 36272 36272 36272 36272 36272 36272 36272 36272 36272 36272 36272 36272 36272 36272 36272 36272 36272 36272 36272 36272 36272 36272 36272 36272 36272 36272 36272 36272 36272 36272 36272 36272 36272 36272 36272 36272 36272 36272 36272 36272 36272 36272 36272 36272 36272 36272 36272 36272 36272 36272 36272 36272 36272 36272 36272 36272 36272 36272 36272 36272 36272 36272 36272 36272 36272 36272 36272 36272 36272 36272 36272 36272 
0 0 0 0 0 0 0 0 0 0 0 0 0 0 0 0 0 0 0 22074 22074 22074 22074 22074 22074 22074 25231 25231 25231 25231 25231 25231 39265 39458 39550 39550 39550 39550 39550 39550 39550 40793 40793 40793 40793 40793 40793 40793 40793 40793 40793 40793 40793 40793 40793 40793 40793 40793 40793 40793 40793 40793 40793 40793 40793 40793 40793 40793 40793 40793 40793 40793 40793 40793 40793 40793 40793 40793 40793 40793 40793 40793 40793 40793 40793 40793 40793 40793 40793 40793 40793 40793 40793 40793 40793 40793 40793 40793 40793 40793 40793 40793 40793 40793 40793 40793 40793 40793 40793 40793 40793 40793 40793 40793 40793 40793 40793 40793 40793 40793 40793 40793 40793 40793 40793 40793 40793 40793 40793 40793 40793 40793 40793 40793 40793 40793 40793 40793 40793 40793 40793 40793 40793 40793 40793 40793 40793 40793 40793 40793 40793 40793 40793 40793 40793 40793 40793 40793 40793 40793 40793 40793 40793 40793 40793 40793 40793 40793 40793 40793 40793 40793 40793 40793 40793 40793 40793 40793 40793 40793 40793 40793 40793 40793 40793 40793 40793 40793 40793 40793 40793 40793 40793 40793 40793 40793 40793 40793 40793 40793 40793 
0 0 0 0 0 0 0 0 0 0 0 0 0 0 0 0 0 0 47655 59244 59244 59244 59244 59244 59952 60040 60040 64487 64981 68061 69836 69836 69836 69836 69836 69881 69881 69881 69881 69881 69881 70369 70369 70369 70369 70369 70369 70369 70459 70459 70459 71589 71677 73646 73739 73739 73792 73886 74027 74625 74707 74707 74707 74707 74707 74707 74707 74707 74707 74707 74707 74707 74707 74707 74707 74707 74707 74707 74707 74707 74707 74707 74707 74707 74707 74707 74707 74707 74707 74707 74707 74707 74707 74707 74707 74707 74707 74707 74707 74707 74707 74707 74707 74707 74707 74707 74707 74707 74707 74707 74707 74707 74707 74707 74707 74707 74707 74707 74707 74707 74707 74707 74707 74707 74707 74707 74707 74707 74707 74707 74707 74707 74707 74707 74707 74707 74707 74707 74707 74707 74707 74707 74707 74707 74707 74707 74707 74707 74707 74707 74707 74707 74707 74707 74707 74707 74707 74707 74707 74707 74707 74707 74707 74707 74707 74707 74707 74707 74707 74707 74707 74707 74707 74707 74707 74707 74707 74707 74707 74707 74707 74707 74707 74707 74707 74707 74707 74707 74707 74707 74707 74707 74707 74707 74707 74707 74707 74707 74707 74707 74707 
0 0 0 0 0 0 0 0 0 0 0 0 0 0 0 0 0 0 58857 72541 72541 72541 72541 72541 72541 72587 86676 88765 88852 89341 89341 90835 90835 90835 90835 90835 90835 90930 90930 91020 91020 91020 91020 91020 91020 91020 91020 93294 93294 93294 93294 93346 100144 102310 102392 103785 103785 103785 103869 103869 103869 103869 103869 103869 103869 103869 103869 103869 103869 103869 103869 103869 103869 103869 103869 103869 103869 103869 103869 103869 103869 103869 103869 103869 103869 103869 103869 103869 103869 103869 103869 103869 103869 103869 103869 103869 103869 103869 103869 103869 103869 103869 103869 103869 103869 103869 103869 103869 103869 103869 103869 103869 103869 103869 103869 103869 103869 103869 103869 103869 103869 103869 103869 103869 103869 103869 103869 103869 103869 103869 103869 103869 103869 103869 103869 103869 103869 103869 103869 103869 103869 103869 103869 103869 103869 103869 103869 103869 103869 103869 103869 103869 103869 103869 103869 103869 103869 103869 103869 103869 103869 103869 103869 103869 103869 103869 103869 103869 103869 103869 103869 103869 103869 103869 103869 103869 103869 103869 103869 103869 103869 103869 103869 103869 103869 103869 103869 103869 103869 103869 103869 103869 103869 103869 103869 103869 103869 103869 103869 103869 103869 
0 0 0 0 0 0 0 0 0 0 0 0 0 0 0 0 0 2408 4421 4421 4421 4421 4421 4421 4421 4505 4505 4505 4505 4505 4505 4505 4505 4592 8549 8631 8631 14125 14125 14125 14612 14612 14612 14612 14612 17974 21182 21182 23178 23178 23178 23178 23178 23178 23178 23178 23178 23178 23178 23178 23178 23178 23178 23178 23178 23178 23178 23178 23178 23178 23178 23178 23178 23178 23178 23178 23178 23178 23178 23178 23178 23178 23178 23178 23178 23178 23178 23178 23178 23178 23178 23178 23178 23178 23178 23178 23178 23178 23178 23178 23178 23178 23178 23178 23178 23178 23178 23178 23178 23178 23178 23178 23178 23178 23178 23178 23178 23178 23178 23178 23178 23178 23178 23178 23178 23178 23178 23178 23178 23178 23178 23178 23178 23178 23178 23178 23178 23178 23178 23178 23178 23178 23178 23178 23178 23178 23178 23178 23178 23178 23178 23178 23178 23178 23178 23178 23178 23178 23178 23178 23178 23178 23178 23178 23178 23178 23178 23178 23178 23178 23178 23178 23178 23178 23178 23178 23178 23178 23178 23178 23178 23178 23178 23178 23178 23178 23178 23178 23178 23178 23178 23178 23178 23178 23178 23178 23178 23178 23178 23178 23178 
0 0 0 0 0 0 0 0 0 0 0 0 0 0 0 0 9829 11804 14714 14714 14714 14714 14714 14714 14714 14714 23460 23460 23460 23460 23460 29683 29683 29683 29683 29772 29772 29772 29772 29772 29772 29772 29772 29772 29772 29772 29772 29772 29772 29772 29772 29772 29772 29772 29772 29772 29772 29772 29772 29772 29772 29772 29772 29772 29772 29772 29772 29772 29772 29772 29772 29772 29772 29772 29772 29772 29772 29772 29772 29772 29772 29772 29772 29772 29772 29772 29772 29772 29772 29772 29772 29772 29772 29772 29772 29772 29772 29772 29772 29772 29772 29772 29772 29772 29772 29772 29772 29772 29772 29772 29772 29772 29772 29772 29772 29772 29772 29772 29772 29772 29772 29772 29772 29772 29772 29772 29772 29772 29772 29772 29772 29772 29772 29772 29772 29772 29772 29772 29772 29772 29772 29772 29772 29772 29772 29772 29772 29772 29772 29772 29772 29772 29772 29772 29772 29772 29772 29772 29772 29772 29772 29772 29772 29772 29772 29772 29772 29772 29772 29772 29772 29772 29772 29772 29772 29772 29772 29772 29772 29772 29772 29772 29772 29772 29772 29772 29772 29772 29772 29772 29772 29772 29772 29772 29772 29772 29772 29772 29772 29772 29772 
0 0 0 0 0 0 0 0 0 0 0 0 0 0 0 0 0 34612 34612 34612 34612 34612 34612 34612 37445 39603 39603 39603 39603 39603 40775 47369 47461 52132 54125 54125 54125 54125 54125 54125 54125 54125 54125 54125 56168 60161 60161 60161 60161 60161 60161 62254 62342 62902 64328 64821 64821 64821 64821 64821 64821 64821 64821 64821 64821 64821 64821 64821 64821 64821 64821 64821 64821 64821 64821 64821 64821 64821 64821 64821 64821 64821 64821 64821 64821 64821 64821 64821 64821 64821 64821 64821 64821 64821 64821 64821 64821 64821 64821 64821 64821 64821 64821 64821 64821 64821 64821 64821 64821 64821 64821 64821 64821 64821 64821 64821 64821 64821 64821 64821 64821 64821 64821 64821 64821 64821 64821 64821 64821 64821 64821 64821 64821 64821 64821 64821 64821 64821 64821 64821 64821 64821 64821 64821 64821 64821 64821 64821 64821 64821 64821 64821 64821 64821 64821 64821 64821 64821 64821 64821 64821 64821 64821 64821 64821 64821 64821 64821 64821 64821 64821 64821 64821 64821 64821 64821 64821 64821 64821 64821 64821 64821 64821 64821 64821 64821 64821 64821 64821 64821 64821 64821 64821 64821 64821 64821 64821 64821 64821 64821 64821 
0 0 0 0 0 0 0 0 0 0 0 0 0 0 0 0 0 9960 10699 14652 14652 14652 14652 16374 16374 16374 16374 22563 22563 22563 22563 22563 27364 35956 36051 36051 36051 36051 36051 36145 36145 36239 36239 36239 36239 36239 36239 36239 36239 36239 36494 36494 36494 36494 36494 36494 36581 37021 37021 37112 37915 37915 37915 37915 38305 38450 38703 43976 44100 44770 44856 44927 44927 44970 44970 44970 44970 44970 44970 44970 44970 44970 44970 44970 44970 44970 44970 44970 44970 44970 44970 44970 44970 44970 44970 44970 44970 44970 44970 44970 44970 44970 44970 44970 44970 44970 44970 44970 44970 44970 44970 44970 44970 44970 44970 44970 44970 44970 44970 44970 44970 44970 44970 44970 44970 44970 44970 44970 44970 44970 44970 44970 44970 44970 44970 44970 44970 44970 44970 44970 44970 44970 44970 44970 44970 44970 44970 44970 44970 44970 44970 44970 44970 44970 44970 44970 44970 44970 44970 44970 44970 44970 44970 44970 44970 44970 44970 44970 44970 44970 44970 44970 44970 44970 44970 44970 44970 44970 44970 44970 44970 44970 44970 44970 44970 44970 44970 44970 44970 44970 44970 44970 44970 44970 44970 44970 44970 44970 44970 44970 44970 
0 0 0 0 0 0 0 0 0 0 0 0 0 0 0 0 0 0 0 43307 44873 44873 44873 44873 44873 44873 45537 46920 46920 46920 46920 46920 46920 46920 46920 46920 46920 46920 46920 46920 46920 46920 46920 46920 46920 46920 46920 46920 46920 46920 46920 46920 46920 46920 46920 46920 46920 46920 46920 46920 46920 46920 46920 46920 46920 46920 46920 46920 46920 46920 46920 46920 46920 46920 46920 46920 46920 46920 46920 46920 46920 46920 46920 46920 46920 46920 46920 46920 46920 46920 46920 46920 46920 46920 46920 46920 46920 46920 46920 46920 46920 46920 46920 46920 46920 46920 46920 46920 46920 46920 46920 46920 46920 46920 46920 46920 46920 46920 46920 46920 46920 46920 46920 46920 46920 46920 46920 46920 46920 46920 46920 46920 46920 46920 46920 46920 46920 46920 46920 46920 46920 46920 46920 46920 46920 46920 46920 46920 46920 46920 46920 46920 46920 46920 46920 46920 46920 46920 46920 46920 46920 46920 46920 46920 46920 46920 46920 46920 46920 46920 46920 46920 46920 46920 46920 46920 46920 46920 46920 46920 46920 46920 46920 46920 46920 46920 46920 46920 46920 46920 46920 46920 46920 46920 46920 46920 46920 46920 46920 46920 46920 
0 0 0 0 0 0 0 0 0 0 0 0 0 0 0 0 0 51353 53458 53458 53458 53458 58003 59896 63121 63209 63293 70230 70320 70320 71668 71759 75166 76158 81838 83531 83531 83531 83531 83531 83531 83531 83531 83531 83531 83531 83531 83531 83531 83531 83531 83531 83531 83531 83531 83531 83531 83531 83531 83531 83531 83531 83531 83531 83531 83531 83531 83531 83531 83531 83531 83531 83531 83531 83531 83531 83531 83531 83531 83531 83531 83531 83531 83531 83531 83531 83531 83531 83531 83531 83531 83531 83531 83531 83531 83531 83531 83531 83531 83531 83531 83531 83531 83531 83531 83531 83531 83531 83531 83531 83531 83531 83531 83531 83531 83531 83531 83531 83531 83531 83531 83531 83531 83531 83531 83531 83531 83531 83531 83531 83531 83531 83531 83531 83531 83531 83531 83531 83531 83531 83531 83531 83531 83531 83531 83531 83531 83531 83531 83531 83531 83531 83531 83531 83531 83531 83531 83531 83531 83531 83531 83531 83531 83531 83531 83531 83531 83531 83531 83531 83531 83531 83531 83531 83531 83531 83531 83531 83531 83531 83531 83531 83531 83531 83531 83531 83531 83531 83531 83531 83531 83531 83531 83531 83531 83531 83531 83531 83531 83531 83531 
0 0 0 0 0 0 0 0 0 0 0 0 0 0 0 0 0 13682 13682 13682 13682 13682 13682 13682 15418 32125 34394 38364 38364 38364 38547 40163 40254 52334 52334 52352 52352 52352 52352 52352 52352 52352 52352 52352 52352 52352 52352 52352 52352 52352 52352 52352 52352 52352 52352 52352 52352 52352 52352 52352 52352 52352 52352 52352 52352 52352 52352 52352 52352 52352 52352 52352 52352 52352 52352 52352 52352 52352 52352 52352 52352 52352 52352 52352 52352 52352 52352 52352 52352 52352 52352 52352 52352 52352 52352 52352 52352 52352 52352 52352 52352 52352 52352 52352 52352 52352 52352 52352 52352 52352 52352 52352 52352 52352 52352 52352 52352 52352 52352 52352 52352 52352 52352 52352 52352 52352 52352 52352 52352 52352 52352 52352 52352 52352 52352 52352 52352 52352 52352 52352 52352 52352 52352 52352 52352 52352 52352 52352 52352 52352 52352 52352 52352 52352 52352 52352 52352 52352 52352 52352 52352 52352 52352 52352 52352 52352 52352 52352 52352 52352 52352 52352 52352 52352 52352 52352 52352 52352 52352 52352 52352 52352 52352 52352 52352 52352 52352 52352 52352 52352 52352 52352 52352 52352 52352 52352 52352 52352 52352 52352 52352 
0 0 0 0 0 0 0 0 0 0 0 0 0 0 0 0 0 0 52951 60268 73135 73135 73135 73135 73135 73383 73770 74256 74256 74347 77763 77763 77846 81338 81338 81338 81338 81338 81338 81338 81338 81338 81338 81338 81338 81338 81338 81338 81338 81338 81338 81338 81338 81338 81338 81338 81338 81338 81338 81338 81338 81338 81338 81338 81338 81338 81338 81338 81338 81338 81338 81338 81338 81338 81338 81338 81338 81338 81338 81338 81338 81338 81338 81338 81338 81338 81338 81338 81338 81338 81338 81338 81338 81338 81338 81338 81338 81338 81338 81338 81338 81338 81338 81338 81338 81338 81338 81338 81338 81338 81338 81338 81338 81338 81338 81338 81338 81338 81338 81338 81338 81338 81338 81338 81338 81338 81338 81338 81338 81338 81338 81338 81338 81338 81338 81338 81338 81338 81338 81338 81338 81338 81338 81338 81338 81338 81338 81338 81338 81338 81338 81338 81338 81338 81338 81338 81338 81338 81338 81338 81338 81338 81338 81338 81338 81338 81338 81338 81338 81338 81338 81338 81338 81338 81338 81338 81338 81338 81338 81338 81338 81338 81338 81338 81338 81338 81338 81338 81338 81338 81338 81338 81338 81338 81338 81338 81338 81338 81338 81338 81338 
0 0 0 0 0 0 0 0 0 0 0 0 0 0 0 0 0 48172 53311 53311 53311 53311 53311 72800 72800 80912 81395 81637 82685 82775 82808 82893 82893 83077 83077 83077 84775 84775 84775 84775 84809 84809 84809 84845 84845 84845 84845 84845 84845 84845 84845 84845 84845 84845 84845 84845 84845 84845 84845 84845 84845 84845 84845 84845 84845 84845 84845 84845 84845 84845 84845 84845 84845 84845 84845 84845 84845 84845 84845 84845 84845 84845 84845 84845 84845 84845 84845 84845 84845 84845 84845 84845 84845 84845 84845 84845 84845 84845 84845 84845 84845 84845 84845 84845 84845 84845 84845 84845 84845 84845 84845 84845 84845 84845 84845 84845 84845 84845 84845 84845 84845 84845 84845 84845 84845 84845 84845 84845 84845 84845 84845 84845 84845 84845 84845 84845 84845 84845 84845 84845 84845 84845 84845 84845 84845 84845 84845 84845 84845 84845 84845 84845 84845 84845 84845 84845 84845 84845 84845 84845 84845 84845 84845 84845 84845 84845 84845 84845 84845 84845 84845 84845 84845 84845 84845 84845 84845 84845 84845 84845 84845 84845 84845 84845 84845 84845 84845 84845 84845 84845 84845 84845 84845 84845 84845 84845 84845 84845 84845 84845 84845 
0 0 0 0 0 0 0 0 0 0 0 0 0 0 0 0 0 0 0 31193 31193 31193 31193 31193 31193 31193 31193 41066 41066 41066 41066 41066 42699 42699 42699 42699 45452 45452 45452 45452 45452 45452 45452 45452 45452 45506 45506 45506 45506 45506 45506 45506 45506 45506 45506 45506 45506 45506 45506 45506 45506 45506 45506 45506 45506 45506 45506 45506 45506 45506 45506 45506 45506 45506 45506 45506 45506 45506 45506 45506 45506 45506 45506 45506 45506 45506 45506 45506 45506 45506 45506 45506 45506 45506 45506 45506 45506 45506 45506 45506 45506 45506 45506 45506 45506 45506 45506 45506 45506 45506 45506 45506 45506 45506 45506 45506 45506 45506 45506 45506 45506 45506 45506 45506 45506 45506 45506 45506 45506 45506 45506 45506 45506 45506 45506 45506 45506 45506 45506 45506 45506 45506 45506 45506 45506 45506 45506 45506 45506 45506 45506 45506 45506 45506 45506 45506 45506 45506 45506 45506 45506 45506 45506 45506 45506 45506 45506 45506 45506 45506 45506 45506 45506 45506 45506 45506 45506 45506 45506 45506 45506 45506 45506 45506 45506 45506 45506 45506 45506 45506 45506 45506 45506 45506 45506 45506 45506 45506 45506 45506 45506 
0 0 0 0 0 0 0 0 0 0 0 0 0 0 0 0 0 49102 70217 70217 70217 70217 70217 70309 72428 74761 76345 76345 79642 84215 84442 84442 87961 87961 87961 87961 87961 88024 88024 88024 88024 88024 88024 88024 88024 88024 88024 88024 88024 88024 88024 88024 88024 88024 88024 88024 88024 88024 88024 88024 88024 88024 88024 88024 88024 88024 88024 88024 88024 88024 88024 88024 88024 88024 88024 88024 88024 88024 88024 88024 88024 88024 88024 88024 88024 88024 88024 88024 88024 88024 88024 88024 88024 88024 88024 88024 88024 88024 88024 88024 88024 88024 88024 88024 88024 88024 88024 88024 88024 88024 88024 88024 88024 88024 88024 88024 88024 88024 88024 88024 88024 88024 88024 88024 88024 88024 88024 88024 88024 88024 88024 88024 88024 88024 88024 88024 88024 88024 88024 88024 88024 88024 88024 88024 88024 88024 88024 88024 88024 88024 88024 88024 88024 88024 88024 88024 88024 88024 88024 88024 88024 88024 88024 88024 88024 88024 88024 88024 88024 88024 88024 88024 88024 88024 88024 88024 88024 88024 88024 88024 88024 88024 88024 88024 88024 88024 88024 88024 88024 88024 88024 88024 88024 88024 88024 88024 88024 88024 88024 88024 88024 
0 0 0 0 0 0 0 0 0 0 0 0 0 0 0 0 0 0 0 98963 104980 104980 104980 104980 104980 105106 105149 105149 105149 105149 105149 105240 107857 107857 107857 107941 107941 107941 107941 107941 107941 107941 108583 108583 108583 108583 108583 108583 108583 108583 108583 108583 108583 108583 108583 108583 108583 108583 108583 108583 108583 108583 108583 108583 108583 108583 108583 108583 108583 108583 108583 108583 108583 108583 108583 108583 108583 108583 108583 108583 108583 108583 108583 108583 108583 108583 108583 108583 108583 108583 108583 108583 108583 108583 108583 108583 108583 108583 108583 108583 108583 108583 108583 108583 108583 108583 108583 108583 108583 108583 108583 108583 108583 108583 108583 108583 108583 108583 108583 108583 108583 108583 108583 108583 108583 108583 108583 108583 108583 108583 108583 108583 108583 108583 108583 108583 108583 108583 108583 108583 108583 108583 108583 108583 108583 108583 108583 108583 108583 108583 108583 108583 108583 108583 108583 108583 108583 108583 108583 108583 108583 108583 108583 108583 108583 108583 108583 108583 108583 108583 108583 108583 108583 108583 108583 108583 108583 108583 108583 108583 108583 108583 108583 108583 108583 108583 108583 108583 108583 108583 108583 108583 108583 108583 108583 108583 108583 108583 108583 108583 108583 
0 0 0 0 0 0 0 0 0 0 0 0 0 0 0 0 0 0 14927 29441 29441 29441 29441 29441 29441 29441 29441 29517 29517 33981 33981 33981 33981 33981 33981 33981 33981 39970 39970 39970 40150 44393 44393 44484 44484 44484 44484 44484 44484 44484 44484 44484 44484 44484 44484 44484 44484 44484 44484 44484 44484 44484 44484 44484 44484 44484 44484 44484 44484 44484 44484 44484 44484 44484 44484 44484 44484 44484 44484 44484 44484 44484 44484 44484 44484 44484 44484 44484 44484 44484 44484 44484 44484 44484 44484 44484 44484 44484 44484 44484 44484 44484 44484 44484 44484 44484 44484 44484 44484 44484 44484 44484 44484 44484 44484 44484 44484 44484 44484 44484 44484 44484 44484 44484 44484 44484 44484 44484 44484 44484 44484 44484 44484 44484 44484 44484 44484 44484 44484 44484 44484 44484 44484 44484 44484 44484 44484 44484 44484 44484 44484 44484 44484 44484 44484 44484 44484 44484 44484 44484 44484 44484 44484 44484 44484 44484 44484 44484 44484 44484 44484 44484 44484 44484 44484 44484 44484 44484 44484 44484 44484 44484 44484 44484 44484 44484 44484 44484 44484 44484 44484 44484 44484 44484 44484 44484 44484 44484 44484 44484 44484 
0 0 0 0 0 0 0 0 0 0 0 0 0 0 0 0 12192 12192 12192 12192 12192 12192 12192 17647 19024 19024 19024 19112 19112 19202 19202 19387 20233 22230 22230 22320 22320 22320 22320 22320 22320 22320 22320 22320 22320 22320 22320 22320 22320 22320 22320 22320 22320 22320 22320 22320 22320 22320 22320 22320 22320 22320 22320 22320 22320 22320 22320 22320 22320 22320 22320 22320 22320 22320 22320 22320 22320 22320 22320 22320 22320 22320 22320 22320 22320 22320 22320 22320 22320 22320 22320 22320 22320 22320 22320 22320 22320 22320 22320 22320 22320 22320 22320 22320 22320 22320 22320 22320 22320 22320 22320 22320 22320 22320 22320 22320 22320 22320 22320 22320 22320 22320 22320 22320 22320 22320 22320 22320 22320 22320 22320 22320 22320 22320 22320 22320 22320 22320 22320 22320 22320 22320 22320 22320 22320 22320 22320 22320 22320 22320 22320 22320 22320 22320 22320 22320 22320 22320 22320 22320 22320 22320 22320 22320 22320 22320 22320 22320 22320 22320 22320 22320 22320 22320 22320 22320 22320 22320 22320 22320 22320 22320 22320 22320 22320 22320 22320 22320 22320 22320 22320 22320 22320 22320 22320 22320 22320 22320 22320 22320 22320 
0 0 0 0 0 0 0 0 0 0 0 0 0 0 0 0 0 0 72386 72386 72386 72386 72386 76440 80442 80520 80520 89207 89252 92436 92436 92472 92472 92472 92472 92472 92472 92472 92472 92472 92472 92472 92472 92472 92472 92472 92472 92472 92472 92561 92561 92561 92561 92561 92561 92561 92561 92561 95158 95158 95446 95446 95446 95446 95446 95446 95540 95830 95830 96982 96982 96982 96982 96982 96982 96982 96982 96982 96982 96982 96982 96982 96982 96982 96982 96982 96982 96982 96982 96982 96982 96982 96982 96982 96982 96982 96982 96982 96982 96982 96982 96982 96982 96982 96982 96982 96982 96982 96982 96982 96982 96982 96982 96982 96982 96982 96982 96982 96982 96982 96982 96982 96982 96982 96982 96982 96982 96982 96982 96982 96982 96982 96982 96982 96982 96982 96982 96982 96982 96982 96982 96982 96982 96982 96982 96982 96982 96982 96982 96982 96982 96982 96982 96982 96982 96982 96982 96982 96982 96982 96982 96982 96982 96982 96982 96982 96982 96982 96982 96982 96982 96982 96982 96982 96982 96982 96982 96982 96982 96982 96982 96982 96982 96982 96982 96982 96982 96982 96982 96982 96982 96982 96982 96982 96982 96982 96982 96982 96982 96982 96982 
0 0 0 0 0 0 0 0 0 0 0 0 0 0 0 0 0 4180 21126 21126 21126 21126 21126 21126 21126 21241 21241 21241 21531 29992 30183 30183 30183 30183 30183 30183 30183 30183 30183 30183 30183 30183 30183 30183 30183 30183 30183 30183 30183 30183 30183 30183 30183 30183 30183 30183 30183 30183 30183 30183 30183 30183 30183 30183 30183 30183 30183 30183 30183 30183 30183 30183 30183 30183 30183 30183 30183 30183 30183 30183 30183 30183 30183 30183 30183 30183 30183 30183 30183 30183 30183 30183 30183 30183 30183 30183 30183 30183 30183 30183 30183 30183 30183 30183 30183 30183 30183 30183 30183 30183 30183 30183 30183 30183 30183 30183 30183 30183 30183 30183 30183 30183 30183 30183 30183 30183 30183 30183 30183 30183 30183 30183 30183 30183 30183 30183 30183 30183 30183 30183 30183 30183 30183 30183 30183 30183 30183 30183 30183 30183 30183 30183 30183 30183 30183 30183 30183 30183 30183 30183 30183 30183 30183 30183 30183 30183 30183 30183 30183 30183 30183 30183 30183 30183 30183 30183 30183 30183 30183 30183 30183 30183 30183 30183 30183 30183 30183 30183 30183 30183 30183 30183 30183 30183 30183 30183 30183 30183 30183 30183 30183 
0 0 0 0 0 0 0 0 0 0 0 0 0 0 0 0 0 0 38269 44425 44425 44425 44425 44425 44425 44988 44988 49783 49783 49806 49806 49806 49806 49806 49806 49806 49806 49806 49806 49806 49806 49806 49806 49806 49806 49806 49806 49806 49806 49806 49806 49806 49806 49806 49806 49806 49806 49806 49806 49806 49806 49806 49806 49806 49806 49806 49806 49806 49806 49806 49806 49806 49806 49806 49806 49806 49806 49806 49806 49806 49806 49806 49806 49806 49806 49806 49806 49806 49806 49806 49806 49806 49806 49806 49806 49806 49806 49806 49806 49806 49806 49806 49806 49806 49806 49806 49806 49806 49806 49806 49806 49806 49806 49806 49806 49806 49806 49806 49806 49806 49806 49806 49806 49806 49806 49806 49806 49806 49806 49806 49806 49806 49806 49806 49806 49806 49806 49806 49806 49806 49806 49806 49806 49806 49806 49806 49806 49806 49806 49806 49806 49806 49806 49806 49806 49806 49806 49806 49806 49806 49806 49806 49806 49806 49806 49806 49806 49806 49806 49806 49806 49806 49806 49806 49806 49806 49806 49806 49806 49806 49806 49806 49806 49806 49806 49806 49806 49806 49806 49806 49806 49806 49806 49806 49806 49806 49806 49806 49806 49806 49806 
0 0 0 0 0 0 0 0 0 0 0 0 0 0 0 0 0 0 43817 68106 68106 68106 68106 68106 73263 75246 75246 75246 75246 75246 75246 75246 75246 75246 75279 75279 75360 75360 75360 75360 75360 75360 75360 75360 75360 75360 75360 75360 75360 75360 75360 75360 75360 75360 75360 75360 75360 75360 75360 75360 75360 75360 75360 75360 75360 75360 75360 75360 75360 75360 75360 75360 75360 75360 75360 75360 75360 75360 75360 75360 75360 75360 75360 75360 75360 75360 75360 75360 75360 75360 75360 75360 75360 75360 75360 75360 75360 75360 75360 75360 75360 75360 75360 75360 75360 75360 75360 75360 75360 75360 75360 75360 75360 75360 75360 75360 75360 75360 75360 75360 75360 75360 75360 75360 75360 75360 75360 75360 75360 75360 75360 75360 75360 75360 75360 75360 75360 75360 75360 75360 75360 75360 75360 75360 75360 75360 75360 75360 75360 75360 75360 75360 75360 75360 75360 75360 75360 75360 75360 75360 75360 75360 75360 75360 75360 75360 75360 75360 75360 75360 75360 75360 75360 75360 75360 75360 75360 75360 75360 75360 75360 75360 75360 75360 75360 75360 75360 75360 75360 75360 75360 75360 75360 75360 75360 75360 75360 75360 75360 75360 75360 
0 0 0 0 0 0 0 0 0 0 0 0 0 0 0 0 0 0 40232 47178 47178 47178 47178 47270 47270 48183 48183 48291 48291 48291 48291 48735 48735 48735 48923 54146 58732 59024 66515 66601 66601 66601 66601 66601 66601 66601 66601 66601 66601 66601 66601 66601 66601 66601 66601 66601 66601 66601 66601 66601 66601 66601 66601 66601 66601 66601 66601 66601 66601 66601 66601 66601 66601 66601 66601 66601 66601 66601 66601 66601 66601 66601 66601 66601 66601 66601 66601 66601 66601 66601 66601 66601 66601 66601 66601 66601 66601 66601 66601 66601 66601 66601 66601 66601 66601 66601 66601 66601 66601 66601 66601 66601 66601 66601 66601 66601 66601 66601 66601 66601 66601 66601 66601 66601 66601 66601 66601 66601 66601 66601 66601 66601 66601 66601 66601 66601 66601 66601 66601 66601 66601 66601 66601 66601 66601 66601 66601 66601 66601 66601 66601 66601 66601 66601 66601 66601 66601 66601 66601 66601 66601 66601 66601 66601 66601 66601 66601 66601 66601 66601 66601 66601 66601 66601 66601 66601 66601 66601 66601 66601 66601 66601 66601 66601 66601 66601 66601 66601 66601 66601 66601 66601 66601 66601 66601 66601 66601 66601 66601 66601 66601 
0 0 0 0 0 0 0 0 0 0 0 0 0 0 0 0 0 83323 86417 86417 86417 86417 86417 89413 90609 98147 99087 99087 99533 102365 104415 104415 105242 110925 110925 110925 110925 110925 110925 110925 110925 110925 110925 110925 110925 110925 110925 110925 110925 110925 110925 110925 110925 110925 110925 110925 110925 110925 110925 110925 110925 110925 110925 110925 110925 110925 110925 110925 110925 110925 110925 110925 110925 110925 110925 110925 110925 110925 110925 110925 110925 110925 110925 110925 110925 110925 110925 110925 110925 110925 110925 110925 110925 110925 110925 110925 110925 110925 110925 110925 110925 110925 110925 110925 110925 110925 110925 110925 110925 110925 110925 110925 110925 110925 110925 110925 110925 110925 110925 110925 110925 110925 110925 110925 110925 110925 110925 110925 110925 110925 110925 110925 110925 110925 110925 110925 110925 110925 110925 110925 110925 110925 110925 110925 110925 110925 110925 110925 110925 110925 110925 110925 110925 110925 110925 110925 110925 110925 110925 110925 110925 110925 110925 110925 110925 110925 110925 110925 110925 110925 110925 110925 110925 110925 110925 110925 110925 110925 110925 110925 110925 110925 110925 110925 110925 110925 110925 110925 110925 110925 110925 110925 110925 110925 110925 110925 110925 110925 110925 110925 110925 
0 0 0 0 0 0 0 0 0 0 0 0 0 0 0 0 0 0 11063 16942 16942 16942 16942 16942 16942 16942 17911 17911 17911 17911 21906 21924 21924 21924 21924 21924 21924 21924 21924 21924 21924 21924 21924 21924 21924 21924 21924 21924 21924 21924 21924 21924 21924 21924 21924 21924 21924 21924 21924 21924 21924 21924 21924 21924 21924 21924 21924 21924 21924 21924 21924 21924 21924 21924 21924 21924 21924 21924 21924 21924 21924 21924 21924 21924 21924 21924 21924 21924 21924 21924 21924 21924 21924 21924 21924 21924 21924 21924 21924 21924 21924 21924 21924 21924 21924 21924 21924 21924 21924 21924 21924 21924 21924 21924 21924 21924 21924 21924 21924 21924 21924 21924 21924 21924 21924 21924 21924 21924 21924 21924 21924 21924 21924 21924 21924 21924 21924 21924 21924 21924 21924 21924 21924 21924 21924 21924 21924 21924 21924 21924 21924 21924 21924 21924 21924 21924 21924 21924 21924 21924 21924 21924 21924 21924 21924 21924 21924 21924 21924 21924 21924 21924 21924 21924 21924 21924 21924 21924 21924 21924 21924 21924 21924 21924 21924 21924 21924 21924 21924 21924 21924 21924 21924 21924 21924 21924 21924 21924 21924 21924 21924 
0 0 0 0 0 0 0 0 0 0 0 0 0 0 0 0 0 0 0 55207 78297 78297 78297 78333 78394 78477 78477 78639 86428 86428 91352 95751 101823 102657 102749 102812 102812 102812 102812 102812 102812 102812 102812 102812 102812 102812 102812 102812 102812 102812 102812 102812 102812 102812 102812 102812 102812 102812 102812 102812 102812 102812 102812 102812 102812 102812 102812 102812 102812 102812 102812 102812 102812 102812 102812 102812 102812 102812 102812 102812 102812 102812 102812 102812 102812 102812 102812 102812 102812 102812 102812 102812 102812 102812 102812 102812 102812 102812 102812 102812 102812 102812 102812 102812 102812 102812 102812 102812 102812 102812 102812 102812 102812 102812 102812 102812 102812 102812 102812 102812 102812 102812 102812 102812 102812 102812 102812 102812 102812 102812 102812 102812 102812 102812 102812 102812 102812 102812 102812 102812 102812 102812 102812 102812 102812 102812 102812 102812 102812 102812 102812 102812 102812 102812 102812 102812 102812 102812 102812 102812 102812 102812 102812 102812 102812 102812 102812 102812 102812 102812 102812 102812 102812 102812 102812 102812 102812 102812 102812 102812 102812 102812 102812 102812 102812 102812 102812 102812 102812 102812 102812 102812 102812 102812 102812 102812 102812 102812 102812 102812 102812 
0 0 0 0 0 0 0 0 0 0 0 0 0 0 0 0 0 0 0 0 18041 18041 18041 18041 18041 18041 18041 18041 18041 18041 18041 18041 18639 18639 18639 18639 18639 18639 18639 18639 18639 18639 18639 18639 18639 18639 18639 18639 18639 18639 18639 18639 18639 18639 18639 18639 18639 18639 18639 18639 18639 18639 18639 18639 18639 18639 18639 18639 18639 18639 18639 18639 18639 18639 18639 18639 18639 18639 18639 18639 18639 18639 18639 18639 18639 18639 18639 18639 18639 18639 18639 18639 18639 18639 18639 18639 18639 18639 18639 18639 18639 18639 18639 18639 18639 18639 18639 18639 18639 18639 18639 18639 18639 18639 18639 18639 18639 18639 18639 18639 18639 18639 18639 18639 18639 18639 18639 18639 18639 18639 18639 18639 18639 18639 18639 18639 18639 18639 18639 18639 18639 18639 18639 18639 18639 18639 18639 18639 18639 18639 18639 18639 18639 18639 18639 18639 18639 18639 18639 18639 18639 18639 18639 18639 18639 18639 18639 18639 18639 18639 18639 18639 18639 18639 18639 18639 18639 18639 18639 18639 18639 18639 18639 18639 18639 18639 18639 18639 18639 18639 18639 18639 18639 18639 18639 18639 18639 18639 18639 18639 18639 
0 0 0 0 0 0 0 0 0 0 0 0 0 0 0 0 0 0 0 10315 37517 37517 37517 37517 37517 37517 38856 38856 45454 45454 45846 45846 45881 45973 45973 45973 46263 46263 46263 46263 46263 46263 46263 46263 46263 46263 46263 46263 46263 46263 46263 46263 46263 46263 46263 46263 46263 46263 46263 46263 46263 46263 46263 46263 46263 46263 46263 46263 46263 46263 46263 46263 46263 46263 46263 46263 46263 46263 46263 46263 46263 46263 46263 46263 46263 46263 46263 46263 46263 46263 46263 46263 46263 46263 46263 46263 46263 46263 46263 46263 46263 46263 46263 46263 46263 46263 46263 46263 46263 46263 46263 46263 46263 46263 46263 46263 46263 46263 46263 46263 46263 46263 46263 46263 46263 46263 46263 46263 46263 46263 46263 46263 46263 46263 46263 46263 46263 46263 46263 46263 46263 46263 46263 46263 46263 46263 46263 46263 46263 46263 46263 46263 46263 46263 46263 46263 46263 46263 46263 46263 46263 46263 46263 46263 46263 46263 46263 46263 46263 46263 46263 46263 46263 46263 46263 46263 46263 46263 46263 46263 46263 46263 46263 46263 46263 46263 46263 46263 46263 46263 46263 46263 46263 46263 46263 46263 46263 46263 46263 46263 46263 
0 0 0 0 0 0 0 0 0 0 0 0 0 0 0 0 0 50717 50782 50782 50782 50782 52219 57434 57434 57434 57434 57518 57518 60500 60590 60590 63334 63334 67527 67527 67527 67527 67527 67527 67527 67527 67527 67527 67527 67527 67527 67527 67527 67527 67527 67527 67527 67527 67527 67527 67527 67527 67527 67527 67527 67527 67527 67527 67527 67527 67527 67527 67527 67527 67527 67527 67527 67527 67527 67527 67527 67527 67527 67527 67527 67527 67527 67527 67527 67527 67527 67527 67527 67527 67527 67527 67527 67527 67527 67527 67527 67527 67527 67527 67527 67527 67527 67527 67527 67527 67527 67527 67527 67527 67527 67527 67527 67527 67527 67527 67527 67527 67527 67527 67527 67527 67527 67527 67527 67527 67527 67527 67527 67527 67527 67527 67527 67527 67527 67527 67527 67527 67527 67527 67527 67527 67527 67527 67527 67527 67527 67527 67527 67527 67527 67527 67527 67527 67527 67527 67527 67527 67527 67527 67527 67527 67527 67527 67527 67527 67527 67527 67527 67527 67527 67527 67527 67527 67527 67527 67527 67527 67527 67527 67527 67527 67527 67527 67527 67527 67527 67527 67527 67527 67527 67527 67527 67527 67527 67527 67527 67527 67527 67527 67527 
0 0 0 0 0 0 0 0 0 0 0 0 0 0 0 0 0 0 86776 123360 123360 123360 123360 123360 123360 124792 124872 124964 126958 134449 134449 134449 134449 134449 134449 134449 134449 143442 143442 143442 143442 143442 143442 143442 143442 143442 143442 143442 143442 143442 143442 143442 143442 143442 143442 143442 143442 143442 143442 143442 143442 143442 143442 143442 143442 143442 143442 143442 143442 143442 143442 143442 143442 143442 143442 143442 143442 143442 143442 143442 143442 143442 143442 143442 143442 143442 143442 143442 143442 143442 143442 143442 143442 143442 143442 143442 143442 143442 143442 143442 143442 143442 143442 143442 143442 143442 143442 143442 143442 143442 143442 143442 143442 143442 143442 143442 143442 143442 143442 143442 143442 143442 143442 143442 143442 143442 143442 143442 143442 143442 143442 143442 143442 143442 143442 143442 143442 143442 143442 143442 143442 143442 143442 143442 143442 143442 143442 143442 143442 143442 143442 143442 143442 143442 143442 143442 143442 143442 143442 143442 143442 143442 143442 143442 143442 143442 143442 143442 143442 143442 143442 143442 143442 143442 143442 143442 143442 143442 143442 143442 143442 143442 143442 143442 143442 143442 143442 143442 143442 143442 143442 143442 143442 143442 143442 143442 143442 143442 143442 143442 143442 
0 0 0 0 0 0 0 0 0 0 0 0 0 0 0 0 0 51885 88889 96530 96530 96530 96530 98218 102569 108412 108412 108653 110555 110686 117152 117644 117644 117644 117644 117644 117644 117644 117644 117644 117644 117644 117644 117644 117644 117644 117644 117644 117644 117644 117644 117644 117644 117644 117644 117644 117644 117644 117644 117644 117644 117644 117644 117644 117644 117644 117644 117644 117644 117644 117644 117644 117644 117644 117644 117644 117644 117644 117644 117644 117644 117644 117644 117644 117644 117644 117644 117644 117644 117644 117644 117644 117644 117644 117644 117644 117644 117644 117644 117644 117644 117644 117644 117644 117644 117644 117644 117644 117644 117644 117644 117644 117644 117644 117644 117644 117644 117644 117644 117644 117644 117644 117644 117644 117644 117644 117644 117644 117644 117644 117644 117644 117644 117644 117644 117644 117644 117644 117644 117644 117644 117644 117644 117644 117644 117644 117644 117644 117644 117644 117644 117644 117644 117644 117644 117644 117644 117644 117644 117644 117644 117644 117644 117644 117644 117644 117644 117644 117644 117644 117644 117644 117644 117644 117644 117644 117644 117644 117644 117644 117644 117644 117644 117644 117644 117644 117644 117644 117644 117644 117644 117644 117644 117644 117644 117644 117644 117644 117644 117644 117644 
0 0 0 0 0 0 0 0 0 0 0 0 0 0 0 0 0 50912 78723 78723 78723 78723 78723 78914 81567 81652 81652 81981 82022 98690 100526 100925 102305 102395 102395 102579 102579 102579 102579 102579 102579 102579 102579 102579 102579 102579 102579 102579 102579 102579 102579 102579 102579 102579 102579 102579 102579 102579 102579 102579 102579 102579 102579 102579 102579 102579 102579 102579 102579 102579 102579 102579 102579 102579 102579 102579 102579 102579 102579 102579 102579 102579 102579 102579 102579 102579 102579 102579 102579 102579 102579 102579 102579 102579 102579 102579 102579 102579 102579 102579 102579 102579 102579 102579 102579 102579 102579 102579 102579 102579 102579 102579 102579 102579 102579 102579 102579 102579 102579 102579 102579 102579 102579 102579 102579 102579 102579 102579 102579 102579 102579 102579 102579 102579 102579 102579 102579 102579 102579 102579 102579 102579 102579 102579 102579 102579 102579 102579 102579 102579 102579 102579 102579 102579 102579 102579 102579 102579 102579 102579 102579 102579 102579 102579 102579 102579 102579 102579 102579 102579 102579 102579 102579 102579 102579 102579 102579 102579 102579 102579 102579 102579 102579 102579 102579 102579 102579 102579 102579 102579 102579 102579 102579 102579 102579 102579 102579 102579 102579 102579 102579 
0 0 0 0 0 0 0 0 0 0 0 0 0 0 0 0 0 0 63005 71195 71195 71195 71195 71219 71293 74860 77587 77668 77668 77761 79400 79871 81639 82317 82354 82410 82839 82839 82839 82839 82839 82839 82839 82839 82839 82839 82839 82839 82839 82839 82839 82839 82839 82839 82839 82839 82839 82839 82839 82839 82839 82839 82839 82839 82839 82839 82839 82839 82839 82839 82839 82839 82839 82839 82839 82839 82839 82839 82839 82839 82839 82839 82839 82839 82839 82839 82839 82839 82839 82839 82839 82839 82839 82839 82839 82839 82839 82839 82839 82839 82839 82839 82839 82839 82839 82839 82839 82839 82839 82839 82839 82839 82839 82839 82839 82839 82839 82839 82839 82839 82839 82839 82839 82839 82839 82839 82839 82839 82839 82839 82839 82839 82839 82839 82839 82839 82839 82839 82839 82839 82839 82839 82839 82839 82839 82839 82839 82839 82839 82839 82839 82839 82839 82839 82839 82839 82839 82839 82839 82839 82839 82839 82839 82839 82839 82839 82839 82839 82839 82839 82839 82839 82839 82839 82839 82839 82839 82839 82839 82839 82839 82839 82839 82839 82839 82839 82839 82839 82839 82839 82839 82839 82839 82839 82839 82839 82839 82839 82839 82839 82839 
0 0 0 0 0 0 0 0 0 0 0 0 0 0 0 0 0 6610 9975 9975 9975 9975 9975 9975 9975 9975 9975 10068 10068 10068 10068 10068 10068 10068 10068 10359 10359 10359 10359 10359 10359 10359 10449 10449 10449 11432 11432 11432 11432 11432 11432 11432 11432 11432 11432 11503 11589 11589 11589 11589 11589 11589 11589 11589 11589 11589 11589 11589 11589 11589 11589 11589 11589 11589 11589 11589 11589 11589 11589 11589 11589 11589 11589 11589 11589 11589 11589 11589 11589 11589 11589 11589 11589 11589 11589 11589 11589 11589 11589 11589 11589 11589 11589 11589 11589 11589 11589 11589 11589 11589 11589 11589 11589 11589 11589 11589 11589 11589 11589 11589 11589 11589 11589 11589 11589 11589 11589 11589 11589 11589 11589 11589 11589 11589 11589 11589 11589 11589 11589 11589 11589 11589 11589 11589 11589 11589 11589 11589 11589 11589 11589 11589 11589 11589 11589 11589 11589 11589 11589 11589 11589 11589 11589 11589 11589 11589 11589 11589 11589 11589 11589 11589 11589 11589 11589 11589 11589 11589 11589 11589 11589 11589 11589 11589 11589 11589 11589 11589 11589 11589 11589 11589 11589 11589 11589 11589 11589 11589 11589 11589 11589 
0 0 0 0 0 0 0 0 0 0 0 0 0 0 0 0 0 6193 6193 6193 6193 6193 6193 6193 10140 10140 10140 10140 10140 10140 10140 10231 10473 11427 11427 11427 11427 11427 11427 11427 11427 11427 11427 11427 11427 11427 11427 11427 11427 11427 11427 11427 11427 11427 11427 11427 11427 11427 11427 11427 11427 11427 11427 11427 11427 11427 11427 11427 11427 11427 11427 11427 11427 11427 11427 11427 11427 11427 11427 11427 11427 11427 11427 11427 11427 11427 11427 11427 11427 11427 11427 11427 11427 11427 11427 11427 11427 11427 11427 11427 11427 11427 11427 11427 11427 11427 11427 11427 11427 11427 11427 11427 11427 11427 11427 11427 11427 11427 11427 11427 11427 11427 11427 11427 11427 11427 11427 11427 11427 11427 11427 11427 11427 11427 11427 11427 11427 11427 11427 11427 11427 11427 11427 11427 11427 11427 11427 11427 11427 11427 11427 11427 11427 11427 11427 11427 11427 11427 11427 11427 11427 11427 11427 11427 11427 11427 11427 11427 11427 11427 11427 11427 11427 11427 11427 11427 11427 11427 11427 11427 11427 11427 11427 11427 11427 11427 11427 11427 11427 11427 11427 11427 11427 11427 11427 11427 11427 11427 11427 11427 11427 
0 0 0 0 0 0 0 0 0 0 0 0 0 0 0 0 0 57590 73477 73477 73477 73719 73719 73719 78389 78436 83032 83808 87811 87811 87811 87811 87894 87894 87894 87894 87894 90858 90858 90898 90898 90898 90898 96212 96926 97063 101057 103232 103918 103918 103918 103918 103918 103918 103918 103918 103918 103918 103918 103918 103918 103918 103918 103918 103918 103918 103918 103918 103918 103918 103918 103918 103918 103918 103918 103918 103918 103918 103918 103918 103918 103918 103918 103918 103918 103918 103918 103918 103918 103918 103918 103918 103918 103918 103918 103918 103918 103918 103918 103918 103918 103918 103918 103918 103918 103918 103918 103918 103918 103918 103918 103918 103918 103918 103918 103918 103918 103918 103918 103918 103918 103918 103918 103918 103918 103918 103918 103918 103918 103918 103918 103918 103918 103918 103918 103918 103918 103918 103918 103918 103918 103918 103918 103918 103918 103918 103918 103918 103918 103918 103918 103918 103918 103918 103918 103918 103918 103918 103918 103918 103918 103918 103918 103918 103918 103918 103918 103918 103918 103918 103918 103918 103918 103918 103918 103918 103918 103918 103918 103918 103918 103918 103918 103918 103918 103918 103918 103918 103918 103918 103918 103918 103918 103918 103918 103918 103918 103918 103918 103918 103918 
0 0 0 0 0 0 0 0 0 0 0 0 0 0 0 0 9567 9567 9567 9567 9567 9567 9567 9567 9567 9567 9567 9567 9567 9567 9567 9567 9567 9567 9567 9567 9567 9567 9567 9567 9567 9567 9567 9567 9567 9567 9567 9567 9567 9567 9567 9567 9567 9567 9567 9567 9567 9567 9567 9567 9567 9567 9567 9567 9567 9567 9567 9567 9567 9567 9567 9567 9567 9567 9567 9567 9567 9567 9567 9567 9567 9567 9567 9567 9567 9567 9567 9567 9567 9567 9567 9567 9567 9567 9567 9567 9567 9567 9567 9567 9567 9567 9567 9567 9567 9567 9567 9567 9567 9567 9567 9567 9567 9567 9567 9567 9567 9567 9567 9567 9567 9567 9567 9567 9567 9567 9567 9567 9567 9567 9567 9567 9567 9567 9567 9567 9567 9567 9567 9567 9567 9567 9567 9567 9567 9567 9567 9567 9567 9567 9567 9567 9567 9567 9567 9567 9567 9567 9567 9567 9567 9567 9567 9567 9567 9567 9567 9567 9567 9567 9567 9567 9567 9567 9567 9567 9567 9567 9567 9567 9567 9567 9567 9567 9567 9567 9567 9567 9567 9567 9567 9567 9567 9567 9567 9567 9567 9567 9567 9567 9567 
0 0 0 0 0 0 0 0 0 0 0 0 0 0 0 0 0 22404 22404 22404 22404 22404 22404 22404 22404 22404 24074 28403 37593 37680 41655 41912 41912 41912 41912 41912 41912 41912 41912 41912 41912 41912 41912 41912 41912 41912 41912 41912 41912 41912 41912 41912 41912 41912 41912 41912 41912 41912 41912 41912 41912 41912 41912 41912 41912 41912 41912 41912 41912 41912 41912 41912 41912 41912 41912 41912 41912 41912 41912 41912 41912 41912 41912 41912 41912 41912 41912 41912 41912 41912 41912 41912 41912 41912 41912 41912 41912 41912 41912 41912 41912 41912 41912 41912 41912 41912 41912 41912 41912 41912 41912 41912 41912 41912 41912 41912 41912 41912 41912 41912 41912 41912 41912 41912 41912 41912 41912 41912 41912 41912 41912 41912 41912 41912 41912 41912 41912 41912 41912 41912 41912 41912 41912 41912 41912 41912 41912 41912 41912 41912 41912 41912 41912 41912 41912 41912 41912 41912 41912 41912 41912 41912 41912 41912 41912 41912 41912 41912 41912 41912 41912 41912 41912 41912 41912 41912 41912 41912 41912 41912 41912 41912 41912 41912 41912 41912 41912 41912 41912 41912 41912 41912 41912 41912 41912 41912 41912 41912 41912 41912 41912 
0 0 0 0 0 0 0 0 0 0 0 0 0 0 0 0 0 0 29161 38767 38767 38767 38767 38767 38767 38767 38767 38767 38767 38767 38767 38767 38767 38767 38767 38767 38767 38767 38767 38767 38767 38767 38767 38767 38767 38767 38767 38767 38767 38767 38767 38767 38767 38767 38767 38767 38767 38767 38767 38767 38767 38767 38767 38767 38767 38767 38767 38767 38767 38767 38767 38767 38767 38767 38767 38767 38767 38767 38767 38767 38767 38767 38767 38767 38767 38767 38767 38767 38767 38767 38767 38767 38767 38767 38767 38767 38767 38767 38767 38767 38767 38767 38767 38767 38767 38767 38767 38767 38767 38767 38767 38767 38767 38767 38767 38767 38767 38767 38767 38767 38767 38767 38767 38767 38767 38767 38767 38767 38767 38767 38767 38767 38767 38767 38767 38767 38767 38767 38767 38767 38767 38767 38767 38767 38767 38767 38767 38767 38767 38767 38767 38767 38767 38767 38767 38767 38767 38767 38767 38767 38767 38767 38767 38767 38767 38767 38767 38767 38767 38767 38767 38767 38767 38767 38767 38767 38767 38767 38767 38767 38767 38767 38767 38767 38767 38767 38767 38767 38767 38767 38767 38767 38767 38767 38767 38767 38767 38767 38767 38767 38767 
0 0 0 0 0 0 0 0 0 0 0 0 0 0 0 0 0 34043 34043 34043 34043 34043 34043 34043 34135 34135 34227 34309 34309 34309 34309 34309 34309 34309 34309 34309 34309 34309 34309 34395 39573 39573 39573 39957 45682 45718 45718 45852 45852 45852 45896 45896 45896 45896 45896 45896 45896 45896 45896 45896 45896 45896 45896 45896 45896 45896 45896 45896 45896 45896 45896 45896 45896 45896 45896 45896 45896 45896 45896 45896 45896 45896 45896 45896 45896 45896 45896 45896 45896 45896 45896 45896 45896 45896 45896 45896 45896 45896 45896 45896 45896 45896 45896 45896 45896 45896 45896 45896 45896 45896 45896 45896 45896 45896 45896 45896 45896 45896 45896 45896 45896 45896 45896 45896 45896 45896 45896 45896 45896 45896 45896 45896 45896 45896 45896 45896 45896 45896 45896 45896 45896 45896 45896 45896 45896 45896 45896 45896 45896 45896 45896 45896 45896 45896 45896 45896 45896 45896 45896 45896 45896 45896 45896 45896 45896 45896 45896 45896 45896 45896 45896 45896 45896 45896 45896 45896 45896 45896 45896 45896 45896 45896 45896 45896 45896 45896 45896 45896 45896 45896 45896 45896 45896 45896 45896 45896 45896 45896 45896 45896 45896 
0 0 0 0 0 0 0 0 0 0 0 0 0 0 0 0 0 23957 45533 45533 45533 45533 45533 45533 48353 48353 64621 64621 64708 65679 66324 75523 75671 80169 80169 80295 80295 80295 80295 80295 80295 80295 80295 80295 80295 80295 80295 80295 80295 80295 80295 80295 80295 80295 80295 80295 80295 80295 80295 80295 80295 80295 80295 80295 80295 80295 80295 80295 80295 80295 80295 80295 80295 80295 80295 80295 80295 80295 80295 80295 80295 80295 80295 80295 80295 80295 80295 80295 80295 80295 80295 80295 80295 80295 80295 80295 80295 80295 80295 80295 80295 80295 80295 80295 80295 80295 80295 80295 80295 80295 80295 80295 80295 80295 80295 80295 80295 80295 80295 80295 80295 80295 80295 80295 80295 80295 80295 80295 80295 80295 80295 80295 80295 80295 80295 80295 80295 80295 80295 80295 80295 80295 80295 80295 80295 80295 80295 80295 80295 80295 80295 80295 80295 80295 80295 80295 80295 80295 80295 80295 80295 80295 80295 80295 80295 80295 80295 80295 80295 80295 80295 80295 80295 80295 80295 80295 80295 80295 80295 80295 80295 80295 80295 80295 80295 80295 80295 80295 80295 80295 80295 80295 80295 80295 80295 80295 80295 80295 80295 80295 80295 
0 0 0 0 0 0 0 0 0 0 0 0 0 0 0 0 0 45753 49025 62487 62487 62487 66823 66823 68518 77599 77599 77991 77991 82220 82220 82220 82220 82220 82220 82220 82220 82311 82311 82311 82311 82311 82311 82311 82311 85477 85477 85570 85570 86209 86296 87825 87959 89045 89160 89216 89543 89543 89543 89628 89628 89628 89628 89628 89628 89628 89628 89628 89628 89628 89628 89628 89628 89628 89628 89628 89628 89628 89628 89628 89628 89628 89628 89628 89628 89628 89628 89628 89628 89628 89628 89628 89628 89628 89628 89628 89628 89628 89628 89628 89628 89628 89628 89628 89628 89628 89628 89628 89628 89628 89628 89628 89628 89628 89628 89628 89628 89628 89628 89628 89628 89628 89628 89628 89628 89628 89628 89628 89628 89628 89628 89628 89628 89628 89628 89628 89628 89628 89628 89628 89628 89628 89628 89628 89628 89628 89628 89628 89628 89628 89628 89628 89628 89628 89628 89628 89628 89628 89628 89628 89628 89628 89628 89628 89628 89628 89628 89628 89628 89628 89628 89628 89628 89628 89628 89628 89628 89628 89628 89628 89628 89628 89628 89628 89628 89628 89628 89628 89628 89628 89628 89628 89628 89628 89628 89628 89628 89628 89628 89628 89628 
0 0 0 0 0 0 0 0 0 0 0 0 0 0 0 0 0 25623 25623 25623 25623 25623 25623 25623 25623 26214 27197 27197 27197 27197 30608 30761 37469 39012 39012 39012 40790 40790 40790 40790 40790 40790 40790 40790 40790 40790 40790 40790 40790 40790 40790 40790 40790 40790 40790 40790 40790 40790 40790 40790 40790 40790 40790 40790 40790 40790 40790 40790 40790 40790 40790 40790 40790 40790 40790 40790 40790 40790 40790 40790 40790 40790 40790 40790 40790 40790 40790 40790 40790 40790 40790 40790 40790 40790 40790 40790 40790 40790 40790 40790 40790 40790 40790 40790 40790 40790 40790 40790 40790 40790 40790 40790 40790 40790 40790 40790 40790 40790 40790 40790 40790 40790 40790 40790 40790 40790 40790 40790 40790 40790 40790 40790 40790 40790 40790 40790 40790 40790 40790 40790 40790 40790 40790 40790 40790 40790 40790 40790 40790 40790 40790 40790 40790 40790 40790 40790 40790 40790 40790 40790 40790 40790 40790 40790 40790 40790 40790 40790 40790 40790 40790 40790 40790 40790 40790 40790 40790 40790 40790 40790 40790 40790 40790 40790 40790 40790 40790 40790 40790 40790 40790 40790 40790 40790 40790 40790 40790 40790 40790 40790 40790 
0 0 0 0 0 0 0 0 0 0 0 0 0 0 0 0 0 0 45954 58133 58327 58327 58327 58327 58327 58327 58327 58327 64022 66091 66091 70299 70299 70299 70299 70299 70299 70299 70299 70391 70391 70391 70391 70391 70391 70391 70391 70391 70391 70391 70391 70391 70391 70391 70391 70391 70391 70391 70391 70391 70391 70391 70391 70391 70391 70391 70391 70391 70391 70391 70391 70391 70391 70391 70391 70391 70391 70391 70391 70391 70391 70391 70391 70391 70391 70391 70391 70391 70391 70391 70391 70391 70391 70391 70391 70391 70391 70391 70391 70391 70391 70391 70391 70391 70391 70391 70391 70391 70391 70391 70391 70391 70391 70391 70391 70391 70391 70391 70391 70391 70391 70391 70391 70391 70391 70391 70391 70391 70391 70391 70391 70391 70391 70391 70391 70391 70391 70391 70391 70391 70391 70391 70391 70391 70391 70391 70391 70391 70391 70391 70391 70391 70391 70391 70391 70391 70391 70391 70391 70391 70391 70391 70391 70391 70391 70391 70391 70391 70391 70391 70391 70391 70391 70391 70391 70391 70391 70391 70391 70391 70391 70391 70391 70391 70391 70391 70391 70391 70391 70391 70391 70391 70391 70391 70391 70391 70391 70391 70391 70391 70391 
0 0 0 0 0 0 0 0 0 0 0 0 0 0 0 0 0 0 32294 51972 51972 51972 51972 52164 54251 54251 54251 54251 59772 59772 59807 59807 59807 59898 59898 59898 59898 59898 59898 59898 59898 63122 63122 63122 63122 63122 63122 63139 63139 63139 63139 63139 63139 63139 63139 63139 63139 63139 63139 63139 63139 63139 63139 63139 63139 63139 63139 63139 63139 63139 63139 63139 63139 63139 63139 63139 63139 63139 63139 63139 63139 63139 63139 63139 63139 63139 63139 63139 63139 63139 63139 63139 63139 63139 63139 63139 63139 63139 63139 63139 63139 63139 63139 63139 63139 63139 63139 63139 63139 63139 63139 63139 63139 63139 63139 63139 63139 63139 63139 63139 63139 63139 63139 63139 63139 63139 63139 63139 63139 63139 63139 63139 63139 63139 63139 63139 63139 63139 63139 63139 63139 63139 63139 63139 63139 63139 63139 63139 63139 63139 63139 63139 63139 63139 63139 63139 63139 63139 63139 63139 63139 63139 63139 63139 63139 63139 63139 63139 63139 63139 63139 63139 63139 63139 63139 63139 63139 63139 63139 63139 63139 63139 63139 63139 63139 63139 63139 63139 63139 63139 63139 63139 63139 63139 63139 63139 63139 63139 63139 63139 63139 
0 0 0 0 0 0 0 0 0 0 0 0 0 0 0 0 0 4148 17942 17942 17942 17942 17942 17942 17942 17942 18029 18113 18113 18113 18113 18113 18113 18113 18113 18113 18113 18113 18113 18113 18113 18113 18113 18113 18113 18113 18113 18113 18113 18113 18113 18113 18113 18113 18113 18113 18113 18113 18113 18113 18113 18113 18113 18113 18113 18113 18113 18113 18113 18113 18113 18113 18113 18113 18113 18113 18113 18113 18113 18113 18113 18113 18113 18113 18113 18113 18113 18113 18113 18113 18113 18113 18113 18113 18113 18113 18113 18113 18113 18113 18113 18113 18113 18113 18113 18113 18113 18113 18113 18113 18113 18113 18113 18113 18113 18113 18113 18113 18113 18113 18113 18113 18113 18113 18113 18113 18113 18113 18113 18113 18113 18113 18113 18113 18113 18113 18113 18113 18113 18113 18113 18113 18113 18113 18113 18113 18113 18113 18113 18113 18113 18113 18113 18113 18113 18113 18113 18113 18113 18113 18113 18113 18113 18113 18113 18113 18113 18113 18113 18113 18113 18113 18113 18113 18113 18113 18113 18113 18113 18113 18113 18113 18113 18113 18113 18113 18113 18113 18113 18113 18113 18113 18113 18113 18113 18113 18113 18113 18113 18113 18113 
0 0 0 0 0 0 0 0 0 0 0 0 0 0 0 0 0 0 87637 91487 91487 91487 91487 91668 91926 95368 109643 109643 122250 122310 125969 125969 125969 126031 126031 129392 129412 129498 129498 129678 129821 129821 129821 129821 129821 129821 129821 129821 129821 129821 129821 129821 129821 129821 129821 129821 129821 129821 129821 129821 129821 129821 129821 129821 129821 129821 129821 129821 129821 129821 129821 129821 129821 129821 129821 129821 129821 129821 129821 129821 129821 129821 129821 129821 129821 129821 129821 129821 129821 129821 129821 129821 129821 129821 129821 129821 129821 129821 129821 129821 129821 129821 129821 129821 129821 129821 129821 129821 129821 129821 129821 129821 129821 129821 129821 129821 129821 129821 129821 129821 129821 129821 129821 129821 129821 129821 129821 129821 129821 129821 129821 129821 129821 129821 129821 129821 129821 129821 129821 129821 129821 129821 129821 129821 129821 129821 129821 129821 129821 129821 129821 129821 129821 129821 129821 129821 129821 129821 129821 129821 129821 129821 129821 129821 129821 129821 129821 129821 129821 129821 129821 129821 129821 129821 129821 129821 129821 129821 129821 129821 129821 129821 129821 129821 129821 129821 129821 129821 129821 129821 129821 129821 129821 129821 129821 129821 129821 129821 129821 129821 129821 
0 0 0 0 0 0 0 0 0 0 0 0 0 0 0 0 7998 10160 18911 18911 18911 18911 18911 18911 19003 19003 19597 19597 19597 19597 19597 19597 19597 19597 19597 19597 19597 19597 19597 19597 19597 19597 19597 19597 19597 19597 19597 19597 19597 19597 19597 19597 19597 19597 19597 19597 19597 19597 19597 19597 19597 19597 19597 19597 19597 19597 19597 19597 19597 19597 19597 19597 19597 19597 19597 19597 19597 19597 19597 19597 19597 19597 19597 19597 19597 19597 19597 19597 19597 19597 19597 19597 19597 19597 19597 19597 19597 19597 19597 19597 19597 19597 19597 19597 19597 19597 19597 19597 19597 19597 19597 19597 19597 19597 19597 19597 19597 19597 19597 19597 19597 19597 19597 19597 19597 19597 19597 19597 19597 19597 19597 19597 19597 19597 19597 19597 19597 19597 19597 19597 19597 19597 19597 19597 19597 19597 19597 19597 19597 19597 19597 19597 19597 19597 19597 19597 19597 19597 19597 19597 19597 19597 19597 19597 19597 19597 19597 19597 19597 19597 19597 19597 19597 19597 19597 19597 19597 19597 19597 19597 19597 19597 19597 19597 19597 19597 19597 19597 19597 19597 19597 19597 19597 19597 19597 19597 19597 19597 19597 19597 19597 
0 0 0 0 0 0 0 0 0 0 0 0 0 0 0 0 0 32218 43894 43894 43894 43894 43894 43946 44079 44467 46384 46384 46384 46384 46384 46384 46499 47695 56579 62607 66103 66103 66103 66103 66103 66103 66103 66103 66103 66103 66103 66103 66103 66103 66103 66103 66103 66103 66103 66103 66103 66103 66103 66103 66103 66103 66103 66103 66103 66103 66103 66103 66103 66103 66103 66103 66103 66103 66103 66103 66103 66103 66103 66103 66103 66103 66103 66103 66103 66103 66103 66103 66103 66103 66103 66103 66103 66103 66103 66103 66103 66103 66103 66103 66103 66103 66103 66103 66103 66103 66103 66103 66103 66103 66103 66103 66103 66103 66103 66103 66103 66103 66103 66103 66103 66103 66103 66103 66103 66103 66103 66103 66103 66103 66103 66103 66103 66103 66103 66103 66103 66103 66103 66103 66103 66103 66103 66103 66103 66103 66103 66103 66103 66103 66103 66103 66103 66103 66103 66103 66103 66103 66103 66103 66103 66103 66103 66103 66103 66103 66103 66103 66103 66103 66103 66103 66103 66103 66103 66103 66103 66103 66103 66103 66103 66103 66103 66103 66103 66103 66103 66103 66103 66103 66103 66103 66103 66103 66103 66103 66103 66103 66103 66103 66103 
0 0 0 0 0 0 0 0 0 0 0 0 0 0 0 0 0 0 0 88640 94094 94094 94094 94094 94094 94094 94094 94094 94176 94568 94568 94568 94614 94614 94614 94614 94614 94614 94614 94614 94614 94614 94614 94614 94614 94614 94614 94614 94614 94614 94614 94614 94614 94614 94614 94614 94614 94614 94614 94614 94614 94614 94614 94614 94614 94614 94614 94614 94614 94614 94614 94614 94614 94614 94614 94614 94614 94614 94614 94614 94614 94614 94614 94614 94614 94614 94614 94614 94614 94614 94614 94614 94614 94614 94614 94614 94614 94614 94614 94614 94614 94614 94614 94614 94614 94614 94614 94614 94614 94614 94614 94614 94614 94614 94614 94614 94614 94614 94614 94614 94614 94614 94614 94614 94614 94614 94614 94614 94614 94614 94614 94614 94614 94614 94614 94614 94614 94614 94614 94614 94614 94614 94614 94614 94614 94614 94614 94614 94614 94614 94614 94614 94614 94614 94614 94614 94614 94614 94614 94614 94614 94614 94614 94614 94614 94614 94614 94614 94614 94614 94614 94614 94614 94614 94614 94614 94614 94614 94614 94614 94614 94614 94614 94614 94614 94614 94614 94614 94614 94614 94614 94614 94614 94614 94614 94614 94614 94614 94614 94614 94614 
0 0 0 0 0 0 0 0 0 0 0 0 0 0 0 0 0 0 38194 51775 51775 51775 51775 51775 51775 51775 51775 51948 51948 52010 52010 52010 52010 52010 52010 52010 52010 52010 52010 52010 56202 56202 56202 56202 56202 56202 56202 56280 56280 56280 56280 56280 56280 56331 56331 56331 56331 56331 56331 56331 56331 56331 56331 56331 63321 65313 65452 65452 65544 65575 65575 65575 65575 65575 65575 65575 65575 65575 65575 65575 65575 65575 65575 65575 65575 65575 65575 65575 65575 65575 65575 65575 65575 65575 65575 65575 65575 65575 65575 65575 65575 65575 65575 65575 65575 65575 65575 65575 65575 65575 65575 65575 65575 65575 65575 65575 65575 65575 65575 65575 65575 65575 65575 65575 65575 65575 65575 65575 65575 65575 65575 65575 65575 65575 65575 65575 65575 65575 65575 65575 65575 65575 65575 65575 65575 65575 65575 65575 65575 65575 65575 65575 65575 65575 65575 65575 65575 65575 65575 65575 65575 65575 65575 65575 65575 65575 65575 65575 65575 65575 65575 65575 65575 65575 65575 65575 65575 65575 65575 65575 65575 65575 65575 65575 65575 65575 65575 65575 65575 65575 65575 65575 65575 65575 65575 65575 65575 65575 65575 65575 65575 
0 0 0 0 0 0 0 0 0 0 0 0 0 0 0 0 0 13290 14013 14013 14013 14013 14013 14013 14013 14013 14013 14272 17707 17707 17707 17707 17794 17794 17794 17794 17794 17794 17794 17794 17794 17794 17794 17794 17794 17794 17794 17794 17794 17794 17794 17794 17794 17794 17794 17794 17794 17794 17794 17794 17794 17794 17794 17794 17794 17794 17794 17794 17794 17794 17794 17794 17794 17794 17794 17794 17794 17794 17794 17794 17794 17794 17794 17794 17794 17794 17794 17794 17794 17794 17794 17794 17794 17794 17794 17794 17794 17794 17794 17794 17794 17794 17794 17794 17794 17794 17794 17794 17794 17794 17794 17794 17794 17794 17794 17794 17794 17794 17794 17794 17794 17794 17794 17794 17794 17794 17794 17794 17794 17794 17794 17794 17794 17794 17794 17794 17794 17794 17794 17794 17794 17794 17794 17794 17794 17794 17794 17794 17794 17794 17794 17794 17794 17794 17794 17794 17794 17794 17794 17794 17794 17794 17794 17794 17794 17794 17794 17794 17794 17794 17794 17794 17794 17794 17794 17794 17794 17794 17794 17794 17794 17794 17794 17794 17794 17794 17794 17794 17794 17794 17794 17794 17794 17794 17794 17794 17794 17794 17794 17794 17794 
0 0 0 0 0 0 0 0 0 0 0 0 0 0 0 0 1955 1955 1955 1955 1955 1955 1955 1955 1955 1955 1955 1955 1955 1955 1955 1955 1955 1955 1955 1955 1955 1955 1955 1955 1955 1955 1955 1955 1955 1955 1955 1955 1955 1955 1955 1955 1955 1955 1955 1955 1955 1955 1955 1955 1955 1955 1955 1955 1955 1955 1955 1955 1955 1955 1955 1955 1955 1955 1955 1955 1955 1955 1955 1955 1955 1955 1955 1955 1955 1955 1955 1955 1955 1955 1955 1955 1955 1955 1955 1955 1955 1955 1955 1955 1955 1955 1955 1955 1955 1955 1955 1955 1955 1955 1955 1955 1955 1955 1955 1955 1955 1955 1955 1955 1955 1955 1955 1955 1955 1955 1955 1955 1955 1955 1955 1955 1955 1955 1955 1955 1955 1955 1955 1955 1955 1955 1955 1955 1955 1955 1955 1955 1955 1955 1955 1955 1955 1955 1955 1955 1955 1955 1955 1955 1955 1955 1955 1955 1955 1955 1955 1955 1955 1955 1955 1955 1955 1955 1955 1955 1955 1955 1955 1955 1955 1955 1955 1955 1955 1955 1955 1955 1955 1955 1955 1955 1955 1955 1955 1955 1955 1955 1955 1955 1955 
0 0 0 0 0 0 0 0 0 0 0 0 0 0 0 0 0 14678 22145 22145 22145 22145 22145 22145 22145 24056 27433 27433 27433 27433 27433 27867 29982 29982 33424 33424 33424 33424 33424 33511 33511 33511 33511 33511 33511 33511 33511 33511 33511 33511 33511 33511 33511 33511 33511 33511 33511 33511 33511 33511 33511 33511 33511 33511 33511 33511 33511 33511 33511 33511 33511 33511 33511 33511 33511 33511 33511 33511 33511 33511 33511 33511 33511 33511 33511 33511 33511 33511 33511 33511 33511 33511 33511 33511 33511 33511 33511 33511 33511 33511 33511 33511 33511 33511 33511 33511 33511 33511 33511 33511 33511 33511 33511 33511 33511 33511 33511 33511 33511 33511 33511 33511 33511 33511 33511 33511 33511 33511 33511 33511 33511 33511 33511 33511 33511 33511 33511 33511 33511 33511 33511 33511 33511 33511 33511 33511 33511 33511 33511 33511 33511 33511 33511 33511 33511 33511 33511 33511 33511 33511 33511 33511 33511 33511 33511 33511 33511 33511 33511 33511 33511 33511 33511 33511 33511 33511 33511 33511 33511 33511 33511 33511 33511 33511 33511 33511 33511 33511 33511 33511 33511 33511 33511 33511 33511 33511 33511 33511 33511 33511 33511 
0 0 0 0 0 0 0 0 0 0 0 0 0 0 0 0 0 27350 48914 48914 48914 48914 48914 48914 48914 48972 52518 52716 52716 53153 60484 60572 61075 63069 63103 66396 66396 66396 66487 66487 66487 66487 66487 66487 66487 66487 66487 66487 66487 66487 66487 66487 66487 66487 66487 66487 66487 66487 66487 66487 66487 66487 66487 66487 66487 66487 66487 66487 66487 66487 66487 66487 66487 66487 66487 66487 66487 66487 66487 66487 66487 66487 66487 66487 66487 66487 66487 66487 66487 66487 66487 66487 66487 66487 66487 66487 66487 66487 66487 66487 66487 66487 66487 66487 66487 66487 66487 66487 66487 66487 66487 66487 66487 66487 66487 66487 66487 66487 66487 66487 66487 66487 66487 66487 66487 66487 66487 66487 66487 66487 66487 66487 66487 66487 66487 66487 66487 66487 66487 66487 66487 66487 66487 66487 66487 66487 66487 66487 66487 66487 66487 66487 66487 66487 66487 66487 66487 66487 66487 66487 66487 66487 66487 66487 66487 66487 66487 66487 66487 66487 66487 66487 66487 66487 66487 66487 66487 66487 66487 66487 66487 66487 66487 66487 66487 66487 66487 66487 66487 66487 66487 66487 66487 66487 66487 66487 66487 66487 66487 66487 66487 
0 0 0 0 0 0 0 0 0 0 0 0 0 0 0 0 0 0 48237 66369 76210 76210 84679 90686 90686 90686 90686 90686 92168 92254 92254 92254 92254 97749 97749 97749 97749 97749 97749 97749 97749 97749 97749 97749 97749 97749 97749 97749 97749 97749 97749 97749 97749 97749 97749 97749 97749 97749 97749 97749 97749 97749 97749 97749 97749 97749 97749 97749 97749 97749 97749 97749 97749 97749 97749 97749 97749 97749 97749 97749 97749 97749 97749 97749 97749 97749 97749 97749 97749 97749 97749 97749 97749 97749 97749 97749 97749 97749 97749 97749 97749 97749 97749 97749 97749 97749 97749 97749 97749 97749 97749 97749 97749 97749 97749 97749 97749 97749 97749 97749 97749 97749 97749 97749 97749 97749 97749 97749 97749 97749 97749 97749 97749 97749 97749 97749 97749 97749 97749 97749 97749 97749 97749 97749 97749 97749 97749 97749 97749 97749 97749 97749 97749 97749 97749 97749 97749 97749 97749 97749 97749 97749 97749 97749 97749 97749 97749 97749 97749 97749 97749 97749 97749 97749 97749 97749 97749 97749 97749 97749 97749 97749 97749 97749 97749 97749 97749 97749 97749 97749 97749 97749 97749 97749 97749 97749 97749 97749 97749 97749 97749 
0 0 0 0 0 0 0 0 0 0 0 0 0 0 0 0 0 0 0 70124 103089 103089 103089 103089 103089 103089 104331 104417 104882 104971 114973 119211 120905 120980 120980 120980 120980 120980 120980 120980 120980 120980 120980 120980 120980 120980 120980 120980 120980 120980 120980 120980 120980 120980 120980 120980 120980 120980 120980 120980 120980 120980 120980 120980 120980 120980 120980 120980 120980 120980 120980 120980 120980 120980 120980 120980 120980 120980 120980 120980 120980 120980 120980 120980 120980 120980 120980 120980 120980 120980 120980 120980 120980 120980 120980 120980 120980 120980 120980 120980 120980 120980 120980 120980 120980 120980 120980 120980 120980 120980 120980 120980 120980 120980 120980 120980 120980 120980 120980 120980 120980 120980 120980 120980 120980 120980 120980 120980 120980 120980 120980 120980 120980 120980 120980 120980 120980 120980 120980 120980 120980 120980 120980 120980 120980 120980 120980 120980 120980 120980 120980 120980 120980 120980 120980 120980 120980 120980 120980 120980 120980 120980 120980 120980 120980 120980 120980 120980 120980 120980 120980 120980 120980 120980 120980 120980 120980 120980 120980 120980 120980 120980 120980 120980 120980 120980 120980 120980 120980 120980 120980 120980 120980 120980 120980 120980 120980 120980 120980 120980 120980 
0 0 0 0 0 0 0 0 0 0 0 0 0 0 0 0 0 14239 27160 27160 27160 27160 27160 27160 27160 28545 28635 28635 28700 29674 32213 32301 44814 45021 45021 45048 50735 50735 50735 50735 50735 50735 50735 50735 50735 50735 50735 50735 50735 50735 50735 50735 50735 50735 50735 50735 50735 50735 50735 50735 50735 50735 50735 50735 50735 50735 50735 50735 50735 50735 50735 50735 50735 50735 50735 50735 50735 50735 50735 50735 50735 50735 50735 50735 50735 50735 50735 50735 50735 50735 50735 50735 50735 50735 50735 50735 50735 50735 50735 50735 50735 50735 50735 50735 50735 50735 50735 50735 50735 50735 50735 50735 50735 50735 50735 50735 50735 50735 50735 50735 50735 50735 50735 50735 50735 50735 50735 50735 50735 50735 50735 50735 50735 50735 50735 50735 50735 50735 50735 50735 50735 50735 50735 50735 50735 50735 50735 50735 50735 50735 50735 50735 50735 50735 50735 50735 50735 50735 50735 50735 50735 50735 50735 50735 50735 50735 50735 50735 50735 50735 50735 50735 50735 50735 50735 50735 50735 50735 50735 50735 50735 50735 50735 50735 50735 50735 50735 50735 50735 50735 50735 50735 50735 50735 50735 50735 50735 50735 50735 50735 50735 
0 0 0 0 0 0 0 0 0 0 0 0 0 0 0 0 0 0 8699 8699 8699 8699 8699 8699 8699 8699 8699 8699 8699 8699 8699 8699 8699 8699 8699 8699 8699 8699 8699 8699 8699 8699 8699 8699 8699 8699 8699 8699 8699 8699 8699 8699 8699 8699 8699 8699 8699 8699 8699 8699 8699 8699 8699 8699 8699 8699 8699 8699 8699 8699 8699 8699 8699 8699 8699 8699 8699 8699 8699 8699 8699 8699 8699 8699 8699 8699 8699 8699 8699 8699 8699 8699 8699 8699 8699 8699 8699 8699 8699 8699 8699 8699 8699 8699 8699 8699 8699 8699 8699 8699 8699 8699 8699 8699 8699 8699 8699 8699 8699 8699 8699 8699 8699 8699 8699 8699 8699 8699 8699 8699 8699 8699 8699 8699 8699 8699 8699 8699 8699 8699 8699 8699 8699 8699 8699 8699 8699 8699 8699 8699 8699 8699 8699 8699 8699 8699 8699 8699 8699 8699 8699 8699 8699 8699 8699 8699 8699 8699 8699 8699 8699 8699 8699 8699 8699 8699 8699 8699 8699 8699 8699 8699 8699 8699 8699 8699 8699 8699 8699 8699 8699 8699 8699 8699 8699 8699 8699 8699 8699 8699 8699 
0 0 0 0 0 0 0 0 0 0 0 0 0 0 0 0 0 27987 27987 27987 27987 27987 27987 27987 27987 27987 40600 40734 40734 40734 42986 43812 45998 45998 51747 52389 52389 52389 52389 52389 52389 52389 52389 52389 52389 52389 52389 52389 52389 52389 52389 52389 52389 52389 52389 52389 52389 52389 52389 52389 52389 52389 52389 52389 52389 52389 52389 52389 52389 52389 52389 52389 52389 52389 52389 52389 52389 52389 52389 52389 52389 52389 52389 52389 52389 52389 52389 52389 52389 52389 52389 52389 52389 52389 52389 52389 52389 52389 52389 52389 52389 52389 52389 52389 52389 52389 52389 52389 52389 52389 52389 52389 52389 52389 52389 52389 52389 52389 52389 52389 52389 52389 52389 52389 52389 52389 52389 52389 52389 52389 52389 52389 52389 52389 52389 52389 52389 52389 52389 52389 52389 52389 52389 52389 52389 52389 52389 52389 52389 52389 52389 52389 52389 52389 52389 52389 52389 52389 52389 52389 52389 52389 52389 52389 52389 52389 52389 52389 52389 52389 52389 52389 52389 52389 52389 52389 52389 52389 52389 52389 52389 52389 52389 52389 52389 52389 52389 52389 52389 52389 52389 52389 52389 52389 52389 52389 52389 52389 52389 52389 52389 
0 0 0 0 0 0 0 0 0 0 0 0 0 0 0 0 0 0 0 27071 28034 41408 41408 41408 41408 41408 41408 41489 46984 46984 46984 46984 46984 46984 46984 46984 46984 46984 46984 46984 46984 46984 46984 46984 46984 46984 46984 46984 46984 46984 46984 46984 46984 46984 46984 46984 46984 46984 46984 46984 46984 46984 46984 46984 46984 46984 46984 46984 46984 46984 46984 46984 46984 46984 46984 46984 46984 46984 46984 46984 46984 46984 46984 46984 46984 46984 46984 46984 46984 46984 46984 46984 46984 46984 46984 46984 46984 46984 46984 46984 46984 46984 46984 46984 46984 46984 46984 46984 46984 46984 46984 46984 46984 46984 46984 46984 46984 46984 46984 46984 46984 46984 46984 46984 46984 46984 46984 46984 46984 46984 46984 46984 46984 46984 46984 46984 46984 46984 46984 46984 46984 46984 46984 46984 46984 46984 46984 46984 46984 46984 46984 46984 46984 46984 46984 46984 46984 46984 46984 46984 46984 46984 46984 46984 46984 46984 46984 46984 46984 46984 46984 46984 46984 46984 46984 46984 46984 46984 46984 46984 46984 46984 46984 46984 46984 46984 46984 46984 46984 46984 46984 46984 46984 46984 46984 46984 46984 46984 46984 46984 46984 
0 0 0 0 0 0 0 0 0 0 0 0 0 0 0 0 0 34972 100076 100076 100076 100076 100076 100076 100076 103550 103550 103550 104184 107008 107008 107008 107080 107726 109421 109511 109511 109511 109511 109511 109511 109511 109511 109511 109511 109511 109511 109511 109511 109511 109511 109511 109511 109511 109511 109511 109511 109511 109511 109511 109511 109511 109511 109511 109511 109511 109511 109511 109511 109511 109511 109511 109511 109511 109511 109511 109511 109511 109511 109511 109511 109511 109511 109511 109511 109511 109511 109511 109511 109511 109511 109511 109511 109511 109511 109511 109511 109511 109511 109511 109511 109511 109511 109511 109511 109511 109511 109511 109511 109511 109511 109511 109511 109511 109511 109511 109511 109511 109511 109511 109511 109511 109511 109511 109511 109511 109511 109511 109511 109511 109511 109511 109511 109511 109511 109511 109511 109511 109511 109511 109511 109511 109511 109511 109511 109511 109511 109511 109511 109511 109511 109511 109511 109511 109511 109511 109511 109511 109511 109511 109511 109511 109511 109511 109511 109511 109511 109511 109511 109511 109511 109511 109511 109511 109511 109511 109511 109511 109511 109511 109511 109511 109511 109511 109511 109511 109511 109511 109511 109511 109511 109511 109511 109511 109511 109511 109511 109511 109511 109511 109511 
0 0 0 0 0 0 0 0 0 0 0 0 0 0 0 0 0 37289 44175 51634 51634 51634 51634 57747 57747 57747 59069 59069 61144 61144 61144 61144 61144 61144 61144 61144 61144 61144 61144 61144 61144 61144 61144 61144 61144 61144 61144 61144 61144 61144 61144 61144 61144 61144 61144 61144 61144 61144 61144 61144 61144 61144 61144 61144 61144 61144 61144 61144 61144 61144 61144 61144 61144 61144 61144 61144 61144 61144 61144 61144 61144 61144 61144 61144 61144 61144 61144 61144 61144 61144 61144 61144 61144 61144 61144 61144 61144 61144 61144 61144 61144 61144 61144 61144 61144 61144 61144 61144 61144 61144 61144 61144 61144 61144 61144 61144 61144 61144 61144 61144 61144 61144 61144 61144 61144 61144 61144 61144 61144 61144 61144 61144 61144 61144 61144 61144 61144 61144 61144 61144 61144 61144 61144 61144 61144 61144 61144 61144 61144 61144 61144 61144 61144 61144 61144 61144 61144 61144 61144 61144 61144 61144 61144 61144 61144 61144 61144 61144 61144 61144 61144 61144 61144 61144 61144 61144 61144 61144 61144 61144 61144 61144 61144 61144 61144 61144 61144 61144 61144 61144 61144 61144 61144 61144 61144 61144 61144 61144 61144 61144 61144 
0 0 0 0 0 0 0 0 0 0 0 0 0 0 0 0 42280 42280 42280 42280 42280 42280 42280 42280 42280 42280 42280 42280 42280 42280 42280 42280 42280 42280 42280 42280 42280 42280 42280 42280 42280 42280 42280 42280 42280 42280 42280 42280 42280 42280 42280 42280 42280 42280 42280 42280 42280 42280 42280 42280 42280 42280 42280 42280 42280 42280 42280 42280 42280 42280 42280 42280 42280 42280 42280 42280 42280 42280 42280 42280 42280 42280 42280 42280 42280 42280 42280 42280 42280 42280 42280 42280 42280 42280 42280 42280 42280 42280 42280 42280 42280 42280 42280 42280 42280 42280 42280 42280 42280 42280 42280 42280 42280 42280 42280 42280 42280 42280 42280 42280 42280 42280 42280 42280 42280 42280 42280 42280 42280 42280 42280 42280 42280 42280 42280 42280 42280 42280 42280 42280 42280 42280 42280 42280 42280 42280 42280 42280 42280 42280 42280 42280 42280 42280 42280 42280 42280 42280 42280 42280 42280 42280 42280 42280 42280 42280 42280 42280 42280 42280 42280 42280 42280 42280 42280 42280 42280 42280 42280 42280 42280 42280 42280 42280 42280 42280 42280 42280 42280 42280 42280 42280 42280 42280 42280 42280 42280 42280 42280 42280 42280 
0 0 0 0 0 0 0 0 0 0 0 0 0 0 0 0 0 23630 23860 23860 23860 23860 23860 23860 23860 23860 25342 33662 33662 33662 33662 33662 33662 33662 33662 33662 33662 33662 33662 33757 33757 33757 33789 34358 34358 34358 34439 35596 35596 35596 36789 42328 42503 50485 50764 50876 50876 50876 50876 50876 50876 50876 50876 50876 50876 50876 50876 50876 50876 50876 50876 50876 50876 50876 50876 50876 50876 50876 50876 50876 50876 50876 50876 50876 50876 50876 50876 50876 50876 50876 50876 50876 50876 50876 50876 50876 50876 50876 50876 50876 50876 50876 50876 50876 50876 50876 50876 50876 50876 50876 50876 50876 50876 50876 50876 50876 50876 50876 50876 50876 50876 50876 50876 50876 50876 50876 50876 50876 50876 50876 50876 50876 50876 50876 50876 50876 50876 50876 50876 50876 50876 50876 50876 50876 50876 50876 50876 50876 50876 50876 50876 50876 50876 50876 50876 50876 50876 50876 50876 50876 50876 50876 50876 50876 50876 50876 50876 50876 50876 50876 50876 50876 50876 50876 50876 50876 50876 50876 50876 50876 50876 50876 50876 50876 50876 50876 50876 50876 50876 50876 50876 50876 50876 50876 50876 50876 50876 50876 50876 50876 50876 
0 0 0 0 0 0 0 0 0 0 0 0 0 0 0 0 0 32496 48525 59019 59019 59019 59019 59112 59322 65185 67104 69275 77630 79585 82566 82625 82943 83119 83467 83467 84363 84809 85749 85749 85749 85749 85749 85749 85749 85749 85749 85749 85749 85749 85749 85749 85749 85749 85749 85749 85749 85749 85749 85749 85749 85749 85749 85749 85749 85749 85749 85749 85749 85749 85749 85749 85749 85749 85749 85749 85749 85749 85749 85749 85749 85749 85749 85749 85749 85749 85749 85749 85749 85749 85749 85749 85749 85749 85749 85749 85749 85749 85749 85749 85749 85749 85749 85749 85749 85749 85749 85749 85749 85749 85749 85749 85749 85749 85749 85749 85749 85749 85749 85749 85749 85749 85749 85749 85749 85749 85749 85749 85749 85749 85749 85749 85749 85749 85749 85749 85749 85749 85749 85749 85749 85749 85749 85749 85749 85749 85749 85749 85749 85749 85749 85749 85749 85749 85749 85749 85749 85749 85749 85749 85749 85749 85749 85749 85749 85749 85749 85749 85749 85749 85749 85749 85749 85749 85749 85749 85749 85749 85749 85749 85749 85749 85749 85749 85749 85749 85749 85749 85749 85749 85749 85749 85749 85749 85749 85749 85749 85749 85749 85749 85749 
0 0 0 0 0 0 0 0 0 0 0 0 0 0 0 0 0 0 7382 29215 29215 29215 29215 29215 29460 29560 29560 29560 33818 33818 33818 33818 33818 36813 36813 36813 36813 36813 36904 36904 43064 43064 43105 43171 43263 49045 51238 55387 55387 55474 55474 55474 55474 55474 55474 55474 55474 55474 55474 55474 55474 55474 55474 55474 55474 55474 55474 55474 55474 55474 55474 55474 55474 55474 55474 55474 55474 55474 55474 55474 55474 55474 55474 55474 55474 55474 55474 55474 55474 55474 55474 55474 55474 55474 55474 55474 55474 55474 55474 55474 55474 55474 55474 55474 55474 55474 55474 55474 55474 55474 55474 55474 55474 55474 55474 55474 55474 55474 55474 55474 55474 55474 55474 55474 55474 55474 55474 55474 55474 55474 55474 55474 55474 55474 55474 55474 55474 55474 55474 55474 55474 55474 55474 55474 55474 55474 55474 55474 55474 55474 55474 55474 55474 55474 55474 55474 55474 55474 55474 55474 55474 55474 55474 55474 55474 55474 55474 55474 55474 55474 55474 55474 55474 55474 55474 55474 55474 55474 55474 55474 55474 55474 55474 55474 55474 55474 55474 55474 55474 55474 55474 55474 55474 55474 55474 55474 55474 55474 55474 55474 55474 
0 0 0 0 0 0 0 0 0 0 0 0 0 0 0 0 0 0 43468 43468 43468 43468 43468 43468 43468 44667 44667 44667 44667 44667 44667 44667 44667 44667 44667 44667 44667 44667 44667 44667 44667 44667 44667 44667 44667 44667 44667 44667 44667 44667 44667 44667 44667 44667 44667 44667 44667 44667 44667 44667 44667 44667 44667 44667 44667 44667 44667 44667 44667 44667 44667 44667 44667 44667 44667 44667 44667 44667 44667 44667 44667 44667 44667 44667 44667 44667 44667 44667 44667 44667 44667 44667 44667 44667 44667 44667 44667 44667 44667 44667 44667 44667 44667 44667 44667 44667 44667 44667 44667 44667 44667 44667 44667 44667 44667 44667 44667 44667 44667 44667 44667 44667 44667 44667 44667 44667 44667 44667 44667 44667 44667 44667 44667 44667 44667 44667 44667 44667 44667 44667 44667 44667 44667 44667 44667 44667 44667 44667 44667 44667 44667 44667 44667 44667 44667 44667 44667 44667 44667 44667 44667 44667 44667 44667 44667 44667 44667 44667 44667 44667 44667 44667 44667 44667 44667 44667 44667 44667 44667 44667 44667 44667 44667 44667 44667 44667 44667 44667 44667 44667 44667 44667 44667 44667 44667 44667 44667 44667 44667 44667 44667 
0 0 0 0 0 0 0 0 0 0 0 0 0 0 0 0 0 0 0 0 74296 74377 74377 74377 74377 74440 82867 82867 82867 82867 83166 83166 83166 83258 83258 83258 83258 83258 83258 83258 83258 83258 83258 83344 83344 83344 83430 83430 83430 83430 83430 88310 88310 88529 88529 88577 89005 89005 89005 89005 89005 89005 89005 89005 89005 89005 89005 89005 89005 89005 89005 89005 89005 89005 89005 89005 89005 89005 89005 89005 89005 89005 89005 89005 89005 89005 89005 89005 89005 89005 89005 89005 89005 89005 89005 89005 89005 89005 89005 89005 89005 89005 89005 89005 89005 89005 89005 89005 89005 89005 89005 89005 89005 89005 89005 89005 89005 89005 89005 89005 89005 89005 89005 89005 89005 89005 89005 89005 89005 89005 89005 89005 89005 89005 89005 89005 89005 89005 89005 89005 89005 89005 89005 89005 89005 89005 89005 89005 89005 89005 89005 89005 89005 89005 89005 89005 89005 89005 89005 89005 89005 89005 89005 89005 89005 89005 89005 89005 89005 89005 89005 89005 89005 89005 89005 89005 89005 89005 89005 89005 89005 89005 89005 89005 89005 89005 89005 89005 89005 89005 89005 89005 89005 89005 89005 89005 89005 89005 89005 89005 89005 
0 0 0 0 0 0 0 0 0 0 0 0 0 0 0 0 0 0 49414 63133 63133 63133 63133 64609 64609 64609 64692 64692 64779 64779 64779 64779 64932 64932 64932 64932 64932 64932 64932 64932 64932 64932 64932 64932 64932 64932 64932 64932 64932 64932 64932 64932 64932 64932 64932 64932 64932 64932 64932 64932 64932 64932 64932 64932 64932 64932 64932 64932 64932 64932 64932 64932 64932 64932 64932 64932 64932 64932 64932 64932 64932 64932 64932 64932 64932 64932 64932 64932 64932 64932 64932 64932 64932 64932 64932 64932 64932 64932 64932 64932 64932 64932 64932 64932 64932 64932 64932 64932 64932 64932 64932 64932 64932 64932 64932 64932 64932 64932 64932 64932 64932 64932 64932 64932 64932 64932 64932 64932 64932 64932 64932 64932 64932 64932 64932 64932 64932 64932 64932 64932 64932 64932 64932 64932 64932 64932 64932 64932 64932 64932 64932 64932 64932 64932 64932 64932 64932 64932 64932 64932 64932 64932 64932 64932 64932 64932 64932 64932 64932 64932 64932 64932 64932 64932 64932 64932 64932 64932 64932 64932 64932 64932 64932 64932 64932 64932 64932 64932 64932 64932 64932 64932 64932 64932 64932 64932 64932 64932 64932 64932 64932 
0 0 0 0 0 0 0 0 0 0 0 0 0 0 0 0 0 0 6662 6662 12037 12037 12037 12037 12037 12037 12037 12037 18493 18493 18671 23253 23675 23675 23736 23736 23968 27517 27554 27646 27736 27822 27861 28190 28190 28532 28700 28700 28792 28792 28792 28792 28792 28792 28792 28792 28792 28792 28792 28792 28792 28792 28792 28792 28792 28792 28792 28792 28792 28792 28792 28792 28792 28792 28792 28792 28792 28792 28792 28792 28792 28792 28792 28792 28792 28792 28792 28792 28792 28792 28792 28792 28792 28792 28792 28792 28792 28792 28792 28792 28792 28792 28792 28792 28792 28792 28792 28792 28792 28792 28792 28792 28792 28792 28792 28792 28792 28792 28792 28792 28792 28792 28792 28792 28792 28792 28792 28792 28792 28792 28792 28792 28792 28792 28792 28792 28792 28792 28792 28792 28792 28792 28792 28792 28792 28792 28792 28792 28792 28792 28792 28792 28792 28792 28792 28792 28792 28792 28792 28792 28792 28792 28792 28792 28792 28792 28792 28792 28792 28792 28792 28792 28792 28792 28792 28792 28792 28792 28792 28792 28792 28792 28792 28792 28792 28792 28792 28792 28792 28792 28792 28792 28792 28792 28792 28792 28792 28792 28792 28792 28792 
0 0 0 0 0 0 0 0 0 0 0 0 0 0 0 0 0 0 0 32398 46121 46121 46121 46121 46121 46200 46794 46794 47781 47781 48058 48058 48153 48153 48153 48153 48153 48153 48153 48153 48153 48153 48153 48153 48153 48153 48153 48153 48153 48153 48153 48153 48153 48153 48153 48153 48153 48153 48153 48153 48153 48153 48153 48153 48153 48153 48153 48153 48153 48153 48153 48153 48153 48153 48153 48153 48153 48153 48153 48153 48153 48153 48153 48153 48153 48153 48153 48153 48153 48153 48153 48153 48153 48153 48153 48153 48153 48153 48153 48153 48153 48153 48153 48153 48153 48153 48153 48153 48153 48153 48153 48153 48153 48153 48153 48153 48153 48153 48153 48153 48153 48153 48153 48153 48153 48153 48153 48153 48153 48153 48153 48153 48153 48153 48153 48153 48153 48153 48153 48153 48153 48153 48153 48153 48153 48153 48153 48153 48153 48153 48153 48153 48153 48153 48153 48153 48153 48153 48153 48153 48153 48153 48153 48153 48153 48153 48153 48153 48153 48153 48153 48153 48153 48153 48153 48153 48153 48153 48153 48153 48153 48153 48153 48153 48153 48153 48153 48153 48153 48153 48153 48153 48153 48153 48153 48153 48153 48153 48153 48153 48153 
0 0 0 0 0 0 0 0 0 0 0 0 0 0 0 0 0 11062 11062 11062 11062 11062 11062 11062 11062 28505 28505 28505 28505 32502 32502 32502 32502 32502 32502 32502 32502 32502 32502 32502 32502 32502 32502 32502 32502 32502 32502 32502 32502 32502 32502 32502 32502 32502 32502 32502 32502 32502 32502 32502 32502 32502 32502 32502 32502 32502 32502 32502 32502 32502 32502 32502 32502 32502 32502 32502 32502 32502 32502 32502 32502 32502 32502 32502 32502 32502 32502 32502 32502 32502 32502 32502 32502 32502 32502 32502 32502 32502 32502 32502 32502 32502 32502 32502 32502 32502 32502 32502 32502 32502 32502 32502 32502 32502 32502 32502 32502 32502 32502 32502 32502 32502 32502 32502 32502 32502 32502 32502 32502 32502 32502 32502 32502 32502 32502 32502 32502 32502 32502 32502 32502 32502 32502 32502 32502 32502 32502 32502 32502 32502 32502 32502 32502 32502 32502 32502 32502 32502 32502 32502 32502 32502 32502 32502 32502 32502 32502 32502 32502 32502 32502 32502 32502 32502 32502 32502 32502 32502 32502 32502 32502 32502 32502 32502 32502 32502 32502 32502 32502 32502 32502 32502 32502 32502 32502 32502 32502 32502 32502 32502 32502 
0 0 0 0 0 0 0 0 0 0 0 0 0 0 0 0 0 0 114788 133371 133371 133371 133371 133414 136678 138747 140156 142345 142437 145620 145782 146943 147226 147226 147312 147312 147312 147312 147312 147312 147312 147312 147312 147312 147312 147312 147312 147312 147312 147312 147312 147312 147312 147312 147312 147312 147312 147312 147312 147312 147312 147312 147312 147312 147312 147312 147312 147312 147312 147312 147312 147312 147312 147312 147312 147312 147312 147312 147312 147312 147312 147312 147312 147312 147312 147312 147312 147312 147312 147312 147312 147312 147312 147312 147312 147312 147312 147312 147312 147312 147312 147312 147312 147312 147312 147312 147312 147312 147312 147312 147312 147312 147312 147312 147312 147312 147312 147312 147312 147312 147312 147312 147312 147312 147312 147312 147312 147312 147312 147312 147312 147312 147312 147312 147312 147312 147312 147312 147312 147312 147312 147312 147312 147312 147312 147312 147312 147312 147312 147312 147312 147312 147312 147312 147312 147312 147312 147312 147312 147312 147312 147312 147312 147312 147312 147312 147312 147312 147312 147312 147312 147312 147312 147312 147312 147312 147312 147312 147312 147312 147312 147312 147312 147312 147312 147312 147312 147312 147312 147312 147312 147312 147312 147312 147312 147312 147312 147312 147312 147312 147312 
0 0 0 0 0 0 0 0 0 0 0 0 0 0 0 0 0 0 9838 9838 9838 9838 9838 9838 9922 9922 12876 12876 12876 12876 12876 14923 15008 15008 21008 21034 21034 21034 21034 21116 21144 22144 22144 22144 22144 22332 22332 22332 22332 22332 22332 22332 22332 22332 22332 22332 22332 22332 22332 22332 22332 22332 22332 22332 22332 22332 22332 22332 22332 22332 22332 22332 22332 22332 22332 22332 22332 22332 22332 22332 22332 22332 22332 22332 22332 22332 22332 22332 22332 22332 22332 22332 22332 22332 22332 22332 22332 22332 22332 22332 22332 22332 22332 22332 22332 22332 22332 22332 22332 22332 22332 22332 22332 22332 22332 22332 22332 22332 22332 22332 22332 22332 22332 22332 22332 22332 22332 22332 22332 22332 22332 22332 22332 22332 22332 22332 22332 22332 22332 22332 22332 22332 22332 22332 22332 22332 22332 22332 22332 22332 22332 22332 22332 22332 22332 22332 22332 22332 22332 22332 22332 22332 22332 22332 22332 22332 22332 22332 22332 22332 22332 22332 22332 22332 22332 22332 22332 22332 22332 22332 22332 22332 22332 22332 22332 22332 22332 22332 22332 22332 22332 22332 22332 22332 22332 22332 22332 22332 22332 22332 22332 
0 0 0 0 0 0 0 0 0 0 0 0 0 0 0 0 0 3276 3276 3276 3276 3276 3276 3276 3276 3276 3276 3276 3276 3276 3276 3276 3276 3276 3276 3276 3276 3276 3276 3276 3276 3276 3276 3276 3276 3276 3276 3276 3276 3276 3276 3276 3276 3276 3276 3276 3276 3276 3276 3276 3276 3276 3276 3276 3276 3276 3276 3276 3276 3276 3276 3276 3276 3276 3276 3276 3276 3276 3276 3276 3276 3276 3276 3276 3276 3276 3276 3276 3276 3276 3276 3276 3276 3276 3276 3276 3276 3276 3276 3276 3276 3276 3276 3276 3276 3276 3276 3276 3276 3276 3276 3276 3276 3276 3276 3276 3276 3276 3276 3276 3276 3276 3276 3276 3276 3276 3276 3276 3276 3276 3276 3276 3276 3276 3276 3276 3276 3276 3276 3276 3276 3276 3276 3276 3276 3276 3276 3276 3276 3276 3276 3276 3276 3276 3276 3276 3276 3276 3276 3276 3276 3276 3276 3276 3276 3276 3276 3276 3276 3276 3276 3276 3276 3276 3276 3276 3276 3276 3276 3276 3276 3276 3276 3276 3276 3276 3276 3276 3276 3276 3276 3276 3276 3276 3276 3276 3276 3276 3276 3276 3276 
0 0 0 0 0 0 0 0 0 0 0 0 0 0 0 0 0 0 0 0 1 40516 40516 40516 40516 40516 40516 40516 40516 40516 40516 40516 40516 40516 40516 40516 41708 47200 47304 47394 47482 47482 48071 48071 61942 61942 62028 62205 62205 62205 62205 62697 62750 62750 62750 62750 62750 62750 62750 62750 62750 62750 62750 62750 62750 62750 62750 62750 62750 62750 62750 62750 62750 62750 62750 62750 62750 62750 62750 62750 62750 62750 62750 62750 62750 62750 62750 62750 62750 62750 62750 62750 62750 62750 62750 62750 62750 62750 62750 62750 62750 62750 62750 62750 62750 62750 62750 62750 62750 62750 62750 62750 62750 62750 62750 62750 62750 62750 62750 62750 62750 62750 62750 62750 62750 62750 62750 62750 62750 62750 62750 62750 62750 62750 62750 62750 62750 62750 62750 62750 62750 62750 62750 62750 62750 62750 62750 62750 62750 62750 62750 62750 62750 62750 62750 62750 62750 62750 62750 62750 62750 62750 62750 62750 62750 62750 62750 62750 62750 62750 62750 62750 62750 62750 62750 62750 62750 62750 62750 62750 62750 62750 62750 62750 62750 62750 62750 62750 62750 62750 62750 62750 62750 62750 62750 62750 62750 62750 62750 62750 62750 
0 0 0 0 0 0 0 0 0 0 0 0 0 0 0 0 0 0 0 0 48475 61947 61947 61947 62035 62035 62035 62126 62126 62126 62126 62126 62126 62126 62126 62126 62126 62126 62126 62126 62126 62126 62126 62126 62126 62126 62126 62126 62126 62126 62126 62126 62126 62126 62126 62126 62126 62126 62126 62126 62126 62126 62126 62126 62126 62126 62126 62126 62126 62126 62126 62126 62126 62126 62126 62126 62126 62126 62126 62126 62126 62126 62126 62126 62126 62126 62126 62126 62126 62126 62126 62126 62126 62126 62126 62126 62126 62126 62126 62126 62126 62126 62126 62126 62126 62126 62126 62126 62126 62126 62126 62126 62126 62126 62126 62126 62126 62126 62126 62126 62126 62126 62126 62126 62126 62126 62126 62126 62126 62126 62126 62126 62126 62126 62126 62126 62126 62126 62126 62126 62126 62126 62126 62126 62126 62126 62126 62126 62126 62126 62126 62126 62126 62126 62126 62126 62126 62126 62126 62126 62126 62126 62126 62126 62126 62126 62126 62126 62126 62126 62126 62126 62126 62126 62126 62126 62126 62126 62126 62126 62126 62126 62126 62126 62126 62126 62126 62126 62126 62126 62126 62126 62126 62126 62126 62126 62126 62126 62126 62126 62126 
0 0 0 0 0 0 0 0 0 0 0 0 0 0 0 0 0 0 0 51913 52647 52647 52647 52647 52734 52734 56169 56169 56169 56169 56169 56169 56169 56169 56169 56169 56169 56169 56169 56169 56169 56169 56169 56169 56169 56169 56169 56169 56169 56169 56169 56169 56169 56169 56169 56169 56169 56169 56169 56169 56169 56169 56169 56169 56169 56169 56169 56169 56169 56169 56169 56169 56169 56169 56169 56169 56169 56169 56169 56169 56169 56169 56169 56169 56169 56169 56169 56169 56169 56169 56169 56169 56169 56169 56169 56169 56169 56169 56169 56169 56169 56169 56169 56169 56169 56169 56169 56169 56169 56169 56169 56169 56169 56169 56169 56169 56169 56169 56169 56169 56169 56169 56169 56169 56169 56169 56169 56169 56169 56169 56169 56169 56169 56169 56169 56169 56169 56169 56169 56169 56169 56169 56169 56169 56169 56169 56169 56169 56169 56169 56169 56169 56169 56169 56169 56169 56169 56169 56169 56169 56169 56169 56169 56169 56169 56169 56169 56169 56169 56169 56169 56169 56169 56169 56169 56169 56169 56169 56169 56169 56169 56169 56169 56169 56169 56169 56169 56169 56169 56169 56169 56169 56169 56169 56169 56169 56169 56169 56169 56169 56169 
0 0 0 0 0 0 0 0 0 0 0 0 0 0 0 0 0 11307 11307 11307 11307 11307 11307 11307 11307 11307 11307 11307 11307 11307 11307 11307 11307 11307 11307 11307 11307 11307 11307 11307 11307 11307 11307 11307 11307 11307 11307 11307 11307 11307 11307 11307 11307 11307 11307 11307 11307 11307 11307 11307 11307 11307 11307 11307 11307 11307 11307 11307 11307 11307 11307 11307 11307 11307 11307 11307 11307 11307 11307 11307 11307 11307 11307 11307 11307 11307 11307 11307 11307 11307 11307 11307 11307 11307 11307 11307 11307 11307 11307 11307 11307 11307 11307 11307 11307 11307 11307 11307 11307 11307 11307 11307 11307 11307 11307 11307 11307 11307 11307 11307 11307 11307 11307 11307 11307 11307 11307 11307 11307 11307 11307 11307 11307 11307 11307 11307 11307 11307 11307 11307 11307 11307 11307 11307 11307 11307 11307 11307 11307 11307 11307 11307 11307 11307 11307 11307 11307 11307 11307 11307 11307 11307 11307 11307 11307 11307 11307 11307 11307 11307 11307 11307 11307 11307 11307 11307 11307 11307 11307 11307 11307 11307 11307 11307 11307 11307 11307 11307 11307 11307 11307 11307 11307 11307 11307 11307 11307 11307 11307 11307 11307 
0 0 0 0 0 0 0 0 0 0 0 0 0 0 0 0 0 16594 28941 28941 28941 28941 28941 28941 34142 34142 34142 34142 37135 37765 37816 42611 44007 44051 44145 44145 44145 44145 44145 44145 44145 45132 45132 46628 46628 46628 46628 46628 46628 46628 46628 46628 46628 46628 46628 46628 46628 46628 46628 46628 46628 46628 46628 46628 46628 46628 46628 46628 46628 46628 46628 46628 46628 46628 46628 46628 46628 46628 46628 46628 46628 46628 46628 46628 46628 46628 46628 46628 46628 46628 46628 46628 46628 46628 46628 46628 46628 46628 46628 46628 46628 46628 46628 46628 46628 46628 46628 46628 46628 46628 46628 46628 46628 46628 46628 46628 46628 46628 46628 46628 46628 46628 46628 46628 46628 46628 46628 46628 46628 46628 46628 46628 46628 46628 46628 46628 46628 46628 46628 46628 46628 46628 46628 46628 46628 46628 46628 46628 46628 46628 46628 46628 46628 46628 46628 46628 46628 46628 46628 46628 46628 46628 46628 46628 46628 46628 46628 46628 46628 46628 46628 46628 46628 46628 46628 46628 46628 46628 46628 46628 46628 46628 46628 46628 46628 46628 46628 46628 46628 46628 46628 46628 46628 46628 46628 46628 46628 46628 46628 46628 46628 
0 0 0 0 0 0 0 0 0 0 0 0 0 0 0 0 22185 40745 40745 40745 40745 40745 40745 40745 45513 46487 47583 54634 54701 60936 74320 74614 74668 74902 74902 74902 74902 74902 74937 74937 74937 74937 74937 74937 74937 74937 74937 74937 74937 74937 74937 74937 74937 74937 74937 74937 74937 74937 74937 74937 74937 74937 74937 74937 74937 74937 74937 74937 74937 74937 74937 74937 74937 74937 74937 74937 74937 74937 74937 74937 74937 74937 74937 74937 74937 74937 74937 74937 74937 74937 74937 74937 74937 74937 74937 74937 74937 74937 74937 74937 74937 74937 74937 74937 74937 74937 74937 74937 74937 74937 74937 74937 74937 74937 74937 74937 74937 74937 74937 74937 74937 74937 74937 74937 74937 74937 74937 74937 74937 74937 74937 74937 74937 74937 74937 74937 74937 74937 74937 74937 74937 74937 74937 74937 74937 74937 74937 74937 74937 74937 74937 74937 74937 74937 74937 74937 74937 74937 74937 74937 74937 74937 74937 74937 74937 74937 74937 74937 74937 74937 74937 74937 74937 74937 74937 74937 74937 74937 74937 74937 74937 74937 74937 74937 74937 74937 74937 74937 74937 74937 74937 74937 74937 74937 74937 74937 74937 74937 74937 74937 74937 
0 0 0 0 0 0 0 0 0 0 0 0 0 0 0 0 0 0 24988 28513 28513 28513 28513 28513 28513 28513 29729 29729 29729 29821 29821 29821 29897 29962 29962 30052 30052 30052 30052 30052 30052 30052 30052 30052 30052 30052 30052 30052 30052 30052 30052 30052 30052 30052 30052 30052 30052 30052 30052 30052 30052 30052 30052 30052 30052 30052 30052 30052 30052 30052 30052 30052 30052 30052 30052 30052 30052 30052 30052 30052 30052 30052 30052 30052 30052 30052 30052 30052 30052 30052 30052 30052 30052 30052 30052 30052 30052 30052 30052 30052 30052 30052 30052 30052 30052 30052 30052 30052 30052 30052 30052 30052 30052 30052 30052 30052 30052 30052 30052 30052 30052 30052 30052 30052 30052 30052 30052 30052 30052 30052 30052 30052 30052 30052 30052 30052 30052 30052 30052 30052 30052 30052 30052 30052 30052 30052 30052 30052 30052 30052 30052 30052 30052 30052 30052 30052 30052 30052 30052 30052 30052 30052 30052 30052 30052 30052 30052 30052 30052 30052 30052 30052 30052 30052 30052 30052 30052 30052 30052 30052 30052 30052 30052 30052 30052 30052 30052 30052 30052 30052 30052 30052 30052 30052 30052 30052 30052 30052 30052 30052 30052 
0 0 0 0 0 0 0 0 0 0 0 0 0 0 0 0 0 0 21621 41033 41033 41033 41033 41033 41033 41223 41223 41223 41223 41223 42217 42217 42217 42217 42217 42217 42217 42217 42217 42217 42217 42217 42217 42217 42217 42217 42217 42217 42217 42217 42217 42217 42217 42217 42217 42217 42217 42217 42217 42217 42217 42217 42217 42217 42217 42217 42217 42217 42217 42217 42217 42217 42217 42217 42217 42217 42217 42217 42217 42217 42217 42217 42217 42217 42217 42217 42217 42217 42217 42217 42217 42217 42217 42217 42217 42217 42217 42217 42217 42217 42217 42217 42217 42217 42217 42217 42217 42217 42217 42217 42217 42217 42217 42217 42217 42217 42217 42217 42217 42217 42217 42217 42217 42217 42217 42217 42217 42217 42217 42217 42217 42217 42217 42217 42217 42217 42217 42217 42217 42217 42217 42217 42217 42217 42217 42217 42217 42217 42217 42217 42217 42217 42217 42217 42217 42217 42217 42217 42217 42217 42217 42217 42217 42217 42217 42217 42217 42217 42217 42217 42217 42217 42217 42217 42217 42217 42217 42217 42217 42217 42217 42217 42217 42217 42217 42217 42217 42217 42217 42217 42217 42217 42217 42217 42217 42217 42217 42217 42217 42217 42217 
0 0 0 0 0 0 0 0 0 0 0 0 0 0 0 0 0 19731 19731 19731 19731 19731 19731 19731 19731 19731 19731 21727 21727 21727 21727 25186 25186 30398 30398 30398 30398 30398 30398 30398 34951 34951 34951 34951 35003 35581 49833 51013 51013 51013 51013 51013 51013 51097 51187 51187 51187 51187 51187 51187 51187 51187 51187 51187 51187 51187 51187 51187 51187 51187 51187 51187 51187 51187 51187 51187 51187 51187 51187 51187 51187 51187 51187 51187 51187 51187 51187 51187 51187 51187 51187 51187 51187 51187 51187 51187 51187 51187 51187 51187 51187 51187 51187 51187 51187 51187 51187 51187 51187 51187 51187 51187 51187 51187 51187 51187 51187 51187 51187 51187 51187 51187 51187 51187 51187 51187 51187 51187 51187 51187 51187 51187 51187 51187 51187 51187 51187 51187 51187 51187 51187 51187 51187 51187 51187 51187 51187 51187 51187 51187 51187 51187 51187 51187 51187 51187 51187 51187 51187 51187 51187 51187 51187 51187 51187 51187 51187 51187 51187 51187 51187 51187 51187 51187 51187 51187 51187 51187 51187 51187 51187 51187 51187 51187 51187 51187 51187 51187 51187 51187 51187 51187 51187 51187 51187 51187 51187 51187 51187 51187 51187 
0 0 0 0 0 0 0 0 0 0 0 0 0 0 0 0 0 0 84188 86369 86369 86369 88365 88365 88365 88454 88454 91551 92922 92922 92922 92922 92922 92922 92922 92922 92922 92922 92922 92922 92922 92922 92922 92922 92922 92922 92922 92922 92922 92922 92922 92922 92922 92922 92922 92922 92922 92922 92922 92922 92922 92922 92922 92922 92922 92922 92922 92922 92922 92922 92922 92922 92922 92922 92922 92922 92922 92922 92922 92922 92922 92922 92922 92922 92922 92922 92922 92922 92922 92922 92922 92922 92922 92922 92922 92922 92922 92922 92922 92922 92922 92922 92922 92922 92922 92922 92922 92922 92922 92922 92922 92922 92922 92922 92922 92922 92922 92922 92922 92922 92922 92922 92922 92922 92922 92922 92922 92922 92922 92922 92922 92922 92922 92922 92922 92922 92922 92922 92922 92922 92922 92922 92922 92922 92922 92922 92922 92922 92922 92922 92922 92922 92922 92922 92922 92922 92922 92922 92922 92922 92922 92922 92922 92922 92922 92922 92922 92922 92922 92922 92922 92922 92922 92922 92922 92922 92922 92922 92922 92922 92922 92922 92922 92922 92922 92922 92922 92922 92922 92922 92922 92922 92922 92922 92922 92922 92922 92922 92922 92922 92922 
0 0 0 0 0 0 0 0 0 0 0 0 0 0 0 0 0 8310 8310 8310 8310 8310 8310 8310 8310 8310 8310 8310 9390 9390 9390 9390 9390 9390 9390 9390 9390 9390 23249 23249 23249 23249 23249 23249 23289 23289 23289 23289 23289 23289 23289 23289 25251 25251 25251 25251 29537 29537 29537 29537 29537 29537 29537 29537 29537 29537 29537 29537 29537 29537 29537 29537 29537 29537 29537 29537 29537 29537 29537 29537 29537 29537 29537 29537 29537 29537 29537 29537 29537 29537 29537 29537 29537 29537 29537 29537 29537 29537 29537 29537 29537 29537 29537 29537 29537 29537 29537 29537 29537 29537 29537 29537 29537 29537 29537 29537 29537 29537 29537 29537 29537 29537 29537 29537 29537 29537 29537 29537 29537 29537 29537 29537 29537 29537 29537 29537 29537 29537 29537 29537 29537 29537 29537 29537 29537 29537 29537 29537 29537 29537 29537 29537 29537 29537 29537 29537 29537 29537 29537 29537 29537 29537 29537 29537 29537 29537 29537 29537 29537 29537 29537 29537 29537 29537 29537 29537 29537 29537 29537 29537 29537 29537 29537 29537 29537 29537 29537 29537 29537 29537 29537 29537 29537 29537 29537 29537 29537 29537 29537 29537 29537 
0 0 0 0 0 0 0 0 0 0 0 0 0 0 0 0 0 0 58649 87253 87253 87253 87253 87253 87253 87253 95086 95086 97207 97207 97701 97701 97944 97944 98886 98886 98886 98886 98886 98886 98886 98886 98886 98886 98886 98886 98886 98886 98886 98886 98886 98886 98886 98886 98886 98886 98886 98886 98886 98886 98886 98886 98886 98886 98886 98886 98886 98886 98886 98886 98886 98886 98886 98886 98886 98886 98886 98886 98886 98886 98886 98886 98886 98886 98886 98886 98886 98886 98886 98886 98886 98886 98886 98886 98886 98886 98886 98886 98886 98886 98886 98886 98886 98886 98886 98886 98886 98886 98886 98886 98886 98886 98886 98886 98886 98886 98886 98886 98886 98886 98886 98886 98886 98886 98886 98886 98886 98886 98886 98886 98886 98886 98886 98886 98886 98886 98886 98886 98886 98886 98886 98886 98886 98886 98886 98886 98886 98886 98886 98886 98886 98886 98886 98886 98886 98886 98886 98886 98886 98886 98886 98886 98886 98886 98886 98886 98886 98886 98886 98886 98886 98886 98886 98886 98886 98886 98886 98886 98886 98886 98886 98886 98886 98886 98886 98886 98886 98886 98886 98886 98886 98886 98886 98886 98886 98886 98886 98886 98886 98886 98886 
0 0 0 0 0 0 0 0 0 0 0 0 0 0 0 0 0 0 67162 68413 68413 70106 70106 72688 80883 80956 81978 81978 82523 82960 86550 86761 86761 86840 86840 86840 86840 86840 86840 86840 86840 86840 86840 86840 86840 86840 86840 86840 86840 86840 86840 86840 86840 86840 86840 86840 86840 86840 86840 86840 86840 86840 86840 86840 86840 86840 86840 86840 86840 86840 86840 86840 86840 86840 86840 86840 86840 86840 86840 86840 86840 86840 86840 86840 86840 86840 86840 86840 86840 86840 86840 86840 86840 86840 86840 86840 86840 86840 86840 86840 86840 86840 86840 86840 86840 86840 86840 86840 86840 86840 86840 86840 86840 86840 86840 86840 86840 86840 86840 86840 86840 86840 86840 86840 86840 86840 86840 86840 86840 86840 86840 86840 86840 86840 86840 86840 86840 86840 86840 86840 86840 86840 86840 86840 86840 86840 86840 86840 86840 86840 86840 86840 86840 86840 86840 86840 86840 86840 86840 86840 86840 86840 86840 86840 86840 86840 86840 86840 86840 86840 86840 86840 86840 86840 86840 86840 86840 86840 86840 86840 86840 86840 86840 86840 86840 86840 86840 86840 86840 86840 86840 86840 86840 86840 86840 86840 86840 86840 86840 86840 86840 
0 0 0 0 0 0 0 0 0 0 0 0 0 0 0 0 0 0 0 63775 79108 79108 79108 79108 79196 81787 81787 81787 81787 81787 81787 83774 84258 84339 84339 85656 85656 85798 85798 85798 85798 87792 92675 93620 94113 94113 94113 94113 94174 94174 94526 94526 94526 94939 94939 94939 94939 94939 94939 94939 94939 94939 94939 94939 94939 94939 94939 94939 94939 94939 94939 94939 94939 94939 94939 94939 94939 94939 94939 94939 94939 94939 94939 94939 94939 94939 94939 94939 94939 94939 94939 94939 94939 94939 94939 94939 94939 94939 94939 94939 94939 94939 94939 94939 94939 94939 94939 94939 94939 94939 94939 94939 94939 94939 94939 94939 94939 94939 94939 94939 94939 94939 94939 94939 94939 94939 94939 94939 94939 94939 94939 94939 94939 94939 94939 94939 94939 94939 94939 94939 94939 94939 94939 94939 94939 94939 94939 94939 94939 94939 94939 94939 94939 94939 94939 94939 94939 94939 94939 94939 94939 94939 94939 94939 94939 94939 94939 94939 94939 94939 94939 94939 94939 94939 94939 94939 94939 94939 94939 94939 94939 94939 94939 94939 94939 94939 94939 94939 94939 94939 94939 94939 94939 94939 94939 94939 94939 94939 94939 94939 94939 
0 0 0 0 0 0 0 0 0 0 0 0 0 0 0 0 0 32120 46827 46827 46827 46827 46827 48797 50562 50597 50597 50597 53640 54320 54412 54898 60598 60598 64007 64007 64094 64094 64094 64094 64094 64094 64094 64094 64094 64094 64094 64094 64094 64094 64094 64094 64094 64094 64094 64094 64094 64094 64094 64094 64094 64094 64094 64094 64094 64094 64094 64094 64094 64094 64094 64094 64094 64094 64094 64094 64094 64094 64094 64094 64094 64094 64094 64094 64094 64094 64094 64094 64094 64094 64094 64094 64094 64094 64094 64094 64094 64094 64094 64094 64094 64094 64094 64094 64094 64094 64094 64094 64094 64094 64094 64094 64094 64094 64094 64094 64094 64094 64094 64094 64094 64094 64094 64094 64094 64094 64094 64094 64094 64094 64094 64094 64094 64094 64094 64094 64094 64094 64094 64094 64094 64094 64094 64094 64094 64094 64094 64094 64094 64094 64094 64094 64094 64094 64094 64094 64094 64094 64094 64094 64094 64094 64094 64094 64094 64094 64094 64094 64094 64094 64094 64094 64094 64094 64094 64094 64094 64094 64094 64094 64094 64094 64094 64094 64094 64094 64094 64094 64094 64094 64094 64094 64094 64094 64094 64094 64094 64094 64094 64094 64094 
0 0 0 0 0 0 0 0 0 0 0 0 0 0 0 0 0 0 71826 77819 77819 77819 77911 83161 86542 90025 90025 91868 91868 93161 93161 93161 93422 93512 102537 102537 102537 102537 102537 102537 102537 102537 102537 102537 102537 102537 102537 102537 102537 102537 102537 102537 102537 102537 102537 102537 102537 102537 102537 102537 102537 102537 102537 102537 102537 102537 102537 102537 102537 102537 102537 102537 102537 102537 102537 102537 102537 102537 102537 102537 102537 102537 102537 102537 102537 102537 102537 102537 102537 102537 102537 102537 102537 102537 102537 102537 102537 102537 102537 102537 102537 102537 102537 102537 102537 102537 102537 102537 102537 102537 102537 102537 102537 102537 102537 102537 102537 102537 102537 102537 102537 102537 102537 102537 102537 102537 102537 102537 102537 102537 102537 102537 102537 102537 102537 102537 102537 102537 102537 102537 102537 102537 102537 102537 102537 102537 102537 102537 102537 102537 102537 102537 102537 102537 102537 102537 102537 102537 102537 102537 102537 102537 102537 102537 102537 102537 102537 102537 102537 102537 102537 102537 102537 102537 102537 102537 102537 102537 102537 102537 102537 102537 102537 102537 102537 102537 102537 102537 102537 102537 102537 102537 102537 102537 102537 102537 102537 102537 102537 102537 102537 
0 0 0 0 0 0 0 0 0 0 0 0 0 0 0 0 0 0 98897 119055 121328 121328 124423 124423 124423 139888 139978 139978 139978 139978 139978 139978 139978 139978 139978 139978 139978 139978 139978 139978 139978 139978 139978 139978 139978 139978 139978 139978 139978 139978 139978 139978 139978 139978 139978 139978 139978 139978 139978 139978 139978 139978 139978 139978 139978 139978 139978 139978 139978 139978 139978 139978 139978 139978 139978 139978 139978 139978 139978 139978 139978 139978 139978 139978 139978 139978 139978 139978 139978 139978 139978 139978 139978 139978 139978 139978 139978 139978 139978 139978 139978 139978 139978 139978 139978 139978 139978 139978 139978 139978 139978 139978 139978 139978 139978 139978 139978 139978 139978 139978 139978 139978 139978 139978 139978 139978 139978 139978 139978 139978 139978 139978 139978 139978 139978 139978 139978 139978 139978 139978 139978 139978 139978 139978 139978 139978 139978 139978 139978 139978 139978 139978 139978 139978 139978 139978 139978 139978 139978 139978 139978 139978 139978 139978 139978 139978 139978 139978 139978 139978 139978 139978 139978 139978 139978 139978 139978 139978 139978 139978 139978 139978 139978 139978 139978 139978 139978 139978 139978 139978 139978 139978 139978 139978 139978 139978 139978 139978 139978 139978 139978 
0 0 0 0 0 0 0 0 0 0 0 0 0 0 0 0 0 8222 9884 9884 9884 9884 9884 9884 9884 9884 9884 9884 9884 9884 9884 9884 9884 9884 9884 9884 9884 9884 9884 9884 9884 9884 9884 9884 9884 9884 9884 9884 9884 9884 9884 9884 9884 9884 9884 9884 9884 9884 9884 9884 9884 9884 9884 9884 9884 9884 9884 9884 9884 9884 9884 9884 9884 9884 9884 9884 9884 9884 9884 9884 9884 9884 9884 9884 9884 9884 9884 9884 9884 9884 9884 9884 9884 9884 9884 9884 9884 9884 9884 9884 9884 9884 9884 9884 9884 9884 9884 9884 9884 9884 9884 9884 9884 9884 9884 9884 9884 9884 9884 9884 9884 9884 9884 9884 9884 9884 9884 9884 9884 9884 9884 9884 9884 9884 9884 9884 9884 9884 9884 9884 9884 9884 9884 9884 9884 9884 9884 9884 9884 9884 9884 9884 9884 9884 9884 9884 9884 9884 9884 9884 9884 9884 9884 9884 9884 9884 9884 9884 9884 9884 9884 9884 9884 9884 9884 9884 9884 9884 9884 9884 9884 9884 9884 9884 9884 9884 9884 9884 9884 9884 9884 9884 9884 9884 9884 9884 9884 9884 9884 9884 9884 
0 0 0 0 0 0 0 0 0 0 0 0 0 0 0 0 0 0 25784 49674 49674 49674 49674 49674 49674 49762 49762 49762 49762 49762 49762 49851 49851 49851 49851 49851 49851 49851 49851 49851 49851 49851 49851 49851 49851 49851 49851 49851 49851 49851 49851 49851 49851 49851 49851 49851 49851 49851 49851 49851 49851 49851 49851 49851 49851 49851 49851 49851 49851 49851 49851 49851 49851 49851 49851 49851 49851 49851 49851 49851 49851 49851 49851 49851 49851 49851 49851 49851 49851 49851 49851 49851 49851 49851 49851 49851 49851 49851 49851 49851 49851 49851 49851 49851 49851 49851 49851 49851 49851 49851 49851 49851 49851 49851 49851 49851 49851 49851 49851 49851 49851 49851 49851 49851 49851 49851 49851 49851 49851 49851 49851 49851 49851 49851 49851 49851 49851 49851 49851 49851 49851 49851 49851 49851 49851 49851 49851 49851 49851 49851 49851 49851 49851 49851 49851 49851 49851 49851 49851 49851 49851 49851 49851 49851 49851 49851 49851 49851 49851 49851 49851 49851 49851 49851 49851 49851 49851 49851 49851 49851 49851 49851 49851 49851 49851 49851 49851 49851 49851 49851 49851 49851 49851 49851 49851 49851 49851 49851 49851 49851 49851 
0 0 0 0 0 0 0 0 0 0 0 0 0 0 0 0 0 0 27300 50321 50321 50321 50321 50321 50321 50580 56985 57274 57274 57274 57274 57274 57653 57653 57653 57653 57653 57653 57653 57653 57653 57653 57653 57653 57653 57653 57653 57653 57653 57653 57653 57653 57653 57653 57653 57653 57653 57653 57653 57653 57653 57653 57653 57653 57653 57653 57653 57653 57653 57653 57653 57653 57653 57653 57653 57653 57653 57653 57653 57653 57653 57653 57653 57653 57653 57653 57653 57653 57653 57653 57653 57653 57653 57653 57653 57653 57653 57653 57653 57653 57653 57653 57653 57653 57653 57653 57653 57653 57653 57653 57653 57653 57653 57653 57653 57653 57653 57653 57653 57653 57653 57653 57653 57653 57653 57653 57653 57653 57653 57653 57653 57653 57653 57653 57653 57653 57653 57653 57653 57653 57653 57653 57653 57653 57653 57653 57653 57653 57653 57653 57653 57653 57653 57653 57653 57653 57653 57653 57653 57653 57653 57653 57653 57653 57653 57653 57653 57653 57653 57653 57653 57653 57653 57653 57653 57653 57653 57653 57653 57653 57653 57653 57653 57653 57653 57653 57653 57653 57653 57653 57653 57653 57653 57653 57653 57653 57653 57653 57653 57653 57653 
0 0 0 0 0 0 0 0 0 0 0 0 0 0 0 0 0 0 0 83021 109889 109889 109889 109889 109889 109889 109889 109889 109889 109889 109889 109889 109889 109889 109889 109889 109889 109889 110973 110973 111064 112556 112737 113287 115174 115174 117304 117304 117304 117304 117304 117304 117304 117304 117304 117304 117304 117304 117304 117304 117304 117304 117304 117304 117304 117304 117304 117304 117304 117304 117304 117304 117304 117304 117304 117304 117304 117304 117304 117304 117304 117304 117304 117304 117304 117304 117304 117304 117304 117304 117304 117304 117304 117304 117304 117304 117304 117304 117304 117304 117304 117304 117304 117304 117304 117304 117304 117304 117304 117304 117304 117304 117304 117304 117304 117304 117304 117304 117304 117304 117304 117304 117304 117304 117304 117304 117304 117304 117304 117304 117304 117304 117304 117304 117304 117304 117304 117304 117304 117304 117304 117304 117304 117304 117304 117304 117304 117304 117304 117304 117304 117304 117304 117304 117304 117304 117304 117304 117304 117304 117304 117304 117304 117304 117304 117304 117304 117304 117304 117304 117304 117304 117304 117304 117304 117304 117304 117304 117304 117304 117304 117304 117304 117304 117304 117304 117304 117304 117304 117304 117304 117304 117304 117304 117304 117304 117304 117304 117304 117304 117304 
0 0 0 0 0 0 0 0 0 0 0 0 0 0 0 0 0 0 0 28484 34976 34976 34976 34976 34976 34976 34976 34976 34976 34976 34976 34976 34976 34976 34976 34976 34976 34976 34976 34976 34976 34976 34976 34976 34976 34976 34976 34976 34976 34976 34976 34976 34976 34976 34976 34976 34976 34976 34976 34976 34976 34976 34976 34976 34976 34976 34976 34976 34976 34976 34976 34976 34976 34976 34976 34976 34976 34976 34976 34976 34976 34976 34976 34976 34976 34976 34976 34976 34976 34976 34976 34976 34976 34976 34976 34976 34976 34976 34976 34976 34976 34976 34976 34976 34976 34976 34976 34976 34976 34976 34976 34976 34976 34976 34976 34976 34976 34976 34976 34976 34976 34976 34976 34976 34976 34976 34976 34976 34976 34976 34976 34976 34976 34976 34976 34976 34976 34976 34976 34976 34976 34976 34976 34976 34976 34976 34976 34976 34976 34976 34976 34976 34976 34976 34976 34976 34976 34976 34976 34976 34976 34976 34976 34976 34976 34976 34976 34976 34976 34976 34976 34976 34976 34976 34976 34976 34976 34976 34976 34976 34976 34976 34976 34976 34976 34976 34976 34976 34976 34976 34976 34976 34976 34976 34976 34976 34976 34976 34976 34976 34976 
0 0 0 0 0 0 0 0 0 0 0 0 0 0 0 0 0 41982 53716 67054 67054 68031 69425 77840 78975 79145 79234 82315 97598 97881 103444 104058 104796 106540 106540 106540 106540 106540 106540 106540 106540 106540 106540 106540 106540 106540 106540 106540 106540 106540 106540 106540 106540 106540 106540 106540 106540 106540 106540 106540 106540 106540 106540 106540 106540 106540 106540 106540 106540 106540 106540 106540 106540 106540 106540 106540 106540 106540 106540 106540 106540 106540 106540 106540 106540 106540 106540 106540 106540 106540 106540 106540 106540 106540 106540 106540 106540 106540 106540 106540 106540 106540 106540 106540 106540 106540 106540 106540 106540 106540 106540 106540 106540 106540 106540 106540 106540 106540 106540 106540 106540 106540 106540 106540 106540 106540 106540 106540 106540 106540 106540 106540 106540 106540 106540 106540 106540 106540 106540 106540 106540 106540 106540 106540 106540 106540 106540 106540 106540 106540 106540 106540 106540 106540 106540 106540 106540 106540 106540 106540 106540 106540 106540 106540 106540 106540 106540 106540 106540 106540 106540 106540 106540 106540 106540 106540 106540 106540 106540 106540 106540 106540 106540 106540 106540 106540 106540 106540 106540 106540 106540 106540 106540 106540 106540 106540 106540 106540 106540 106540 106540 
0 0 0 0 0 0 0 0 0 0 0 0 0 0 0 0 2982 2982 2982 2982 2982 2982 2982 2982 2982 2982 2982 2982 2982 2982 2982 2982 2982 2982 2982 2982 2982 2982 2982 2982 2982 2982 2982 2982 2982 2982 2982 2982 2982 2982 2982 2982 2982 2982 2982 2982 2982 2982 2982 2982 2982 2982 2982 2982 2982 2982 2982 2982 2982 2982 2982 2982 2982 2982 2982 2982 2982 2982 2982 2982 2982 2982 2982 2982 2982 2982 2982 2982 2982 2982 2982 2982 2982 2982 2982 2982 2982 2982 2982 2982 2982 2982 2982 2982 2982 2982 2982 2982 2982 2982 2982 2982 2982 2982 2982 2982 2982 2982 2982 2982 2982 2982 2982 2982 2982 2982 2982 2982 2982 2982 2982 2982 2982 2982 2982 2982 2982 2982 2982 2982 2982 2982 2982 2982 2982 2982 2982 2982 2982 2982 2982 2982 2982 2982 2982 2982 2982 2982 2982 2982 2982 2982 2982 2982 2982 2982 2982 2982 2982 2982 2982 2982 2982 2982 2982 2982 2982 2982 2982 2982 2982 2982 2982 2982 2982 2982 2982 2982 2982 2982 2982 2982 2982 2982 2982 2982 2982 2982 2982 2982 2982 
0 0 0 0 0 0 0 0 0 0 0 0 0 0 0 0 27467 34772 34772 34772 34772 34772 34772 34772 34772 34772 34772 34772 34772 34772 34772 34772 35221 35359 35359 35359 36725 36725 36725 42593 46879 46879 46879 46879 58361 59628 59628 59628 73507 73507 73507 73598 73598 74428 74428 74428 74428 74428 74428 74428 74428 74987 74987 75081 75081 75081 75081 75081 75081 75081 75081 75081 75081 75081 75081 75081 75081 75081 75081 75081 75081 75081 75081 75081 75081 75081 75081 75081 75081 75081 75081 75081 75081 75081 75081 75081 75081 75081 75081 75081 75081 75081 75081 75081 75081 75081 75081 75081 75081 75081 75081 75081 75081 75081 75081 75081 75081 75081 75081 75081 75081 75081 75081 75081 75081 75081 75081 75081 75081 75081 75081 75081 75081 75081 75081 75081 75081 75081 75081 75081 75081 75081 75081 75081 75081 75081 75081 75081 75081 75081 75081 75081 75081 75081 75081 75081 75081 75081 75081 75081 75081 75081 75081 75081 75081 75081 75081 75081 75081 75081 75081 75081 75081 75081 75081 75081 75081 75081 75081 75081 75081 75081 75081 75081 75081 75081 75081 75081 75081 75081 75081 75081 75081 75081 75081 75081 75081 75081 75081 75081 75081 
0 0 0 0 0 0 0 0 0 0 0 0 0 0 0 0 0 21161 32208 34161 34161 34161 34161 34161 34161 34161 36529 36529 36644 36644 36644 36644 36644 36644 36644 36644 36644 36644 36644 36644 36644 36644 36644 36644 36644 36644 36644 36644 36644 36644 36644 36644 36644 36644 36644 36644 36644 36644 36644 36644 36644 36644 36644 36644 36644 36644 36644 36644 36644 36644 36644 36644 36644 36644 36644 36644 36644 36644 36644 36644 36644 36644 36644 36644 36644 36644 36644 36644 36644 36644 36644 36644 36644 36644 36644 36644 36644 36644 36644 36644 36644 36644 36644 36644 36644 36644 36644 36644 36644 36644 36644 36644 36644 36644 36644 36644 36644 36644 36644 36644 36644 36644 36644 36644 36644 36644 36644 36644 36644 36644 36644 36644 36644 36644 36644 36644 36644 36644 36644 36644 36644 36644 36644 36644 36644 36644 36644 36644 36644 36644 36644 36644 36644 36644 36644 36644 36644 36644 36644 36644 36644 36644 36644 36644 36644 36644 36644 36644 36644 36644 36644 36644 36644 36644 36644 36644 36644 36644 36644 36644 36644 36644 36644 36644 36644 36644 36644 36644 36644 36644 36644 36644 36644 36644 36644 36644 36644 36644 36644 36644 36644 
0 0 0 0 0 0 0 0 0 0 0 0 0 0 0 0 0 0 0 19950 28331 28331 28331 28331 28331 28331 28331 28331 28331 28331 28413 35831 35831 35847 35847 35910 37232 37232 37323 37347 37347 37347 37347 37591 37591 37591 37591 37716 37716 37716 37716 37716 37716 37716 37716 37716 37716 37716 37716 37716 37716 37716 37716 37716 37716 37716 37716 37716 37716 37716 37716 37716 37716 37716 37716 37716 37716 37716 37716 37716 37716 37716 37716 37716 37716 37716 37716 37716 37716 37716 37716 37716 37716 37716 37716 37716 37716 37716 37716 37716 37716 37716 37716 37716 37716 37716 37716 37716 37716 37716 37716 37716 37716 37716 37716 37716 37716 37716 37716 37716 37716 37716 37716 37716 37716 37716 37716 37716 37716 37716 37716 37716 37716 37716 37716 37716 37716 37716 37716 37716 37716 37716 37716 37716 37716 37716 37716 37716 37716 37716 37716 37716 37716 37716 37716 37716 37716 37716 37716 37716 37716 37716 37716 37716 37716 37716 37716 37716 37716 37716 37716 37716 37716 37716 37716 37716 37716 37716 37716 37716 37716 37716 37716 37716 37716 37716 37716 37716 37716 37716 37716 37716 37716 37716 37716 37716 37716 37716 37716 37716 37716 
0 0 0 0 0 0 0 0 0 0 0 0 0 0 0 0 0 0 11093 11093 11093 11093 11093 11093 11093 11093 14534 14534 14534 14534 22994 22994 22994 22994 22994 22994 22994 27297 27297 28447 28447 31640 31640 31640 31640 31640 31731 31731 31731 31731 31731 31731 31731 31731 31731 31731 31731 31731 31731 31731 31731 31731 31731 31731 31731 31731 31731 31731 31731 31731 31731 31731 31731 31731 31731 31731 31731 31731 31731 31731 31731 31731 31731 31731 31731 31731 31731 31731 31731 31731 31731 31731 31731 31731 31731 31731 31731 31731 31731 31731 31731 31731 31731 31731 31731 31731 31731 31731 31731 31731 31731 31731 31731 31731 31731 31731 31731 31731 31731 31731 31731 31731 31731 31731 31731 31731 31731 31731 31731 31731 31731 31731 31731 31731 31731 31731 31731 31731 31731 31731 31731 31731 31731 31731 31731 31731 31731 31731 31731 31731 31731 31731 31731 31731 31731 31731 31731 31731 31731 31731 31731 31731 31731 31731 31731 31731 31731 31731 31731 31731 31731 31731 31731 31731 31731 31731 31731 31731 31731 31731 31731 31731 31731 31731 31731 31731 31731 31731 31731 31731 31731 31731 31731 31731 31731 31731 31731 31731 31731 31731 31731 
0 0 0 0 0 0 0 0 0 0 0 0 0 0 0 0 0 20824 30615 30615 30615 30615 30615 30937 32119 32192 36862 36862 36862 37003 37003 37087 54687 54687 54688 54779 54779 54865 58247 60211 67734 67808 67808 67808 67808 67808 67808 67808 67808 67808 67808 67808 67808 67808 67808 67808 67808 67808 67808 67808 67808 67808 67808 67808 67808 67808 67808 67808 67808 67808 67808 67808 67808 67808 67808 67808 67808 67808 67808 67808 67808 67808 67808 67808 67808 67808 67808 67808 67808 67808 67808 67808 67808 67808 67808 67808 67808 67808 67808 67808 67808 67808 67808 67808 67808 67808 67808 67808 67808 67808 67808 67808 67808 67808 67808 67808 67808 67808 67808 67808 67808 67808 67808 67808 67808 67808 67808 67808 67808 67808 67808 67808 67808 67808 67808 67808 67808 67808 67808 67808 67808 67808 67808 67808 67808 67808 67808 67808 67808 67808 67808 67808 67808 67808 67808 67808 67808 67808 67808 67808 67808 67808 67808 67808 67808 67808 67808 67808 67808 67808 67808 67808 67808 67808 67808 67808 67808 67808 67808 67808 67808 67808 67808 67808 67808 67808 67808 67808 67808 67808 67808 67808 67808 67808 67808 67808 67808 67808 67808 67808 67808 
0 0 0 0 0 0 0 0 0 0 0 0 0 0 0 0 36168 49480 55400 55400 55400 55400 55400 55490 59937 59937 59937 59937 59937 65187 66119 70310 70310 73804 73804 73804 74170 74170 74170 74413 74413 74413 74413 74413 74413 74413 74413 74413 74413 74413 74413 74413 74413 74413 74413 74413 74413 74413 74413 74413 74413 74413 74413 74413 74413 74413 74413 74413 74413 74413 74413 74413 74413 74413 74413 74413 74413 74413 74413 74413 74413 74413 74413 74413 74413 74413 74413 74413 74413 74413 74413 74413 74413 74413 74413 74413 74413 74413 74413 74413 74413 74413 74413 74413 74413 74413 74413 74413 74413 74413 74413 74413 74413 74413 74413 74413 74413 74413 74413 74413 74413 74413 74413 74413 74413 74413 74413 74413 74413 74413 74413 74413 74413 74413 74413 74413 74413 74413 74413 74413 74413 74413 74413 74413 74413 74413 74413 74413 74413 74413 74413 74413 74413 74413 74413 74413 74413 74413 74413 74413 74413 74413 74413 74413 74413 74413 74413 74413 74413 74413 74413 74413 74413 74413 74413 74413 74413 74413 74413 74413 74413 74413 74413 74413 74413 74413 74413 74413 74413 74413 74413 74413 74413 74413 74413 74413 74413 74413 74413 74413 74413 
0 0 0 0 0 0 0 0 0 0 0 0 0 0 0 0 0 0 26596 31608 31608 31608 31608 31608 31608 41486 41975 41975 41975 43038 43038 55196 57521 57521 57594 57819 58062 58062 58062 58062 58062 58062 58062 58062 58062 58062 58062 58062 58062 58062 58062 58062 58062 58062 58062 58062 58062 58062 58062 58062 58062 58062 58062 58062 58062 58062 58062 58062 58062 58062 58062 58062 58062 58062 58062 58062 58062 58062 58062 58062 58062 58062 58062 58062 58062 58062 58062 58062 58062 58062 58062 58062 58062 58062 58062 58062 58062 58062 58062 58062 58062 58062 58062 58062 58062 58062 58062 58062 58062 58062 58062 58062 58062 58062 58062 58062 58062 58062 58062 58062 58062 58062 58062 58062 58062 58062 58062 58062 58062 58062 58062 58062 58062 58062 58062 58062 58062 58062 58062 58062 58062 58062 58062 58062 58062 58062 58062 58062 58062 58062 58062 58062 58062 58062 58062 58062 58062 58062 58062 58062 58062 58062 58062 58062 58062 58062 58062 58062 58062 58062 58062 58062 58062 58062 58062 58062 58062 58062 58062 58062 58062 58062 58062 58062 58062 58062 58062 58062 58062 58062 58062 58062 58062 58062 58062 58062 58062 58062 58062 58062 58062 
0 0 0 0 0 0 0 0 0 0 0 0 0 0 0 0 0 55296 62602 62602 62602 62602 62602 62602 62602 62693 62693 62693 63180 63180 63180 63263 63263 63352 63352 63387 63479 63574 63574 63574 63574 63574 63574 63574 63574 63574 63574 63574 63574 63574 63574 63574 63574 63574 63574 63574 63574 63574 63574 63574 63574 63574 63574 63574 63574 63574 63574 63574 63574 63574 63574 63574 63574 63574 63574 63574 63574 63574 63574 63574 63574 63574 63574 63574 63574 63574 63574 63574 63574 63574 63574 63574 63574 63574 63574 63574 63574 63574 63574 63574 63574 63574 63574 63574 63574 63574 63574 63574 63574 63574 63574 63574 63574 63574 63574 63574 63574 63574 63574 63574 63574 63574 63574 63574 63574 63574 63574 63574 63574 63574 63574 63574 63574 63574 63574 63574 63574 63574 63574 63574 63574 63574 63574 63574 63574 63574 63574 63574 63574 63574 63574 63574 63574 63574 63574 63574 63574 63574 63574 63574 63574 63574 63574 63574 63574 63574 63574 63574 63574 63574 63574 63574 63574 63574 63574 63574 63574 63574 63574 63574 63574 63574 63574 63574 63574 63574 63574 63574 63574 63574 63574 63574 63574 63574 63574 63574 63574 63574 63574 63574 63574 
0 0 0 0 0 0 0 0 0 0 0 0 0 0 0 0 0 11769 23223 30470 30470 30470 30470 30470 36401 36401 36401 37381 37381 37381 37381 41835 41835 47921 62029 62080 62080 62080 62080 62080 62080 62080 62080 62080 62080 62080 62080 62080 62080 62080 62080 62080 62080 62080 62080 62080 62080 62080 62080 62080 62080 62080 62080 62080 62080 62080 62080 62080 62080 62080 62080 62080 62080 62080 62080 62080 62080 62080 62080 62080 62080 62080 62080 62080 62080 62080 62080 62080 62080 62080 62080 62080 62080 62080 62080 62080 62080 62080 62080 62080 62080 62080 62080 62080 62080 62080 62080 62080 62080 62080 62080 62080 62080 62080 62080 62080 62080 62080 62080 62080 62080 62080 62080 62080 62080 62080 62080 62080 62080 62080 62080 62080 62080 62080 62080 62080 62080 62080 62080 62080 62080 62080 62080 62080 62080 62080 62080 62080 62080 62080 62080 62080 62080 62080 62080 62080 62080 62080 62080 62080 62080 62080 62080 62080 62080 62080 62080 62080 62080 62080 62080 62080 62080 62080 62080 62080 62080 62080 62080 62080 62080 62080 62080 62080 62080 62080 62080 62080 62080 62080 62080 62080 62080 62080 62080 62080 62080 62080 62080 62080 62080 
0 0 0 0 0 0 0 0 0 0 0 0 0 0 0 0 0 0 0 25695 51785 51785 51785 51785 51785 51785 51785 56238 56238 58230 58718 58809 58809 58930 58930 58930 59020 59020 59020 59075 59075 59075 59137 59137 59137 59137 59137 59137 59137 59137 59137 59137 59137 59137 59137 59137 59137 59137 59137 59137 59137 59137 59137 59137 59137 59137 59137 59137 59137 59137 59137 59137 59137 59137 59137 59137 59137 59137 59137 59137 59137 59137 59137 59137 59137 59137 59137 59137 59137 59137 59137 59137 59137 59137 59137 59137 59137 59137 59137 59137 59137 59137 59137 59137 59137 59137 59137 59137 59137 59137 59137 59137 59137 59137 59137 59137 59137 59137 59137 59137 59137 59137 59137 59137 59137 59137 59137 59137 59137 59137 59137 59137 59137 59137 59137 59137 59137 59137 59137 59137 59137 59137 59137 59137 59137 59137 59137 59137 59137 59137 59137 59137 59137 59137 59137 59137 59137 59137 59137 59137 59137 59137 59137 59137 59137 59137 59137 59137 59137 59137 59137 59137 59137 59137 59137 59137 59137 59137 59137 59137 59137 59137 59137 59137 59137 59137 59137 59137 59137 59137 59137 59137 59137 59137 59137 59137 59137 59137 59137 59137 59137 
0 0 0 0 0 0 0 0 0 0 0 0 0 0 0 0 0 0 0 3617 12056 12056 12056 12056 12056 12056 12122 12122 12122 12122 24973 24973 24973 24973 24973 24973 28429 28429 28429 28514 28514 28514 28514 28514 28514 28514 28514 28514 28514 28514 28514 28514 28514 28514 28514 28514 28514 28514 28514 28514 28514 28514 28514 28514 28514 28514 28514 28514 28514 28514 28514 28514 28514 28514 28514 28514 28514 28514 28514 28514 28514 28514 28514 28514 28514 28514 28514 28514 28514 28514 28514 28514 28514 28514 28514 28514 28514 28514 28514 28514 28514 28514 28514 28514 28514 28514 28514 28514 28514 28514 28514 28514 28514 28514 28514 28514 28514 28514 28514 28514 28514 28514 28514 28514 28514 28514 28514 28514 28514 28514 28514 28514 28514 28514 28514 28514 28514 28514 28514 28514 28514 28514 28514 28514 28514 28514 28514 28514 28514 28514 28514 28514 28514 28514 28514 28514 28514 28514 28514 28514 28514 28514 28514 28514 28514 28514 28514 28514 28514 28514 28514 28514 28514 28514 28514 28514 28514 28514 28514 28514 28514 28514 28514 28514 28514 28514 28514 28514 28514 28514 28514 28514 28514 28514 28514 28514 28514 28514 28514 28514 28514 
0 0 0 0 0 0 0 0 0 0 0 0 0 0 0 0 0 52436 74505 75088 75088 75088 75088 88581 89065 89065 92117 92117 94111 94184 94272 94272 94272 94272 94272 94272 94272 94562 94562 94715 94715 94715 94715 94715 94715 103607 103688 103778 103799 103799 103799 103799 103799 103799 103799 103799 103799 103799 103799 103799 103799 103799 103799 103799 103799 103799 103799 103799 103799 103799 103799 103799 103799 103799 103799 103799 103799 103799 103799 103799 103799 103799 103799 103799 103799 103799 103799 103799 103799 103799 103799 103799 103799 103799 103799 103799 103799 103799 103799 103799 103799 103799 103799 103799 103799 103799 103799 103799 103799 103799 103799 103799 103799 103799 103799 103799 103799 103799 103799 103799 103799 103799 103799 103799 103799 103799 103799 103799 103799 103799 103799 103799 103799 103799 103799 103799 103799 103799 103799 103799 103799 103799 103799 103799 103799 103799 103799 103799 103799 103799 103799 103799 103799 103799 103799 103799 103799 103799 103799 103799 103799 103799 103799 103799 103799 103799 103799 103799 103799 103799 103799 103799 103799 103799 103799 103799 103799 103799 103799 103799 103799 103799 103799 103799 103799 103799 103799 103799 103799 103799 103799 103799 103799 103799 103799 103799 103799 103799 103799 103799 103799 
0 0 0 0 0 0 0 0 0 0 0 0 0 0 0 0 3308 3308 3308 3308 3308 3308 3308 3308 3308 3308 3308 3308 3308 3308 3308 3308 3308 3308 3308 3308 3308 3308 3308 3308 3308 3308 3308 3308 3308 3308 3308 3308 3308 3308 3308 3308 3308 3308 3308 3308 3308 3308 3308 3308 3308 3308 3308 3308 3308 3308 3308 3308 3308 3308 3308 3308 3308 3308 3308 3308 3308 3308 3308 3308 3308 3308 3308 3308 3308 3308 3308 3308 3308 3308 3308 3308 3308 3308 3308 3308 3308 3308 3308 3308 3308 3308 3308 3308 3308 3308 3308 3308 3308 3308 3308 3308 3308 3308 3308 3308 3308 3308 3308 3308 3308 3308 3308 3308 3308 3308 3308 3308 3308 3308 3308 3308 3308 3308 3308 3308 3308 3308 3308 3308 3308 3308 3308 3308 3308 3308 3308 3308 3308 3308 3308 3308 3308 3308 3308 3308 3308 3308 3308 3308 3308 3308 3308 3308 3308 3308 3308 3308 3308 3308 3308 3308 3308 3308 3308 3308 3308 3308 3308 3308 3308 3308 3308 3308 3308 3308 3308 3308 3308 3308 3308 3308 3308 3308 3308 3308 3308 3308 3308 3308 3308 
0 0 0 0 0 0 0 0 0 0 0 0 0 0 0 0 0 40503 43488 44105 44105 44105 44105 44105 44646 47915 49406 49841 54249 59514 64765 66807 66887 66887 68586 68586 68586 68586 68586 68586 68677 68677 68677 68677 68677 68677 68677 68677 68677 68677 68677 68677 68677 68677 68677 68677 68677 68677 68677 68677 68677 68677 68677 68677 68677 68677 68677 68677 68677 68677 68677 68677 68677 68677 68677 68677 68677 68677 68677 68677 68677 68677 68677 68677 68677 68677 68677 68677 68677 68677 68677 68677 68677 68677 68677 68677 68677 68677 68677 68677 68677 68677 68677 68677 68677 68677 68677 68677 68677 68677 68677 68677 68677 68677 68677 68677 68677 68677 68677 68677 68677 68677 68677 68677 68677 68677 68677 68677 68677 68677 68677 68677 68677 68677 68677 68677 68677 68677 68677 68677 68677 68677 68677 68677 68677 68677 68677 68677 68677 68677 68677 68677 68677 68677 68677 68677 68677 68677 68677 68677 68677 68677 68677 68677 68677 68677 68677 68677 68677 68677 68677 68677 68677 68677 68677 68677 68677 68677 68677 68677 68677 68677 68677 68677 68677 68677 68677 68677 68677 68677 68677 68677 68677 68677 68677 68677 68677 68677 68677 68677 68677 
0 0 0 0 0 0 0 0 0 0 0 0 0 0 0 0 0 87526 89597 89597 89597 90171 90171 90323 94759 95926 96174 96174 96174 96255 96255 96255 96386 101740 101740 102805 102805 102805 102805 102814 102814 102814 102814 102814 102814 102814 102814 102814 102814 102814 102814 102814 102814 102814 102814 102814 102814 102814 102814 102814 102814 102814 102814 102814 102814 102814 102814 102814 102814 102814 102814 102814 102814 102814 102814 102814 102814 102814 102814 102814 102814 102814 102814 102814 102814 102814 102814 102814 102814 102814 102814 102814 102814 102814 102814 102814 102814 102814 102814 102814 102814 102814 102814 102814 102814 102814 102814 102814 102814 102814 102814 102814 102814 102814 102814 102814 102814 102814 102814 102814 102814 102814 102814 102814 102814 102814 102814 102814 102814 102814 102814 102814 102814 102814 102814 102814 102814 102814 102814 102814 102814 102814 102814 102814 102814 102814 102814 102814 102814 102814 102814 102814 102814 102814 102814 102814 102814 102814 102814 102814 102814 102814 102814 102814 102814 102814 102814 102814 102814 102814 102814 102814 102814 102814 102814 102814 102814 102814 102814 102814 102814 102814 102814 102814 102814 102814 102814 102814 102814 102814 102814 102814 102814 102814 102814 102814 102814 102814 102814 102814 102814 
0 0 0 0 0 0 0 0 0 0 0 0 0 0 0 0 0 0 8592 8592 8592 8592 8592 8592 8592 8592 8592 8592 8592 8592 8592 8592 8592 8592 8592 8592 8592 8592 8592 8592 8592 8592 8592 8592 8592 8592 8592 8592 8592 8592 8592 8592 8592 8592 8592 8592 8592 8592 8592 8592 8592 8592 8592 8592 8592 8592 8592 8592 8592 8592 8592 8592 8592 8592 8592 8592 8592 8592 8592 8592 8592 8592 8592 8592 8592 8592 8592 8592 8592 8592 8592 8592 8592 8592 8592 8592 8592 8592 8592 8592 8592 8592 8592 8592 8592 8592 8592 8592 8592 8592 8592 8592 8592 8592 8592 8592 8592 8592 8592 8592 8592 8592 8592 8592 8592 8592 8592 8592 8592 8592 8592 8592 8592 8592 8592 8592 8592 8592 8592 8592 8592 8592 8592 8592 8592 8592 8592 8592 8592 8592 8592 8592 8592 8592 8592 8592 8592 8592 8592 8592 8592 8592 8592 8592 8592 8592 8592 8592 8592 8592 8592 8592 8592 8592 8592 8592 8592 8592 8592 8592 8592 8592 8592 8592 8592 8592 8592 8592 8592 8592 8592 8592 8592 8592 8592 8592 8592 8592 8592 8592 8592 
0 0 0 0 0 0 0 0 0 0 0 0 0 0 0 0 0 35084 59090 60010 60010 60010 60010 60010 60010 60010 61979 62070 62134 62476 62476 62476 62476 62476 62476 62476 62476 62476 62476 62476 62476 62476 62476 62476 62476 62476 62476 62476 62476 62476 62476 62476 62476 62476 62476 62476 62476 62476 62476 62476 62476 62476 62476 62476 62476 62476 62476 62476 62476 62476 62476 62476 62476 62476 62476 62476 62476 62476 62476 62476 62476 62476 62476 62476 62476 62476 62476 62476 62476 62476 62476 62476 62476 62476 62476 62476 62476 62476 62476 62476 62476 62476 62476 62476 62476 62476 62476 62476 62476 62476 62476 62476 62476 62476 62476 62476 62476 62476 62476 62476 62476 62476 62476 62476 62476 62476 62476 62476 62476 62476 62476 62476 62476 62476 62476 62476 62476 62476 62476 62476 62476 62476 62476 62476 62476 62476 62476 62476 62476 62476 62476 62476 62476 62476 62476 62476 62476 62476 62476 62476 62476 62476 62476 62476 62476 62476 62476 62476 62476 62476 62476 62476 62476 62476 62476 62476 62476 62476 62476 62476 62476 62476 62476 62476 62476 62476 62476 62476 62476 62476 62476 62476 62476 62476 62476 62476 62476 62476 62476 62476 62476 
0 0 0 0 0 0 0 0 0 0 0 0 0 0 0 0 0 0 0 0 88742 103286 103286 103286 103286 103286 108709 108709 108709 109655 110048 110048 118076 118076 118076 118076 118076 118076 118076 118076 118076 118076 118076 118076 118076 118076 118076 118076 118076 118076 118076 118076 118076 118076 118076 118076 118076 118076 118076 118076 118076 118076 118076 118076 118076 118076 118076 118076 118076 118076 118076 118076 118076 118076 118076 118076 118076 118076 118076 118076 118076 118076 118076 118076 118076 118076 118076 118076 118076 118076 118076 118076 118076 118076 118076 118076 118076 118076 118076 118076 118076 118076 118076 118076 118076 118076 118076 118076 118076 118076 118076 118076 118076 118076 118076 118076 118076 118076 118076 118076 118076 118076 118076 118076 118076 118076 118076 118076 118076 118076 118076 118076 118076 118076 118076 118076 118076 118076 118076 118076 118076 118076 118076 118076 118076 118076 118076 118076 118076 118076 118076 118076 118076 118076 118076 118076 118076 118076 118076 118076 118076 118076 118076 118076 118076 118076 118076 118076 118076 118076 118076 118076 118076 118076 118076 118076 118076 118076 118076 118076 118076 118076 118076 118076 118076 118076 118076 118076 118076 118076 118076 118076 118076 118076 118076 118076 118076 118076 118076 118076 118076 
0 0 0 0 0 0 0 0 0 0 0 0 0 0 0 0 0 0 78283 88766 88766 88766 89036 89036 97110 98394 98478 98478 98478 98478 98478 98527 98527 98527 98527 98527 98527 98527 98527 98527 98527 98527 98527 98527 98527 98527 98527 98527 98527 98527 98527 98527 98527 98527 98527 98527 98527 98527 98527 98527 98527 98527 98527 98527 98527 98527 98527 98527 98527 98527 98527 98527 98527 98527 98527 98527 98527 98527 98527 98527 98527 98527 98527 98527 98527 98527 98527 98527 98527 98527 98527 98527 98527 98527 98527 98527 98527 98527 98527 98527 98527 98527 98527 98527 98527 98527 98527 98527 98527 98527 98527 98527 98527 98527 98527 98527 98527 98527 98527 98527 98527 98527 98527 98527 98527 98527 98527 98527 98527 98527 98527 98527 98527 98527 98527 98527 98527 98527 98527 98527 98527 98527 98527 98527 98527 98527 98527 98527 98527 98527 98527 98527 98527 98527 98527 98527 98527 98527 98527 98527 98527 98527 98527 98527 98527 98527 98527 98527 98527 98527 98527 98527 98527 98527 98527 98527 98527 98527 98527 98527 98527 98527 98527 98527 98527 98527 98527 98527 98527 98527 98527 98527 98527 98527 98527 98527 98527 98527 98527 98527 98527 
0 0 0 0 0 0 0 0 0 0 0 0 0 0 0 0 0 75198 82462 85302 85302 85302 98941 111906 112031 113111 113204 113204 113204 113204 113449 114232 114311 114311 114311 114311 114311 114311 114456 114642 114642 114642 114642 114642 114642 114642 114642 114642 114642 114642 114642 114642 114642 114642 114642 114642 114642 114642 114642 114642 114642 114642 114642 114642 114642 114642 114642 114642 114642 114642 114642 114642 114642 114642 114642 114642 114642 114642 114642 114642 114642 114642 114642 114642 114642 114642 114642 114642 114642 114642 114642 114642 114642 114642 114642 114642 114642 114642 114642 114642 114642 114642 114642 114642 114642 114642 114642 114642 114642 114642 114642 114642 114642 114642 114642 114642 114642 114642 114642 114642 114642 114642 114642 114642 114642 114642 114642 114642 114642 114642 114642 114642 114642 114642 114642 114642 114642 114642 114642 114642 114642 114642 114642 114642 114642 114642 114642 114642 114642 114642 114642 114642 114642 114642 114642 114642 114642 114642 114642 114642 114642 114642 114642 114642 114642 114642 114642 114642 114642 114642 114642 114642 114642 114642 114642 114642 114642 114642 114642 114642 114642 114642 114642 114642 114642 114642 114642 114642 114642 114642 114642 114642 114642 114642 114642 114642 114642 114642 114642 114642 114642 
0 0 0 0 0 0 0 0 0 0 0 0 0 0 0 0 0 0 0 33710 40672 40672 40672 40672 40672 40672 40672 40738 40738 40738 40738 40738 40738 40738 40738 40738 40738 40738 40738 40738 40738 40738 40738 40738 40738 40738 40738 40738 40738 40738 40738 40738 40738 40738 40738 40738 40738 40738 40738 40738 40738 40738 40738 40738 40738 40738 40738 40738 40738 40738 40738 40738 40738 40738 40738 40738 40738 40738 40738 40738 40738 40738 40738 40738 40738 40738 40738 40738 40738 40738 40738 40738 40738 40738 40738 40738 40738 40738 40738 40738 40738 40738 40738 40738 40738 40738 40738 40738 40738 40738 40738 40738 40738 40738 40738 40738 40738 40738 40738 40738 40738 40738 40738 40738 40738 40738 40738 40738 40738 40738 40738 40738 40738 40738 40738 40738 40738 40738 40738 40738 40738 40738 40738 40738 40738 40738 40738 40738 40738 40738 40738 40738 40738 40738 40738 40738 40738 40738 40738 40738 40738 40738 40738 40738 40738 40738 40738 40738 40738 40738 40738 40738 40738 40738 40738 40738 40738 40738 40738 40738 40738 40738 40738 40738 40738 40738 40738 40738 40738 40738 40738 40738 40738 40738 40738 40738 40738 40738 40738 40738 40738 
0 0 0 0 0 0 0 0 0 0 0 0 0 0 0 0 0 0 58616 59608 59608 59608 59608 59608 60139 60230 62211 62317 64267 64345 64345 70783 70876 74365 74365 74365 74365 74365 74365 74365 74365 74365 74365 74365 74365 74365 74365 74365 74365 74365 74365 74365 74365 74365 74365 74365 74365 74365 74365 74365 74365 74365 74365 74365 74365 74365 74365 74365 74365 74365 74365 74365 74365 74365 74365 74365 74365 74365 74365 74365 74365 74365 74365 74365 74365 74365 74365 74365 74365 74365 74365 74365 74365 74365 74365 74365 74365 74365 74365 74365 74365 74365 74365 74365 74365 74365 74365 74365 74365 74365 74365 74365 74365 74365 74365 74365 74365 74365 74365 74365 74365 74365 74365 74365 74365 74365 74365 74365 74365 74365 74365 74365 74365 74365 74365 74365 74365 74365 74365 74365 74365 74365 74365 74365 74365 74365 74365 74365 74365 74365 74365 74365 74365 74365 74365 74365 74365 74365 74365 74365 74365 74365 74365 74365 74365 74365 74365 74365 74365 74365 74365 74365 74365 74365 74365 74365 74365 74365 74365 74365 74365 74365 74365 74365 74365 74365 74365 74365 74365 74365 74365 74365 74365 74365 74365 74365 74365 74365 74365 74365 74365 
0 0 0 0 0 0 0 0 0 0 0 0 0 0 0 0 0 28738 35380 35380 35380 35380 35380 36742 36742 36742 36742 37932 38024 38258 46962 58735 64097 64097 64097 64592 67658 67658 67658 67835 67835 67835 67835 67835 67835 67835 67835 67835 67835 67835 67835 67835 67835 67835 67835 67835 67835 67835 67835 67835 67835 67835 67835 67835 67835 67835 67835 67835 67835 67835 67835 67835 67835 67835 67835 67835 67835 67835 67835 67835 67835 67835 67835 67835 67835 67835 67835 67835 67835 67835 67835 67835 67835 67835 67835 67835 67835 67835 67835 67835 67835 67835 67835 67835 67835 67835 67835 67835 67835 67835 67835 67835 67835 67835 67835 67835 67835 67835 67835 67835 67835 67835 67835 67835 67835 67835 67835 67835 67835 67835 67835 67835 67835 67835 67835 67835 67835 67835 67835 67835 67835 67835 67835 67835 67835 67835 67835 67835 67835 67835 67835 67835 67835 67835 67835 67835 67835 67835 67835 67835 67835 67835 67835 67835 67835 67835 67835 67835 67835 67835 67835 67835 67835 67835 67835 67835 67835 67835 67835 67835 67835 67835 67835 67835 67835 67835 67835 67835 67835 67835 67835 67835 67835 67835 67835 67835 67835 67835 67835 67835 67835 
0 0 0 0 0 0 0 0 0 0 0 0 0 0 0 0 0 20508 20508 20508 20508 20508 20508 20508 20508 20508 20508 20508 20508 20508 23241 23241 23241 23241 23241 23241 23241 23335 23429 25640 25755 25996 26326 26326 26326 26326 26326 26326 30555 30555 30555 30555 30555 30555 30555 30555 30555 30555 30555 30555 30555 30555 30555 30555 30555 30555 30555 30555 30555 30555 30555 30555 30555 30555 30555 30555 30555 30555 30555 30555 30555 30555 30555 30555 30555 30555 30555 30555 30555 30555 30555 30555 30555 30555 30555 30555 30555 30555 30555 30555 30555 30555 30555 30555 30555 30555 30555 30555 30555 30555 30555 30555 30555 30555 30555 30555 30555 30555 30555 30555 30555 30555 30555 30555 30555 30555 30555 30555 30555 30555 30555 30555 30555 30555 30555 30555 30555 30555 30555 30555 30555 30555 30555 30555 30555 30555 30555 30555 30555 30555 30555 30555 30555 30555 30555 30555 30555 30555 30555 30555 30555 30555 30555 30555 30555 30555 30555 30555 30555 30555 30555 30555 30555 30555 30555 30555 30555 30555 30555 30555 30555 30555 30555 30555 30555 30555 30555 30555 30555 30555 30555 30555 30555 30555 30555 30555 30555 30555 30555 30555 30555 
0 0 0 0 0 0 0 0 0 0 0 0 0 0 0 0 0 0 9438 9438 9438 9438 9438 9438 9438 9438 9438 9438 9438 9438 9438 9438 9438 9438 9438 9438 9438 9438 9438 9438 9438 9438 9438 9438 9438 9438 9438 9438 9438 9438 9438 9438 9438 9438 9438 9438 9438 9438 9438 9438 9438 9438 9438 9438 9438 9438 9438 9438 9438 9438 9438 9438 9438 9438 9438 9438 9438 9438 9438 9438 9438 9438 9438 9438 9438 9438 9438 9438 9438 9438 9438 9438 9438 9438 9438 9438 9438 9438 9438 9438 9438 9438 9438 9438 9438 9438 9438 9438 9438 9438 9438 9438 9438 9438 9438 9438 9438 9438 9438 9438 9438 9438 9438 9438 9438 9438 9438 9438 9438 9438 9438 9438 9438 9438 9438 9438 9438 9438 9438 9438 9438 9438 9438 9438 9438 9438 9438 9438 9438 9438 9438 9438 9438 9438 9438 9438 9438 9438 9438 9438 9438 9438 9438 9438 9438 9438 9438 9438 9438 9438 9438 9438 9438 9438 9438 9438 9438 9438 9438 9438 9438 9438 9438 9438 9438 9438 9438 9438 9438 9438 9438 9438 9438 9438 9438 9438 9438 9438 9438 9438 9438 
0 0 0 0 0 0 0 0 0 0 0 0 0 0 0 0 0 0 67296 82839 88374 88374 88374 88374 88374 89667 89667 94159 94159 94159 94159 96135 97365 97365 97365 97365 97365 97365 97365 97365 97365 97365 97365 97365 97365 97365 97365 97365 97365 97365 97365 97365 97365 97365 97365 97365 97365 97365 97365 97365 97365 97365 97365 97365 97365 97365 97365 97365 97365 97365 97365 97365 97365 97365 97365 97365 97365 97365 97365 97365 97365 97365 97365 97365 97365 97365 97365 97365 97365 97365 97365 97365 97365 97365 97365 97365 97365 97365 97365 97365 97365 97365 97365 97365 97365 97365 97365 97365 97365 97365 97365 97365 97365 97365 97365 97365 97365 97365 97365 97365 97365 97365 97365 97365 97365 97365 97365 97365 97365 97365 97365 97365 97365 97365 97365 97365 97365 97365 97365 97365 97365 97365 97365 97365 97365 97365 97365 97365 97365 97365 97365 97365 97365 97365 97365 97365 97365 97365 97365 97365 97365 97365 97365 97365 97365 97365 97365 97365 97365 97365 97365 97365 97365 97365 97365 97365 97365 97365 97365 97365 97365 97365 97365 97365 97365 97365 97365 97365 97365 97365 97365 97365 97365 97365 97365 97365 97365 97365 97365 97365 97365 
0 0 0 0 0 0 0 0 0 0 0 0 0 0 0 0 0 0 97857 118903 118903 118903 120390 121803 140995 144328 144447 145438 146832 146832 146832 146832 146832 146832 146832 146832 146832 146832 146832 146832 146832 146832 146832 146832 146832 146832 146832 146832 146832 146832 146832 146832 146832 146832 146832 146832 146832 146832 146832 146832 146832 146832 146832 146832 146832 146832 146832 146832 146832 146832 146832 146832 146832 146832 146832 146832 146832 146832 146832 146832 146832 146832 146832 146832 146832 146832 146832 146832 146832 146832 146832 146832 146832 146832 146832 146832 146832 146832 146832 146832 146832 146832 146832 146832 146832 146832 146832 146832 146832 146832 146832 146832 146832 146832 146832 146832 146832 146832 146832 146832 146832 146832 146832 146832 146832 146832 146832 146832 146832 146832 146832 146832 146832 146832 146832 146832 146832 146832 146832 146832 146832 146832 146832 146832 146832 146832 146832 146832 146832 146832 146832 146832 146832 146832 146832 146832 146832 146832 146832 146832 146832 146832 146832 146832 146832 146832 146832 146832 146832 146832 146832 146832 146832 146832 146832 146832 146832 146832 146832 146832 146832 146832 146832 146832 146832 146832 146832 146832 146832 146832 146832 146832 146832 146832 146832 146832 146832 146832 146832 146832 146832 
0 0 0 0 0 0 0 0 0 0 0 0 0 0 0 0 0 0 60356 60356 60356 60356 60356 65825 67999 67999 67999 67999 84772 85149 85243 85441 85441 85441 85487 85538 85538 85538 85538 85538 85538 85538 85538 85538 85538 85538 85779 85779 85779 85779 85779 85779 85779 85779 85779 85779 85779 85779 85779 85779 85779 85779 85779 85779 85779 85779 85779 85779 85779 85779 85779 85779 85779 85779 85779 85779 85779 85779 85779 85779 85779 85779 85779 85779 85779 85779 85779 85779 85779 85779 85779 85779 85779 85779 85779 85779 85779 85779 85779 85779 85779 85779 85779 85779 85779 85779 85779 85779 85779 85779 85779 85779 85779 85779 85779 85779 85779 85779 85779 85779 85779 85779 85779 85779 85779 85779 85779 85779 85779 85779 85779 85779 85779 85779 85779 85779 85779 85779 85779 85779 85779 85779 85779 85779 85779 85779 85779 85779 85779 85779 85779 85779 85779 85779 85779 85779 85779 85779 85779 85779 85779 85779 85779 85779 85779 85779 85779 85779 85779 85779 85779 85779 85779 85779 85779 85779 85779 85779 85779 85779 85779 85779 85779 85779 85779 85779 85779 85779 85779 85779 85779 85779 85779 85779 85779 85779 85779 85779 85779 85779 85779 
0 0 0 0 0 0 0 0 0 0 0 0 0 0 0 0 0 66019 100787 102057 102057 102057 102350 115607 117582 117798 119740 119740 125000 125091 125091 125091 125177 125177 125177 125177 125177 125177 125177 125177 125177 125177 125177 125177 125177 125177 125177 125177 125177 125177 125177 125177 125177 125177 125177 125177 125177 125177 125177 125177 125177 125177 125177 125177 125177 125177 125177 125177 125177 125177 125177 125177 125177 125177 125177 125177 125177 125177 125177 125177 125177 125177 125177 125177 125177 125177 125177 125177 125177 125177 125177 125177 125177 125177 125177 125177 125177 125177 125177 125177 125177 125177 125177 125177 125177 125177 125177 125177 125177 125177 125177 125177 125177 125177 125177 125177 125177 125177 125177 125177 125177 125177 125177 125177 125177 125177 125177 125177 125177 125177 125177 125177 125177 125177 125177 125177 125177 125177 125177 125177 125177 125177 125177 125177 125177 125177 125177 125177 125177 125177 125177 125177 125177 125177 125177 125177 125177 125177 125177 125177 125177 125177 125177 125177 125177 125177 125177 125177 125177 125177 125177 125177 125177 125177 125177 125177 125177 125177 125177 125177 125177 125177 125177 125177 125177 125177 125177 125177 125177 125177 125177 125177 125177 125177 125177 125177 125177 125177 125177 125177 125177 
0 0 0 0 0 0 0 0 0 0 0 0 0 0 0 0 21912 22551 22551 22551 22551 22551 22551 22551 22551 24149 24200 24330 34182 41600 44349 45227 45391 49140 49227 50562 50562 50562 50562 50562 50562 50562 50562 50562 50562 50562 50562 50562 50562 50562 50562 50562 50562 50562 50562 50562 50562 50562 50562 50562 50562 50562 50562 50562 50562 50562 50562 50562 50562 50562 50562 50562 50562 50562 50562 50562 50562 50562 50562 50562 50562 50562 50562 50562 50562 50562 50562 50562 50562 50562 50562 50562 50562 50562 50562 50562 50562 50562 50562 50562 50562 50562 50562 50562 50562 50562 50562 50562 50562 50562 50562 50562 50562 50562 50562 50562 50562 50562 50562 50562 50562 50562 50562 50562 50562 50562 50562 50562 50562 50562 50562 50562 50562 50562 50562 50562 50562 50562 50562 50562 50562 50562 50562 50562 50562 50562 50562 50562 50562 50562 50562 50562 50562 50562 50562 50562 50562 50562 50562 50562 50562 50562 50562 50562 50562 50562 50562 50562 50562 50562 50562 50562 50562 50562 50562 50562 50562 50562 50562 50562 50562 50562 50562 50562 50562 50562 50562 50562 50562 50562 50562 50562 50562 50562 50562 50562 50562 50562 50562 50562 50562 
0 0 0 0 0 0 0 0 0 0 0 0 0 0 0 0 0 0 101348 110571 110571 110571 110571 110633 116663 116663 116753 116890 120478 120478 120565 124640 124730 124730 124730 124730 124730 124730 124730 124730 124730 124730 124730 124730 124730 124730 124730 124730 124730 124730 124730 124730 124730 124730 124730 124730 124730 124730 124730 124730 124730 124730 124730 124730 124730 124730 124730 124730 124730 124730 124730 124730 124730 124730 124730 124730 124730 124730 124730 124730 124730 124730 124730 124730 124730 124730 124730 124730 124730 124730 124730 124730 124730 124730 124730 124730 124730 124730 124730 124730 124730 124730 124730 124730 124730 124730 124730 124730 124730 124730 124730 124730 124730 124730 124730 124730 124730 124730 124730 124730 124730 124730 124730 124730 124730 124730 124730 124730 124730 124730 124730 124730 124730 124730 124730 124730 124730 124730 124730 124730 124730 124730 124730 124730 124730 124730 124730 124730 124730 124730 124730 124730 124730 124730 124730 124730 124730 124730 124730 124730 124730 124730 124730 124730 124730 124730 124730 124730 124730 124730 124730 124730 124730 124730 124730 124730 124730 124730 124730 124730 124730 124730 124730 124730 124730 124730 124730 124730 124730 124730 124730 124730 124730 124730 124730 124730 124730 124730 124730 124730 124730 
0 0 0 0 0 0 0 0 0 0 0 0 0 0 0 0 0 0 60755 78745 78745 78745 78745 85269 86143 86679 86862 86940 86940 95275 96613 100046 101796 101796 101796 101886 101972 102196 102196 102196 102196 102864 102864 102864 102864 102864 102864 102864 102864 102864 102864 102864 102864 102864 102864 102864 102864 102864 102864 102864 102864 102864 102864 102864 102864 102864 102864 102864 102864 102864 102864 102864 102864 102864 102864 102864 102864 102864 102864 102864 102864 102864 102864 102864 102864 102864 102864 102864 102864 102864 102864 102864 102864 102864 102864 102864 102864 102864 102864 102864 102864 102864 102864 102864 102864 102864 102864 102864 102864 102864 102864 102864 102864 102864 102864 102864 102864 102864 102864 102864 102864 102864 102864 102864 102864 102864 102864 102864 102864 102864 102864 102864 102864 102864 102864 102864 102864 102864 102864 102864 102864 102864 102864 102864 102864 102864 102864 102864 102864 102864 102864 102864 102864 102864 102864 102864 102864 102864 102864 102864 102864 102864 102864 102864 102864 102864 102864 102864 102864 102864 102864 102864 102864 102864 102864 102864 102864 102864 102864 102864 102864 102864 102864 102864 102864 102864 102864 102864 102864 102864 102864 102864 102864 102864 102864 102864 102864 102864 102864 102864 102864 
0 0 0 0 0 0 0 0 0 0 0 0 0 0 0 0 0 0 68557 72242 72242 72242 72242 72242 73915 73961 73961 73970 73970 73970 73970 75951 75951 75951 76029 76029 76029 76230 76230 76230 76230 76230 76319 76319 76319 76319 76319 76319 76319 76319 76319 76319 76319 76319 76319 76319 76319 76319 76319 76319 76319 76319 76319 76319 76319 76319 76319 76319 76319 76319 76319 76319 76319 76319 76319 76319 76319 76319 76319 76319 76319 76319 76319 76319 76319 76319 76319 76319 76319 76319 76319 76319 76319 76319 76319 76319 76319 76319 76319 76319 76319 76319 76319 76319 76319 76319 76319 76319 76319 76319 76319 76319 76319 76319 76319 76319 76319 76319 76319 76319 76319 76319 76319 76319 76319 76319 76319 76319 76319 76319 76319 76319 76319 76319 76319 76319 76319 76319 76319 76319 76319 76319 76319 76319 76319 76319 76319 76319 76319 76319 76319 76319 76319 76319 76319 76319 76319 76319 76319 76319 76319 76319 76319 76319 76319 76319 76319 76319 76319 76319 76319 76319 76319 76319 76319 76319 76319 76319 76319 76319 76319 76319 76319 76319 76319 76319 76319 76319 76319 76319 76319 76319 76319 76319 76319 76319 76319 76319 76319 76319 76319 
0 0 0 0 0 0 0 0 0 0 0 0 0 0 0 0 0 14882 14882 27973 27973 27973 27973 27973 27973 27973 27973 27973 27973 27973 27973 27973 27973 27973 27973 27973 27973 27973 27973 27973 27973 27973 27973 27973 27973 27973 27973 27973 27973 27973 27973 27973 27973 27973 27973 27973 27973 27973 27973 27973 27973 27973 27973 27973 27973 27973 27973 27973 27973 27973 27973 27973 27973 27973 27973 27973 27973 27973 27973 27973 27973 27973 27973 27973 27973 27973 27973 27973 27973 27973 27973 27973 27973 27973 27973 27973 27973 27973 27973 27973 27973 27973 27973 27973 27973 27973 27973 27973 27973 27973 27973 27973 27973 27973 27973 27973 27973 27973 27973 27973 27973 27973 27973 27973 27973 27973 27973 27973 27973 27973 27973 27973 27973 27973 27973 27973 27973 27973 27973 27973 27973 27973 27973 27973 27973 27973 27973 27973 27973 27973 27973 27973 27973 27973 27973 27973 27973 27973 27973 27973 27973 27973 27973 27973 27973 27973 27973 27973 27973 27973 27973 27973 27973 27973 27973 27973 27973 27973 27973 27973 27973 27973 27973 27973 27973 27973 27973 27973 27973 27973 27973 27973 27973 27973 27973 27973 27973 27973 27973 27973 27973 
0 0 0 0 0 0 0 0 0 0 0 0 0 0 0 0 0 66470 66470 66470 66470 66470 66470 71596 71726 74241 77238 77949 78915 78915 78915 78915 78915 78915 78915 78915 78915 78915 78915 78915 78915 78915 78915 78915 78915 78915 78915 78915 78915 78915 78915 78915 78915 78915 78915 78915 78915 78915 78915 78915 78915 78915 78915 78915 78915 78915 78915 78915 78915 78915 78915 78915 78915 78915 78915 78915 78915 78915 78915 78915 78915 78915 78915 78915 78915 78915 78915 78915 78915 78915 78915 78915 78915 78915 78915 78915 78915 78915 78915 78915 78915 78915 78915 78915 78915 78915 78915 78915 78915 78915 78915 78915 78915 78915 78915 78915 78915 78915 78915 78915 78915 78915 78915 78915 78915 78915 78915 78915 78915 78915 78915 78915 78915 78915 78915 78915 78915 78915 78915 78915 78915 78915 78915 78915 78915 78915 78915 78915 78915 78915 78915 78915 78915 78915 78915 78915 78915 78915 78915 78915 78915 78915 78915 78915 78915 78915 78915 78915 78915 78915 78915 78915 78915 78915 78915 78915 78915 78915 78915 78915 78915 78915 78915 78915 78915 78915 78915 78915 78915 78915 78915 78915 78915 78915 78915 78915 78915 78915 78915 78915 78915 
0 0 0 0 0 0 0 0 0 0 0 0 0 0 0 0 0 21229 22816 22816 22816 22816 25784 25784 33162 33162 33162 33162 33233 33572 34561 34561 34561 34647 34670 34761 34779 34779 34779 34779 34779 34779 34779 34779 34853 34853 34853 34853 34853 34853 34853 34853 34853 34853 34853 34853 34853 34853 34853 34853 34853 34853 34853 34853 34853 34853 34853 34853 34853 34853 34853 34853 34853 34853 34853 34853 34853 34853 34853 34853 34853 34853 34853 34853 34853 34853 34853 34853 34853 34853 34853 34853 34853 34853 34853 34853 34853 34853 34853 34853 34853 34853 34853 34853 34853 34853 34853 34853 34853 34853 34853 34853 34853 34853 34853 34853 34853 34853 34853 34853 34853 34853 34853 34853 34853 34853 34853 34853 34853 34853 34853 34853 34853 34853 34853 34853 34853 34853 34853 34853 34853 34853 34853 34853 34853 34853 34853 34853 34853 34853 34853 34853 34853 34853 34853 34853 34853 34853 34853 34853 34853 34853 34853 34853 34853 34853 34853 34853 34853 34853 34853 34853 34853 34853 34853 34853 34853 34853 34853 34853 34853 34853 34853 34853 34853 34853 34853 34853 34853 34853 34853 34853 34853 34853 34853 34853 34853 34853 34853 34853 34853 
0 0 0 0 0 0 0 0 0 0 0 0 0 0 0 0 0 0 35792 50510 55856 55856 55856 55856 55856 57067 59846 59846 59846 59846 59846 59846 59846 59846 59846 59846 59846 59846 59846 59846 59846 59846 59846 59846 59846 59846 59846 59846 59846 59846 59846 59846 59846 59846 59846 59846 59846 59846 59846 59846 59846 59846 59846 59846 59846 59846 59846 59846 59846 59846 59846 59846 59846 59846 59846 59846 59846 59846 59846 59846 59846 59846 59846 59846 59846 59846 59846 59846 59846 59846 59846 59846 59846 59846 59846 59846 59846 59846 59846 59846 59846 59846 59846 59846 59846 59846 59846 59846 59846 59846 59846 59846 59846 59846 59846 59846 59846 59846 59846 59846 59846 59846 59846 59846 59846 59846 59846 59846 59846 59846 59846 59846 59846 59846 59846 59846 59846 59846 59846 59846 59846 59846 59846 59846 59846 59846 59846 59846 59846 59846 59846 59846 59846 59846 59846 59846 59846 59846 59846 59846 59846 59846 59846 59846 59846 59846 59846 59846 59846 59846 59846 59846 59846 59846 59846 59846 59846 59846 59846 59846 59846 59846 59846 59846 59846 59846 59846 59846 59846 59846 59846 59846 59846 59846 59846 59846 59846 59846 59846 59846 59846 
0 0 0 0 0 0 0 0 0 0 0 0 0 0 0 0 0 4143 11959 27432 27432 27432 27432 27432 27497 27497 28023 28023 28023 28023 30522 30522 30522 30522 30522 30522 30737 30737 30842 31064 31064 31064 46234 46476 46571 46664 48697 56955 56955 56955 56955 56955 56955 57547 57547 57547 57547 57547 57547 57547 57547 57547 57547 57547 57547 57547 57547 57547 57547 57547 57547 57547 57547 57547 57547 57547 57547 57547 57547 57547 57547 57547 57547 57547 57547 57547 57547 57547 57547 57547 57547 57547 57547 57547 57547 57547 57547 57547 57547 57547 57547 57547 57547 57547 57547 57547 57547 57547 57547 57547 57547 57547 57547 57547 57547 57547 57547 57547 57547 57547 57547 57547 57547 57547 57547 57547 57547 57547 57547 57547 57547 57547 57547 57547 57547 57547 57547 57547 57547 57547 57547 57547 57547 57547 57547 57547 57547 57547 57547 57547 57547 57547 57547 57547 57547 57547 57547 57547 57547 57547 57547 57547 57547 57547 57547 57547 57547 57547 57547 57547 57547 57547 57547 57547 57547 57547 57547 57547 57547 57547 57547 57547 57547 57547 57547 57547 57547 57547 57547 57547 57547 57547 57547 57547 57547 57547 57547 57547 57547 57547 57547 
0 0 0 0 0 0 0 0 0 0 0 0 0 0 0 0 0 0 54018 55969 55969 55969 55969 55969 55969 56261 56741 56841 56841 56841 56841 57486 57578 60671 60671 60671 60671 60671 60671 60671 60671 60671 60671 60671 60671 60671 60671 60671 60671 60671 60671 60671 60671 60671 60671 60671 60671 60671 60671 60671 60671 60671 60671 60671 60671 60671 60671 60671 60671 60671 60671 60671 60671 60671 60671 60671 60671 60671 60671 60671 60671 60671 60671 60671 60671 60671 60671 60671 60671 60671 60671 60671 60671 60671 60671 60671 60671 60671 60671 60671 60671 60671 60671 60671 60671 60671 60671 60671 60671 60671 60671 60671 60671 60671 60671 60671 60671 60671 60671 60671 60671 60671 60671 60671 60671 60671 60671 60671 60671 60671 60671 60671 60671 60671 60671 60671 60671 60671 60671 60671 60671 60671 60671 60671 60671 60671 60671 60671 60671 60671 60671 60671 60671 60671 60671 60671 60671 60671 60671 60671 60671 60671 60671 60671 60671 60671 60671 60671 60671 60671 60671 60671 60671 60671 60671 60671 60671 60671 60671 60671 60671 60671 60671 60671 60671 60671 60671 60671 60671 60671 60671 60671 60671 60671 60671 60671 60671 60671 60671 60671 60671 
0 0 0 0 0 0 0 0 0 0 0 0 0 0 0 0 0 0 37332 43918 43918 43918 43918 43918 43918 43918 44003 44003 44003 44003 48741 48741 48741 48741 48741 48741 48741 48741 48741 48741 48741 48741 48741 48741 48741 48741 48741 48741 48741 48741 48741 48741 48741 48741 48741 48741 48741 48741 48741 48741 48741 48741 48741 48741 48741 48741 48741 48741 48741 48741 48741 48741 48741 48741 48741 48741 48741 48741 48741 48741 48741 48741 48741 48741 48741 48741 48741 48741 48741 48741 48741 48741 48741 48741 48741 48741 48741 48741 48741 48741 48741 48741 48741 48741 48741 48741 48741 48741 48741 48741 48741 48741 48741 48741 48741 48741 48741 48741 48741 48741 48741 48741 48741 48741 48741 48741 48741 48741 48741 48741 48741 48741 48741 48741 48741 48741 48741 48741 48741 48741 48741 48741 48741 48741 48741 48741 48741 48741 48741 48741 48741 48741 48741 48741 48741 48741 48741 48741 48741 48741 48741 48741 48741 48741 48741 48741 48741 48741 48741 48741 48741 48741 48741 48741 48741 48741 48741 48741 48741 48741 48741 48741 48741 48741 48741 48741 48741 48741 48741 48741 48741 48741 48741 48741 48741 48741 48741 48741 48741 48741 48741 
0 0 0 0 0 0 0 0 0 0 0 0 0 0 0 0 0 0 10851 14005 14005 14005 14005 14005 14005 17471 17471 17471 17471 17531 17531 21295 25711 25711 25782 25782 34135 34629 34897 34897 34897 35190 35190 35190 35190 35190 35190 35190 35190 35190 35190 35190 35190 35190 35190 35190 35190 35190 35190 35190 35190 35190 35190 35190 35190 35190 35190 35190 35190 35190 35190 35190 35190 35190 35190 35190 35190 35190 35190 35190 35190 35190 35190 35190 35190 35190 35190 35190 35190 35190 35190 35190 35190 35190 35190 35190 35190 35190 35190 35190 35190 35190 35190 35190 35190 35190 35190 35190 35190 35190 35190 35190 35190 35190 35190 35190 35190 35190 35190 35190 35190 35190 35190 35190 35190 35190 35190 35190 35190 35190 35190 35190 35190 35190 35190 35190 35190 35190 35190 35190 35190 35190 35190 35190 35190 35190 35190 35190 35190 35190 35190 35190 35190 35190 35190 35190 35190 35190 35190 35190 35190 35190 35190 35190 35190 35190 35190 35190 35190 35190 35190 35190 35190 35190 35190 35190 35190 35190 35190 35190 35190 35190 35190 35190 35190 35190 35190 35190 35190 35190 35190 35190 35190 35190 35190 35190 35190 35190 35190 35190 35190 
0 0 0 0 0 0 0 0 0 0 0 0 0 0 0 0 0 29142 49610 54761 54761 54761 54761 54902 56219 59331 59331 59331 59331 59331 59331 59424 59424 63341 63341 63341 63341 64286 64286 64381 64550 64550 64550 64550 64550 64550 64550 64550 64550 64550 64550 64550 64550 64550 64550 64550 64550 64550 64550 64550 64550 64550 64550 64550 64550 64550 64550 64550 64550 64550 64550 64550 64550 64550 64550 64550 64550 64550 64550 64550 64550 64550 64550 64550 64550 64550 64550 64550 64550 64550 64550 64550 64550 64550 64550 64550 64550 64550 64550 64550 64550 64550 64550 64550 64550 64550 64550 64550 64550 64550 64550 64550 64550 64550 64550 64550 64550 64550 64550 64550 64550 64550 64550 64550 64550 64550 64550 64550 64550 64550 64550 64550 64550 64550 64550 64550 64550 64550 64550 64550 64550 64550 64550 64550 64550 64550 64550 64550 64550 64550 64550 64550 64550 64550 64550 64550 64550 64550 64550 64550 64550 64550 64550 64550 64550 64550 64550 64550 64550 64550 64550 64550 64550 64550 64550 64550 64550 64550 64550 64550 64550 64550 64550 64550 64550 64550 64550 64550 64550 64550 64550 64550 64550 64550 64550 64550 64550 64550 64550 64550 64550 
0 0 0 0 0 0 0 0 0 0 0 0 0 0 0 0 0 12534 12534 12534 12534 12534 12534 12534 12534 12534 12534 16931 16931 16966 16966 16966 16966 17124 18666 18666 18712 18712 18712 18712 18712 18712 18712 18712 18712 18712 18712 18712 18712 18712 18712 18712 18712 18712 18712 18712 18712 18712 18712 18712 18712 18712 18712 18712 18712 18712 18712 18712 18712 18712 18712 18712 18712 18712 18712 18712 18712 18712 18712 18712 18712 18712 18712 18712 18712 18712 18712 18712 18712 18712 18712 18712 18712 18712 18712 18712 18712 18712 18712 18712 18712 18712 18712 18712 18712 18712 18712 18712 18712 18712 18712 18712 18712 18712 18712 18712 18712 18712 18712 18712 18712 18712 18712 18712 18712 18712 18712 18712 18712 18712 18712 18712 18712 18712 18712 18712 18712 18712 18712 18712 18712 18712 18712 18712 18712 18712 18712 18712 18712 18712 18712 18712 18712 18712 18712 18712 18712 18712 18712 18712 18712 18712 18712 18712 18712 18712 18712 18712 18712 18712 18712 18712 18712 18712 18712 18712 18712 18712 18712 18712 18712 18712 18712 18712 18712 18712 18712 18712 18712 18712 18712 18712 18712 18712 18712 18712 18712 18712 18712 18712 18712 
0 0 0 0 0 0 0 0 0 0 0 0 0 0 0 0 4986 12327 12327 12327 12327 12327 15389 15389 15830 17113 17758 17758 17758 17758 19628 21597 28180 30148 31492 31492 31492 31492 31492 31492 31492 31492 31492 31492 31492 31492 31492 31492 31492 31492 31492 31492 31492 31492 31492 31492 31492 31492 31492 31492 31492 31492 31492 31492 31492 31492 31492 31492 31492 31492 31492 31492 31492 31492 31492 31492 31492 31492 31492 31492 31492 31492 31492 31492 31492 31492 31492 31492 31492 31492 31492 31492 31492 31492 31492 31492 31492 31492 31492 31492 31492 31492 31492 31492 31492 31492 31492 31492 31492 31492 31492 31492 31492 31492 31492 31492 31492 31492 31492 31492 31492 31492 31492 31492 31492 31492 31492 31492 31492 31492 31492 31492 31492 31492 31492 31492 31492 31492 31492 31492 31492 31492 31492 31492 31492 31492 31492 31492 31492 31492 31492 31492 31492 31492 31492 31492 31492 31492 31492 31492 31492 31492 31492 31492 31492 31492 31492 31492 31492 31492 31492 31492 31492 31492 31492 31492 31492 31492 31492 31492 31492 31492 31492 31492 31492 31492 31492 31492 31492 31492 31492 31492 31492 31492 31492 31492 31492 31492 31492 31492 31492 
0 0 0 0 0 0 0 0 0 0 0 0 0 0 0 0 0 0 21919 21919 21919 21919 21919 21919 21919 21919 21919 21919 21919 21919 21919 21919 21919 21919 21919 21919 21919 21919 21919 21919 21919 21919 21919 21919 21919 21919 21919 21919 21919 21919 21919 21919 21919 21919 21919 21919 21919 21919 21919 21919 21919 21919 21919 21919 21919 21919 21919 21919 21919 21919 21919 21919 21919 21919 21919 21919 21919 21919 21919 21919 21919 21919 21919 21919 21919 21919 21919 21919 21919 21919 21919 21919 21919 21919 21919 21919 21919 21919 21919 21919 21919 21919 21919 21919 21919 21919 21919 21919 21919 21919 21919 21919 21919 21919 21919 21919 21919 21919 21919 21919 21919 21919 21919 21919 21919 21919 21919 21919 21919 21919 21919 21919 21919 21919 21919 21919 21919 21919 21919 21919 21919 21919 21919 21919 21919 21919 21919 21919 21919 21919 21919 21919 21919 21919 21919 21919 21919 21919 21919 21919 21919 21919 21919 21919 21919 21919 21919 21919 21919 21919 21919 21919 21919 21919 21919 21919 21919 21919 21919 21919 21919 21919 21919 21919 21919 21919 21919 21919 21919 21919 21919 21919 21919 21919 21919 21919 21919 21919 21919 21919 21919 
0 0 0 0 0 0 0 0 0 0 0 0 0 0 0 0 0 0 30111 47088 47088 47088 47088 47088 47088 47088 47319 47319 48310 57075 58946 59034 59034 59034 59034 59034 59148 70532 70532 70806 70806 70806 70806 70806 70806 70806 70806 70806 70806 70806 70806 70806 70806 70806 70806 70806 70806 70806 70806 70806 70806 70806 70806 70806 70806 70806 70806 70806 70806 70806 70806 70806 70806 70806 70806 70806 70806 70806 70806 70806 70806 70806 70806 70806 70806 70806 70806 70806 70806 70806 70806 70806 70806 70806 70806 70806 70806 70806 70806 70806 70806 70806 70806 70806 70806 70806 70806 70806 70806 70806 70806 70806 70806 70806 70806 70806 70806 70806 70806 70806 70806 70806 70806 70806 70806 70806 70806 70806 70806 70806 70806 70806 70806 70806 70806 70806 70806 70806 70806 70806 70806 70806 70806 70806 70806 70806 70806 70806 70806 70806 70806 70806 70806 70806 70806 70806 70806 70806 70806 70806 70806 70806 70806 70806 70806 70806 70806 70806 70806 70806 70806 70806 70806 70806 70806 70806 70806 70806 70806 70806 70806 70806 70806 70806 70806 70806 70806 70806 70806 70806 70806 70806 70806 70806 70806 70806 70806 70806 70806 70806 70806 
0 0 0 0 0 0 0 0 0 0 0 0 0 0 0 0 0 0 0 4533 4533 4533 4533 4533 4533 4533 4533 4533 4533 4533 4533 4533 4533 4533 4533 4533 4533 4533 4533 4533 4533 4533 4533 4533 4533 4533 4533 4533 4533 4533 4533 4533 4533 4533 4533 4533 4533 4533 4533 4533 4533 4533 4533 4533 4533 4533 4533 4533 4533 4533 4533 4533 4533 4533 4533 4533 4533 4533 4533 4533 4533 4533 4533 4533 4533 4533 4533 4533 4533 4533 4533 4533 4533 4533 4533 4533 4533 4533 4533 4533 4533 4533 4533 4533 4533 4533 4533 4533 4533 4533 4533 4533 4533 4533 4533 4533 4533 4533 4533 4533 4533 4533 4533 4533 4533 4533 4533 4533 4533 4533 4533 4533 4533 4533 4533 4533 4533 4533 4533 4533 4533 4533 4533 4533 4533 4533 4533 4533 4533 4533 4533 4533 4533 4533 4533 4533 4533 4533 4533 4533 4533 4533 4533 4533 4533 4533 4533 4533 4533 4533 4533 4533 4533 4533 4533 4533 4533 4533 4533 4533 4533 4533 4533 4533 4533 4533 4533 4533 4533 4533 4533 4533 4533 4533 4533 4533 4533 4533 4533 4533 4533 
0 0 0 0 0 0 0 0 0 0 0 0 0 0 0 0 0 0 0 97630 103784 103784 103784 112707 115389 116373 116373 116458 116458 116458 116458 116542 116542 116542 116542 116542 116787 116787 116839 116884 116884 116884 116884 116884 116884 116884 116884 116884 116884 116884 116884 116884 116884 116884 116884 116884 116884 116884 116884 116884 116884 116884 116884 116884 116884 116884 116884 116884 116884 116884 116884 116884 116884 116884 116884 116884 116884 116884 116884 116884 116884 116884 116884 116884 116884 116884 116884 116884 116884 116884 116884 116884 116884 116884 116884 116884 116884 116884 116884 116884 116884 116884 116884 116884 116884 116884 116884 116884 116884 116884 116884 116884 116884 116884 116884 116884 116884 116884 116884 116884 116884 116884 116884 116884 116884 116884 116884 116884 116884 116884 116884 116884 116884 116884 116884 116884 116884 116884 116884 116884 116884 116884 116884 116884 116884 116884 116884 116884 116884 116884 116884 116884 116884 116884 116884 116884 116884 116884 116884 116884 116884 116884 116884 116884 116884 116884 116884 116884 116884 116884 116884 116884 116884 116884 116884 116884 116884 116884 116884 116884 116884 116884 116884 116884 116884 116884 116884 116884 116884 116884 116884 116884 116884 116884 116884 116884 116884 116884 116884 116884 116884 
0 0 0 0 0 0 0 0 0 0 0 0 0 0 0 0 0 39217 49936 49936 49936 49936 49936 49936 49936 49998 49998 49998 49998 49998 49998 49998 49998 49998 49998 49998 49998 49998 49998 49998 49998 49998 49998 49998 49998 49998 49998 49998 49998 49998 49998 49998 49998 49998 49998 49998 49998 49998 49998 49998 49998 49998 49998 49998 49998 49998 49998 49998 49998 49998 49998 49998 49998 49998 49998 49998 49998 49998 49998 49998 49998 49998 49998 49998 49998 49998 49998 49998 49998 49998 49998 49998 49998 49998 49998 49998 49998 49998 49998 49998 49998 49998 49998 49998 49998 49998 49998 49998 49998 49998 49998 49998 49998 49998 49998 49998 49998 49998 49998 49998 49998 49998 49998 49998 49998 49998 49998 49998 49998 49998 49998 49998 49998 49998 49998 49998 49998 49998 49998 49998 49998 49998 49998 49998 49998 49998 49998 49998 49998 49998 49998 49998 49998 49998 49998 49998 49998 49998 49998 49998 49998 49998 49998 49998 49998 49998 49998 49998 49998 49998 49998 49998 49998 49998 49998 49998 49998 49998 49998 49998 49998 49998 49998 49998 49998 49998 49998 49998 49998 49998 49998 49998 49998 49998 49998 49998 49998 49998 49998 49998 49998 
0 0 0 0 0 0 0 0 0 0 0 0 0 0 0 0 0 15792 20205 20205 20205 20205 20205 20205 21433 21525 21525 21525 21611 21700 22958 26206 31806 34575 34621 34621 34621 34621 34621 34621 34621 34801 34891 34891 34891 34891 34891 34891 34891 34891 34891 34891 34891 34891 34891 34891 34891 34891 34891 34891 34891 34891 34891 34891 34891 34891 34891 34891 34891 34891 34891 34891 34891 34891 34891 34891 34891 34891 34891 34891 34891 34891 34891 34891 34891 34891 34891 34891 34891 34891 34891 34891 34891 34891 34891 34891 34891 34891 34891 34891 34891 34891 34891 34891 34891 34891 34891 34891 34891 34891 34891 34891 34891 34891 34891 34891 34891 34891 34891 34891 34891 34891 34891 34891 34891 34891 34891 34891 34891 34891 34891 34891 34891 34891 34891 34891 34891 34891 34891 34891 34891 34891 34891 34891 34891 34891 34891 34891 34891 34891 34891 34891 34891 34891 34891 34891 34891 34891 34891 34891 34891 34891 34891 34891 34891 34891 34891 34891 34891 34891 34891 34891 34891 34891 34891 34891 34891 34891 34891 34891 34891 34891 34891 34891 34891 34891 34891 34891 34891 34891 34891 34891 34891 34891 34891 34891 34891 34891 34891 34891 34891 
0 0 0 0 0 0 0 0 0 0 0 0 0 0 0 0 0 31785 53898 69594 69594 69594 69594 70028 78120 78198 78286 78656 78656 78656 82808 84178 93578 93873 93873 94048 95527 95527 95527 95527 95527 95527 95527 95932 95932 96173 96173 96262 96262 96262 96262 96262 96262 96262 96262 96262 96262 96262 96262 96262 96262 96262 96262 96262 96262 96262 96262 96262 96262 96262 96262 96262 96262 96262 96262 96262 96262 96262 96262 96262 96262 96262 96262 96262 96262 96262 96262 96262 96262 96262 96262 96262 96262 96262 96262 96262 96262 96262 96262 96262 96262 96262 96262 96262 96262 96262 96262 96262 96262 96262 96262 96262 96262 96262 96262 96262 96262 96262 96262 96262 96262 96262 96262 96262 96262 96262 96262 96262 96262 96262 96262 96262 96262 96262 96262 96262 96262 96262 96262 96262 96262 96262 96262 96262 96262 96262 96262 96262 96262 96262 96262 96262 96262 96262 96262 96262 96262 96262 96262 96262 96262 96262 96262 96262 96262 96262 96262 96262 96262 96262 96262 96262 96262 96262 96262 96262 96262 96262 96262 96262 96262 96262 96262 96262 96262 96262 96262 96262 96262 96262 96262 96262 96262 96262 96262 96262 96262 96262 96262 96262 96262 
0 0 0 0 0 0 0 0 0 0 0 0 0 0 0 0 0 82417 98457 98457 98457 98481 98481 98481 101471 110273 110527 110527 110527 111519 111519 111519 111519 111519 111519 111519 111519 111519 111519 111519 111519 111519 111519 111519 111519 111519 111519 111519 111519 111519 111519 111519 111519 111519 111519 111519 111519 111519 111519 111519 111519 111519 111519 111519 111519 111519 111519 111519 111519 111519 111519 111519 111519 111519 111519 111519 111519 111519 111519 111519 111519 111519 111519 111519 111519 111519 111519 111519 111519 111519 111519 111519 111519 111519 111519 111519 111519 111519 111519 111519 111519 111519 111519 111519 111519 111519 111519 111519 111519 111519 111519 111519 111519 111519 111519 111519 111519 111519 111519 111519 111519 111519 111519 111519 111519 111519 111519 111519 111519 111519 111519 111519 111519 111519 111519 111519 111519 111519 111519 111519 111519 111519 111519 111519 111519 111519 111519 111519 111519 111519 111519 111519 111519 111519 111519 111519 111519 111519 111519 111519 111519 111519 111519 111519 111519 111519 111519 111519 111519 111519 111519 111519 111519 111519 111519 111519 111519 111519 111519 111519 111519 111519 111519 111519 111519 111519 111519 111519 111519 111519 111519 111519 111519 111519 111519 111519 111519 111519 111519 111519 111519 
0 0 0 0 0 0 0 0 0 0 0 0 0 0 0 0 0 0 9555 9555 9555 9555 9555 9555 9555 9555 9555 9555 9555 9555 9555 9555 9555 9555 9555 9555 9555 9555 9555 9555 9555 9555 9555 9555 9555 9555 9555 9555 9555 9555 9555 9555 9555 9555 9555 9555 9555 9555 9555 9555 9555 9555 9555 9555 9555 9555 9555 9555 9555 9555 9555 9555 9555 9555 9555 9555 9555 9555 9555 9555 9555 9555 9555 9555 9555 9555 9555 9555 9555 9555 9555 9555 9555 9555 9555 9555 9555 9555 9555 9555 9555 9555 9555 9555 9555 9555 9555 9555 9555 9555 9555 9555 9555 9555 9555 9555 9555 9555 9555 9555 9555 9555 9555 9555 9555 9555 9555 9555 9555 9555 9555 9555 9555 9555 9555 9555 9555 9555 9555 9555 9555 9555 9555 9555 9555 9555 9555 9555 9555 9555 9555 9555 9555 9555 9555 9555 9555 9555 9555 9555 9555 9555 9555 9555 9555 9555 9555 9555 9555 9555 9555 9555 9555 9555 9555 9555 9555 9555 9555 9555 9555 9555 9555 9555 9555 9555 9555 9555 9555 9555 9555 9555 9555 9555 9555 9555 9555 9555 9555 9555 9555 
0 0 0 0 0 0 0 0 0 0 0 0 0 0 0 0 0 35111 55181 55181 55181 55181 55181 55181 55181 69347 69592 69592 70130 70226 72805 72805 75756 78514 78514 78701 78924 78924 79953 80113 80113 81356 81356 81356 81407 81407 81407 81407 81407 81407 81407 81407 81407 81407 81407 81407 81407 81407 81407 81407 81407 81407 81407 81407 81407 81407 81407 81407 81407 81407 81407 81407 81407 81407 81407 81407 81407 81407 81407 81407 81407 81407 81407 81407 81407 81407 81407 81407 81407 81407 81407 81407 81407 81407 81407 81407 81407 81407 81407 81407 81407 81407 81407 81407 81407 81407 81407 81407 81407 81407 81407 81407 81407 81407 81407 81407 81407 81407 81407 81407 81407 81407 81407 81407 81407 81407 81407 81407 81407 81407 81407 81407 81407 81407 81407 81407 81407 81407 81407 81407 81407 81407 81407 81407 81407 81407 81407 81407 81407 81407 81407 81407 81407 81407 81407 81407 81407 81407 81407 81407 81407 81407 81407 81407 81407 81407 81407 81407 81407 81407 81407 81407 81407 81407 81407 81407 81407 81407 81407 81407 81407 81407 81407 81407 81407 81407 81407 81407 81407 81407 81407 81407 81407 81407 81407 81407 81407 81407 81407 81407 81407 
0 0 0 0 0 0 0 0 0 0 0 0 0 0 0 0 0 18761 18761 18761 18761 18761 18761 18761 18761 18761 18761 18761 18761 18761 18761 18761 18761 18761 18761 18761 18761 18761 18761 18761 18761 18761 18761 18761 18761 18761 18761 18761 18761 18761 18761 18761 18761 18761 18761 18761 18761 18761 18761 18761 18761 18761 18761 18761 18761 18761 18761 18761 18761 18761 18761 18761 18761 18761 18761 18761 18761 18761 18761 18761 18761 18761 18761 18761 18761 18761 18761 18761 18761 18761 18761 18761 18761 18761 18761 18761 18761 18761 18761 18761 18761 18761 18761 18761 18761 18761 18761 18761 18761 18761 18761 18761 18761 18761 18761 18761 18761 18761 18761 18761 18761 18761 18761 18761 18761 18761 18761 18761 18761 18761 18761 18761 18761 18761 18761 18761 18761 18761 18761 18761 18761 18761 18761 18761 18761 18761 18761 18761 18761 18761 18761 18761 18761 18761 18761 18761 18761 18761 18761 18761 18761 18761 18761 18761 18761 18761 18761 18761 18761 18761 18761 18761 18761 18761 18761 18761 18761 18761 18761 18761 18761 18761 18761 18761 18761 18761 18761 18761 18761 18761 18761 18761 18761 18761 18761 18761 18761 18761 18761 18761 18761 
0 0 0 0 0 0 0 0 0 0 0 0 0 0 0 0 0 41572 72605 78878 78878 78878 84630 84630 84630 84630 85300 85300 90530 90530 90530 90530 90530 90530 90530 90530 90921 90921 90921 90921 96074 99084 99102 99193 99295 99384 101588 101835 101929 102420 102420 102420 102420 102420 102420 102420 102420 102420 102420 102420 102420 102420 102420 102420 102420 102420 102420 102420 102420 102420 102420 102420 102420 102420 102420 102420 102420 102420 102420 102420 102420 102420 102420 102420 102420 102420 102420 102420 102420 102420 102420 102420 102420 102420 102420 102420 102420 102420 102420 102420 102420 102420 102420 102420 102420 102420 102420 102420 102420 102420 102420 102420 102420 102420 102420 102420 102420 102420 102420 102420 102420 102420 102420 102420 102420 102420 102420 102420 102420 102420 102420 102420 102420 102420 102420 102420 102420 102420 102420 102420 102420 102420 102420 102420 102420 102420 102420 102420 102420 102420 102420 102420 102420 102420 102420 102420 102420 102420 102420 102420 102420 102420 102420 102420 102420 102420 102420 102420 102420 102420 102420 102420 102420 102420 102420 102420 102420 102420 102420 102420 102420 102420 102420 102420 102420 102420 102420 102420 102420 102420 102420 102420 102420 102420 102420 102420 102420 102420 102420 102420 102420 
0 0 0 0 0 0 0 0 0 0 0 0 0 0 0 0 0 0 11478 11478 11478 11478 11478 11478 11478 11478 11478 13025 13112 13112 13112 13112 13112 13112 13112 13112 13112 13112 21475 21475 21475 21475 21475 21475 21475 30365 30537 30537 30537 30537 30537 30537 30537 31958 31958 32203 32203 32203 32203 32203 32203 32203 32203 32203 32203 32203 32203 32203 32203 32203 32203 32203 32203 32203 32203 32203 32203 32203 32203 32203 32203 32203 32203 32203 32203 32203 32203 32203 32203 32203 32203 32203 32203 32203 32203 32203 32203 32203 32203 32203 32203 32203 32203 32203 32203 32203 32203 32203 32203 32203 32203 32203 32203 32203 32203 32203 32203 32203 32203 32203 32203 32203 32203 32203 32203 32203 32203 32203 32203 32203 32203 32203 32203 32203 32203 32203 32203 32203 32203 32203 32203 32203 32203 32203 32203 32203 32203 32203 32203 32203 32203 32203 32203 32203 32203 32203 32203 32203 32203 32203 32203 32203 32203 32203 32203 32203 32203 32203 32203 32203 32203 32203 32203 32203 32203 32203 32203 32203 32203 32203 32203 32203 32203 32203 32203 32203 32203 32203 32203 32203 32203 32203 32203 32203 32203 32203 32203 32203 32203 32203 32203 
0 0 0 0 0 0 0 0 0 0 0 0 0 0 0 0 0 38415 48081 53715 53715 53715 53715 53715 53715 62665 62665 75918 83442 86433 90976 90976 91561 91654 91798 91798 92041 92084 92084 92084 92084 92084 92177 92177 92177 92177 92177 92239 92319 92319 92319 92319 92319 92319 92319 92319 92319 92319 92319 92319 92319 92319 92319 92319 92319 92319 92319 92319 92319 92319 92319 92319 92319 92319 92319 92319 92319 92319 92319 92319 92319 92319 92319 92319 92319 92319 92319 92319 92319 92319 92319 92319 92319 92319 92319 92319 92319 92319 92319 92319 92319 92319 92319 92319 92319 92319 92319 92319 92319 92319 92319 92319 92319 92319 92319 92319 92319 92319 92319 92319 92319 92319 92319 92319 92319 92319 92319 92319 92319 92319 92319 92319 92319 92319 92319 92319 92319 92319 92319 92319 92319 92319 92319 92319 92319 92319 92319 92319 92319 92319 92319 92319 92319 92319 92319 92319 92319 92319 92319 92319 92319 92319 92319 92319 92319 92319 92319 92319 92319 92319 92319 92319 92319 92319 92319 92319 92319 92319 92319 92319 92319 92319 92319 92319 92319 92319 92319 92319 92319 92319 92319 92319 92319 92319 92319 92319 92319 92319 92319 92319 92319 
0 0 0 0 0 0 0 0 0 0 0 0 0 0 0 0 0 73746 91502 91502 91502 91502 91502 91502 91502 91502 92312 92312 92312 92403 92403 95325 95458 95458 95458 95458 95458 95458 95458 95458 95458 95458 95458 95458 95458 95458 95458 95458 95458 95458 95458 95458 95458 95458 95458 95458 95458 95458 95458 95458 95458 95458 95458 95458 95458 95458 95458 95458 95458 95458 95458 95458 95458 95458 95458 95458 95458 95458 95458 95458 95458 95458 95458 95458 95458 95458 95458 95458 95458 95458 95458 95458 95458 95458 95458 95458 95458 95458 95458 95458 95458 95458 95458 95458 95458 95458 95458 95458 95458 95458 95458 95458 95458 95458 95458 95458 95458 95458 95458 95458 95458 95458 95458 95458 95458 95458 95458 95458 95458 95458 95458 95458 95458 95458 95458 95458 95458 95458 95458 95458 95458 95458 95458 95458 95458 95458 95458 95458 95458 95458 95458 95458 95458 95458 95458 95458 95458 95458 95458 95458 95458 95458 95458 95458 95458 95458 95458 95458 95458 95458 95458 95458 95458 95458 95458 95458 95458 95458 95458 95458 95458 95458 95458 95458 95458 95458 95458 95458 95458 95458 95458 95458 95458 95458 95458 95458 95458 95458 95458 95458 95458 
0 0 0 0 0 0 0 0 0 0 0 0 0 0 0 0 0 0 74593 85847 89010 89010 89010 89010 94537 96227 97536 97630 98625 98719 99795 99795 99795 99795 99795 99795 99795 99795 99795 99795 99795 99795 99795 99795 99795 99795 99795 99795 99795 99795 99795 99795 99795 99795 99795 99795 99795 99795 99795 99795 99795 99795 99795 99795 99795 99795 99795 99795 99795 99795 99795 99795 99795 99795 99795 99795 99795 99795 99795 99795 99795 99795 99795 99795 99795 99795 99795 99795 99795 99795 99795 99795 99795 99795 99795 99795 99795 99795 99795 99795 99795 99795 99795 99795 99795 99795 99795 99795 99795 99795 99795 99795 99795 99795 99795 99795 99795 99795 99795 99795 99795 99795 99795 99795 99795 99795 99795 99795 99795 99795 99795 99795 99795 99795 99795 99795 99795 99795 99795 99795 99795 99795 99795 99795 99795 99795 99795 99795 99795 99795 99795 99795 99795 99795 99795 99795 99795 99795 99795 99795 99795 99795 99795 99795 99795 99795 99795 99795 99795 99795 99795 99795 99795 99795 99795 99795 99795 99795 99795 99795 99795 99795 99795 99795 99795 99795 99795 99795 99795 99795 99795 99795 99795 99795 99795 99795 99795 99795 99795 99795 99795 
0 0 0 0 0 0 0 0 0 0 0 0 0 0 0 0 0 0 0 26209 31661 31661 31661 31661 31661 31661 31661 31661 37108 37398 37398 37398 37480 37480 37480 37480 37480 37480 37480 37480 37480 37480 37480 37480 37480 37480 37480 37480 37480 37480 37480 37480 37480 37480 37480 37480 37480 37480 37480 37480 37480 37480 37480 37480 37480 37480 37480 37480 37480 37480 37480 37480 37480 37480 37480 37480 37480 37480 37480 37480 37480 37480 37480 37480 37480 37480 37480 37480 37480 37480 37480 37480 37480 37480 37480 37480 37480 37480 37480 37480 37480 37480 37480 37480 37480 37480 37480 37480 37480 37480 37480 37480 37480 37480 37480 37480 37480 37480 37480 37480 37480 37480 37480 37480 37480 37480 37480 37480 37480 37480 37480 37480 37480 37480 37480 37480 37480 37480 37480 37480 37480 37480 37480 37480 37480 37480 37480 37480 37480 37480 37480 37480 37480 37480 37480 37480 37480 37480 37480 37480 37480 37480 37480 37480 37480 37480 37480 37480 37480 37480 37480 37480 37480 37480 37480 37480 37480 37480 37480 37480 37480 37480 37480 37480 37480 37480 37480 37480 37480 37480 37480 37480 37480 37480 37480 37480 37480 37480 37480 37480 37480 
0 0 0 0 0 0 0 0 0 0 0 0 0 0 0 0 0 4392 4392 4392 4392 4392 4392 4392 4392 4392 4392 4392 4392 4392 4392 4392 4392 4392 4392 4392 4392 4392 4392 4392 4392 4392 4392 4392 4392 4392 4392 4392 4392 4392 4392 4392 4392 4392 4392 4392 4392 4392 4392 4392 4392 4392 4392 4392 4392 4392 4392 4392 4392 4392 4392 4392 4392 4392 4392 4392 4392 4392 4392 4392 4392 4392 4392 4392 4392 4392 4392 4392 4392 4392 4392 4392 4392 4392 4392 4392 4392 4392 4392 4392 4392 4392 4392 4392 4392 4392 4392 4392 4392 4392 4392 4392 4392 4392 4392 4392 4392 4392 4392 4392 4392 4392 4392 4392 4392 4392 4392 4392 4392 4392 4392 4392 4392 4392 4392 4392 4392 4392 4392 4392 4392 4392 4392 4392 4392 4392 4392 4392 4392 4392 4392 4392 4392 4392 4392 4392 4392 4392 4392 4392 4392 4392 4392 4392 4392 4392 4392 4392 4392 4392 4392 4392 4392 4392 4392 4392 4392 4392 4392 4392 4392 4392 4392 4392 4392 4392 4392 4392 4392 4392 4392 4392 4392 4392 4392 4392 4392 4392 4392 4392 4392 
0 0 0 0 0 0 0 0 0 0 0 0 0 0 0 0 0 15390 18119 18119 18119 18119 18119 20068 27310 27310 27310 27310 28354 28354 28354 28354 28354 28428 28638 28638 28638 28638 28726 28726 28726 28726 28819 28819 28819 28819 28819 28819 28819 28819 28819 28819 28819 28819 28819 28819 28819 28819 28819 28819 28819 28819 28819 28819 28819 28819 28819 28819 28819 28819 28819 28819 28819 28819 28819 28819 28819 28819 28819 28819 28819 28819 28819 28819 28819 28819 28819 28819 28819 28819 28819 28819 28819 28819 28819 28819 28819 28819 28819 28819 28819 28819 28819 28819 28819 28819 28819 28819 28819 28819 28819 28819 28819 28819 28819 28819 28819 28819 28819 28819 28819 28819 28819 28819 28819 28819 28819 28819 28819 28819 28819 28819 28819 28819 28819 28819 28819 28819 28819 28819 28819 28819 28819 28819 28819 28819 28819 28819 28819 28819 28819 28819 28819 28819 28819 28819 28819 28819 28819 28819 28819 28819 28819 28819 28819 28819 28819 28819 28819 28819 28819 28819 28819 28819 28819 28819 28819 28819 28819 28819 28819 28819 28819 28819 28819 28819 28819 28819 28819 28819 28819 28819 28819 28819 28819 28819 28819 28819 28819 28819 28819 
0 0 0 0 0 0 0 0 0 0 0 0 0 0 0 0 0 0 23719 23719 23719 23719 23719 23719 23719 26913 32411 32411 32411 32411 32411 32411 32411 32411 32411 32411 32411 32411 32411 32411 32411 32411 32411 32411 32411 32411 32411 32411 32411 32411 32411 32411 32411 32411 32411 32411 32411 32411 32411 32411 32411 32411 32411 32411 32411 32411 32411 32411 32411 32411 32411 32411 32411 32411 32411 32411 32411 32411 32411 32411 32411 32411 32411 32411 32411 32411 32411 32411 32411 32411 32411 32411 32411 32411 32411 32411 32411 32411 32411 32411 32411 32411 32411 32411 32411 32411 32411 32411 32411 32411 32411 32411 32411 32411 32411 32411 32411 32411 32411 32411 32411 32411 32411 32411 32411 32411 32411 32411 32411 32411 32411 32411 32411 32411 32411 32411 32411 32411 32411 32411 32411 32411 32411 32411 32411 32411 32411 32411 32411 32411 32411 32411 32411 32411 32411 32411 32411 32411 32411 32411 32411 32411 32411 32411 32411 32411 32411 32411 32411 32411 32411 32411 32411 32411 32411 32411 32411 32411 32411 32411 32411 32411 32411 32411 32411 32411 32411 32411 32411 32411 32411 32411 32411 32411 32411 32411 32411 32411 32411 32411 32411 
0 0 0 0 0 0 0 0 0 0 0 0 0 0 0 0 0 0 0 23409 25779 25779 25779 25779 25779 25779 27734 27734 36732 36732 36732 36732 36732 37128 38808 38808 38808 40775 40775 40775 40775 40775 40775 40775 40775 40775 40775 40775 40775 40775 40775 40775 40775 40775 40775 40775 40775 40775 40775 40775 40775 40775 40775 40775 40775 40775 40775 40775 40775 40775 40775 40775 40775 40775 40775 40775 40775 40775 40775 40775 40775 40775 40775 40775 40775 40775 40775 40775 40775 40775 40775 40775 40775 40775 40775 40775 40775 40775 40775 40775 40775 40775 40775 40775 40775 40775 40775 40775 40775 40775 40775 40775 40775 40775 40775 40775 40775 40775 40775 40775 40775 40775 40775 40775 40775 40775 40775 40775 40775 40775 40775 40775 40775 40775 40775 40775 40775 40775 40775 40775 40775 40775 40775 40775 40775 40775 40775 40775 40775 40775 40775 40775 40775 40775 40775 40775 40775 40775 40775 40775 40775 40775 40775 40775 40775 40775 40775 40775 40775 40775 40775 40775 40775 40775 40775 40775 40775 40775 40775 40775 40775 40775 40775 40775 40775 40775 40775 40775 40775 40775 40775 40775 40775 40775 40775 40775 40775 40775 40775 40775 40775 
0 0 0 0 0 0 0 0 0 0 0 0 0 0 0 0 0 0 19760 32212 32212 32212 32212 32212 32212 32212 32212 32212 47525 47525 51544 51634 51723 51883 51954 51954 52048 52536 52629 52629 52629 52629 52629 52629 52629 52629 52718 52718 52718 52718 52718 52718 52718 52718 52718 52718 52718 52718 52718 52718 52718 52718 52718 52718 52718 52718 52718 52718 52718 52718 52718 52718 52718 52718 52718 52718 52718 52718 52718 52718 52718 52718 52718 52718 52718 52718 52718 52718 52718 52718 52718 52718 52718 52718 52718 52718 52718 52718 52718 52718 52718 52718 52718 52718 52718 52718 52718 52718 52718 52718 52718 52718 52718 52718 52718 52718 52718 52718 52718 52718 52718 52718 52718 52718 52718 52718 52718 52718 52718 52718 52718 52718 52718 52718 52718 52718 52718 52718 52718 52718 52718 52718 52718 52718 52718 52718 52718 52718 52718 52718 52718 52718 52718 52718 52718 52718 52718 52718 52718 52718 52718 52718 52718 52718 52718 52718 52718 52718 52718 52718 52718 52718 52718 52718 52718 52718 52718 52718 52718 52718 52718 52718 52718 52718 52718 52718 52718 52718 52718 52718 52718 52718 52718 52718 52718 52718 52718 52718 52718 52718 52718 
0 0 0 0 0 0 0 0 0 0 0 0 0 0 0 0 0 0 0 71414 80656 80656 80656 80656 80656 80656 80736 80736 80736 80736 94230 99101 99101 99216 99216 99216 99216 99216 99216 99216 99216 99216 99216 99216 99216 99216 99216 99216 99216 99216 99216 99216 99216 99216 99216 99216 99216 99216 99216 99216 99216 99216 99216 99216 99216 99216 99216 99216 99216 99216 99216 99216 99216 99216 99216 99216 99216 99216 99216 99216 99216 99216 99216 99216 99216 99216 99216 99216 99216 99216 99216 99216 99216 99216 99216 99216 99216 99216 99216 99216 99216 99216 99216 99216 99216 99216 99216 99216 99216 99216 99216 99216 99216 99216 99216 99216 99216 99216 99216 99216 99216 99216 99216 99216 99216 99216 99216 99216 99216 99216 99216 99216 99216 99216 99216 99216 99216 99216 99216 99216 99216 99216 99216 99216 99216 99216 99216 99216 99216 99216 99216 99216 99216 99216 99216 99216 99216 99216 99216 99216 99216 99216 99216 99216 99216 99216 99216 99216 99216 99216 99216 99216 99216 99216 99216 99216 99216 99216 99216 99216 99216 99216 99216 99216 99216 99216 99216 99216 99216 99216 99216 99216 99216 99216 99216 99216 99216 99216 99216 99216 99216 
0 0 0 0 0 0 0 0 0 0 0 0 0 0 0 0 0 0 28140 31542 31542 31542 31542 31542 36942 42918 43658 43658 43682 43975 43975 43975 43975 44007 44007 44007 44007 44007 44007 44007 44007 44007 44007 44007 44007 44007 44007 44007 44007 44007 44007 44007 44007 44007 44007 44007 44007 44007 44007 44007 44007 44007 44007 44007 44007 44007 44007 44007 44007 44007 44007 44007 44007 44007 44007 44007 44007 44007 44007 44007 44007 44007 44007 44007 44007 44007 44007 44007 44007 44007 44007 44007 44007 44007 44007 44007 44007 44007 44007 44007 44007 44007 44007 44007 44007 44007 44007 44007 44007 44007 44007 44007 44007 44007 44007 44007 44007 44007 44007 44007 44007 44007 44007 44007 44007 44007 44007 44007 44007 44007 44007 44007 44007 44007 44007 44007 44007 44007 44007 44007 44007 44007 44007 44007 44007 44007 44007 44007 44007 44007 44007 44007 44007 44007 44007 44007 44007 44007 44007 44007 44007 44007 44007 44007 44007 44007 44007 44007 44007 44007 44007 44007 44007 44007 44007 44007 44007 44007 44007 44007 44007 44007 44007 44007 44007 44007 44007 44007 44007 44007 44007 44007 44007 44007 44007 44007 44007 44007 44007 44007 44007 
0 0 0 0 0 0 0 0 0 0 0 0 0 0 0 0 0 22248 22248 22248 22248 22248 22248 22688 22688 24309 33217 34160 34160 34160 34160 34160 35406 35406 39397 39397 39397 39397 39397 39397 39397 39397 39397 39397 39397 39397 39397 39397 39397 39397 39397 39397 39397 39397 39397 39397 39397 39397 39397 39397 39397 39397 39397 39397 39397 39397 39397 39397 39397 39397 39397 39397 39397 39397 39397 39397 39397 39397 39397 39397 39397 39397 39397 39397 39397 39397 39397 39397 39397 39397 39397 39397 39397 39397 39397 39397 39397 39397 39397 39397 39397 39397 39397 39397 39397 39397 39397 39397 39397 39397 39397 39397 39397 39397 39397 39397 39397 39397 39397 39397 39397 39397 39397 39397 39397 39397 39397 39397 39397 39397 39397 39397 39397 39397 39397 39397 39397 39397 39397 39397 39397 39397 39397 39397 39397 39397 39397 39397 39397 39397 39397 39397 39397 39397 39397 39397 39397 39397 39397 39397 39397 39397 39397 39397 39397 39397 39397 39397 39397 39397 39397 39397 39397 39397 39397 39397 39397 39397 39397 39397 39397 39397 39397 39397 39397 39397 39397 39397 39397 39397 39397 39397 39397 39397 39397 39397 39397 39397 39397 39397 39397 
0 0 0 0 0 0 0 0 0 0 0 0 0 0 0 0 20475 20475 20475 20475 20475 20475 20475 20475 20475 20475 20563 20563 20563 20563 20563 20563 20563 24559 24559 24559 24559 27986 27986 27986 27986 27986 28368 34662 34662 34748 39239 42731 46112 46203 46203 46203 46203 46203 46203 46203 46203 46203 46203 46203 46203 46203 46203 46203 46203 46203 46203 46203 46203 46203 46203 46203 46203 46203 46203 46203 46203 46203 46203 46203 46203 46203 46203 46203 46203 46203 46203 46203 46203 46203 46203 46203 46203 46203 46203 46203 46203 46203 46203 46203 46203 46203 46203 46203 46203 46203 46203 46203 46203 46203 46203 46203 46203 46203 46203 46203 46203 46203 46203 46203 46203 46203 46203 46203 46203 46203 46203 46203 46203 46203 46203 46203 46203 46203 46203 46203 46203 46203 46203 46203 46203 46203 46203 46203 46203 46203 46203 46203 46203 46203 46203 46203 46203 46203 46203 46203 46203 46203 46203 46203 46203 46203 46203 46203 46203 46203 46203 46203 46203 46203 46203 46203 46203 46203 46203 46203 46203 46203 46203 46203 46203 46203 46203 46203 46203 46203 46203 46203 46203 46203 46203 46203 46203 46203 46203 46203 46203 46203 46203 46203 46203 
0 0 0 0 0 0 0 0 0 0 0 0 0 0 0 0 30521 35982 35982 35982 35982 35982 36254 36343 39703 39703 42797 42797 42797 42797 42887 43029 43029 47501 48246 48372 48372 48372 48462 54153 54153 54153 54153 54153 54153 54153 54153 54153 54153 54153 54153 54153 54153 54153 54153 54153 54153 54153 54153 54153 54153 54153 54153 54153 54153 54153 54153 54153 54153 54153 54153 54153 54153 54153 54153 54153 54153 54153 54153 54153 54153 54153 54153 54153 54153 54153 54153 54153 54153 54153 54153 54153 54153 54153 54153 54153 54153 54153 54153 54153 54153 54153 54153 54153 54153 54153 54153 54153 54153 54153 54153 54153 54153 54153 54153 54153 54153 54153 54153 54153 54153 54153 54153 54153 54153 54153 54153 54153 54153 54153 54153 54153 54153 54153 54153 54153 54153 54153 54153 54153 54153 54153 54153 54153 54153 54153 54153 54153 54153 54153 54153 54153 54153 54153 54153 54153 54153 54153 54153 54153 54153 54153 54153 54153 54153 54153 54153 54153 54153 54153 54153 54153 54153 54153 54153 54153 54153 54153 54153 54153 54153 54153 54153 54153 54153 54153 54153 54153 54153 54153 54153 54153 54153 54153 54153 54153 54153 54153 54153 54153 54153 
0 0 0 0 0 0 0 0 0 0 0 0 0 0 0 0 0 25838 29011 29011 29011 29011 29011 29390 29390 29390 29390 29390 29390 29390 29390 29390 29390 29390 29390 29390 29390 29390 29390 29390 29390 29390 29390 29390 29390 29390 29390 29390 29390 29390 29390 29390 29390 29390 29390 29390 29390 29390 29390 29390 29390 29390 29390 29390 29390 29390 29390 29390 29390 29390 29390 29390 29390 29390 29390 29390 29390 29390 29390 29390 29390 29390 29390 29390 29390 29390 29390 29390 29390 29390 29390 29390 29390 29390 29390 29390 29390 29390 29390 29390 29390 29390 29390 29390 29390 29390 29390 29390 29390 29390 29390 29390 29390 29390 29390 29390 29390 29390 29390 29390 29390 29390 29390 29390 29390 29390 29390 29390 29390 29390 29390 29390 29390 29390 29390 29390 29390 29390 29390 29390 29390 29390 29390 29390 29390 29390 29390 29390 29390 29390 29390 29390 29390 29390 29390 29390 29390 29390 29390 29390 29390 29390 29390 29390 29390 29390 29390 29390 29390 29390 29390 29390 29390 29390 29390 29390 29390 29390 29390 29390 29390 29390 29390 29390 29390 29390 29390 29390 29390 29390 29390 29390 29390 29390 29390 29390 29390 29390 29390 29390 29390 
0 0 0 0 0 0 0 0 0 0 0 0 0 0 0 0 13807 13854 13854 13854 13854 13854 13854 13854 13854 13854 14749 14749 14749 14749 15321 15321 18555 18555 18555 18555 18555 18555 34927 42502 42826 42826 44569 44569 44569 46450 46450 46450 46450 46450 46450 46450 46450 46450 46450 46450 46450 46450 46450 46450 46450 46450 46450 46450 46450 46450 46450 46450 46450 46450 46450 46450 46450 46450 46450 46450 46450 46450 46450 46450 46450 46450 46450 46450 46450 46450 46450 46450 46450 46450 46450 46450 46450 46450 46450 46450 46450 46450 46450 46450 46450 46450 46450 46450 46450 46450 46450 46450 46450 46450 46450 46450 46450 46450 46450 46450 46450 46450 46450 46450 46450 46450 46450 46450 46450 46450 46450 46450 46450 46450 46450 46450 46450 46450 46450 46450 46450 46450 46450 46450 46450 46450 46450 46450 46450 46450 46450 46450 46450 46450 46450 46450 46450 46450 46450 46450 46450 46450 46450 46450 46450 46450 46450 46450 46450 46450 46450 46450 46450 46450 46450 46450 46450 46450 46450 46450 46450 46450 46450 46450 46450 46450 46450 46450 46450 46450 46450 46450 46450 46450 46450 46450 46450 46450 46450 46450 46450 46450 46450 46450 46450 
0 0 0 0 0 0 0 0 0 0 0 0 0 0 0 0 33943 53989 53989 53989 53989 53989 53989 54356 54356 54356 55591 55591 55591 57181 57249 57249 57511 57511 57511 57511 57593 57593 57651 57651 63931 63931 63931 63931 63931 63931 64024 64024 64024 64024 64024 64024 64024 64024 64024 64024 64024 64024 64024 64024 64024 64024 64024 64024 64024 64024 64024 64024 64024 64024 64024 64024 64024 64024 64024 64024 64024 64024 64024 64024 64024 64024 64024 64024 64024 64024 64024 64024 64024 64024 64024 64024 64024 64024 64024 64024 64024 64024 64024 64024 64024 64024 64024 64024 64024 64024 64024 64024 64024 64024 64024 64024 64024 64024 64024 64024 64024 64024 64024 64024 64024 64024 64024 64024 64024 64024 64024 64024 64024 64024 64024 64024 64024 64024 64024 64024 64024 64024 64024 64024 64024 64024 64024 64024 64024 64024 64024 64024 64024 64024 64024 64024 64024 64024 64024 64024 64024 64024 64024 64024 64024 64024 64024 64024 64024 64024 64024 64024 64024 64024 64024 64024 64024 64024 64024 64024 64024 64024 64024 64024 64024 64024 64024 64024 64024 64024 64024 64024 64024 64024 64024 64024 64024 64024 64024 64024 64024 64024 64024 64024 64024 
0 0 0 0 0 0 0 0 0 0 0 0 0 0 0 0 0 23829 28581 28581 28581 28581 28581 34385 34876 41461 42521 42919 42919 43160 43160 51504 51550 51611 51611 51611 65022 65022 65022 65022 65022 65022 65022 65022 65022 65022 65022 65022 65022 65022 65022 65022 65022 65022 65022 65022 65022 65022 65022 65022 65022 65022 65022 65022 65022 65022 65022 65022 65022 65022 65022 65022 65022 65022 65022 65022 65022 65022 65022 65022 65022 65022 65022 65022 65022 65022 65022 65022 65022 65022 65022 65022 65022 65022 65022 65022 65022 65022 65022 65022 65022 65022 65022 65022 65022 65022 65022 65022 65022 65022 65022 65022 65022 65022 65022 65022 65022 65022 65022 65022 65022 65022 65022 65022 65022 65022 65022 65022 65022 65022 65022 65022 65022 65022 65022 65022 65022 65022 65022 65022 65022 65022 65022 65022 65022 65022 65022 65022 65022 65022 65022 65022 65022 65022 65022 65022 65022 65022 65022 65022 65022 65022 65022 65022 65022 65022 65022 65022 65022 65022 65022 65022 65022 65022 65022 65022 65022 65022 65022 65022 65022 65022 65022 65022 65022 65022 65022 65022 65022 65022 65022 65022 65022 65022 65022 65022 65022 65022 65022 65022 65022 
0 0 0 0 0 0 0 0 0 0 0 0 0 0 0 0 0 0 20499 20499 20520 20520 20520 26699 26699 26699 26699 27294 27294 27294 30182 33635 33635 37215 37215 37215 37509 37952 38047 38138 38138 38138 38138 38138 38138 38138 38138 38138 38138 38138 38138 38138 38138 38138 38138 38138 38138 38138 38138 38138 38138 38138 38138 38138 38138 38138 38138 38138 38138 38138 38138 38138 38138 38138 38138 38138 38138 38138 38138 38138 38138 38138 38138 38138 38138 38138 38138 38138 38138 38138 38138 38138 38138 38138 38138 38138 38138 38138 38138 38138 38138 38138 38138 38138 38138 38138 38138 38138 38138 38138 38138 38138 38138 38138 38138 38138 38138 38138 38138 38138 38138 38138 38138 38138 38138 38138 38138 38138 38138 38138 38138 38138 38138 38138 38138 38138 38138 38138 38138 38138 38138 38138 38138 38138 38138 38138 38138 38138 38138 38138 38138 38138 38138 38138 38138 38138 38138 38138 38138 38138 38138 38138 38138 38138 38138 38138 38138 38138 38138 38138 38138 38138 38138 38138 38138 38138 38138 38138 38138 38138 38138 38138 38138 38138 38138 38138 38138 38138 38138 38138 38138 38138 38138 38138 38138 38138 38138 38138 38138 38138 38138 
0 0 0 0 0 0 0 0 0 0 0 0 0 0 0 0 0 39968 39968 39968 39968 39968 39968 41936 42208 46783 48088 48088 48641 48969 53449 56746 56980 56980 56980 56980 56980 59944 59944 59944 61939 61939 61939 61939 61939 61939 61939 61939 61939 61939 61939 61939 61939 61939 61939 61939 61939 61939 61939 61939 61939 61939 61939 61939 61939 61939 61939 61939 61939 61939 61939 61939 61939 61939 61939 61939 61939 61939 61939 61939 61939 61939 61939 61939 61939 61939 61939 61939 61939 61939 61939 61939 61939 61939 61939 61939 61939 61939 61939 61939 61939 61939 61939 61939 61939 61939 61939 61939 61939 61939 61939 61939 61939 61939 61939 61939 61939 61939 61939 61939 61939 61939 61939 61939 61939 61939 61939 61939 61939 61939 61939 61939 61939 61939 61939 61939 61939 61939 61939 61939 61939 61939 61939 61939 61939 61939 61939 61939 61939 61939 61939 61939 61939 61939 61939 61939 61939 61939 61939 61939 61939 61939 61939 61939 61939 61939 61939 61939 61939 61939 61939 61939 61939 61939 61939 61939 61939 61939 61939 61939 61939 61939 61939 61939 61939 61939 61939 61939 61939 61939 61939 61939 61939 61939 61939 61939 61939 61939 61939 61939 61939 
0 0 0 0 0 0 0 0 0 0 0 0 0 0 0 0 0 0 0 7539 39043 42037 42037 42037 42037 42037 42037 42037 42037 42037 42037 42102 42102 42102 42102 42102 42102 42102 42102 42102 42102 42102 42102 42102 42102 42102 42102 42102 42102 42102 42102 42102 42102 42102 42102 42102 42102 42102 42102 42102 42102 42102 42102 42102 42102 42102 42102 42102 42102 42102 42102 42102 42102 42102 42102 42102 42102 42102 42102 42102 42102 42102 42102 42102 42102 42102 42102 42102 42102 42102 42102 42102 42102 42102 42102 42102 42102 42102 42102 42102 42102 42102 42102 42102 42102 42102 42102 42102 42102 42102 42102 42102 42102 42102 42102 42102 42102 42102 42102 42102 42102 42102 42102 42102 42102 42102 42102 42102 42102 42102 42102 42102 42102 42102 42102 42102 42102 42102 42102 42102 42102 42102 42102 42102 42102 42102 42102 42102 42102 42102 42102 42102 42102 42102 42102 42102 42102 42102 42102 42102 42102 42102 42102 42102 42102 42102 42102 42102 42102 42102 42102 42102 42102 42102 42102 42102 42102 42102 42102 42102 42102 42102 42102 42102 42102 42102 42102 42102 42102 42102 42102 42102 42102 42102 42102 42102 42102 42102 42102 42102 42102 
0 0 0 0 0 0 0 0 0 0 0 0 0 0 0 0 0 18217 18217 24281 24281 24281 24281 24281 24281 24281 24281 24281 24281 24566 24566 24749 24749 29703 30198 30198 30489 30489 30489 30489 30504 30588 30588 30588 30588 30588 30588 30588 30588 30588 30588 30588 30588 30588 30588 30588 30588 30588 30588 30588 30588 30588 30588 30588 30588 30588 30588 30588 30588 30588 30588 30588 30588 30588 30588 30588 30588 30588 30588 30588 30588 30588 30588 30588 30588 30588 30588 30588 30588 30588 30588 30588 30588 30588 30588 30588 30588 30588 30588 30588 30588 30588 30588 30588 30588 30588 30588 30588 30588 30588 30588 30588 30588 30588 30588 30588 30588 30588 30588 30588 30588 30588 30588 30588 30588 30588 30588 30588 30588 30588 30588 30588 30588 30588 30588 30588 30588 30588 30588 30588 30588 30588 30588 30588 30588 30588 30588 30588 30588 30588 30588 30588 30588 30588 30588 30588 30588 30588 30588 30588 30588 30588 30588 30588 30588 30588 30588 30588 30588 30588 30588 30588 30588 30588 30588 30588 30588 30588 30588 30588 30588 30588 30588 30588 30588 30588 30588 30588 30588 30588 30588 30588 30588 30588 30588 30588 30588 30588 30588 30588 30588 
0 0 0 0 0 0 0 0 0 0 0 0 0 0 0 0 0 0 19602 32383 32383 32383 32383 32383 32383 32383 38889 38889 38889 38889 38889 38889 46384 46470 46470 46470 46470 46470 46470 46470 46470 46470 46470 46470 46470 46470 46470 46470 46470 46470 46470 46470 46470 46470 46470 46470 46470 46470 46470 46470 46470 46470 46470 46470 46470 46470 46470 46470 46470 46470 46470 46470 46470 46470 46470 46470 46470 46470 46470 46470 46470 46470 46470 46470 46470 46470 46470 46470 46470 46470 46470 46470 46470 46470 46470 46470 46470 46470 46470 46470 46470 46470 46470 46470 46470 46470 46470 46470 46470 46470 46470 46470 46470 46470 46470 46470 46470 46470 46470 46470 46470 46470 46470 46470 46470 46470 46470 46470 46470 46470 46470 46470 46470 46470 46470 46470 46470 46470 46470 46470 46470 46470 46470 46470 46470 46470 46470 46470 46470 46470 46470 46470 46470 46470 46470 46470 46470 46470 46470 46470 46470 46470 46470 46470 46470 46470 46470 46470 46470 46470 46470 46470 46470 46470 46470 46470 46470 46470 46470 46470 46470 46470 46470 46470 46470 46470 46470 46470 46470 46470 46470 46470 46470 46470 46470 46470 46470 46470 46470 46470 46470 
0 0 0 0 0 0 0 0 0 0 0 0 0 0 0 0 0 0 32208 62077 70757 70757 70757 70757 70757 71333 71333 71333 72082 72138 75204 75204 78135 78135 78135 78135 86595 86595 86595 86595 86993 87080 88403 88485 88576 88765 88765 88829 88918 88918 88918 88918 88918 88918 88918 88918 88918 88918 88918 88918 88918 88918 88918 88918 88918 88918 88918 88918 88918 88918 88918 88918 88918 88918 88918 88918 88918 88918 88918 88918 88918 88918 88918 88918 88918 88918 88918 88918 88918 88918 88918 88918 88918 88918 88918 88918 88918 88918 88918 88918 88918 88918 88918 88918 88918 88918 88918 88918 88918 88918 88918 88918 88918 88918 88918 88918 88918 88918 88918 88918 88918 88918 88918 88918 88918 88918 88918 88918 88918 88918 88918 88918 88918 88918 88918 88918 88918 88918 88918 88918 88918 88918 88918 88918 88918 88918 88918 88918 88918 88918 88918 88918 88918 88918 88918 88918 88918 88918 88918 88918 88918 88918 88918 88918 88918 88918 88918 88918 88918 88918 88918 88918 88918 88918 88918 88918 88918 88918 88918 88918 88918 88918 88918 88918 88918 88918 88918 88918 88918 88918 88918 88918 88918 88918 88918 88918 88918 88918 88918 88918 88918 
0 0 0 0 0 0 0 0 0 0 0 0 0 0 0 0 0 65843 94618 100353 100353 100353 100380 100948 105672 117396 117396 118080 118080 122955 131661 136310 136310 136332 136423 136423 136423 136423 136423 136423 136423 136423 136423 136423 136423 136423 136423 136423 136423 136423 136423 136423 136423 136423 136423 136423 136423 136423 136423 136423 136423 136423 136423 136423 136423 136423 136423 136423 136423 136423 136423 136423 136423 136423 136423 136423 136423 136423 136423 136423 136423 136423 136423 136423 136423 136423 136423 136423 136423 136423 136423 136423 136423 136423 136423 136423 136423 136423 136423 136423 136423 136423 136423 136423 136423 136423 136423 136423 136423 136423 136423 136423 136423 136423 136423 136423 136423 136423 136423 136423 136423 136423 136423 136423 136423 136423 136423 136423 136423 136423 136423 136423 136423 136423 136423 136423 136423 136423 136423 136423 136423 136423 136423 136423 136423 136423 136423 136423 136423 136423 136423 136423 136423 136423 136423 136423 136423 136423 136423 136423 136423 136423 136423 136423 136423 136423 136423 136423 136423 136423 136423 136423 136423 136423 136423 136423 136423 136423 136423 136423 136423 136423 136423 136423 136423 136423 136423 136423 136423 136423 136423 136423 136423 136423 136423 136423 136423 136423 136423 136423 136423 
0 0 0 0 0 0 0 0 0 0 0 0 0 0 0 0 0 0 0 0 16209 19373 19373 19373 19373 19373 19373 19373 19373 19373 19373 19373 19373 19373 19373 19373 19373 19373 19373 19373 19373 19373 19373 19373 19373 19373 19373 19373 19373 19373 19373 19373 19373 19373 19373 19373 19373 19373 19373 19373 19373 19373 19373 19373 19373 19373 19373 19373 19373 19373 19373 19373 19373 19373 19373 19373 19373 19373 19373 19373 19373 19373 19373 19373 19373 19373 19373 19373 19373 19373 19373 19373 19373 19373 19373 19373 19373 19373 19373 19373 19373 19373 19373 19373 19373 19373 19373 19373 19373 19373 19373 19373 19373 19373 19373 19373 19373 19373 19373 19373 19373 19373 19373 19373 19373 19373 19373 19373 19373 19373 19373 19373 19373 19373 19373 19373 19373 19373 19373 19373 19373 19373 19373 19373 19373 19373 19373 19373 19373 19373 19373 19373 19373 19373 19373 19373 19373 19373 19373 19373 19373 19373 19373 19373 19373 19373 19373 19373 19373 19373 19373 19373 19373 19373 19373 19373 19373 19373 19373 19373 19373 19373 19373 19373 19373 19373 19373 19373 19373 19373 19373 19373 19373 19373 19373 19373 19373 19373 19373 19373 19373 
0 0 0 0 0 0 0 0 0 0 0 0 0 0 0 0 0 13965 33236 33236 33236 33236 33236 33236 33236 33328 37765 37765 37765 37765 37765 37765 37765 37765 37765 37765 37765 37765 37765 37765 37765 37765 37765 37765 37765 37765 37765 37765 37765 37765 37765 37765 37765 37765 37765 37765 37765 37765 37765 37765 37765 37765 37765 37765 37765 37765 37765 37765 37765 37765 37765 37765 37765 37765 37765 37765 37765 37765 37765 37765 37765 37765 37765 37765 37765 37765 37765 37765 37765 37765 37765 37765 37765 37765 37765 37765 37765 37765 37765 37765 37765 37765 37765 37765 37765 37765 37765 37765 37765 37765 37765 37765 37765 37765 37765 37765 37765 37765 37765 37765 37765 37765 37765 37765 37765 37765 37765 37765 37765 37765 37765 37765 37765 37765 37765 37765 37765 37765 37765 37765 37765 37765 37765 37765 37765 37765 37765 37765 37765 37765 37765 37765 37765 37765 37765 37765 37765 37765 37765 37765 37765 37765 37765 37765 37765 37765 37765 37765 37765 37765 37765 37765 37765 37765 37765 37765 37765 37765 37765 37765 37765 37765 37765 37765 37765 37765 37765 37765 37765 37765 37765 37765 37765 37765 37765 37765 37765 37765 37765 37765 37765 
0 0 0 0 0 0 0 0 0 0 0 0 0 0 0 0 0 44286 46302 46302 46302 46302 46302 46346 47050 47050 47050 48491 48491 48491 50416 63913 63913 64059 64059 64059 64059 64059 64059 64059 64059 64059 64059 64059 64059 64059 64059 64059 64059 64059 64059 64059 64059 64059 64059 64059 64059 64059 64059 64059 64059 64059 64059 64059 64059 64059 64059 64059 64059 64059 64059 64059 64059 64059 64059 64059 64059 64059 64059 64059 64059 64059 64059 64059 64059 64059 64059 64059 64059 64059 64059 64059 64059 64059 64059 64059 64059 64059 64059 64059 64059 64059 64059 64059 64059 64059 64059 64059 64059 64059 64059 64059 64059 64059 64059 64059 64059 64059 64059 64059 64059 64059 64059 64059 64059 64059 64059 64059 64059 64059 64059 64059 64059 64059 64059 64059 64059 64059 64059 64059 64059 64059 64059 64059 64059 64059 64059 64059 64059 64059 64059 64059 64059 64059 64059 64059 64059 64059 64059 64059 64059 64059 64059 64059 64059 64059 64059 64059 64059 64059 64059 64059 64059 64059 64059 64059 64059 64059 64059 64059 64059 64059 64059 64059 64059 64059 64059 64059 64059 64059 64059 64059 64059 64059 64059 64059 64059 64059 64059 64059 64059 
0 0 0 0 0 0 0 0 0 0 0 0 0 0 0 0 0 0 0 38793 53938 59185 59185 59185 61385 61385 61478 61478 61478 61562 61562 61562 61562 61562 61562 61562 61562 61562 61562 61562 61562 61562 61562 61562 61562 61562 61562 61562 61562 61562 61562 61562 61562 61562 61562 61562 61562 61562 61562 61562 61562 61562 61562 61562 61562 61562 61562 61562 61562 61562 61562 61562 61562 61562 61562 61562 61562 61562 61562 61562 61562 61562 61562 61562 61562 61562 61562 61562 61562 61562 61562 61562 61562 61562 61562 61562 61562 61562 61562 61562 61562 61562 61562 61562 61562 61562 61562 61562 61562 61562 61562 61562 61562 61562 61562 61562 61562 61562 61562 61562 61562 61562 61562 61562 61562 61562 61562 61562 61562 61562 61562 61562 61562 61562 61562 61562 61562 61562 61562 61562 61562 61562 61562 61562 61562 61562 61562 61562 61562 61562 61562 61562 61562 61562 61562 61562 61562 61562 61562 61562 61562 61562 61562 61562 61562 61562 61562 61562 61562 61562 61562 61562 61562 61562 61562 61562 61562 61562 61562 61562 61562 61562 61562 61562 61562 61562 61562 61562 61562 61562 61562 61562 61562 61562 61562 61562 61562 61562 61562 61562 61562 
0 0 0 0 0 0 0 0 0 0 0 0 0 0 0 0 35815 69768 78044 78044 78044 78044 78368 86139 86139 86139 86139 87373 87427 88823 89382 89382 93618 94109 94109 96881 96881 96881 96881 96881 96881 96881 96881 96881 96881 96881 96936 97009 97009 97009 97009 97009 97097 97097 97097 97098 97683 98078 98078 98078 98078 98078 98078 98078 98078 98078 98078 98078 98078 98078 98078 98078 98078 98078 98078 98078 98078 98078 98078 98078 98078 98078 98078 98078 98078 98078 98078 98078 98078 98078 98078 98078 98078 98078 98078 98078 98078 98078 98078 98078 98078 98078 98078 98078 98078 98078 98078 98078 98078 98078 98078 98078 98078 98078 98078 98078 98078 98078 98078 98078 98078 98078 98078 98078 98078 98078 98078 98078 98078 98078 98078 98078 98078 98078 98078 98078 98078 98078 98078 98078 98078 98078 98078 98078 98078 98078 98078 98078 98078 98078 98078 98078 98078 98078 98078 98078 98078 98078 98078 98078 98078 98078 98078 98078 98078 98078 98078 98078 98078 98078 98078 98078 98078 98078 98078 98078 98078 98078 98078 98078 98078 98078 98078 98078 98078 98078 98078 98078 98078 98078 98078 98078 98078 98078 98078 98078 98078 98078 98078 98078 98078 
0 0 0 0 0 0 0 0 0 0 0 0 0 0 0 0 0 19361 20515 20515 20515 20515 20515 20515 20515 20515 20515 20601 20729 20729 20729 20729 25128 34796 34796 34796 34796 34796 34796 34796 34796 34796 34796 34796 34796 34796 34796 34796 34796 34796 34796 34796 34796 34796 34796 34796 34796 34796 34796 34796 34796 34796 34796 34796 34796 34796 34796 34796 34796 34796 34796 34796 34796 34796 34796 34796 34796 34796 34796 34796 34796 34796 34796 34796 34796 34796 34796 34796 34796 34796 34796 34796 34796 34796 34796 34796 34796 34796 34796 34796 34796 34796 34796 34796 34796 34796 34796 34796 34796 34796 34796 34796 34796 34796 34796 34796 34796 34796 34796 34796 34796 34796 34796 34796 34796 34796 34796 34796 34796 34796 34796 34796 34796 34796 34796 34796 34796 34796 34796 34796 34796 34796 34796 34796 34796 34796 34796 34796 34796 34796 34796 34796 34796 34796 34796 34796 34796 34796 34796 34796 34796 34796 34796 34796 34796 34796 34796 34796 34796 34796 34796 34796 34796 34796 34796 34796 34796 34796 34796 34796 34796 34796 34796 34796 34796 34796 34796 34796 34796 34796 34796 34796 34796 34796 34796 34796 34796 34796 34796 34796 34796 
0 0 0 0 0 0 0 0 0 0 0 0 0 0 0 0 0 0 20781 36074 36074 36074 36074 36074 36409 36409 36409 36409 36409 36409 36409 36409 36409 36409 36409 36409 36409 36409 36409 36409 36409 36409 36409 36409 36409 36409 36409 36409 36409 36409 36409 36409 36409 36409 36409 36409 36409 36409 36409 36409 36409 36409 36409 36409 36409 36409 36409 36409 36409 36409 36409 36409 36409 36409 36409 36409 36409 36409 36409 36409 36409 36409 36409 36409 36409 36409 36409 36409 36409 36409 36409 36409 36409 36409 36409 36409 36409 36409 36409 36409 36409 36409 36409 36409 36409 36409 36409 36409 36409 36409 36409 36409 36409 36409 36409 36409 36409 36409 36409 36409 36409 36409 36409 36409 36409 36409 36409 36409 36409 36409 36409 36409 36409 36409 36409 36409 36409 36409 36409 36409 36409 36409 36409 36409 36409 36409 36409 36409 36409 36409 36409 36409 36409 36409 36409 36409 36409 36409 36409 36409 36409 36409 36409 36409 36409 36409 36409 36409 36409 36409 36409 36409 36409 36409 36409 36409 36409 36409 36409 36409 36409 36409 36409 36409 36409 36409 36409 36409 36409 36409 36409 36409 36409 36409 36409 36409 36409 36409 36409 36409 36409 
0 0 0 0 0 0 0 0 0 0 0 0 0 0 0 0 0 0 0 92751 94828 94828 94828 94828 94828 103401 108604 110879 111388 113909 113909 113987 114383 114472 114564 114564 114645 114645 114645 114737 114832 114832 114832 114832 114832 114832 114832 114832 114832 114832 114832 114832 114832 114832 114832 114832 114832 114832 114832 114832 114832 114832 114832 114832 114832 114832 114832 114832 114832 114832 114832 114832 114832 114832 114832 114832 114832 114832 114832 114832 114832 114832 114832 114832 114832 114832 114832 114832 114832 114832 114832 114832 114832 114832 114832 114832 114832 114832 114832 114832 114832 114832 114832 114832 114832 114832 114832 114832 114832 114832 114832 114832 114832 114832 114832 114832 114832 114832 114832 114832 114832 114832 114832 114832 114832 114832 114832 114832 114832 114832 114832 114832 114832 114832 114832 114832 114832 114832 114832 114832 114832 114832 114832 114832 114832 114832 114832 114832 114832 114832 114832 114832 114832 114832 114832 114832 114832 114832 114832 114832 114832 114832 114832 114832 114832 114832 114832 114832 114832 114832 114832 114832 114832 114832 114832 114832 114832 114832 114832 114832 114832 114832 114832 114832 114832 114832 114832 114832 114832 114832 114832 114832 114832 114832 114832 114832 114832 114832 114832 114832 114832 
0 0 0 0 0 0 0 0 0 0 0 0 0 0 0 0 0 78285 84721 84721 84721 84721 93059 94049 95282 96312 96312 96833 102244 104672 108985 115858 116027 116432 116432 116432 116527 116527 116527 116527 116527 116527 116527 116527 116527 116527 116527 116527 116527 116527 116527 116527 116527 116527 116527 116527 116527 116527 116527 116527 116527 116527 116527 116527 116527 116527 116527 116527 116527 116527 116527 116527 116527 116527 116527 116527 116527 116527 116527 116527 116527 116527 116527 116527 116527 116527 116527 116527 116527 116527 116527 116527 116527 116527 116527 116527 116527 116527 116527 116527 116527 116527 116527 116527 116527 116527 116527 116527 116527 116527 116527 116527 116527 116527 116527 116527 116527 116527 116527 116527 116527 116527 116527 116527 116527 116527 116527 116527 116527 116527 116527 116527 116527 116527 116527 116527 116527 116527 116527 116527 116527 116527 116527 116527 116527 116527 116527 116527 116527 116527 116527 116527 116527 116527 116527 116527 116527 116527 116527 116527 116527 116527 116527 116527 116527 116527 116527 116527 116527 116527 116527 116527 116527 116527 116527 116527 116527 116527 116527 116527 116527 116527 116527 116527 116527 116527 116527 116527 116527 116527 116527 116527 116527 116527 116527 116527 116527 116527 116527 116527 116527 
0 0 0 0 0 0 0 0 0 0 0 0 0 0 0 0 0 29166 37197 37197 37197 37197 37489 38219 44158 44158 44637 45023 45023 61380 62668 66230 66230 66314 66483 66483 66483 66483 66483 66483 66483 66483 66483 66483 66483 66483 66483 66483 66483 66483 66483 66483 66483 66483 66483 66483 66483 66483 66483 66483 66483 66483 66483 66483 66483 66483 66483 66483 66483 66483 66483 66483 66483 66483 66483 66483 66483 66483 66483 66483 66483 66483 66483 66483 66483 66483 66483 66483 66483 66483 66483 66483 66483 66483 66483 66483 66483 66483 66483 66483 66483 66483 66483 66483 66483 66483 66483 66483 66483 66483 66483 66483 66483 66483 66483 66483 66483 66483 66483 66483 66483 66483 66483 66483 66483 66483 66483 66483 66483 66483 66483 66483 66483 66483 66483 66483 66483 66483 66483 66483 66483 66483 66483 66483 66483 66483 66483 66483 66483 66483 66483 66483 66483 66483 66483 66483 66483 66483 66483 66483 66483 66483 66483 66483 66483 66483 66483 66483 66483 66483 66483 66483 66483 66483 66483 66483 66483 66483 66483 66483 66483 66483 66483 66483 66483 66483 66483 66483 66483 66483 66483 66483 66483 66483 66483 66483 66483 66483 66483 66483 66483 
0 0 0 0 0 0 0 0 0 0 0 0 0 0 0 0 0 0 0 36030 55582 55582 55582 55582 55582 55582 55582 55582 69077 69077 69119 69119 69119 69119 69119 69119 69119 69119 69119 69119 69119 69119 69119 69119 69119 69119 69119 69119 69119 69119 69119 69119 69119 69119 69119 69119 69119 69119 69119 69119 69119 69119 69119 69119 69119 69119 69119 69119 69119 69119 69119 69119 69119 69119 69119 69119 69119 69119 69119 69119 69119 69119 69119 69119 69119 69119 69119 69119 69119 69119 69119 69119 69119 69119 69119 69119 69119 69119 69119 69119 69119 69119 69119 69119 69119 69119 69119 69119 69119 69119 69119 69119 69119 69119 69119 69119 69119 69119 69119 69119 69119 69119 69119 69119 69119 69119 69119 69119 69119 69119 69119 69119 69119 69119 69119 69119 69119 69119 69119 69119 69119 69119 69119 69119 69119 69119 69119 69119 69119 69119 69119 69119 69119 69119 69119 69119 69119 69119 69119 69119 69119 69119 69119 69119 69119 69119 69119 69119 69119 69119 69119 69119 69119 69119 69119 69119 69119 69119 69119 69119 69119 69119 69119 69119 69119 69119 69119 69119 69119 69119 69119 69119 69119 69119 69119 69119 69119 69119 69119 69119 69119 
0 0 0 0 0 0 0 0 0 0 0 0 0 0 0 0 0 0 42218 42218 42218 42218 42218 42218 42218 42218 42866 42866 43152 43152 43152 51445 51445 52578 52722 57398 57398 57484 57484 57484 57484 57484 57484 57484 57484 57484 57566 57566 57566 57762 57838 57838 57838 57838 57838 57838 57838 57838 57838 57838 57838 57838 57838 57838 57838 57838 57838 57838 57838 57838 57838 57838 57838 57838 57838 57838 57838 57838 57838 57838 57838 57838 57838 57838 57838 57838 57838 57838 57838 57838 57838 57838 57838 57838 57838 57838 57838 57838 57838 57838 57838 57838 57838 57838 57838 57838 57838 57838 57838 57838 57838 57838 57838 57838 57838 57838 57838 57838 57838 57838 57838 57838 57838 57838 57838 57838 57838 57838 57838 57838 57838 57838 57838 57838 57838 57838 57838 57838 57838 57838 57838 57838 57838 57838 57838 57838 57838 57838 57838 57838 57838 57838 57838 57838 57838 57838 57838 57838 57838 57838 57838 57838 57838 57838 57838 57838 57838 57838 57838 57838 57838 57838 57838 57838 57838 57838 57838 57838 57838 57838 57838 57838 57838 57838 57838 57838 57838 57838 57838 57838 57838 57838 57838 57838 57838 57838 57838 57838 57838 57838 57838 
0 0 0 0 0 0 0 0 0 0 0 0 0 0 0 0 0 0 55485 66004 66004 66004 66004 66004 74464 74464 74553 74553 74696 88692 88872 88872 88872 88872 88872 88872 88872 88872 88872 88872 88872 88872 88872 88872 88872 88872 88872 88872 88872 88872 88872 88872 88872 88872 88872 88872 88872 88872 88872 88872 88872 88872 88872 88872 88872 88872 88872 88872 88872 88872 88872 88872 88872 88872 88872 88872 88872 88872 88872 88872 88872 88872 88872 88872 88872 88872 88872 88872 88872 88872 88872 88872 88872 88872 88872 88872 88872 88872 88872 88872 88872 88872 88872 88872 88872 88872 88872 88872 88872 88872 88872 88872 88872 88872 88872 88872 88872 88872 88872 88872 88872 88872 88872 88872 88872 88872 88872 88872 88872 88872 88872 88872 88872 88872 88872 88872 88872 88872 88872 88872 88872 88872 88872 88872 88872 88872 88872 88872 88872 88872 88872 88872 88872 88872 88872 88872 88872 88872 88872 88872 88872 88872 88872 88872 88872 88872 88872 88872 88872 88872 88872 88872 88872 88872 88872 88872 88872 88872 88872 88872 88872 88872 88872 88872 88872 88872 88872 88872 88872 88872 88872 88872 88872 88872 88872 88872 88872 88872 88872 88872 88872 
0 0 0 0 0 0 0 0 0 0 0 0 0 0 0 0 0 66077 91207 95235 95235 95235 99194 99194 99194 101867 102244 102483 102569 102569 102569 102569 102569 104067 104067 104092 107380 107380 107380 107380 107380 107380 107380 107380 107380 107380 107380 107380 107380 107380 107380 107380 107380 107380 107380 107380 107380 107380 107380 107380 107380 107380 107380 107380 107380 107380 107380 107380 107380 107380 107380 107380 107380 107380 107380 107380 107380 107380 107380 107380 107380 107380 107380 107380 107380 107380 107380 107380 107380 107380 107380 107380 107380 107380 107380 107380 107380 107380 107380 107380 107380 107380 107380 107380 107380 107380 107380 107380 107380 107380 107380 107380 107380 107380 107380 107380 107380 107380 107380 107380 107380 107380 107380 107380 107380 107380 107380 107380 107380 107380 107380 107380 107380 107380 107380 107380 107380 107380 107380 107380 107380 107380 107380 107380 107380 107380 107380 107380 107380 107380 107380 107380 107380 107380 107380 107380 107380 107380 107380 107380 107380 107380 107380 107380 107380 107380 107380 107380 107380 107380 107380 107380 107380 107380 107380 107380 107380 107380 107380 107380 107380 107380 107380 107380 107380 107380 107380 107380 107380 107380 107380 107380 107380 107380 107380 107380 107380 107380 107380 107380 107380 
0 0 0 0 0 0 0 0 0 0 0 0 0 0 0 0 0 0 0 30780 61333 67000 67000 67000 67000 67000 72775 73020 75108 79715 79715 79896 80171 83310 83310 85395 85395 85412 85412 85499 85499 85499 85546 85546 85546 85546 85546 85546 85546 85546 85546 85546 85546 85546 85546 85546 85546 85546 85546 85546 85546 85546 85546 85546 85546 85546 85546 85546 85546 85546 85546 85546 85546 85546 85546 85546 85546 85546 85546 85546 85546 85546 85546 85546 85546 85546 85546 85546 85546 85546 85546 85546 85546 85546 85546 85546 85546 85546 85546 85546 85546 85546 85546 85546 85546 85546 85546 85546 85546 85546 85546 85546 85546 85546 85546 85546 85546 85546 85546 85546 85546 85546 85546 85546 85546 85546 85546 85546 85546 85546 85546 85546 85546 85546 85546 85546 85546 85546 85546 85546 85546 85546 85546 85546 85546 85546 85546 85546 85546 85546 85546 85546 85546 85546 85546 85546 85546 85546 85546 85546 85546 85546 85546 85546 85546 85546 85546 85546 85546 85546 85546 85546 85546 85546 85546 85546 85546 85546 85546 85546 85546 85546 85546 85546 85546 85546 85546 85546 85546 85546 85546 85546 85546 85546 85546 85546 85546 85546 85546 85546 85546 
0 0 0 0 0 0 0 0 0 0 0 0 0 0 0 0 16483 42124 47230 47230 47230 47230 47230 47747 49833 50295 52032 52032 52032 52032 52032 52032 52032 52032 52032 52032 52032 52032 52032 52032 52032 52032 52032 52032 52032 52032 52032 52032 52032 52032 52032 52032 52032 52032 52032 52032 52032 52032 52032 52032 52032 52032 52032 52032 52032 52032 52032 52032 52032 52032 52032 52032 52032 52032 52032 52032 52032 52032 52032 52032 52032 52032 52032 52032 52032 52032 52032 52032 52032 52032 52032 52032 52032 52032 52032 52032 52032 52032 52032 52032 52032 52032 52032 52032 52032 52032 52032 52032 52032 52032 52032 52032 52032 52032 52032 52032 52032 52032 52032 52032 52032 52032 52032 52032 52032 52032 52032 52032 52032 52032 52032 52032 52032 52032 52032 52032 52032 52032 52032 52032 52032 52032 52032 52032 52032 52032 52032 52032 52032 52032 52032 52032 52032 52032 52032 52032 52032 52032 52032 52032 52032 52032 52032 52032 52032 52032 52032 52032 52032 52032 52032 52032 52032 52032 52032 52032 52032 52032 52032 52032 52032 52032 52032 52032 52032 52032 52032 52032 52032 52032 52032 52032 52032 52032 52032 52032 52032 52032 52032 52032 52032 
0 0 0 0 0 0 0 0 0 0 0 0 0 0 0 0 0 0 62471 65893 65893 65893 65893 66845 66845 66845 66845 66845 66845 66845 70647 79117 79234 79323 79323 79323 79413 79413 79413 79413 79413 79413 79413 79413 79413 79413 79413 79413 79413 79413 79413 79413 79413 79413 79413 79413 79413 79413 79413 79413 79413 79413 79413 79413 79413 79413 79413 79413 79413 79413 79413 79413 79413 79413 79413 79413 79413 79413 79413 79413 79413 79413 79413 79413 79413 79413 79413 79413 79413 79413 79413 79413 79413 79413 79413 79413 79413 79413 79413 79413 79413 79413 79413 79413 79413 79413 79413 79413 79413 79413 79413 79413 79413 79413 79413 79413 79413 79413 79413 79413 79413 79413 79413 79413 79413 79413 79413 79413 79413 79413 79413 79413 79413 79413 79413 79413 79413 79413 79413 79413 79413 79413 79413 79413 79413 79413 79413 79413 79413 79413 79413 79413 79413 79413 79413 79413 79413 79413 79413 79413 79413 79413 79413 79413 79413 79413 79413 79413 79413 79413 79413 79413 79413 79413 79413 79413 79413 79413 79413 79413 79413 79413 79413 79413 79413 79413 79413 79413 79413 79413 79413 79413 79413 79413 79413 79413 79413 79413 79413 79413 79413 
0 0 0 0 0 0 0 0 0 0 0 0 0 0 0 0 36190 64120 64120 64120 64120 64120 75064 75064 77035 78820 78820 78820 79011 79011 79011 79011 79011 79011 79011 79011 79011 79011 79011 79011 79011 79011 79011 79011 79011 79011 79011 79011 79011 79011 79011 79011 79011 79011 79011 79011 79011 79011 79011 79011 79011 79011 79011 79011 79011 79011 79011 79011 79011 79011 79011 79011 79011 79011 79011 79011 79011 79011 79011 79011 79011 79011 79011 79011 79011 79011 79011 79011 79011 79011 79011 79011 79011 79011 79011 79011 79011 79011 79011 79011 79011 79011 79011 79011 79011 79011 79011 79011 79011 79011 79011 79011 79011 79011 79011 79011 79011 79011 79011 79011 79011 79011 79011 79011 79011 79011 79011 79011 79011 79011 79011 79011 79011 79011 79011 79011 79011 79011 79011 79011 79011 79011 79011 79011 79011 79011 79011 79011 79011 79011 79011 79011 79011 79011 79011 79011 79011 79011 79011 79011 79011 79011 79011 79011 79011 79011 79011 79011 79011 79011 79011 79011 79011 79011 79011 79011 79011 79011 79011 79011 79011 79011 79011 79011 79011 79011 79011 79011 79011 79011 79011 79011 79011 79011 79011 79011 79011 79011 79011 79011 79011 
0 0 0 0 0 0 0 0 0 0 0 0 0 0 0 0 13600 13600 13600 13600 13600 13600 13600 13600 13600 13600 13600 13600 13600 13600 13600 13600 13600 13600 13600 13600 13600 13600 13600 13600 13600 13600 13600 13600 13600 13600 13600 13600 13600 13600 13600 13600 13600 13600 13600 13600 13600 13600 13600 13600 13600 13600 13600 13600 13600 13600 13600 13600 13600 13600 13600 13600 13600 13600 13600 13600 13600 13600 13600 13600 13600 13600 13600 13600 13600 13600 13600 13600 13600 13600 13600 13600 13600 13600 13600 13600 13600 13600 13600 13600 13600 13600 13600 13600 13600 13600 13600 13600 13600 13600 13600 13600 13600 13600 13600 13600 13600 13600 13600 13600 13600 13600 13600 13600 13600 13600 13600 13600 13600 13600 13600 13600 13600 13600 13600 13600 13600 13600 13600 13600 13600 13600 13600 13600 13600 13600 13600 13600 13600 13600 13600 13600 13600 13600 13600 13600 13600 13600 13600 13600 13600 13600 13600 13600 13600 13600 13600 13600 13600 13600 13600 13600 13600 13600 13600 13600 13600 13600 13600 13600 13600 13600 13600 13600 13600 13600 13600 13600 13600 13600 13600 13600 13600 13600 13600 13600 13600 13600 13600 13600 13600 
0 0 0 0 0 0 0 0 0 0 0 0 0 0 0 0 0 0 30723 48389 48389 48389 48389 48389 48389 48389 48451 48451 48542 48542 48542 48542 48542 48542 48542 48542 51605 51605 51605 51605 51605 51605 51605 51605 51605 51605 51605 51605 51605 51605 51605 51605 51605 51605 51605 51605 51605 51605 51605 51605 51605 51605 51605 51605 51605 51605 51605 51605 51605 51605 51605 51605 51605 51605 51605 51605 51605 51605 51605 51605 51605 51605 51605 51605 51605 51605 51605 51605 51605 51605 51605 51605 51605 51605 51605 51605 51605 51605 51605 51605 51605 51605 51605 51605 51605 51605 51605 51605 51605 51605 51605 51605 51605 51605 51605 51605 51605 51605 51605 51605 51605 51605 51605 51605 51605 51605 51605 51605 51605 51605 51605 51605 51605 51605 51605 51605 51605 51605 51605 51605 51605 51605 51605 51605 51605 51605 51605 51605 51605 51605 51605 51605 51605 51605 51605 51605 51605 51605 51605 51605 51605 51605 51605 51605 51605 51605 51605 51605 51605 51605 51605 51605 51605 51605 51605 51605 51605 51605 51605 51605 51605 51605 51605 51605 51605 51605 51605 51605 51605 51605 51605 51605 51605 51605 51605 51605 51605 51605 51605 51605 51605 
0 0 0 0 0 0 0 0 0 0 0 0 0 0 0 0 0 15895 15950 15950 15950 15950 15950 15950 15950 15950 15950 15950 15950 15950 15950 15950 15950 15950 15950 15950 15950 15950 15950 15950 15950 15950 15950 15950 15950 15950 15950 15950 15950 15950 15950 15950 15950 15950 15950 15950 15950 15950 15950 15950 15950 15950 15950 15950 15950 15950 15950 15950 15950 15950 15950 15950 15950 15950 15950 15950 15950 15950 15950 15950 15950 15950 15950 15950 15950 15950 15950 15950 15950 15950 15950 15950 15950 15950 15950 15950 15950 15950 15950 15950 15950 15950 15950 15950 15950 15950 15950 15950 15950 15950 15950 15950 15950 15950 15950 15950 15950 15950 15950 15950 15950 15950 15950 15950 15950 15950 15950 15950 15950 15950 15950 15950 15950 15950 15950 15950 15950 15950 15950 15950 15950 15950 15950 15950 15950 15950 15950 15950 15950 15950 15950 15950 15950 15950 15950 15950 15950 15950 15950 15950 15950 15950 15950 15950 15950 15950 15950 15950 15950 15950 15950 15950 15950 15950 15950 15950 15950 15950 15950 15950 15950 15950 15950 15950 15950 15950 15950 15950 15950 15950 15950 15950 15950 15950 15950 15950 15950 15950 15950 15950 15950 
0 0 0 0 0 0 0 0 0 0 0 0 0 0 0 0 0 0 0 59223 59223 59223 59223 59223 59223 62413 63633 63633 64204 64450 74572 75544 75766 75853 75880 75880 75880 75951 76041 76041 76041 76041 76041 76041 76041 76041 76041 76041 76041 76041 76041 76041 76041 76041 76041 76041 76041 76041 76041 76041 76041 76041 76041 76041 76041 76041 76041 76041 76041 76041 76041 76041 76041 76041 76041 76041 76041 76041 76041 76041 76041 76041 76041 76041 76041 76041 76041 76041 76041 76041 76041 76041 76041 76041 76041 76041 76041 76041 76041 76041 76041 76041 76041 76041 76041 76041 76041 76041 76041 76041 76041 76041 76041 76041 76041 76041 76041 76041 76041 76041 76041 76041 76041 76041 76041 76041 76041 76041 76041 76041 76041 76041 76041 76041 76041 76041 76041 76041 76041 76041 76041 76041 76041 76041 76041 76041 76041 76041 76041 76041 76041 76041 76041 76041 76041 76041 76041 76041 76041 76041 76041 76041 76041 76041 76041 76041 76041 76041 76041 76041 76041 76041 76041 76041 76041 76041 76041 76041 76041 76041 76041 76041 76041 76041 76041 76041 76041 76041 76041 76041 76041 76041 76041 76041 76041 76041 76041 76041 76041 76041 76041 
0 0 0 0 0 0 0 0 0 0 0 0 0 0 0 0 0 0 114553 149229 149229 149229 149660 149660 150046 152135 152135 152229 152229 152229 152320 152320 152320 152320 152320 152320 152320 152320 152320 152320 152320 152320 152320 152320 152320 152320 152320 152320 152320 152320 152320 152320 152320 152320 152320 152320 152320 152320 152320 152320 152320 152320 152320 152320 152320 152320 152320 152320 152320 152320 152320 152320 152320 152320 152320 152320 152320 152320 152320 152320 152320 152320 152320 152320 152320 152320 152320 152320 152320 152320 152320 152320 152320 152320 152320 152320 152320 152320 152320 152320 152320 152320 152320 152320 152320 152320 152320 152320 152320 152320 152320 152320 152320 152320 152320 152320 152320 152320 152320 152320 152320 152320 152320 152320 152320 152320 152320 152320 152320 152320 152320 152320 152320 152320 152320 152320 152320 152320 152320 152320 152320 152320 152320 152320 152320 152320 152320 152320 152320 152320 152320 152320 152320 152320 152320 152320 152320 152320 152320 152320 152320 152320 152320 152320 152320 152320 152320 152320 152320 152320 152320 152320 152320 152320 152320 152320 152320 152320 152320 152320 152320 152320 152320 152320 152320 152320 152320 152320 152320 152320 152320 152320 152320 152320 152320 152320 152320 152320 152320 152320 152320 
0 0 0 0 0 0 0 0 0 0 0 0 0 0 0 0 0 21588 21588 21588 21588 21588 21588 21588 21588 21588 21588 21588 21588 21588 21588 21588 21588 21588 21588 21588 21588 21588 21588 21588 21588 21588 21588 21588 21588 21588 21588 21588 21588 21588 21588 21588 21588 21588 21588 21588 21588 21588 21588 21588 21588 21588 21588 21588 21588 21588 21588 21588 21588 21588 21588 21588 21588 21588 21588 21588 21588 21588 21588 21588 21588 21588 21588 21588 21588 21588 21588 21588 21588 21588 21588 21588 21588 21588 21588 21588 21588 21588 21588 21588 21588 21588 21588 21588 21588 21588 21588 21588 21588 21588 21588 21588 21588 21588 21588 21588 21588 21588 21588 21588 21588 21588 21588 21588 21588 21588 21588 21588 21588 21588 21588 21588 21588 21588 21588 21588 21588 21588 21588 21588 21588 21588 21588 21588 21588 21588 21588 21588 21588 21588 21588 21588 21588 21588 21588 21588 21588 21588 21588 21588 21588 21588 21588 21588 21588 21588 21588 21588 21588 21588 21588 21588 21588 21588 21588 21588 21588 21588 21588 21588 21588 21588 21588 21588 21588 21588 21588 21588 21588 21588 21588 21588 21588 21588 21588 21588 21588 21588 21588 21588 21588 
0 0 0 0 0 0 0 0 0 0 0 0 0 0 0 0 0 8822 23055 23055 23055 23055 23055 23055 23055 23055 26524 26524 26524 26524 26614 26614 26614 26614 26614 26614 26614 26614 26614 26614 26614 26614 26614 26614 26614 26614 26614 26614 26614 26614 26614 26614 26614 26614 26614 26614 26614 26614 26614 26614 26614 26614 26614 26614 26614 26614 26614 26614 26614 26614 26614 26614 26614 26614 26614 26614 26614 26614 26614 26614 26614 26614 26614 26614 26614 26614 26614 26614 26614 26614 26614 26614 26614 26614 26614 26614 26614 26614 26614 26614 26614 26614 26614 26614 26614 26614 26614 26614 26614 26614 26614 26614 26614 26614 26614 26614 26614 26614 26614 26614 26614 26614 26614 26614 26614 26614 26614 26614 26614 26614 26614 26614 26614 26614 26614 26614 26614 26614 26614 26614 26614 26614 26614 26614 26614 26614 26614 26614 26614 26614 26614 26614 26614 26614 26614 26614 26614 26614 26614 26614 26614 26614 26614 26614 26614 26614 26614 26614 26614 26614 26614 26614 26614 26614 26614 26614 26614 26614 26614 26614 26614 26614 26614 26614 26614 26614 26614 26614 26614 26614 26614 26614 26614 26614 26614 26614 26614 26614 26614 26614 26614 
0 0 0 0 0 0 0 0 0 0 0 0 0 0 0 0 0 12870 20421 20421 20421 20421 20421 20421 25103 25103 28331 28421 28421 28421 28421 28421 34540 34540 34540 34540 34627 34721 34792 34876 34876 34876 35015 35015 35015 35015 35015 35015 35015 35015 35015 35015 35015 35015 35015 35015 35015 35015 35015 35015 35015 35015 35015 35015 35015 35015 35015 35015 35015 35015 35015 35015 35015 35015 35015 35015 35015 35015 35015 35015 35015 35015 35015 35015 35015 35015 35015 35015 35015 35015 35015 35015 35015 35015 35015 35015 35015 35015 35015 35015 35015 35015 35015 35015 35015 35015 35015 35015 35015 35015 35015 35015 35015 35015 35015 35015 35015 35015 35015 35015 35015 35015 35015 35015 35015 35015 35015 35015 35015 35015 35015 35015 35015 35015 35015 35015 35015 35015 35015 35015 35015 35015 35015 35015 35015 35015 35015 35015 35015 35015 35015 35015 35015 35015 35015 35015 35015 35015 35015 35015 35015 35015 35015 35015 35015 35015 35015 35015 35015 35015 35015 35015 35015 35015 35015 35015 35015 35015 35015 35015 35015 35015 35015 35015 35015 35015 35015 35015 35015 35015 35015 35015 35015 35015 35015 35015 35015 35015 35015 35015 35015 
0 0 0 0 0 0 0 0 0 0 0 0 0 0 0 0 0 0 35357 66030 66030 66030 66030 66123 66123 66123 66123 66123 66215 66705 66705 66705 66705 66705 66705 66705 66705 66705 66705 66705 67721 67721 67810 67810 67905 69300 69426 71719 71719 71719 71719 71719 71719 73341 74025 74267 74267 74267 74267 74267 74267 74267 74267 74267 74267 74267 74267 74267 74267 74267 74267 74267 74267 74267 74267 74267 74267 74267 74267 74267 74267 74267 74267 74267 74267 74267 74267 74267 74267 74267 74267 74267 74267 74267 74267 74267 74267 74267 74267 74267 74267 74267 74267 74267 74267 74267 74267 74267 74267 74267 74267 74267 74267 74267 74267 74267 74267 74267 74267 74267 74267 74267 74267 74267 74267 74267 74267 74267 74267 74267 74267 74267 74267 74267 74267 74267 74267 74267 74267 74267 74267 74267 74267 74267 74267 74267 74267 74267 74267 74267 74267 74267 74267 74267 74267 74267 74267 74267 74267 74267 74267 74267 74267 74267 74267 74267 74267 74267 74267 74267 74267 74267 74267 74267 74267 74267 74267 74267 74267 74267 74267 74267 74267 74267 74267 74267 74267 74267 74267 74267 74267 74267 74267 74267 74267 74267 74267 74267 74267 74267 74267 
0 0 0 0 0 0 0 0 0 0 0 0 0 0 0 0 0 8026 11179 11179 11179 11179 11179 15784 15784 15784 15784 15784 15784 15784 15784 20623 21114 29644 29644 29644 29644 29644 29644 29644 29644 29644 29644 29644 29644 29688 30266 30266 30266 30356 30356 30356 30356 30989 30989 30989 31078 31078 31078 31078 31078 31078 31078 31078 31078 31078 31078 31078 31078 31078 31078 31078 31078 31078 31078 31078 31078 31078 31078 31078 31078 31078 31078 31078 31078 31078 31078 31078 31078 31078 31078 31078 31078 31078 31078 31078 31078 31078 31078 31078 31078 31078 31078 31078 31078 31078 31078 31078 31078 31078 31078 31078 31078 31078 31078 31078 31078 31078 31078 31078 31078 31078 31078 31078 31078 31078 31078 31078 31078 31078 31078 31078 31078 31078 31078 31078 31078 31078 31078 31078 31078 31078 31078 31078 31078 31078 31078 31078 31078 31078 31078 31078 31078 31078 31078 31078 31078 31078 31078 31078 31078 31078 31078 31078 31078 31078 31078 31078 31078 31078 31078 31078 31078 31078 31078 31078 31078 31078 31078 31078 31078 31078 31078 31078 31078 31078 31078 31078 31078 31078 31078 31078 31078 31078 31078 31078 31078 31078 31078 31078 31078 
0 0 0 0 0 0 0 0 0 0 0 0 0 0 0 0 42323 52619 55524 55524 55524 55524 55524 55524 55970 63186 64391 64866 64866 64866 64958 64958 66694 66694 69341 69341 69435 69435 69435 69435 69435 69435 69435 69435 69435 69435 69435 69435 69435 69435 69435 69435 69435 69435 69435 69435 69435 69435 69435 69435 69435 69435 69435 69435 69435 69435 69435 69435 69435 69435 69435 69435 69435 69435 69435 69435 69435 69435 69435 69435 69435 69435 69435 69435 69435 69435 69435 69435 69435 69435 69435 69435 69435 69435 69435 69435 69435 69435 69435 69435 69435 69435 69435 69435 69435 69435 69435 69435 69435 69435 69435 69435 69435 69435 69435 69435 69435 69435 69435 69435 69435 69435 69435 69435 69435 69435 69435 69435 69435 69435 69435 69435 69435 69435 69435 69435 69435 69435 69435 69435 69435 69435 69435 69435 69435 69435 69435 69435 69435 69435 69435 69435 69435 69435 69435 69435 69435 69435 69435 69435 69435 69435 69435 69435 69435 69435 69435 69435 69435 69435 69435 69435 69435 69435 69435 69435 69435 69435 69435 69435 69435 69435 69435 69435 69435 69435 69435 69435 69435 69435 69435 69435 69435 69435 69435 69435 69435 69435 69435 69435 69435 
0 0 0 0 0 0 0 0 0 0 0 0 0 0 0 0 0 44102 44102 44102 44102 44102 49159 49159 49658 49658 49658 49658 49749 53091 53377 53377 56182 56276 56276 56276 57752 57752 57913 57913 57913 65457 65457 65457 65457 65457 65457 65457 65457 65457 65457 65457 65457 65457 65457 65457 65457 65457 65457 65457 65457 65457 65457 65457 65457 65457 65457 65457 65457 65457 65457 65457 65457 65457 65457 65457 65457 65457 65457 65457 65457 65457 65457 65457 65457 65457 65457 65457 65457 65457 65457 65457 65457 65457 65457 65457 65457 65457 65457 65457 65457 65457 65457 65457 65457 65457 65457 65457 65457 65457 65457 65457 65457 65457 65457 65457 65457 65457 65457 65457 65457 65457 65457 65457 65457 65457 65457 65457 65457 65457 65457 65457 65457 65457 65457 65457 65457 65457 65457 65457 65457 65457 65457 65457 65457 65457 65457 65457 65457 65457 65457 65457 65457 65457 65457 65457 65457 65457 65457 65457 65457 65457 65457 65457 65457 65457 65457 65457 65457 65457 65457 65457 65457 65457 65457 65457 65457 65457 65457 65457 65457 65457 65457 65457 65457 65457 65457 65457 65457 65457 65457 65457 65457 65457 65457 65457 65457 65457 65457 65457 65457 
0 0 0 0 0 0 0 0 0 0 0 0 0 0 0 0 16905 16905 25198 25198 25198 25198 25198 25198 25286 25286 25770 25770 25770 25856 25856 25946 25946 25946 25946 25946 25946 25946 26028 26028 26028 26081 26081 26081 28281 28281 29669 30666 39879 39879 39911 39911 39911 39911 39911 40469 40469 45554 50420 55573 61630 61631 62279 62279 62279 62279 62372 62372 63360 63360 63360 63360 63360 63360 63360 63360 63360 63360 63360 63360 63360 63360 63360 63360 63360 63360 63360 63360 63360 63360 63360 63360 63360 63360 63360 63360 63360 63360 63360 63360 63360 63360 63360 63360 63360 63360 63360 63360 63360 63360 63360 63360 63360 63360 63360 63360 63360 63360 63360 63360 63360 63360 63360 63360 63360 63360 63360 63360 63360 63360 63360 63360 63360 63360 63360 63360 63360 63360 63360 63360 63360 63360 63360 63360 63360 63360 63360 63360 63360 63360 63360 63360 63360 63360 63360 63360 63360 63360 63360 63360 63360 63360 63360 63360 63360 63360 63360 63360 63360 63360 63360 63360 63360 63360 63360 63360 63360 63360 63360 63360 63360 63360 63360 63360 63360 63360 63360 63360 63360 63360 63360 63360 63360 63360 63360 63360 63360 63360 63360 63360 63360 
0 0 0 0 0 0 0 0 0 0 0 0 0 0 0 0 0 0 72912 81222 81222 81222 81222 81222 86566 89111 89111 89111 89494 90469 90469 90469 93958 102603 102691 104187 104279 104279 104279 104279 104279 104279 104279 104279 104279 104279 104279 104279 104279 104279 104279 104279 104279 104279 104279 104279 104279 104279 104279 104279 104279 104279 104279 104279 104279 104279 104279 104279 104279 104279 104279 104279 104279 104279 104279 104279 104279 104279 104279 104279 104279 104279 104279 104279 104279 104279 104279 104279 104279 104279 104279 104279 104279 104279 104279 104279 104279 104279 104279 104279 104279 104279 104279 104279 104279 104279 104279 104279 104279 104279 104279 104279 104279 104279 104279 104279 104279 104279 104279 104279 104279 104279 104279 104279 104279 104279 104279 104279 104279 104279 104279 104279 104279 104279 104279 104279 104279 104279 104279 104279 104279 104279 104279 104279 104279 104279 104279 104279 104279 104279 104279 104279 104279 104279 104279 104279 104279 104279 104279 104279 104279 104279 104279 104279 104279 104279 104279 104279 104279 104279 104279 104279 104279 104279 104279 104279 104279 104279 104279 104279 104279 104279 104279 104279 104279 104279 104279 104279 104279 104279 104279 104279 104279 104279 104279 104279 104279 104279 104279 104279 104279 
0 0 0 0 0 0 0 0 0 0 0 0 0 0 0 0 0 0 31000 31078 31078 31078 31078 31628 31628 31723 31795 31880 39373 40686 49020 52014 52014 52496 52586 52586 57224 57224 57224 57224 57224 57224 57224 57224 57224 57224 57224 57224 57224 57224 57224 57224 57224 57224 57224 57224 57224 57224 57224 57224 57224 57224 57224 57224 57224 57224 57224 57224 57224 57224 57224 57224 57224 57224 57224 57224 57224 57224 57224 57224 57224 57224 57224 57224 57224 57224 57224 57224 57224 57224 57224 57224 57224 57224 57224 57224 57224 57224 57224 57224 57224 57224 57224 57224 57224 57224 57224 57224 57224 57224 57224 57224 57224 57224 57224 57224 57224 57224 57224 57224 57224 57224 57224 57224 57224 57224 57224 57224 57224 57224 57224 57224 57224 57224 57224 57224 57224 57224 57224 57224 57224 57224 57224 57224 57224 57224 57224 57224 57224 57224 57224 57224 57224 57224 57224 57224 57224 57224 57224 57224 57224 57224 57224 57224 57224 57224 57224 57224 57224 57224 57224 57224 57224 57224 57224 57224 57224 57224 57224 57224 57224 57224 57224 57224 57224 57224 57224 57224 57224 57224 57224 57224 57224 57224 57224 57224 57224 57224 57224 57224 57224 
0 0 0 0 0 0 0 0 0 0 0 0 0 0 0 0 0 0 54311 60900 62860 62860 62953 62953 66925 67064 67458 69435 74981 77984 79878 80461 80636 80726 80726 80820 80820 80820 80820 80820 80820 80820 80820 80820 80820 80820 80820 80820 80820 80820 80820 80820 80820 80820 80820 80820 80820 80820 80820 80820 80820 80820 80820 80820 80820 80820 80820 80820 80820 80820 80820 80820 80820 80820 80820 80820 80820 80820 80820 80820 80820 80820 80820 80820 80820 80820 80820 80820 80820 80820 80820 80820 80820 80820 80820 80820 80820 80820 80820 80820 80820 80820 80820 80820 80820 80820 80820 80820 80820 80820 80820 80820 80820 80820 80820 80820 80820 80820 80820 80820 80820 80820 80820 80820 80820 80820 80820 80820 80820 80820 80820 80820 80820 80820 80820 80820 80820 80820 80820 80820 80820 80820 80820 80820 80820 80820 80820 80820 80820 80820 80820 80820 80820 80820 80820 80820 80820 80820 80820 80820 80820 80820 80820 80820 80820 80820 80820 80820 80820 80820 80820 80820 80820 80820 80820 80820 80820 80820 80820 80820 80820 80820 80820 80820 80820 80820 80820 80820 80820 80820 80820 80820 80820 80820 80820 80820 80820 80820 80820 80820 80820 
0 0 0 0 0 0 0 0 0 0 0 0 0 0 0 0 0 0 69219 88144 88144 88144 88144 88144 90601 90601 97638 106518 106518 107195 107323 107716 109740 110933 110933 110933 111077 111077 111077 111077 116785 116785 116867 116940 116940 116940 116940 116940 116940 116940 116940 116940 116940 116940 116940 116940 116940 116940 116940 116940 116940 116940 116940 116940 116940 116940 116940 116940 116940 116940 116940 116940 116940 116940 116940 116940 116940 116940 116940 116940 116940 116940 116940 116940 116940 116940 116940 116940 116940 116940 116940 116940 116940 116940 116940 116940 116940 116940 116940 116940 116940 116940 116940 116940 116940 116940 116940 116940 116940 116940 116940 116940 116940 116940 116940 116940 116940 116940 116940 116940 116940 116940 116940 116940 116940 116940 116940 116940 116940 116940 116940 116940 116940 116940 116940 116940 116940 116940 116940 116940 116940 116940 116940 116940 116940 116940 116940 116940 116940 116940 116940 116940 116940 116940 116940 116940 116940 116940 116940 116940 116940 116940 116940 116940 116940 116940 116940 116940 116940 116940 116940 116940 116940 116940 116940 116940 116940 116940 116940 116940 116940 116940 116940 116940 116940 116940 116940 116940 116940 116940 116940 116940 116940 116940 116940 116940 116940 116940 116940 116940 116940 
0 0 0 0 0 0 0 0 0 0 0 0 0 0 0 0 43824 46982 46982 46982 46982 46982 46982 46982 46982 46982 47075 47166 47166 47166 55501 63559 63559 63559 63559 63559 63559 63559 63559 63559 63645 63645 63645 63645 63645 63645 63645 63645 63645 63990 63990 63990 63990 63990 63990 63990 63990 63990 63990 63990 63990 63990 63990 63990 63990 63990 63990 63990 63990 63990 63990 63990 63990 63990 63990 63990 63990 63990 63990 63990 63990 63990 63990 63990 63990 63990 63990 63990 63990 63990 63990 63990 63990 63990 63990 63990 63990 63990 63990 63990 63990 63990 63990 63990 63990 63990 63990 63990 63990 63990 63990 63990 63990 63990 63990 63990 63990 63990 63990 63990 63990 63990 63990 63990 63990 63990 63990 63990 63990 63990 63990 63990 63990 63990 63990 63990 63990 63990 63990 63990 63990 63990 63990 63990 63990 63990 63990 63990 63990 63990 63990 63990 63990 63990 63990 63990 63990 63990 63990 63990 63990 63990 63990 63990 63990 63990 63990 63990 63990 63990 63990 63990 63990 63990 63990 63990 63990 63990 63990 63990 63990 63990 63990 63990 63990 63990 63990 63990 63990 63990 63990 63990 63990 63990 63990 63990 63990 63990 63990 63990 63990 
0 0 0 0 0 0 0 0 0 0 0 0 0 0 0 0 0 0 46848 46848 46848 46848 46848 47088 47088 47597 47597 47597 47597 49396 50907 57474 74754 74768 74854 74944 75039 75123 75123 75218 75218 75218 75218 75218 75218 75218 75218 75251 75251 75251 75251 75251 75251 75251 75251 75251 75251 75251 75251 75251 75251 75251 75251 75251 75251 75251 75251 75251 75251 75251 75251 75251 75251 75251 75251 75251 75251 75251 75251 75251 75251 75251 75251 75251 75251 75251 75251 75251 75251 75251 75251 75251 75251 75251 75251 75251 75251 75251 75251 75251 75251 75251 75251 75251 75251 75251 75251 75251 75251 75251 75251 75251 75251 75251 75251 75251 75251 75251 75251 75251 75251 75251 75251 75251 75251 75251 75251 75251 75251 75251 75251 75251 75251 75251 75251 75251 75251 75251 75251 75251 75251 75251 75251 75251 75251 75251 75251 75251 75251 75251 75251 75251 75251 75251 75251 75251 75251 75251 75251 75251 75251 75251 75251 75251 75251 75251 75251 75251 75251 75251 75251 75251 75251 75251 75251 75251 75251 75251 75251 75251 75251 75251 75251 75251 75251 75251 75251 75251 75251 75251 75251 75251 75251 75251 75251 75251 75251 75251 75251 75251 75251 
0 0 0 0 0 0 0 0 0 0 0 0 0 0 0 0 0 0 32015 32015 32015 32015 32015 32464 32548 37592 42308 42308 42308 42308 42308 42308 50843 51658 51658 52644 52644 52644 52644 52644 52644 52644 52644 52644 52644 52644 52644 52644 52644 52644 52644 52644 52644 52644 52644 52644 52644 52644 52644 52644 52644 52644 52644 52644 52644 52644 52644 52644 52644 52644 52644 52644 52644 52644 52644 52644 52644 52644 52644 52644 52644 52644 52644 52644 52644 52644 52644 52644 52644 52644 52644 52644 52644 52644 52644 52644 52644 52644 52644 52644 52644 52644 52644 52644 52644 52644 52644 52644 52644 52644 52644 52644 52644 52644 52644 52644 52644 52644 52644 52644 52644 52644 52644 52644 52644 52644 52644 52644 52644 52644 52644 52644 52644 52644 52644 52644 52644 52644 52644 52644 52644 52644 52644 52644 52644 52644 52644 52644 52644 52644 52644 52644 52644 52644 52644 52644 52644 52644 52644 52644 52644 52644 52644 52644 52644 52644 52644 52644 52644 52644 52644 52644 52644 52644 52644 52644 52644 52644 52644 52644 52644 52644 52644 52644 52644 52644 52644 52644 52644 52644 52644 52644 52644 52644 52644 52644 52644 52644 52644 52644 52644 
0 0 0 0 0 0 0 0 0 0 0 0 0 0 0 0 0 0 79840 84054 84054 84054 84054 84098 84098 84640 85649 85649 87179 87272 101955 103198 103623 103701 103701 103701 103701 103701 103701 103701 103701 103701 103701 103701 103701 103701 103701 103701 103701 103701 103701 103701 103701 103701 103701 103701 103701 103701 103701 103701 103701 103701 103701 103701 103701 103701 103701 103701 103701 103701 103701 103701 103701 103701 103701 103701 103701 103701 103701 103701 103701 103701 103701 103701 103701 103701 103701 103701 103701 103701 103701 103701 103701 103701 103701 103701 103701 103701 103701 103701 103701 103701 103701 103701 103701 103701 103701 103701 103701 103701 103701 103701 103701 103701 103701 103701 103701 103701 103701 103701 103701 103701 103701 103701 103701 103701 103701 103701 103701 103701 103701 103701 103701 103701 103701 103701 103701 103701 103701 103701 103701 103701 103701 103701 103701 103701 103701 103701 103701 103701 103701 103701 103701 103701 103701 103701 103701 103701 103701 103701 103701 103701 103701 103701 103701 103701 103701 103701 103701 103701 103701 103701 103701 103701 103701 103701 103701 103701 103701 103701 103701 103701 103701 103701 103701 103701 103701 103701 103701 103701 103701 103701 103701 103701 103701 103701 103701 103701 103701 103701 103701 
0 0 0 0 0 0 0 0 0 0 0 0 0 0 0 0 0 0 0 83436 97222 97222 97222 102914 102914 103461 108884 117329 117329 117329 117329 117410 117410 117410 117410 117410 117410 117410 117410 117410 117410 117410 117410 117410 117410 117410 117410 117410 117410 117410 117410 117410 117410 117410 117410 117410 117410 117410 117410 117410 117410 117410 117410 117410 117410 117410 117410 117410 117410 117410 117410 117410 117410 117410 117410 117410 117410 117410 117410 117410 117410 117410 117410 117410 117410 117410 117410 117410 117410 117410 117410 117410 117410 117410 117410 117410 117410 117410 117410 117410 117410 117410 117410 117410 117410 117410 117410 117410 117410 117410 117410 117410 117410 117410 117410 117410 117410 117410 117410 117410 117410 117410 117410 117410 117410 117410 117410 117410 117410 117410 117410 117410 117410 117410 117410 117410 117410 117410 117410 117410 117410 117410 117410 117410 117410 117410 117410 117410 117410 117410 117410 117410 117410 117410 117410 117410 117410 117410 117410 117410 117410 117410 117410 117410 117410 117410 117410 117410 117410 117410 117410 117410 117410 117410 117410 117410 117410 117410 117410 117410 117410 117410 117410 117410 117410 117410 117410 117410 117410 117410 117410 117410 117410 117410 117410 117410 117410 117410 117410 117410 117410 
0 0 0 0 0 0 0 0 0 0 0 0 0 0 0 0 0 0 10374 17218 17218 17218 17218 17218 17218 18592 18592 18592 27367 27548 28006 28391 30492 30521 30702 30702 30702 30788 30788 30788 30788 30788 30788 30788 30788 30788 30788 30788 30788 30788 30788 30788 30788 30788 30788 30788 30788 30788 30788 30788 30788 30788 30788 30788 30788 30788 30788 30788 30788 30788 30788 30788 30788 30788 30788 30788 30788 30788 30788 30788 30788 30788 30788 30788 30788 30788 30788 30788 30788 30788 30788 30788 30788 30788 30788 30788 30788 30788 30788 30788 30788 30788 30788 30788 30788 30788 30788 30788 30788 30788 30788 30788 30788 30788 30788 30788 30788 30788 30788 30788 30788 30788 30788 30788 30788 30788 30788 30788 30788 30788 30788 30788 30788 30788 30788 30788 30788 30788 30788 30788 30788 30788 30788 30788 30788 30788 30788 30788 30788 30788 30788 30788 30788 30788 30788 30788 30788 30788 30788 30788 30788 30788 30788 30788 30788 30788 30788 30788 30788 30788 30788 30788 30788 30788 30788 30788 30788 30788 30788 30788 30788 30788 30788 30788 30788 30788 30788 30788 30788 30788 30788 30788 30788 30788 30788 30788 30788 30788 30788 30788 30788 
0 0 0 0 0 0 0 0 0 0 0 0 0 0 0 0 0 16763 16763 16763 16763 16763 16763 16763 16763 16763 16763 16763 16763 16763 16763 16763 18144 18144 18144 18144 18144 18239 18239 18418 18418 22609 22702 22745 24549 24549 24549 24549 24549 24549 26012 26012 26100 26246 26246 26246 26339 26339 26339 26339 26339 26339 26339 26339 26339 26339 26339 26339 26339 26339 26339 26339 26339 26339 26339 26339 26339 26339 26339 26339 26339 26339 26339 26339 26339 26339 26339 26339 26339 26339 26339 26339 26339 26339 26339 26339 26339 26339 26339 26339 26339 26339 26339 26339 26339 26339 26339 26339 26339 26339 26339 26339 26339 26339 26339 26339 26339 26339 26339 26339 26339 26339 26339 26339 26339 26339 26339 26339 26339 26339 26339 26339 26339 26339 26339 26339 26339 26339 26339 26339 26339 26339 26339 26339 26339 26339 26339 26339 26339 26339 26339 26339 26339 26339 26339 26339 26339 26339 26339 26339 26339 26339 26339 26339 26339 26339 26339 26339 26339 26339 26339 26339 26339 26339 26339 26339 26339 26339 26339 26339 26339 26339 26339 26339 26339 26339 26339 26339 26339 26339 26339 26339 26339 26339 26339 26339 26339 26339 26339 26339 26339 
0 0 0 0 0 0 0 0 0 0 0 0 0 0 0 0 0 0 25588 38901 38901 38901 38901 38901 38901 40782 40782 40874 51009 63614 63686 64346 64763 73284 74266 74266 74266 74302 74340 75401 75646 75646 75646 75646 75646 75646 75646 75646 75646 75646 76087 76087 76087 76087 76087 76087 76087 76087 76087 76087 76087 76087 76087 76087 76087 76087 76087 76087 76087 76087 76087 76087 76087 76087 76087 76087 76087 76087 76087 76087 76087 76087 76087 76087 76087 76087 76087 76087 76087 76087 76087 76087 76087 76087 76087 76087 76087 76087 76087 76087 76087 76087 76087 76087 76087 76087 76087 76087 76087 76087 76087 76087 76087 76087 76087 76087 76087 76087 76087 76087 76087 76087 76087 76087 76087 76087 76087 76087 76087 76087 76087 76087 76087 76087 76087 76087 76087 76087 76087 76087 76087 76087 76087 76087 76087 76087 76087 76087 76087 76087 76087 76087 76087 76087 76087 76087 76087 76087 76087 76087 76087 76087 76087 76087 76087 76087 76087 76087 76087 76087 76087 76087 76087 76087 76087 76087 76087 76087 76087 76087 76087 76087 76087 76087 76087 76087 76087 76087 76087 76087 76087 76087 76087 76087 76087 76087 76087 76087 76087 76087 76087 
0 0 0 0 0 0 0 0 0 0 0 0 0 0 0 0 18283 18283 18283 18283 18283 18283 18283 18283 18283 18283 18283 21446 21446 21446 21446 21446 21446 21446 21446 21446 32998 34274 34355 34439 34439 34439 34439 34513 34602 34941 37534 37534 37534 37534 37534 37534 37534 37534 37534 37534 37534 37534 37534 37534 37534 37534 37534 37534 37534 37534 37534 37534 37534 37534 37534 37534 37534 37534 37534 37534 37534 37534 37534 37534 37534 37534 37534 37534 37534 37534 37534 37534 37534 37534 37534 37534 37534 37534 37534 37534 37534 37534 37534 37534 37534 37534 37534 37534 37534 37534 37534 37534 37534 37534 37534 37534 37534 37534 37534 37534 37534 37534 37534 37534 37534 37534 37534 37534 37534 37534 37534 37534 37534 37534 37534 37534 37534 37534 37534 37534 37534 37534 37534 37534 37534 37534 37534 37534 37534 37534 37534 37534 37534 37534 37534 37534 37534 37534 37534 37534 37534 37534 37534 37534 37534 37534 37534 37534 37534 37534 37534 37534 37534 37534 37534 37534 37534 37534 37534 37534 37534 37534 37534 37534 37534 37534 37534 37534 37534 37534 37534 37534 37534 37534 37534 37534 37534 37534 37534 37534 37534 37534 37534 37534 37534 
0 0 0 0 0 0 0 0 0 0 0 0 0 0 0 0 0 0 52758 90402 90402 90402 90495 90495 90495 92475 92475 92653 92653 101591 105066 105066 105066 105066 105066 105066 105161 105161 105161 105161 105161 105161 105161 105161 105161 105161 105175 105175 105175 105175 105175 105175 105175 106513 106607 106691 106766 106766 106766 106860 106988 107734 107734 107829 107914 107914 111408 111444 111672 111672 111747 111747 111747 111747 111747 111747 111747 111747 111747 111747 111747 111747 111747 111747 111747 111747 111747 111747 111747 111747 111747 111747 111747 111747 111747 111747 111747 111747 111747 111747 111747 111747 111747 111747 111747 111747 111747 111747 111747 111747 111747 111747 111747 111747 111747 111747 111747 111747 111747 111747 111747 111747 111747 111747 111747 111747 111747 111747 111747 111747 111747 111747 111747 111747 111747 111747 111747 111747 111747 111747 111747 111747 111747 111747 111747 111747 111747 111747 111747 111747 111747 111747 111747 111747 111747 111747 111747 111747 111747 111747 111747 111747 111747 111747 111747 111747 111747 111747 111747 111747 111747 111747 111747 111747 111747 111747 111747 111747 111747 111747 111747 111747 111747 111747 111747 111747 111747 111747 111747 111747 111747 111747 111747 111747 111747 111747 111747 111747 111747 111747 111747 
0 0 0 0 0 0 0 0 0 0 0 0 0 0 0 0 0 6567 6567 6567 6567 6567 6567 6567 6567 7185 7185 7185 7185 12818 12818 16797 16890 16890 16890 16890 16890 17214 17355 17355 17355 17355 17355 17436 17436 17436 17436 17436 17436 17436 17436 17436 17436 17436 17436 17436 17436 17436 17436 17436 17436 17436 17436 17436 17436 17436 17436 17436 17436 17436 17436 17436 17436 17436 17436 17436 17436 17436 17436 17436 17436 17436 17436 17436 17436 17436 17436 17436 17436 17436 17436 17436 17436 17436 17436 17436 17436 17436 17436 17436 17436 17436 17436 17436 17436 17436 17436 17436 17436 17436 17436 17436 17436 17436 17436 17436 17436 17436 17436 17436 17436 17436 17436 17436 17436 17436 17436 17436 17436 17436 17436 17436 17436 17436 17436 17436 17436 17436 17436 17436 17436 17436 17436 17436 17436 17436 17436 17436 17436 17436 17436 17436 17436 17436 17436 17436 17436 17436 17436 17436 17436 17436 17436 17436 17436 17436 17436 17436 17436 17436 17436 17436 17436 17436 17436 17436 17436 17436 17436 17436 17436 17436 17436 17436 17436 17436 17436 17436 17436 17436 17436 17436 17436 17436 17436 17436 17436 17436 17436 17436 17436 
0 0 0 0 0 0 0 0 0 0 0 0 0 0 0 0 0 0 16409 25222 25222 25222 25222 25222 25222 25222 25222 27319 27319 27319 27319 27319 27319 27319 27319 27319 27319 27319 27319 27319 27319 27319 27319 27319 27319 27319 27319 27319 27319 27319 27319 27319 27319 27319 27319 27319 27319 27319 27319 27319 27319 27319 27319 27319 27319 27319 27319 27319 27319 27319 27319 27319 27319 27319 27319 27319 27319 27319 27319 27319 27319 27319 27319 27319 27319 27319 27319 27319 27319 27319 27319 27319 27319 27319 27319 27319 27319 27319 27319 27319 27319 27319 27319 27319 27319 27319 27319 27319 27319 27319 27319 27319 27319 27319 27319 27319 27319 27319 27319 27319 27319 27319 27319 27319 27319 27319 27319 27319 27319 27319 27319 27319 27319 27319 27319 27319 27319 27319 27319 27319 27319 27319 27319 27319 27319 27319 27319 27319 27319 27319 27319 27319 27319 27319 27319 27319 27319 27319 27319 27319 27319 27319 27319 27319 27319 27319 27319 27319 27319 27319 27319 27319 27319 27319 27319 27319 27319 27319 27319 27319 27319 27319 27319 27319 27319 27319 27319 27319 27319 27319 27319 27319 27319 27319 27319 27319 27319 27319 27319 27319 27319 
0 0 0 0 0 0 0 0 0 0 0 0 0 0 0 0 10777 27913 31823 31823 31823 31823 31823 31823 32120 32480 35416 38596 38596 38596 38596 43729 43818 43818 43818 43818 43818 43818 43818 43818 43818 43818 43818 43818 43818 43818 43818 44116 44116 44116 44116 44116 44116 44116 44116 44116 44116 44116 44116 44116 44116 44116 44116 44116 44116 44116 44116 44116 44116 44116 44116 44116 44116 44116 44116 44116 44116 44116 44116 44116 44116 44116 44116 44116 44116 44116 44116 44116 44116 44116 44116 44116 44116 44116 44116 44116 44116 44116 44116 44116 44116 44116 44116 44116 44116 44116 44116 44116 44116 44116 44116 44116 44116 44116 44116 44116 44116 44116 44116 44116 44116 44116 44116 44116 44116 44116 44116 44116 44116 44116 44116 44116 44116 44116 44116 44116 44116 44116 44116 44116 44116 44116 44116 44116 44116 44116 44116 44116 44116 44116 44116 44116 44116 44116 44116 44116 44116 44116 44116 44116 44116 44116 44116 44116 44116 44116 44116 44116 44116 44116 44116 44116 44116 44116 44116 44116 44116 44116 44116 44116 44116 44116 44116 44116 44116 44116 44116 44116 44116 44116 44116 44116 44116 44116 44116 44116 44116 44116 44116 44116 44116 
0 0 0 0 0 0 0 0 0 0 0 0 0 0 0 0 0 0 0 86293 94267 94267 94267 96685 96685 96868 96957 96957 96957 96957 102553 102553 102553 102553 102553 102635 102635 102635 102635 102635 102635 102635 102635 102635 102635 102635 102635 102635 102635 102635 102635 102635 102635 102635 102635 102635 102635 102635 102635 102635 102635 102635 102635 102635 102635 102635 102635 102635 102635 102635 102635 102635 102635 102635 102635 102635 102635 102635 102635 102635 102635 102635 102635 102635 102635 102635 102635 102635 102635 102635 102635 102635 102635 102635 102635 102635 102635 102635 102635 102635 102635 102635 102635 102635 102635 102635 102635 102635 102635 102635 102635 102635 102635 102635 102635 102635 102635 102635 102635 102635 102635 102635 102635 102635 102635 102635 102635 102635 102635 102635 102635 102635 102635 102635 102635 102635 102635 102635 102635 102635 102635 102635 102635 102635 102635 102635 102635 102635 102635 102635 102635 102635 102635 102635 102635 102635 102635 102635 102635 102635 102635 102635 102635 102635 102635 102635 102635 102635 102635 102635 102635 102635 102635 102635 102635 102635 102635 102635 102635 102635 102635 102635 102635 102635 102635 102635 102635 102635 102635 102635 102635 102635 102635 102635 102635 102635 102635 102635 102635 102635 102635 
0 0 0 0 0 0 0 0 0 0 0 0 0 0 0 0 0 0 0 85403 108785 109823 109823 109823 109823 110167 110167 111893 111971 111971 112066 112244 112334 115109 117707 117707 117707 117707 117707 117707 117707 117707 117707 117707 117707 117707 117707 117707 117707 117707 117707 117707 117707 117707 117707 117707 117707 117707 117707 117707 117707 117707 117707 117707 117707 117707 117707 117707 117707 117707 117707 117707 117707 117707 117707 117707 117707 117707 117707 117707 117707 117707 117707 117707 117707 117707 117707 117707 117707 117707 117707 117707 117707 117707 117707 117707 117707 117707 117707 117707 117707 117707 117707 117707 117707 117707 117707 117707 117707 117707 117707 117707 117707 117707 117707 117707 117707 117707 117707 117707 117707 117707 117707 117707 117707 117707 117707 117707 117707 117707 117707 117707 117707 117707 117707 117707 117707 117707 117707 117707 117707 117707 117707 117707 117707 117707 117707 117707 117707 117707 117707 117707 117707 117707 117707 117707 117707 117707 117707 117707 117707 117707 117707 117707 117707 117707 117707 117707 117707 117707 117707 117707 117707 117707 117707 117707 117707 117707 117707 117707 117707 117707 117707 117707 117707 117707 117707 117707 117707 117707 117707 117707 117707 117707 117707 117707 117707 117707 117707 117707 117707 
0 0 0 0 0 0 0 0 0 0 0 0 0 0 0 0 0 0 39490 39490 39490 39490 39490 39579 39579 39606 39606 39606 39606 46343 46782 48411 48519 48664 48798 48977 49080 49170 49638 49732 49821 49910 49910 49910 49910 49910 49910 49910 49910 49910 49910 49910 49910 49910 49910 49910 49910 49910 49910 49910 49910 49910 49910 49910 49910 49910 49910 49910 49910 49910 49910 49910 49910 49910 49910 49910 49910 49910 49910 49910 49910 49910 49910 49910 49910 49910 49910 49910 49910 49910 49910 49910 49910 49910 49910 49910 49910 49910 49910 49910 49910 49910 49910 49910 49910 49910 49910 49910 49910 49910 49910 49910 49910 49910 49910 49910 49910 49910 49910 49910 49910 49910 49910 49910 49910 49910 49910 49910 49910 49910 49910 49910 49910 49910 49910 49910 49910 49910 49910 49910 49910 49910 49910 49910 49910 49910 49910 49910 49910 49910 49910 49910 49910 49910 49910 49910 49910 49910 49910 49910 49910 49910 49910 49910 49910 49910 49910 49910 49910 49910 49910 49910 49910 49910 49910 49910 49910 49910 49910 49910 49910 49910 49910 49910 49910 49910 49910 49910 49910 49910 49910 49910 49910 49910 49910 49910 49910 49910 49910 49910 49910 
0 0 0 0 0 0 0 0 0 0 0 0 0 0 0 0 0 0 39474 55860 58423 58423 58423 58512 58512 58602 58602 58602 58602 58602 58602 58946 58946 58946 58946 58946 58946 58946 58946 58946 58946 58946 58946 58946 58946 58946 58946 58946 58946 58946 58946 58946 58946 58946 58946 58946 58946 58946 58946 58946 58946 58946 58946 58946 58946 58946 58946 58946 58946 58946 58946 58946 58946 58946 58946 58946 58946 58946 58946 58946 58946 58946 58946 58946 58946 58946 58946 58946 58946 58946 58946 58946 58946 58946 58946 58946 58946 58946 58946 58946 58946 58946 58946 58946 58946 58946 58946 58946 58946 58946 58946 58946 58946 58946 58946 58946 58946 58946 58946 58946 58946 58946 58946 58946 58946 58946 58946 58946 58946 58946 58946 58946 58946 58946 58946 58946 58946 58946 58946 58946 58946 58946 58946 58946 58946 58946 58946 58946 58946 58946 58946 58946 58946 58946 58946 58946 58946 58946 58946 58946 58946 58946 58946 58946 58946 58946 58946 58946 58946 58946 58946 58946 58946 58946 58946 58946 58946 58946 58946 58946 58946 58946 58946 58946 58946 58946 58946 58946 58946 58946 58946 58946 58946 58946 58946 58946 58946 58946 58946 58946 58946 
0 0 0 0 0 0 0 0 0 0 0 0 0 0 0 0 0 0 18592 28367 29721 29721 29721 29721 29721 29911 29911 29994 33185 33185 33185 33185 33185 33185 33185 33185 33185 33185 33185 33185 33185 33185 33185 33185 33185 33185 33185 33185 33185 33185 33185 33185 33185 33185 33185 33185 33185 33185 33185 33185 33185 33185 33185 33185 33185 33185 33185 33185 33185 33185 33185 33185 33185 33185 33185 33185 33185 33185 33185 33185 33185 33185 33185 33185 33185 33185 33185 33185 33185 33185 33185 33185 33185 33185 33185 33185 33185 33185 33185 33185 33185 33185 33185 33185 33185 33185 33185 33185 33185 33185 33185 33185 33185 33185 33185 33185 33185 33185 33185 33185 33185 33185 33185 33185 33185 33185 33185 33185 33185 33185 33185 33185 33185 33185 33185 33185 33185 33185 33185 33185 33185 33185 33185 33185 33185 33185 33185 33185 33185 33185 33185 33185 33185 33185 33185 33185 33185 33185 33185 33185 33185 33185 33185 33185 33185 33185 33185 33185 33185 33185 33185 33185 33185 33185 33185 33185 33185 33185 33185 33185 33185 33185 33185 33185 33185 33185 33185 33185 33185 33185 33185 33185 33185 33185 33185 33185 33185 33185 33185 33185 33185 
0 0 0 0 0 0 0 0 0 0 0 0 0 0 0 0 0 7753 7753 7753 7753 7753 7753 7753 7753 8995 8995 16341 16341 21861 22001 22001 22001 22001 22001 22001 22001 22001 22001 22001 30449 30449 30449 30449 30449 30449 30449 30449 30449 30449 30449 30449 30449 30449 30449 30449 30449 30449 30449 30449 30449 30449 30449 30449 30449 30449 30449 30449 30449 30449 30449 30449 30449 30449 30449 30449 30449 30449 30449 30449 30449 30449 30449 30449 30449 30449 30449 30449 30449 30449 30449 30449 30449 30449 30449 30449 30449 30449 30449 30449 30449 30449 30449 30449 30449 30449 30449 30449 30449 30449 30449 30449 30449 30449 30449 30449 30449 30449 30449 30449 30449 30449 30449 30449 30449 30449 30449 30449 30449 30449 30449 30449 30449 30449 30449 30449 30449 30449 30449 30449 30449 30449 30449 30449 30449 30449 30449 30449 30449 30449 30449 30449 30449 30449 30449 30449 30449 30449 30449 30449 30449 30449 30449 30449 30449 30449 30449 30449 30449 30449 30449 30449 30449 30449 30449 30449 30449 30449 30449 30449 30449 30449 30449 30449 30449 30449 30449 30449 30449 30449 30449 30449 30449 30449 30449 30449 30449 30449 30449 30449 30449 
0 0 0 0 0 0 0 0 0 0 0 0 0 0 0 0 0 0 0 28549 65562 65562 65562 65562 65562 65654 65654 65739 65739 72323 72323 73607 74891 74891 76219 76219 76219 77107 77195 77479 77666 78055 78055 78055 78055 78055 78055 78055 78055 78055 78055 78055 78055 78055 78055 78055 78055 78055 78055 78055 78055 78055 78055 78055 78055 78055 78055 78055 78055 78055 78055 78055 78055 78055 78055 78055 78055 78055 78055 78055 78055 78055 78055 78055 78055 78055 78055 78055 78055 78055 78055 78055 78055 78055 78055 78055 78055 78055 78055 78055 78055 78055 78055 78055 78055 78055 78055 78055 78055 78055 78055 78055 78055 78055 78055 78055 78055 78055 78055 78055 78055 78055 78055 78055 78055 78055 78055 78055 78055 78055 78055 78055 78055 78055 78055 78055 78055 78055 78055 78055 78055 78055 78055 78055 78055 78055 78055 78055 78055 78055 78055 78055 78055 78055 78055 78055 78055 78055 78055 78055 78055 78055 78055 78055 78055 78055 78055 78055 78055 78055 78055 78055 78055 78055 78055 78055 78055 78055 78055 78055 78055 78055 78055 78055 78055 78055 78055 78055 78055 78055 78055 78055 78055 78055 78055 78055 78055 78055 78055 78055 78055 
0 0 0 0 0 0 0 0 0 0 0 0 0 0 0 0 0 0 29701 33654 33654 33654 42103 42103 42103 42103 42103 42103 43283 43283 43283 43346 43346 43924 43924 44014 44014 44014 44014 44014 44014 44014 44014 44014 44014 44014 44014 44014 44014 44014 44014 44014 44014 44014 44014 44014 44014 44014 44014 44014 44014 44014 44014 44014 44014 44014 44014 44014 44014 44014 44014 44014 44014 44014 44014 44014 44014 44014 44014 44014 44014 44014 44014 44014 44014 44014 44014 44014 44014 44014 44014 44014 44014 44014 44014 44014 44014 44014 44014 44014 44014 44014 44014 44014 44014 44014 44014 44014 44014 44014 44014 44014 44014 44014 44014 44014 44014 44014 44014 44014 44014 44014 44014 44014 44014 44014 44014 44014 44014 44014 44014 44014 44014 44014 44014 44014 44014 44014 44014 44014 44014 44014 44014 44014 44014 44014 44014 44014 44014 44014 44014 44014 44014 44014 44014 44014 44014 44014 44014 44014 44014 44014 44014 44014 44014 44014 44014 44014 44014 44014 44014 44014 44014 44014 44014 44014 44014 44014 44014 44014 44014 44014 44014 44014 44014 44014 44014 44014 44014 44014 44014 44014 44014 44014 44014 44014 44014 44014 44014 44014 44014 
0 0 0 0 0 0 0 0 0 0 0 0 0 0 0 0 0 14502 24136 24136 24136 24136 24136 24136 24136 24136 24136 24136 26121 26121 26121 26121 26203 30631 31611 31611 31793 31793 37946 38056 43446 43446 43446 43446 43446 43446 43446 43446 43541 43541 43541 43541 43541 43541 43541 43541 43541 43541 43541 43541 43541 43541 43541 43541 43541 43541 43541 43541 43541 43541 43541 43541 43541 43541 43541 43541 43541 43541 43541 43541 43541 43541 43541 43541 43541 43541 43541 43541 43541 43541 43541 43541 43541 43541 43541 43541 43541 43541 43541 43541 43541 43541 43541 43541 43541 43541 43541 43541 43541 43541 43541 43541 43541 43541 43541 43541 43541 43541 43541 43541 43541 43541 43541 43541 43541 43541 43541 43541 43541 43541 43541 43541 43541 43541 43541 43541 43541 43541 43541 43541 43541 43541 43541 43541 43541 43541 43541 43541 43541 43541 43541 43541 43541 43541 43541 43541 43541 43541 43541 43541 43541 43541 43541 43541 43541 43541 43541 43541 43541 43541 43541 43541 43541 43541 43541 43541 43541 43541 43541 43541 43541 43541 43541 43541 43541 43541 43541 43541 43541 43541 43541 43541 43541 43541 43541 43541 43541 43541 43541 43541 43541 
0 0 0 0 0 0 0 0 0 0 0 0 0 0 0 0 0 27047 55056 55056 55056 55056 55056 55056 55056 58165 58165 58260 58260 58260 60328 62017 62017 62596 62596 62596 62596 62596 62596 62596 62596 62596 62596 62596 62596 62596 62596 62596 62596 62596 62596 62596 62596 62596 62596 62596 62596 62596 62596 62596 62596 62596 62596 62596 62596 62596 62596 62596 62596 62596 62596 62596 62596 62596 62596 62596 62596 62596 62596 62596 62596 62596 62596 62596 62596 62596 62596 62596 62596 62596 62596 62596 62596 62596 62596 62596 62596 62596 62596 62596 62596 62596 62596 62596 62596 62596 62596 62596 62596 62596 62596 62596 62596 62596 62596 62596 62596 62596 62596 62596 62596 62596 62596 62596 62596 62596 62596 62596 62596 62596 62596 62596 62596 62596 62596 62596 62596 62596 62596 62596 62596 62596 62596 62596 62596 62596 62596 62596 62596 62596 62596 62596 62596 62596 62596 62596 62596 62596 62596 62596 62596 62596 62596 62596 62596 62596 62596 62596 62596 62596 62596 62596 62596 62596 62596 62596 62596 62596 62596 62596 62596 62596 62596 62596 62596 62596 62596 62596 62596 62596 62596 62596 62596 62596 62596 62596 62596 62596 62596 62596 62596 
0 0 0 0 0 0 0 0 0 0 0 0 0 0 0 0 0 27870 28152 28152 28152 28152 28152 36793 36852 42552 45720 53233 58774 59527 59617 60074 60074 60516 60516 60549 60549 60549 60549 60588 60588 60679 60773 60773 60773 60773 60773 60773 60773 60773 60773 60773 60773 60773 60773 60773 60773 60773 60773 60773 60773 60773 60773 60773 60773 60773 60773 60773 60773 60773 60773 60773 60773 60773 60773 60773 60773 60773 60773 60773 60773 60773 60773 60773 60773 60773 60773 60773 60773 60773 60773 60773 60773 60773 60773 60773 60773 60773 60773 60773 60773 60773 60773 60773 60773 60773 60773 60773 60773 60773 60773 60773 60773 60773 60773 60773 60773 60773 60773 60773 60773 60773 60773 60773 60773 60773 60773 60773 60773 60773 60773 60773 60773 60773 60773 60773 60773 60773 60773 60773 60773 60773 60773 60773 60773 60773 60773 60773 60773 60773 60773 60773 60773 60773 60773 60773 60773 60773 60773 60773 60773 60773 60773 60773 60773 60773 60773 60773 60773 60773 60773 60773 60773 60773 60773 60773 60773 60773 60773 60773 60773 60773 60773 60773 60773 60773 60773 60773 60773 60773 60773 60773 60773 60773 60773 60773 60773 60773 60773 60773 60773 
0 0 0 0 0 0 0 0 0 0 0 0 0 0 0 0 0 0 5181 5181 5181 5181 5181 5181 5181 5181 5181 5181 5181 5181 5181 5181 5181 5181 5181 5181 5181 5181 5181 5181 5181 5181 5181 5181 5181 5181 5181 5181 5181 5181 5181 5181 5181 5181 5181 5181 5181 5181 5181 5181 5181 5181 5181 5181 5181 5181 5181 5181 5181 5181 5181 5181 5181 5181 5181 5181 5181 5181 5181 5181 5181 5181 5181 5181 5181 5181 5181 5181 5181 5181 5181 5181 5181 5181 5181 5181 5181 5181 5181 5181 5181 5181 5181 5181 5181 5181 5181 5181 5181 5181 5181 5181 5181 5181 5181 5181 5181 5181 5181 5181 5181 5181 5181 5181 5181 5181 5181 5181 5181 5181 5181 5181 5181 5181 5181 5181 5181 5181 5181 5181 5181 5181 5181 5181 5181 5181 5181 5181 5181 5181 5181 5181 5181 5181 5181 5181 5181 5181 5181 5181 5181 5181 5181 5181 5181 5181 5181 5181 5181 5181 5181 5181 5181 5181 5181 5181 5181 5181 5181 5181 5181 5181 5181 5181 5181 5181 5181 5181 5181 5181 5181 5181 5181 5181 5181 5181 5181 5181 5181 5181 5181 
0 0 0 0 0 0 0 0 0 0 0 0 0 0 0 0 0 39414 39414 39414 39414 39414 39414 39414 39493 42690 42690 42690 43980 43980 52799 58109 63848 66060 66131 67827 67827 67827 67827 67827 67827 67827 67827 67827 67827 67827 67827 67827 67827 67827 67827 67827 67827 67827 67827 67827 67827 67827 67827 67827 67827 67827 67827 67827 67827 67827 67827 67827 67827 67827 67827 67827 67827 67827 67827 67827 67827 67827 67827 67827 67827 67827 67827 67827 67827 67827 67827 67827 67827 67827 67827 67827 67827 67827 67827 67827 67827 67827 67827 67827 67827 67827 67827 67827 67827 67827 67827 67827 67827 67827 67827 67827 67827 67827 67827 67827 67827 67827 67827 67827 67827 67827 67827 67827 67827 67827 67827 67827 67827 67827 67827 67827 67827 67827 67827 67827 67827 67827 67827 67827 67827 67827 67827 67827 67827 67827 67827 67827 67827 67827 67827 67827 67827 67827 67827 67827 67827 67827 67827 67827 67827 67827 67827 67827 67827 67827 67827 67827 67827 67827 67827 67827 67827 67827 67827 67827 67827 67827 67827 67827 67827 67827 67827 67827 67827 67827 67827 67827 67827 67827 67827 67827 67827 67827 67827 67827 67827 67827 67827 67827 67827 
0 0 0 0 0 0 0 0 0 0 0 0 0 0 0 0 35235 35235 35235 35235 35235 35235 35235 35235 39090 39090 39090 39090 39090 39090 39090 39090 39090 39090 39090 39090 39090 39090 39090 39090 39090 39090 39090 39090 39090 39090 39090 39090 39090 39090 39090 39090 39090 39090 39090 39090 39090 39090 39090 39090 39090 39090 39090 39090 39090 39090 39090 39090 39090 39090 39090 39090 39090 39090 39090 39090 39090 39090 39090 39090 39090 39090 39090 39090 39090 39090 39090 39090 39090 39090 39090 39090 39090 39090 39090 39090 39090 39090 39090 39090 39090 39090 39090 39090 39090 39090 39090 39090 39090 39090 39090 39090 39090 39090 39090 39090 39090 39090 39090 39090 39090 39090 39090 39090 39090 39090 39090 39090 39090 39090 39090 39090 39090 39090 39090 39090 39090 39090 39090 39090 39090 39090 39090 39090 39090 39090 39090 39090 39090 39090 39090 39090 39090 39090 39090 39090 39090 39090 39090 39090 39090 39090 39090 39090 39090 39090 39090 39090 39090 39090 39090 39090 39090 39090 39090 39090 39090 39090 39090 39090 39090 39090 39090 39090 39090 39090 39090 39090 39090 39090 39090 39090 39090 39090 39090 39090 39090 39090 39090 39090 39090 
0 0 0 0 0 0 0 0 0 0 0 0 0 0 0 0 0 0 0 63515 87596 87596 87596 87596 87596 91876 92943 92943 100438 102631 102686 109262 109350 109371 109371 109371 109371 109371 109371 109463 109463 109463 109463 109463 109463 109463 109463 109463 109463 109463 109463 109463 109463 109463 109463 109463 109463 109463 109463 109463 109463 109463 109463 109463 109463 109463 109463 109463 109463 109463 109463 109463 109463 109463 109463 109463 109463 109463 109463 109463 109463 109463 109463 109463 109463 109463 109463 109463 109463 109463 109463 109463 109463 109463 109463 109463 109463 109463 109463 109463 109463 109463 109463 109463 109463 109463 109463 109463 109463 109463 109463 109463 109463 109463 109463 109463 109463 109463 109463 109463 109463 109463 109463 109463 109463 109463 109463 109463 109463 109463 109463 109463 109463 109463 109463 109463 109463 109463 109463 109463 109463 109463 109463 109463 109463 109463 109463 109463 109463 109463 109463 109463 109463 109463 109463 109463 109463 109463 109463 109463 109463 109463 109463 109463 109463 109463 109463 109463 109463 109463 109463 109463 109463 109463 109463 109463 109463 109463 109463 109463 109463 109463 109463 109463 109463 109463 109463 109463 109463 109463 109463 109463 109463 109463 109463 109463 109463 109463 109463 109463 109463 
0 0 0 0 0 0 0 0 0 0 0 0 0 0 0 0 0 26683 26683 26683 26683 26683 26683 28941 29033 40155 40286 40286 49204 49851 63279 63424 66064 66064 66064 66064 66064 66064 66064 66064 66064 66150 66150 66150 66150 66150 66150 66150 66150 66150 66150 66150 66150 66150 66150 66150 66150 66150 66150 66150 66150 66150 66150 66150 66150 66150 66150 66150 66150 66150 66150 66150 66150 66150 66150 66150 66150 66150 66150 66150 66150 66150 66150 66150 66150 66150 66150 66150 66150 66150 66150 66150 66150 66150 66150 66150 66150 66150 66150 66150 66150 66150 66150 66150 66150 66150 66150 66150 66150 66150 66150 66150 66150 66150 66150 66150 66150 66150 66150 66150 66150 66150 66150 66150 66150 66150 66150 66150 66150 66150 66150 66150 66150 66150 66150 66150 66150 66150 66150 66150 66150 66150 66150 66150 66150 66150 66150 66150 66150 66150 66150 66150 66150 66150 66150 66150 66150 66150 66150 66150 66150 66150 66150 66150 66150 66150 66150 66150 66150 66150 66150 66150 66150 66150 66150 66150 66150 66150 66150 66150 66150 66150 66150 66150 66150 66150 66150 66150 66150 66150 66150 66150 66150 66150 66150 66150 66150 66150 66150 66150 66150 
0 0 0 0 0 0 0 0 0 0 0 0 0 0 0 0 0 0 0 40495 51876 51876 51876 51876 51876 57929 57929 58015 58015 66126 70955 71008 71008 71499 72745 72820 72820 72820 73500 73500 73681 73681 73681 73848 73848 73848 73848 73848 73848 73848 73848 73848 73848 73848 73848 73848 73848 73848 73848 73848 73848 73848 73848 73848 73848 73848 73848 73848 73848 73848 73848 73848 73848 73848 73848 73848 73848 73848 73848 73848 73848 73848 73848 73848 73848 73848 73848 73848 73848 73848 73848 73848 73848 73848 73848 73848 73848 73848 73848 73848 73848 73848 73848 73848 73848 73848 73848 73848 73848 73848 73848 73848 73848 73848 73848 73848 73848 73848 73848 73848 73848 73848 73848 73848 73848 73848 73848 73848 73848 73848 73848 73848 73848 73848 73848 73848 73848 73848 73848 73848 73848 73848 73848 73848 73848 73848 73848 73848 73848 73848 73848 73848 73848 73848 73848 73848 73848 73848 73848 73848 73848 73848 73848 73848 73848 73848 73848 73848 73848 73848 73848 73848 73848 73848 73848 73848 73848 73848 73848 73848 73848 73848 73848 73848 73848 73848 73848 73848 73848 73848 73848 73848 73848 73848 73848 73848 73848 73848 73848 73848 73848 
0 0 0 0 0 0 0 0 0 0 0 0 0 0 0 0 0 0 44414 53938 59413 59413 59413 59413 59413 61536 61536 61536 67407 69233 69233 69233 78115 78616 81507 81507 81507 81507 81507 81507 81507 81507 81507 81507 81507 81507 81507 81507 81507 81507 81507 81507 81507 81507 81507 81507 81507 81507 81507 81507 81507 81507 81507 81507 81507 81507 81507 81507 81507 81507 81507 81507 81507 81507 81507 81507 81507 81507 81507 81507 81507 81507 81507 81507 81507 81507 81507 81507 81507 81507 81507 81507 81507 81507 81507 81507 81507 81507 81507 81507 81507 81507 81507 81507 81507 81507 81507 81507 81507 81507 81507 81507 81507 81507 81507 81507 81507 81507 81507 81507 81507 81507 81507 81507 81507 81507 81507 81507 81507 81507 81507 81507 81507 81507 81507 81507 81507 81507 81507 81507 81507 81507 81507 81507 81507 81507 81507 81507 81507 81507 81507 81507 81507 81507 81507 81507 81507 81507 81507 81507 81507 81507 81507 81507 81507 81507 81507 81507 81507 81507 81507 81507 81507 81507 81507 81507 81507 81507 81507 81507 81507 81507 81507 81507 81507 81507 81507 81507 81507 81507 81507 81507 81507 81507 81507 81507 81507 81507 81507 81507 81507 
0 0 0 0 0 0 0 0 0 0 0 0 0 0 0 0 0 0 0 26057 30783 30783 30783 30783 33708 35180 35180 37276 37276 40299 40389 40389 40787 51589 51589 51589 51589 51589 51589 51589 51589 51589 51589 51589 51589 51589 51589 51589 51589 51589 51589 51589 51589 51589 51589 51589 51589 51589 51589 51589 51589 51589 51589 51589 51589 51589 51589 51589 51589 51589 51589 51589 51589 51589 51589 51589 51589 51589 51589 51589 51589 51589 51589 51589 51589 51589 51589 51589 51589 51589 51589 51589 51589 51589 51589 51589 51589 51589 51589 51589 51589 51589 51589 51589 51589 51589 51589 51589 51589 51589 51589 51589 51589 51589 51589 51589 51589 51589 51589 51589 51589 51589 51589 51589 51589 51589 51589 51589 51589 51589 51589 51589 51589 51589 51589 51589 51589 51589 51589 51589 51589 51589 51589 51589 51589 51589 51589 51589 51589 51589 51589 51589 51589 51589 51589 51589 51589 51589 51589 51589 51589 51589 51589 51589 51589 51589 51589 51589 51589 51589 51589 51589 51589 51589 51589 51589 51589 51589 51589 51589 51589 51589 51589 51589 51589 51589 51589 51589 51589 51589 51589 51589 51589 51589 51589 51589 51589 51589 51589 51589 51589 
0 0 0 0 0 0 0 0 0 0 0 0 0 0 0 0 0 38121 38121 38121 38121 38121 38121 38121 40104 44595 44685 49112 51105 52632 52720 55751 55751 57109 57109 57109 57109 57109 57109 57109 57109 57109 57109 57109 57109 57109 57109 57109 57109 57109 57109 57109 57109 57109 57109 57109 57109 57109 57109 57109 57109 57109 57109 57109 57109 57109 57109 57109 57109 57109 57109 57109 57109 57109 57109 57109 57109 57109 57109 57109 57109 57109 57109 57109 57109 57109 57109 57109 57109 57109 57109 57109 57109 57109 57109 57109 57109 57109 57109 57109 57109 57109 57109 57109 57109 57109 57109 57109 57109 57109 57109 57109 57109 57109 57109 57109 57109 57109 57109 57109 57109 57109 57109 57109 57109 57109 57109 57109 57109 57109 57109 57109 57109 57109 57109 57109 57109 57109 57109 57109 57109 57109 57109 57109 57109 57109 57109 57109 57109 57109 57109 57109 57109 57109 57109 57109 57109 57109 57109 57109 57109 57109 57109 57109 57109 57109 57109 57109 57109 57109 57109 57109 57109 57109 57109 57109 57109 57109 57109 57109 57109 57109 57109 57109 57109 57109 57109 57109 57109 57109 57109 57109 57109 57109 57109 57109 57109 57109 57109 57109 57109 
0 0 0 0 0 0 0 0 0 0 0 0 0 0 0 0 46552 47750 47750 47750 47750 47750 47750 48657 49194 51161 53033 53033 53123 53871 53959 58848 59468 60804 60984 61079 61079 61079 61079 61079 62116 62116 62116 62170 62743 62743 63675 63907 63907 63995 65903 66898 66972 66972 69586 69639 69683 69683 69683 69683 69683 69683 69683 69683 69683 69683 69683 69683 69683 69683 69683 69683 69683 69683 69683 69683 69683 69683 69683 69683 69683 69683 69683 69683 69683 69683 69683 69683 69683 69683 69683 69683 69683 69683 69683 69683 69683 69683 69683 69683 69683 69683 69683 69683 69683 69683 69683 69683 69683 69683 69683 69683 69683 69683 69683 69683 69683 69683 69683 69683 69683 69683 69683 69683 69683 69683 69683 69683 69683 69683 69683 69683 69683 69683 69683 69683 69683 69683 69683 69683 69683 69683 69683 69683 69683 69683 69683 69683 69683 69683 69683 69683 69683 69683 69683 69683 69683 69683 69683 69683 69683 69683 69683 69683 69683 69683 69683 69683 69683 69683 69683 69683 69683 69683 69683 69683 69683 69683 69683 69683 69683 69683 69683 69683 69683 69683 69683 69683 69683 69683 69683 69683 69683 69683 69683 69683 69683 69683 69683 69683 69683 
0 0 0 0 0 0 0 0 0 0 0 0 0 0 0 0 11231 11231 12559 12559 12559 12559 12559 12559 12605 12605 13091 13091 13091 13091 21542 25569 27104 35885 39075 39255 39550 39638 40670 40703 40703 40703 40703 40703 40703 40703 40757 40757 40757 40757 40757 40757 40757 40757 40757 40757 40757 40757 40757 40757 40757 40757 40757 40757 40757 40757 40757 40757 40757 40757 40757 40757 40757 40757 40757 40757 40757 40757 40757 40757 40757 40757 40757 40757 40757 40757 40757 40757 40757 40757 40757 40757 40757 40757 40757 40757 40757 40757 40757 40757 40757 40757 40757 40757 40757 40757 40757 40757 40757 40757 40757 40757 40757 40757 40757 40757 40757 40757 40757 40757 40757 40757 40757 40757 40757 40757 40757 40757 40757 40757 40757 40757 40757 40757 40757 40757 40757 40757 40757 40757 40757 40757 40757 40757 40757 40757 40757 40757 40757 40757 40757 40757 40757 40757 40757 40757 40757 40757 40757 40757 40757 40757 40757 40757 40757 40757 40757 40757 40757 40757 40757 40757 40757 40757 40757 40757 40757 40757 40757 40757 40757 40757 40757 40757 40757 40757 40757 40757 40757 40757 40757 40757 40757 40757 40757 40757 40757 40757 40757 40757 40757 
0 0 0 0 0 0 0 0 0 0 0 0 0 0 0 0 0 0 0 0 3529 3529 3529 3529 3529 3529 3529 3529 3529 3529 3529 3529 3529 3529 3529 3529 3529 3529 3529 3529 3529 3529 3529 3529 3529 3529 3529 3529 3529 3529 3529 3529 3529 3529 3529 3529 3529 3529 3529 3529 3529 3529 3529 3529 3529 3529 3529 3529 3529 3529 3529 3529 3529 3529 3529 3529 3529 3529 3529 3529 3529 3529 3529 3529 3529 3529 3529 3529 3529 3529 3529 3529 3529 3529 3529 3529 3529 3529 3529 3529 3529 3529 3529 3529 3529 3529 3529 3529 3529 3529 3529 3529 3529 3529 3529 3529 3529 3529 3529 3529 3529 3529 3529 3529 3529 3529 3529 3529 3529 3529 3529 3529 3529 3529 3529 3529 3529 3529 3529 3529 3529 3529 3529 3529 3529 3529 3529 3529 3529 3529 3529 3529 3529 3529 3529 3529 3529 3529 3529 3529 3529 3529 3529 3529 3529 3529 3529 3529 3529 3529 3529 3529 3529 3529 3529 3529 3529 3529 3529 3529 3529 3529 3529 3529 3529 3529 3529 3529 3529 3529 3529 3529 3529 3529 3529 3529 3529 3529 3529 3529 3529 
0 0 0 0 0 0 0 0 0 0 0 0 0 0 0 0 0 0 91728 127469 127469 127469 127469 127530 127695 127695 128641 128700 128700 128760 128760 128760 128760 128760 128760 128760 128760 128760 128760 128760 128760 128760 128760 128760 128760 128760 128760 128760 128760 128760 128760 128760 128760 128760 128760 128760 128760 128760 128760 128760 128760 128760 128760 128760 128760 128760 128760 128760 128760 128760 128760 128760 128760 128760 128760 128760 128760 128760 128760 128760 128760 128760 128760 128760 128760 128760 128760 128760 128760 128760 128760 128760 128760 128760 128760 128760 128760 128760 128760 128760 128760 128760 128760 128760 128760 128760 128760 128760 128760 128760 128760 128760 128760 128760 128760 128760 128760 128760 128760 128760 128760 128760 128760 128760 128760 128760 128760 128760 128760 128760 128760 128760 128760 128760 128760 128760 128760 128760 128760 128760 128760 128760 128760 128760 128760 128760 128760 128760 128760 128760 128760 128760 128760 128760 128760 128760 128760 128760 128760 128760 128760 128760 128760 128760 128760 128760 128760 128760 128760 128760 128760 128760 128760 128760 128760 128760 128760 128760 128760 128760 128760 128760 128760 128760 128760 128760 128760 128760 128760 128760 128760 128760 128760 128760 128760 128760 128760 128760 128760 128760 128760 
0 0 0 0 0 0 0 0 0 0 0 0 0 0 0 0 0 26566 33655 33655 33655 33655 33655 33655 35628 37016 51114 51114 51114 55551 57587 60757 66897 66978 66978 66978 66978 67052 67140 67140 67140 67140 67140 67140 67140 67140 67140 67140 67140 67140 67140 67140 67140 67140 67140 67140 67140 67140 67140 67140 67140 67140 67140 67140 67140 67140 67140 67140 67140 67140 67140 67140 67140 67140 67140 67140 67140 67140 67140 67140 67140 67140 67140 67140 67140 67140 67140 67140 67140 67140 67140 67140 67140 67140 67140 67140 67140 67140 67140 67140 67140 67140 67140 67140 67140 67140 67140 67140 67140 67140 67140 67140 67140 67140 67140 67140 67140 67140 67140 67140 67140 67140 67140 67140 67140 67140 67140 67140 67140 67140 67140 67140 67140 67140 67140 67140 67140 67140 67140 67140 67140 67140 67140 67140 67140 67140 67140 67140 67140 67140 67140 67140 67140 67140 67140 67140 67140 67140 67140 67140 67140 67140 67140 67140 67140 67140 67140 67140 67140 67140 67140 67140 67140 67140 67140 67140 67140 67140 67140 67140 67140 67140 67140 67140 67140 67140 67140 67140 67140 67140 67140 67140 67140 67140 67140 67140 67140 67140 67140 67140 67140 
0 0 0 0 0 0 0 0 0 0 0 0 0 0 0 0 0 21269 37535 37535 37535 37535 37535 37535 40423 40506 45990 52520 57080 59112 59205 63701 66973 66973 66973 66973 66973 66973 66973 66973 66973 66973 66973 66973 66973 66973 66973 66973 66973 66973 66973 66973 66973 66973 66973 66973 66973 66973 66973 66973 66973 66973 66973 66973 66973 66973 66973 66973 66973 66973 66973 66973 66973 66973 66973 66973 66973 66973 66973 66973 66973 66973 66973 66973 66973 66973 66973 66973 66973 66973 66973 66973 66973 66973 66973 66973 66973 66973 66973 66973 66973 66973 66973 66973 66973 66973 66973 66973 66973 66973 66973 66973 66973 66973 66973 66973 66973 66973 66973 66973 66973 66973 66973 66973 66973 66973 66973 66973 66973 66973 66973 66973 66973 66973 66973 66973 66973 66973 66973 66973 66973 66973 66973 66973 66973 66973 66973 66973 66973 66973 66973 66973 66973 66973 66973 66973 66973 66973 66973 66973 66973 66973 66973 66973 66973 66973 66973 66973 66973 66973 66973 66973 66973 66973 66973 66973 66973 66973 66973 66973 66973 66973 66973 66973 66973 66973 66973 66973 66973 66973 66973 66973 66973 66973 66973 66973 66973 66973 66973 66973 66973 
0 0 0 0 0 0 0 0 0 0 0 0 0 0 0 0 0 0 61622 86936 87381 87381 87381 87381 87381 88020 88020 88020 88020 88020 88020 89130 89130 92203 92203 92294 92368 92368 92368 92368 92368 92368 92368 92368 92368 92368 92368 92368 92368 92368 92368 92368 92368 92368 92368 92368 92368 92368 92368 92368 92368 92368 92368 92368 92368 92368 92368 92368 92368 92368 92368 92368 92368 92368 92368 92368 92368 92368 92368 92368 92368 92368 92368 92368 92368 92368 92368 92368 92368 92368 92368 92368 92368 92368 92368 92368 92368 92368 92368 92368 92368 92368 92368 92368 92368 92368 92368 92368 92368 92368 92368 92368 92368 92368 92368 92368 92368 92368 92368 92368 92368 92368 92368 92368 92368 92368 92368 92368 92368 92368 92368 92368 92368 92368 92368 92368 92368 92368 92368 92368 92368 92368 92368 92368 92368 92368 92368 92368 92368 92368 92368 92368 92368 92368 92368 92368 92368 92368 92368 92368 92368 92368 92368 92368 92368 92368 92368 92368 92368 92368 92368 92368 92368 92368 92368 92368 92368 92368 92368 92368 92368 92368 92368 92368 92368 92368 92368 92368 92368 92368 92368 92368 92368 92368 92368 92368 92368 92368 92368 92368 92368 
0 0 0 0 0 0 0 0 0 0 0 0 0 0 0 0 0 0 39977 72189 75473 75473 75473 75473 75473 75473 75473 75473 76216 79442 79586 79586 79668 79958 79958 79958 79958 79958 80200 80244 80244 80244 80244 80244 80273 80327 80623 80623 80623 80623 80623 80623 80623 80623 80623 80623 80623 80623 80623 80623 80623 80623 80623 80623 80623 80623 80623 80623 80623 80623 80623 80623 80623 80623 80623 80623 80623 80623 80623 80623 80623 80623 80623 80623 80623 80623 80623 80623 80623 80623 80623 80623 80623 80623 80623 80623 80623 80623 80623 80623 80623 80623 80623 80623 80623 80623 80623 80623 80623 80623 80623 80623 80623 80623 80623 80623 80623 80623 80623 80623 80623 80623 80623 80623 80623 80623 80623 80623 80623 80623 80623 80623 80623 80623 80623 80623 80623 80623 80623 80623 80623 80623 80623 80623 80623 80623 80623 80623 80623 80623 80623 80623 80623 80623 80623 80623 80623 80623 80623 80623 80623 80623 80623 80623 80623 80623 80623 80623 80623 80623 80623 80623 80623 80623 80623 80623 80623 80623 80623 80623 80623 80623 80623 80623 80623 80623 80623 80623 80623 80623 80623 80623 80623 80623 80623 80623 80623 80623 80623 80623 80623 
0 0 0 0 0 0 0 0 0 0 0 0 0 0 0 0 0 0 98760 104824 109931 109931 109931 109931 109931 110357 110443 115221 115221 115221 115354 115354 115790 115993 116440 116440 116440 116440 116440 116440 116440 116440 116440 116440 116440 116440 116440 116440 116440 116440 116440 116440 116440 116440 116440 116440 116440 116440 116440 116440 116440 116440 116440 116440 116440 116440 116440 116440 116440 116440 116440 116440 116440 116440 116440 116440 116440 116440 116440 116440 116440 116440 116440 116440 116440 116440 116440 116440 116440 116440 116440 116440 116440 116440 116440 116440 116440 116440 116440 116440 116440 116440 116440 116440 116440 116440 116440 116440 116440 116440 116440 116440 116440 116440 116440 116440 116440 116440 116440 116440 116440 116440 116440 116440 116440 116440 116440 116440 116440 116440 116440 116440 116440 116440 116440 116440 116440 116440 116440 116440 116440 116440 116440 116440 116440 116440 116440 116440 116440 116440 116440 116440 116440 116440 116440 116440 116440 116440 116440 116440 116440 116440 116440 116440 116440 116440 116440 116440 116440 116440 116440 116440 116440 116440 116440 116440 116440 116440 116440 116440 116440 116440 116440 116440 116440 116440 116440 116440 116440 116440 116440 116440 116440 116440 116440 116440 116440 116440 116440 116440 116440 
0 0 0 0 0 0 0 0 0 0 0 0 0 0 0 0 0 0 37849 37849 37849 37849 37941 39409 39409 39409 41238 41238 41284 41284 41284 43248 43248 43387 43468 43468 43468 43468 43468 43468 43468 43468 43468 43468 43468 43468 43468 43468 43468 43468 43468 43468 43468 43468 43468 43468 43468 43468 43468 43468 43468 43468 43468 43468 43468 43468 43468 43468 43468 43468 43468 43468 43468 43468 43468 43468 43468 43468 43468 43468 43468 43468 43468 43468 43468 43468 43468 43468 43468 43468 43468 43468 43468 43468 43468 43468 43468 43468 43468 43468 43468 43468 43468 43468 43468 43468 43468 43468 43468 43468 43468 43468 43468 43468 43468 43468 43468 43468 43468 43468 43468 43468 43468 43468 43468 43468 43468 43468 43468 43468 43468 43468 43468 43468 43468 43468 43468 43468 43468 43468 43468 43468 43468 43468 43468 43468 43468 43468 43468 43468 43468 43468 43468 43468 43468 43468 43468 43468 43468 43468 43468 43468 43468 43468 43468 43468 43468 43468 43468 43468 43468 43468 43468 43468 43468 43468 43468 43468 43468 43468 43468 43468 43468 43468 43468 43468 43468 43468 43468 43468 43468 43468 43468 43468 43468 43468 43468 43468 43468 43468 43468 
0 0 0 0 0 0 0 0 0 0 0 0 0 0 0 0 0 5229 5860 5860 5860 5860 5860 19258 19258 19258 19304 19304 19304 19304 19304 19938 20268 20451 20451 20451 20451 20451 20451 20451 20451 20451 20451 20451 20451 20451 20451 20451 20451 20451 20451 20451 20451 20451 20451 20451 20451 20451 20451 20451 20451 20451 20451 20451 20451 20451 20451 20451 20451 20451 20451 20451 20451 20451 20451 20451 20451 20451 20451 20451 20451 20451 20451 20451 20451 20451 20451 20451 20451 20451 20451 20451 20451 20451 20451 20451 20451 20451 20451 20451 20451 20451 20451 20451 20451 20451 20451 20451 20451 20451 20451 20451 20451 20451 20451 20451 20451 20451 20451 20451 20451 20451 20451 20451 20451 20451 20451 20451 20451 20451 20451 20451 20451 20451 20451 20451 20451 20451 20451 20451 20451 20451 20451 20451 20451 20451 20451 20451 20451 20451 20451 20451 20451 20451 20451 20451 20451 20451 20451 20451 20451 20451 20451 20451 20451 20451 20451 20451 20451 20451 20451 20451 20451 20451 20451 20451 20451 20451 20451 20451 20451 20451 20451 20451 20451 20451 20451 20451 20451 20451 20451 20451 20451 20451 20451 20451 20451 20451 20451 20451 20451 
0 0 0 0 0 0 0 0 0 0 0 0 0 0 0 0 0 0 78822 94226 94226 94226 94226 98185 98185 98185 107049 107049 107049 107125 111032 112384 120309 120309 120309 120309 120309 120309 120309 120309 120309 120309 120309 120309 120309 120309 120309 120309 120309 120309 120309 120309 120309 120309 120309 120309 120309 120309 120309 120309 120309 120309 120309 120309 120309 120309 120309 120309 120309 120309 120309 120309 120309 120309 120309 120309 120309 120309 120309 120309 120309 120309 120309 120309 120309 120309 120309 120309 120309 120309 120309 120309 120309 120309 120309 120309 120309 120309 120309 120309 120309 120309 120309 120309 120309 120309 120309 120309 120309 120309 120309 120309 120309 120309 120309 120309 120309 120309 120309 120309 120309 120309 120309 120309 120309 120309 120309 120309 120309 120309 120309 120309 120309 120309 120309 120309 120309 120309 120309 120309 120309 120309 120309 120309 120309 120309 120309 120309 120309 120309 120309 120309 120309 120309 120309 120309 120309 120309 120309 120309 120309 120309 120309 120309 120309 120309 120309 120309 120309 120309 120309 120309 120309 120309 120309 120309 120309 120309 120309 120309 120309 120309 120309 120309 120309 120309 120309 120309 120309 120309 120309 120309 120309 120309 120309 120309 120309 120309 120309 120309 120309 
0 0 0 0 0 0 0 0 0 0 0 0 0 0 0 0 0 0 0 52431 83694 83694 83694 83694 83694 89399 89880 89880 89880 103266 104522 104606 104658 105127 105127 108619 112123 112123 112215 112215 112238 112238 112238 112238 112238 112238 112238 112238 112238 112238 112238 112238 112238 112238 112238 112238 112238 112238 112238 112238 112238 112238 112238 112238 112238 112238 112238 112238 112238 112238 112238 112238 112238 112238 112238 112238 112238 112238 112238 112238 112238 112238 112238 112238 112238 112238 112238 112238 112238 112238 112238 112238 112238 112238 112238 112238 112238 112238 112238 112238 112238 112238 112238 112238 112238 112238 112238 112238 112238 112238 112238 112238 112238 112238 112238 112238 112238 112238 112238 112238 112238 112238 112238 112238 112238 112238 112238 112238 112238 112238 112238 112238 112238 112238 112238 112238 112238 112238 112238 112238 112238 112238 112238 112238 112238 112238 112238 112238 112238 112238 112238 112238 112238 112238 112238 112238 112238 112238 112238 112238 112238 112238 112238 112238 112238 112238 112238 112238 112238 112238 112238 112238 112238 112238 112238 112238 112238 112238 112238 112238 112238 112238 112238 112238 112238 112238 112238 112238 112238 112238 112238 112238 112238 112238 112238 112238 112238 112238 112238 112238 112238 
0 0 0 0 0 0 0 0 0 0 0 0 0 0 0 0 0 39148 44581 44581 44581 44581 44581 44581 44645 44645 49258 49258 49258 50336 50336 50336 50389 52625 52625 52625 52701 56665 56665 56665 56960 56960 56960 56960 56960 58220 58315 58315 58315 58315 58315 58315 58315 58315 58315 58315 58315 58315 58315 58315 58315 58315 58315 58315 58315 58315 58315 58315 58315 58315 58315 58315 58315 58315 58315 58315 58315 58315 58315 58315 58315 58315 58315 58315 58315 58315 58315 58315 58315 58315 58315 58315 58315 58315 58315 58315 58315 58315 58315 58315 58315 58315 58315 58315 58315 58315 58315 58315 58315 58315 58315 58315 58315 58315 58315 58315 58315 58315 58315 58315 58315 58315 58315 58315 58315 58315 58315 58315 58315 58315 58315 58315 58315 58315 58315 58315 58315 58315 58315 58315 58315 58315 58315 58315 58315 58315 58315 58315 58315 58315 58315 58315 58315 58315 58315 58315 58315 58315 58315 58315 58315 58315 58315 58315 58315 58315 58315 58315 58315 58315 58315 58315 58315 58315 58315 58315 58315 58315 58315 58315 58315 58315 58315 58315 58315 58315 58315 58315 58315 58315 58315 58315 58315 58315 58315 58315 58315 58315 58315 58315 58315 
0 0 0 0 0 0 0 0 0 0 0 0 0 0 0 0 39010 47340 51415 51415 51415 51415 51415 51415 54973 61258 61315 61789 68006 68006 68006 68006 68113 68113 68198 68198 68342 68442 68442 68442 68442 68534 68534 68534 68534 75109 75109 75109 75109 75109 75109 75281 75281 75281 75281 75281 75281 75281 75281 75281 75281 75281 75281 75281 75281 75281 75281 75281 75281 75281 75281 75281 75281 75281 75281 75281 75281 75281 75281 75281 75281 75281 75281 75281 75281 75281 75281 75281 75281 75281 75281 75281 75281 75281 75281 75281 75281 75281 75281 75281 75281 75281 75281 75281 75281 75281 75281 75281 75281 75281 75281 75281 75281 75281 75281 75281 75281 75281 75281 75281 75281 75281 75281 75281 75281 75281 75281 75281 75281 75281 75281 75281 75281 75281 75281 75281 75281 75281 75281 75281 75281 75281 75281 75281 75281 75281 75281 75281 75281 75281 75281 75281 75281 75281 75281 75281 75281 75281 75281 75281 75281 75281 75281 75281 75281 75281 75281 75281 75281 75281 75281 75281 75281 75281 75281 75281 75281 75281 75281 75281 75281 75281 75281 75281 75281 75281 75281 75281 75281 75281 75281 75281 75281 75281 75281 75281 75281 75281 75281 75281 75281 
0 0 0 0 0 0 0 0 0 0 0 0 0 0 0 0 0 1086 1086 1086 1086 1086 1086 1086 1086 1086 1086 1086 1086 1086 1086 1086 1086 1086 1086 1086 1086 1086 1086 1086 1086 1086 1086 1086 1086 1086 1086 1086 1086 1086 1086 1086 1086 1086 1086 1086 1086 1086 1086 1086 1086 1086 1086 1086 1086 1086 1086 1086 1086 1086 1086 1086 1086 1086 1086 1086 1086 1086 1086 1086 1086 1086 1086 1086 1086 1086 1086 1086 1086 1086 1086 1086 1086 1086 1086 1086 1086 1086 1086 1086 1086 1086 1086 1086 1086 1086 1086 1086 1086 1086 1086 1086 1086 1086 1086 1086 1086 1086 1086 1086 1086 1086 1086 1086 1086 1086 1086 1086 1086 1086 1086 1086 1086 1086 1086 1086 1086 1086 1086 1086 1086 1086 1086 1086 1086 1086 1086 1086 1086 1086 1086 1086 1086 1086 1086 1086 1086 1086 1086 1086 1086 1086 1086 1086 1086 1086 1086 1086 1086 1086 1086 1086 1086 1086 1086 1086 1086 1086 1086 1086 1086 1086 1086 1086 1086 1086 1086 1086 1086 1086 1086 1086 1086 1086 1086 1086 1086 1086 1086 1086 1086 
0 0 0 0 0 0 0 0 0 0 0 0 0 0 0 0 0 93828 107533 107533 107533 107533 108830 108960 113773 118355 118355 118498 118570 118570 118715 118715 118715 118715 118715 118715 118715 118715 118715 118715 118715 118715 118715 118715 118715 118715 118715 118715 118715 118715 118715 118715 118715 118715 118715 118715 118715 118715 118715 118715 118715 118715 118715 118715 118715 118715 118715 118715 118715 118715 118715 118715 118715 118715 118715 118715 118715 118715 118715 118715 118715 118715 118715 118715 118715 118715 118715 118715 118715 118715 118715 118715 118715 118715 118715 118715 118715 118715 118715 118715 118715 118715 118715 118715 118715 118715 118715 118715 118715 118715 118715 118715 118715 118715 118715 118715 118715 118715 118715 118715 118715 118715 118715 118715 118715 118715 118715 118715 118715 118715 118715 118715 118715 118715 118715 118715 118715 118715 118715 118715 118715 118715 118715 118715 118715 118715 118715 118715 118715 118715 118715 118715 118715 118715 118715 118715 118715 118715 118715 118715 118715 118715 118715 118715 118715 118715 118715 118715 118715 118715 118715 118715 118715 118715 118715 118715 118715 118715 118715 118715 118715 118715 118715 118715 118715 118715 118715 118715 118715 118715 118715 118715 118715 118715 118715 118715 118715 118715 118715 118715 118715 
0 0 0 0 0 0 0 0 0 0 0 0 0 0 0 0 0 0 38987 40008 40008 40008 40008 40008 40300 40300 41567 41567 41567 41755 47935 48434 48599 48713 54173 54693 54693 54693 54693 54693 54693 54693 54693 54693 54693 54693 54693 54693 54693 54693 54693 54693 54693 54693 54693 54693 54693 54693 54693 54693 54693 54693 54693 54693 54693 54693 54693 54693 54693 54693 54693 54693 54693 54693 54693 54693 54693 54693 54693 54693 54693 54693 54693 54693 54693 54693 54693 54693 54693 54693 54693 54693 54693 54693 54693 54693 54693 54693 54693 54693 54693 54693 54693 54693 54693 54693 54693 54693 54693 54693 54693 54693 54693 54693 54693 54693 54693 54693 54693 54693 54693 54693 54693 54693 54693 54693 54693 54693 54693 54693 54693 54693 54693 54693 54693 54693 54693 54693 54693 54693 54693 54693 54693 54693 54693 54693 54693 54693 54693 54693 54693 54693 54693 54693 54693 54693 54693 54693 54693 54693 54693 54693 54693 54693 54693 54693 54693 54693 54693 54693 54693 54693 54693 54693 54693 54693 54693 54693 54693 54693 54693 54693 54693 54693 54693 54693 54693 54693 54693 54693 54693 54693 54693 54693 54693 54693 54693 54693 54693 54693 54693 
0 0 0 0 0 0 0 0 0 0 0 0 0 0 0 0 22650 22665 22665 22665 22665 22665 22750 22750 23238 23238 23238 23330 31796 35289 41008 51425 52907 54903 54903 54903 54903 54903 54903 54903 54903 54903 54997 54997 54997 54997 54997 54997 54997 54997 54997 54997 54997 54997 54997 54997 54997 54997 54997 54997 54997 54997 54997 54997 54997 54997 54997 54997 54997 54997 54997 54997 54997 54997 54997 54997 54997 54997 54997 54997 54997 54997 54997 54997 54997 54997 54997 54997 54997 54997 54997 54997 54997 54997 54997 54997 54997 54997 54997 54997 54997 54997 54997 54997 54997 54997 54997 54997 54997 54997 54997 54997 54997 54997 54997 54997 54997 54997 54997 54997 54997 54997 54997 54997 54997 54997 54997 54997 54997 54997 54997 54997 54997 54997 54997 54997 54997 54997 54997 54997 54997 54997 54997 54997 54997 54997 54997 54997 54997 54997 54997 54997 54997 54997 54997 54997 54997 54997 54997 54997 54997 54997 54997 54997 54997 54997 54997 54997 54997 54997 54997 54997 54997 54997 54997 54997 54997 54997 54997 54997 54997 54997 54997 54997 54997 54997 54997 54997 54997 54997 54997 54997 54997 54997 54997 54997 54997 54997 54997 54997 54997 
0 0 0 0 0 0 0 0 0 0 0 0 0 0 0 0 0 0 36648 44538 44538 44538 44538 44538 44538 44538 58424 61862 66706 69758 78399 79191 79245 79290 79384 79384 79384 79384 79475 79475 79475 79557 79557 79557 79557 79557 79557 79557 79557 79557 79557 79557 79557 79557 79557 79557 79557 79557 79557 79557 79557 79557 79557 79557 79557 79557 79557 79557 79557 79557 79557 79557 79557 79557 79557 79557 79557 79557 79557 79557 79557 79557 79557 79557 79557 79557 79557 79557 79557 79557 79557 79557 79557 79557 79557 79557 79557 79557 79557 79557 79557 79557 79557 79557 79557 79557 79557 79557 79557 79557 79557 79557 79557 79557 79557 79557 79557 79557 79557 79557 79557 79557 79557 79557 79557 79557 79557 79557 79557 79557 79557 79557 79557 79557 79557 79557 79557 79557 79557 79557 79557 79557 79557 79557 79557 79557 79557 79557 79557 79557 79557 79557 79557 79557 79557 79557 79557 79557 79557 79557 79557 79557 79557 79557 79557 79557 79557 79557 79557 79557 79557 79557 79557 79557 79557 79557 79557 79557 79557 79557 79557 79557 79557 79557 79557 79557 79557 79557 79557 79557 79557 79557 79557 79557 79557 79557 79557 79557 79557 79557 79557 
0 0 0 0 0 0 0 0 0 0 0 0 0 0 0 0 19866 20306 20306 20306 20306 20306 20306 29032 29517 29517 29603 29603 29693 29693 29756 29920 29920 34912 35385 35385 35548 35548 35548 35548 35548 35548 35548 35548 35633 38943 39037 39209 39209 39209 45924 47731 47731 47731 47731 47817 47871 47871 47871 48549 48549 48549 48549 48549 48549 48549 48549 48549 48549 48549 48549 48549 48549 48549 48549 48549 48549 48549 48549 48549 48549 48549 48549 48549 48549 48549 48549 48549 48549 48549 48549 48549 48549 48549 48549 48549 48549 48549 48549 48549 48549 48549 48549 48549 48549 48549 48549 48549 48549 48549 48549 48549 48549 48549 48549 48549 48549 48549 48549 48549 48549 48549 48549 48549 48549 48549 48549 48549 48549 48549 48549 48549 48549 48549 48549 48549 48549 48549 48549 48549 48549 48549 48549 48549 48549 48549 48549 48549 48549 48549 48549 48549 48549 48549 48549 48549 48549 48549 48549 48549 48549 48549 48549 48549 48549 48549 48549 48549 48549 48549 48549 48549 48549 48549 48549 48549 48549 48549 48549 48549 48549 48549 48549 48549 48549 48549 48549 48549 48549 48549 48549 48549 48549 48549 48549 48549 48549 48549 48549 48549 48549 
0 0 0 0 0 0 0 0 0 0 0 0 0 0 0 0 0 0 0 134243 134681 134681 134681 134681 136277 136686 136686 142215 142215 146452 146452 146452 146542 146542 147588 147588 147588 147588 147588 147588 147588 147588 147588 147588 147588 147588 147588 147588 147588 147588 147588 147588 147588 147588 147588 147588 147588 147588 147588 147588 147588 147588 147588 147588 147588 147588 147588 147588 147588 147588 147588 147588 147588 147588 147588 147588 147588 147588 147588 147588 147588 147588 147588 147588 147588 147588 147588 147588 147588 147588 147588 147588 147588 147588 147588 147588 147588 147588 147588 147588 147588 147588 147588 147588 147588 147588 147588 147588 147588 147588 147588 147588 147588 147588 147588 147588 147588 147588 147588 147588 147588 147588 147588 147588 147588 147588 147588 147588 147588 147588 147588 147588 147588 147588 147588 147588 147588 147588 147588 147588 147588 147588 147588 147588 147588 147588 147588 147588 147588 147588 147588 147588 147588 147588 147588 147588 147588 147588 147588 147588 147588 147588 147588 147588 147588 147588 147588 147588 147588 147588 147588 147588 147588 147588 147588 147588 147588 147588 147588 147588 147588 147588 147588 147588 147588 147588 147588 147588 147588 147588 147588 147588 147588 147588 147588 147588 147588 147588 147588 147588 147588 
0 0 0 0 0 0 0 0 0 0 0 0 0 0 0 0 0 7879 7879 7879 7879 7879 7879 7879 7879 7879 7879 7879 7879 7879 7879 7879 7879 7879 7879 7879 7879 7879 7879 7879 7879 7879 7879 7879 7879 7879 7879 7879 7879 7879 7879 7879 7879 7879 7879 7879 7879 7879 7879 7879 7879 7879 7879 7879 7879 7879 7879 7879 7879 7879 7879 7879 7879 7879 7879 7879 7879 7879 7879 7879 7879 7879 7879 7879 7879 7879 7879 7879 7879 7879 7879 7879 7879 7879 7879 7879 7879 7879 7879 7879 7879 7879 7879 7879 7879 7879 7879 7879 7879 7879 7879 7879 7879 7879 7879 7879 7879 7879 7879 7879 7879 7879 7879 7879 7879 7879 7879 7879 7879 7879 7879 7879 7879 7879 7879 7879 7879 7879 7879 7879 7879 7879 7879 7879 7879 7879 7879 7879 7879 7879 7879 7879 7879 7879 7879 7879 7879 7879 7879 7879 7879 7879 7879 7879 7879 7879 7879 7879 7879 7879 7879 7879 7879 7879 7879 7879 7879 7879 7879 7879 7879 7879 7879 7879 7879 7879 7879 7879 7879 7879 7879 7879 7879 7879 7879 7879 7879 7879 7879 7879 7879 
0 0 0 0 0 0 0 0 0 0 0 0 0 0 0 0 0 17592 24268 24268 24268 24268 24268 24268 30871 30871 30892 30892 30892 30892 33058 33148 33318 41935 41935 47392 47392 47392 48676 48676 50006 50006 50006 50095 50095 50095 50095 50095 50095 50095 50095 50095 50095 50095 50095 50095 50095 50095 50095 50095 50095 50095 50095 50095 50095 50095 50095 50095 50095 50095 50095 50095 50095 50095 50095 50095 50095 50095 50095 50095 50095 50095 50095 50095 50095 50095 50095 50095 50095 50095 50095 50095 50095 50095 50095 50095 50095 50095 50095 50095 50095 50095 50095 50095 50095 50095 50095 50095 50095 50095 50095 50095 50095 50095 50095 50095 50095 50095 50095 50095 50095 50095 50095 50095 50095 50095 50095 50095 50095 50095 50095 50095 50095 50095 50095 50095 50095 50095 50095 50095 50095 50095 50095 50095 50095 50095 50095 50095 50095 50095 50095 50095 50095 50095 50095 50095 50095 50095 50095 50095 50095 50095 50095 50095 50095 50095 50095 50095 50095 50095 50095 50095 50095 50095 50095 50095 50095 50095 50095 50095 50095 50095 50095 50095 50095 50095 50095 50095 50095 50095 50095 50095 50095 50095 50095 50095 50095 50095 50095 50095 50095 
0 0 0 0 0 0 0 0 0 0 0 0 0 0 0 0 0 7462 7462 7462 7462 7462 7462 7462 7462 7462 7462 7462 7462 7462 7462 7462 7462 7462 7462 7462 7462 7462 7462 7462 7462 7462 7462 7462 7462 7462 7462 7462 7462 7462 7462 7462 7462 7462 7462 7462 7462 7462 7462 7462 7462 7462 7462 7462 7462 7462 7462 7462 7462 7462 7462 7462 7462 7462 7462 7462 7462 7462 7462 7462 7462 7462 7462 7462 7462 7462 7462 7462 7462 7462 7462 7462 7462 7462 7462 7462 7462 7462 7462 7462 7462 7462 7462 7462 7462 7462 7462 7462 7462 7462 7462 7462 7462 7462 7462 7462 7462 7462 7462 7462 7462 7462 7462 7462 7462 7462 7462 7462 7462 7462 7462 7462 7462 7462 7462 7462 7462 7462 7462 7462 7462 7462 7462 7462 7462 7462 7462 7462 7462 7462 7462 7462 7462 7462 7462 7462 7462 7462 7462 7462 7462 7462 7462 7462 7462 7462 7462 7462 7462 7462 7462 7462 7462 7462 7462 7462 7462 7462 7462 7462 7462 7462 7462 7462 7462 7462 7462 7462 7462 7462 7462 7462 7462 7462 7462 7462 7462 7462 7462 7462 7462 
0 0 0 0 0 0 0 0 0 0 0 0 0 0 0 0 0 0 0 20138 20138 20138 20138 20138 20138 20138 20922 20922 22049 22049 22049 22128 26649 26649 26649 37914 37914 37914 37914 37914 37914 37914 37914 37914 37914 37914 37914 37914 37914 37914 37914 37914 37914 37914 37914 37914 37914 37914 37914 37914 37914 37914 37914 37914 37914 37914 37914 37914 37914 37914 37914 37914 37914 37914 37914 37914 37914 37914 37914 37914 37914 37914 37914 37914 37914 37914 37914 37914 37914 37914 37914 37914 37914 37914 37914 37914 37914 37914 37914 37914 37914 37914 37914 37914 37914 37914 37914 37914 37914 37914 37914 37914 37914 37914 37914 37914 37914 37914 37914 37914 37914 37914 37914 37914 37914 37914 37914 37914 37914 37914 37914 37914 37914 37914 37914 37914 37914 37914 37914 37914 37914 37914 37914 37914 37914 37914 37914 37914 37914 37914 37914 37914 37914 37914 37914 37914 37914 37914 37914 37914 37914 37914 37914 37914 37914 37914 37914 37914 37914 37914 37914 37914 37914 37914 37914 37914 37914 37914 37914 37914 37914 37914 37914 37914 37914 37914 37914 37914 37914 37914 37914 37914 37914 37914 37914 37914 37914 37914 37914 37914 37914 
0 0 0 0 0 0 0 0 0 0 0 0 0 0 0 0 0 46513 46513 46513 46513 46513 46513 46513 48643 48643 48643 48734 48734 48734 49928 64801 64881 64962 64962 64962 64962 64962 64962 64962 64962 64962 64962 64962 64962 64962 64962 64962 64962 64962 64962 64962 64962 64962 64962 64962 64962 64962 64962 64962 64962 64962 64962 64962 64962 64962 64962 64962 64962 64962 64962 64962 64962 64962 64962 64962 64962 64962 64962 64962 64962 64962 64962 64962 64962 64962 64962 64962 64962 64962 64962 64962 64962 64962 64962 64962 64962 64962 64962 64962 64962 64962 64962 64962 64962 64962 64962 64962 64962 64962 64962 64962 64962 64962 64962 64962 64962 64962 64962 64962 64962 64962 64962 64962 64962 64962 64962 64962 64962 64962 64962 64962 64962 64962 64962 64962 64962 64962 64962 64962 64962 64962 64962 64962 64962 64962 64962 64962 64962 64962 64962 64962 64962 64962 64962 64962 64962 64962 64962 64962 64962 64962 64962 64962 64962 64962 64962 64962 64962 64962 64962 64962 64962 64962 64962 64962 64962 64962 64962 64962 64962 64962 64962 64962 64962 64962 64962 64962 64962 64962 64962 64962 64962 64962 64962 64962 64962 64962 64962 64962 64962 
0 0 0 0 0 0 0 0 0 0 0 0 0 0 0 0 0 48054 65857 70456 70456 70456 70456 70456 70585 70639 70639 70755 70755 70755 79388 79478 79478 79514 93439 93532 93532 93532 93650 93743 97052 97052 97052 97052 97052 97052 97052 97052 97052 97052 97052 97052 97052 97052 97052 97052 97052 97052 97052 97052 97052 97052 97052 97052 97052 97052 97052 97052 97052 97052 97052 97052 97052 97052 97052 97052 97052 97052 97052 97052 97052 97052 97052 97052 97052 97052 97052 97052 97052 97052 97052 97052 97052 97052 97052 97052 97052 97052 97052 97052 97052 97052 97052 97052 97052 97052 97052 97052 97052 97052 97052 97052 97052 97052 97052 97052 97052 97052 97052 97052 97052 97052 97052 97052 97052 97052 97052 97052 97052 97052 97052 97052 97052 97052 97052 97052 97052 97052 97052 97052 97052 97052 97052 97052 97052 97052 97052 97052 97052 97052 97052 97052 97052 97052 97052 97052 97052 97052 97052 97052 97052 97052 97052 97052 97052 97052 97052 97052 97052 97052 97052 97052 97052 97052 97052 97052 97052 97052 97052 97052 97052 97052 97052 97052 97052 97052 97052 97052 97052 97052 97052 97052 97052 97052 97052 97052 97052 97052 97052 97052 97052 
0 0 0 0 0 0 0 0 0 0 0 0 0 0 0 0 0 0 0 92245 107645 114210 114210 114210 114210 114210 114210 114248 116661 116738 116738 118115 118115 118115 118115 121084 121150 121240 121240 121240 121240 121240 121654 121654 121654 121740 121740 121740 121740 121740 121740 121740 121740 121740 121740 121815 121815 121815 121815 121815 121815 121815 121815 121815 121815 121815 121815 121815 121815 121815 121815 121815 121815 121815 121815 121815 121815 121815 121815 121815 121815 121815 121815 121815 121815 121815 121815 121815 121815 121815 121815 121815 121815 121815 121815 121815 121815 121815 121815 121815 121815 121815 121815 121815 121815 121815 121815 121815 121815 121815 121815 121815 121815 121815 121815 121815 121815 121815 121815 121815 121815 121815 121815 121815 121815 121815 121815 121815 121815 121815 121815 121815 121815 121815 121815 121815 121815 121815 121815 121815 121815 121815 121815 121815 121815 121815 121815 121815 121815 121815 121815 121815 121815 121815 121815 121815 121815 121815 121815 121815 121815 121815 121815 121815 121815 121815 121815 121815 121815 121815 121815 121815 121815 121815 121815 121815 121815 121815 121815 121815 121815 121815 121815 121815 121815 121815 121815 121815 121815 121815 121815 121815 121815 121815 121815 121815 121815 121815 121815 121815 121815 
0 0 0 0 0 0 0 0 0 0 0 0 0 0 0 0 0 9435 9435 9435 9435 9435 9435 9435 9435 9435 9435 9435 9435 9435 9435 9435 9435 9435 9435 9435 9435 9435 9435 9435 9435 9435 9435 9435 9435 9435 9435 9435 9435 9435 9435 9435 9435 9435 9435 9435 9435 9435 9435 9435 9435 9435 9435 9435 9435 9435 9435 9435 9435 9435 9435 9435 9435 9435 9435 9435 9435 9435 9435 9435 9435 9435 9435 9435 9435 9435 9435 9435 9435 9435 9435 9435 9435 9435 9435 9435 9435 9435 9435 9435 9435 9435 9435 9435 9435 9435 9435 9435 9435 9435 9435 9435 9435 9435 9435 9435 9435 9435 9435 9435 9435 9435 9435 9435 9435 9435 9435 9435 9435 9435 9435 9435 9435 9435 9435 9435 9435 9435 9435 9435 9435 9435 9435 9435 9435 9435 9435 9435 9435 9435 9435 9435 9435 9435 9435 9435 9435 9435 9435 9435 9435 9435 9435 9435 9435 9435 9435 9435 9435 9435 9435 9435 9435 9435 9435 9435 9435 9435 9435 9435 9435 9435 9435 9435 9435 9435 9435 9435 9435 9435 9435 9435 9435 9435 9435 9435 9435 9435 9435 9435 9435 
0 0 0 0 0 0 0 0 0 0 0 0 0 0 0 0 0 17610 26837 26837 26837 26837 26837 26837 33090 33090 33090 33090 33090 33090 33635 33635 33786 33786 33873 33873 34115 34115 34115 34115 38527 38527 39491 39538 39538 39620 39710 39710 43206 43550 43550 43550 43550 43550 43550 43550 43550 43550 43550 43550 43550 43550 43550 43550 43550 43550 43550 43550 43550 43550 43550 43550 43550 43550 43550 43550 43550 43550 43550 43550 43550 43550 43550 43550 43550 43550 43550 43550 43550 43550 43550 43550 43550 43550 43550 43550 43550 43550 43550 43550 43550 43550 43550 43550 43550 43550 43550 43550 43550 43550 43550 43550 43550 43550 43550 43550 43550 43550 43550 43550 43550 43550 43550 43550 43550 43550 43550 43550 43550 43550 43550 43550 43550 43550 43550 43550 43550 43550 43550 43550 43550 43550 43550 43550 43550 43550 43550 43550 43550 43550 43550 43550 43550 43550 43550 43550 43550 43550 43550 43550 43550 43550 43550 43550 43550 43550 43550 43550 43550 43550 43550 43550 43550 43550 43550 43550 43550 43550 43550 43550 43550 43550 43550 43550 43550 43550 43550 43550 43550 43550 43550 43550 43550 43550 43550 43550 43550 43550 43550 43550 43550 
0 0 0 0 0 0 0 0 0 0 0 0 0 0 0 0 0 15976 15976 15976 15976 15976 15976 15976 15976 15976 15976 15976 15976 15976 15976 15976 15976 15976 15976 15976 15976 15976 15976 15976 15976 15976 15976 15976 15976 15976 15976 15976 15976 15976 15976 15976 15976 15976 15976 15976 15976 15976 15976 15976 15976 15976 15976 15976 15976 15976 15976 15976 15976 15976 15976 15976 15976 15976 15976 15976 15976 15976 15976 15976 15976 15976 15976 15976 15976 15976 15976 15976 15976 15976 15976 15976 15976 15976 15976 15976 15976 15976 15976 15976 15976 15976 15976 15976 15976 15976 15976 15976 15976 15976 15976 15976 15976 15976 15976 15976 15976 15976 15976 15976 15976 15976 15976 15976 15976 15976 15976 15976 15976 15976 15976 15976 15976 15976 15976 15976 15976 15976 15976 15976 15976 15976 15976 15976 15976 15976 15976 15976 15976 15976 15976 15976 15976 15976 15976 15976 15976 15976 15976 15976 15976 15976 15976 15976 15976 15976 15976 15976 15976 15976 15976 15976 15976 15976 15976 15976 15976 15976 15976 15976 15976 15976 15976 15976 15976 15976 15976 15976 15976 15976 15976 15976 15976 15976 15976 15976 15976 15976 15976 15976 15976 
0 0 0 0 0 0 0 0 0 0 0 0 0 0 0 0 0 19919 51722 59232 59232 59232 59232 59234 60448 60538 60629 60629 64584 64584 64584 64797 64888 65885 65885 71944 71944 72337 72337 72337 72337 72337 72337 72337 72337 72337 72337 72337 72337 72337 72337 72337 72337 72337 72337 72337 72337 72337 72337 72337 72337 72337 72337 72337 72337 72337 72337 72337 72337 72337 72337 72337 72337 72337 72337 72337 72337 72337 72337 72337 72337 72337 72337 72337 72337 72337 72337 72337 72337 72337 72337 72337 72337 72337 72337 72337 72337 72337 72337 72337 72337 72337 72337 72337 72337 72337 72337 72337 72337 72337 72337 72337 72337 72337 72337 72337 72337 72337 72337 72337 72337 72337 72337 72337 72337 72337 72337 72337 72337 72337 72337 72337 72337 72337 72337 72337 72337 72337 72337 72337 72337 72337 72337 72337 72337 72337 72337 72337 72337 72337 72337 72337 72337 72337 72337 72337 72337 72337 72337 72337 72337 72337 72337 72337 72337 72337 72337 72337 72337 72337 72337 72337 72337 72337 72337 72337 72337 72337 72337 72337 72337 72337 72337 72337 72337 72337 72337 72337 72337 72337 72337 72337 72337 72337 72337 72337 72337 72337 72337 72337 72337 
0 0 0 0 0 0 0 0 0 0 0 0 0 0 0 0 0 9931 9931 9931 9931 9931 9931 9931 10017 10946 18791 21746 21746 21746 21746 22857 22857 22857 22857 23760 23760 23760 23760 23760 23760 23760 23760 23760 23760 23760 23760 23760 23760 23760 23760 23760 23760 23760 23760 23760 23760 23760 23760 23760 23760 23760 23760 23760 23760 23760 23760 23760 23760 23760 23760 23760 23760 23760 23760 23760 23760 23760 23760 23760 23760 23760 23760 23760 23760 23760 23760 23760 23760 23760 23760 23760 23760 23760 23760 23760 23760 23760 23760 23760 23760 23760 23760 23760 23760 23760 23760 23760 23760 23760 23760 23760 23760 23760 23760 23760 23760 23760 23760 23760 23760 23760 23760 23760 23760 23760 23760 23760 23760 23760 23760 23760 23760 23760 23760 23760 23760 23760 23760 23760 23760 23760 23760 23760 23760 23760 23760 23760 23760 23760 23760 23760 23760 23760 23760 23760 23760 23760 23760 23760 23760 23760 23760 23760 23760 23760 23760 23760 23760 23760 23760 23760 23760 23760 23760 23760 23760 23760 23760 23760 23760 23760 23760 23760 23760 23760 23760 23760 23760 23760 23760 23760 23760 23760 23760 23760 23760 23760 23760 23760 23760 
0 0 0 0 0 0 0 0 0 0 0 0 0 0 0 0 0 0 18559 22927 22927 22927 22927 22927 22927 23028 23028 23028 23028 23028 23090 23090 23090 23090 23090 23090 23090 23090 23090 23090 23090 23090 23090 23090 30296 30296 30296 30381 33349 33349 33349 33349 33697 33780 39931 39931 40058 40058 40094 40189 40270 40521 40521 40521 40615 40706 40706 40706 40706 40706 40706 40706 40706 40706 40706 40706 40706 40706 40706 40706 40706 40706 40706 40706 40706 40706 40706 40706 40706 40706 40706 40706 40706 40706 40706 40706 40706 40706 40706 40706 40706 40706 40706 40706 40706 40706 40706 40706 40706 40706 40706 40706 40706 40706 40706 40706 40706 40706 40706 40706 40706 40706 40706 40706 40706 40706 40706 40706 40706 40706 40706 40706 40706 40706 40706 40706 40706 40706 40706 40706 40706 40706 40706 40706 40706 40706 40706 40706 40706 40706 40706 40706 40706 40706 40706 40706 40706 40706 40706 40706 40706 40706 40706 40706 40706 40706 40706 40706 40706 40706 40706 40706 40706 40706 40706 40706 40706 40706 40706 40706 40706 40706 40706 40706 40706 40706 40706 40706 40706 40706 40706 40706 40706 40706 40706 40706 40706 40706 40706 40706 40706 
0 0 0 0 0 0 0 0 0 0 0 0 0 0 0 0 0 0 0 109897 110186 110186 110186 111968 112054 112148 113442 113810 113904 117992 118082 118082 118082 118082 118082 122320 122320 122320 122320 122320 122320 122320 122320 122320 122320 122320 122320 122320 122320 122320 122320 122320 122320 122320 122320 122320 122320 122320 122320 122320 122320 122320 122320 122320 122320 122320 122320 122320 122320 122320 122320 122320 122320 122320 122320 122320 122320 122320 122320 122320 122320 122320 122320 122320 122320 122320 122320 122320 122320 122320 122320 122320 122320 122320 122320 122320 122320 122320 122320 122320 122320 122320 122320 122320 122320 122320 122320 122320 122320 122320 122320 122320 122320 122320 122320 122320 122320 122320 122320 122320 122320 122320 122320 122320 122320 122320 122320 122320 122320 122320 122320 122320 122320 122320 122320 122320 122320 122320 122320 122320 122320 122320 122320 122320 122320 122320 122320 122320 122320 122320 122320 122320 122320 122320 122320 122320 122320 122320 122320 122320 122320 122320 122320 122320 122320 122320 122320 122320 122320 122320 122320 122320 122320 122320 122320 122320 122320 122320 122320 122320 122320 122320 122320 122320 122320 122320 122320 122320 122320 122320 122320 122320 122320 122320 122320 122320 122320 122320 122320 122320 122320 
0 0 0 0 0 0 0 0 0 0 0 0 0 0 0 0 0 7736 10475 10475 10475 10475 10475 10475 10547 10547 10547 10547 10547 16626 16626 16626 16626 16626 16626 16626 16626 16626 16626 16626 16626 16626 16626 16626 16626 16626 16626 16626 16626 16626 16626 16626 16626 16626 16626 16626 16626 16626 16626 16626 16626 16626 16626 16626 16626 16626 16626 16626 16626 16626 16626 16626 16626 16626 16626 16626 16626 16626 16626 16626 16626 16626 16626 16626 16626 16626 16626 16626 16626 16626 16626 16626 16626 16626 16626 16626 16626 16626 16626 16626 16626 16626 16626 16626 16626 16626 16626 16626 16626 16626 16626 16626 16626 16626 16626 16626 16626 16626 16626 16626 16626 16626 16626 16626 16626 16626 16626 16626 16626 16626 16626 16626 16626 16626 16626 16626 16626 16626 16626 16626 16626 16626 16626 16626 16626 16626 16626 16626 16626 16626 16626 16626 16626 16626 16626 16626 16626 16626 16626 16626 16626 16626 16626 16626 16626 16626 16626 16626 16626 16626 16626 16626 16626 16626 16626 16626 16626 16626 16626 16626 16626 16626 16626 16626 16626 16626 16626 16626 16626 16626 16626 16626 16626 16626 16626 16626 16626 16626 16626 16626 16626 
0 0 0 0 0 0 0 0 0 0 0 0 0 0 0 0 0 0 3785 3785 3785 3785 3785 3785 3785 3785 3785 3785 3785 3785 3785 3785 3785 3785 3785 3785 3785 3785 3785 3785 3785 3785 3785 3785 3785 3785 3785 3785 3785 3785 3785 3785 3785 3785 3785 3785 3785 3785 3785 3785 3785 3785 3785 3785 3785 3785 3785 3785 3785 3785 3785 3785 3785 3785 3785 3785 3785 3785 3785 3785 3785 3785 3785 3785 3785 3785 3785 3785 3785 3785 3785 3785 3785 3785 3785 3785 3785 3785 3785 3785 3785 3785 3785 3785 3785 3785 3785 3785 3785 3785 3785 3785 3785 3785 3785 3785 3785 3785 3785 3785 3785 3785 3785 3785 3785 3785 3785 3785 3785 3785 3785 3785 3785 3785 3785 3785 3785 3785 3785 3785 3785 3785 3785 3785 3785 3785 3785 3785 3785 3785 3785 3785 3785 3785 3785 3785 3785 3785 3785 3785 3785 3785 3785 3785 3785 3785 3785 3785 3785 3785 3785 3785 3785 3785 3785 3785 3785 3785 3785 3785 3785 3785 3785 3785 3785 3785 3785 3785 3785 3785 3785 3785 3785 3785 3785 3785 3785 3785 3785 3785 3785 
0 0 0 0 0 0 0 0 0 0 0 0 0 0 0 0 0 0 53862 53862 53862 53862 53862 53862 53862 53862 53952 54193 54193 54193 59026 63020 63020 63020 63020 63155 63155 63155 63155 63155 63155 63155 63155 63155 63155 63155 63155 63155 63155 63155 63155 63155 63155 63155 63155 63155 63155 63155 63155 63155 63155 63155 63155 63155 63155 63155 63155 63155 63155 63155 63155 63155 63155 63155 63155 63155 63155 63155 63155 63155 63155 63155 63155 63155 63155 63155 63155 63155 63155 63155 63155 63155 63155 63155 63155 63155 63155 63155 63155 63155 63155 63155 63155 63155 63155 63155 63155 63155 63155 63155 63155 63155 63155 63155 63155 63155 63155 63155 63155 63155 63155 63155 63155 63155 63155 63155 63155 63155 63155 63155 63155 63155 63155 63155 63155 63155 63155 63155 63155 63155 63155 63155 63155 63155 63155 63155 63155 63155 63155 63155 63155 63155 63155 63155 63155 63155 63155 63155 63155 63155 63155 63155 63155 63155 63155 63155 63155 63155 63155 63155 63155 63155 63155 63155 63155 63155 63155 63155 63155 63155 63155 63155 63155 63155 63155 63155 63155 63155 63155 63155 63155 63155 63155 63155 63155 63155 63155 63155 63155 63155 63155 
0 0 0 0 0 0 0 0 0 0 0 0 0 0 0 0 0 8859 10330 10330 10330 10330 10330 10330 10330 11548 11548 11548 11548 11548 17562 18194 18736 18736 18736 20694 20694 24113 24147 25116 31800 31800 31861 31949 31949 31949 31949 31949 31949 31949 31949 31949 31949 31949 31949 31949 31949 31949 31949 31949 31949 31949 31949 31949 31949 31949 31949 31949 31949 31949 31949 31949 31949 31949 31949 31949 31949 31949 31949 31949 31949 31949 31949 31949 31949 31949 31949 31949 31949 31949 31949 31949 31949 31949 31949 31949 31949 31949 31949 31949 31949 31949 31949 31949 31949 31949 31949 31949 31949 31949 31949 31949 31949 31949 31949 31949 31949 31949 31949 31949 31949 31949 31949 31949 31949 31949 31949 31949 31949 31949 31949 31949 31949 31949 31949 31949 31949 31949 31949 31949 31949 31949 31949 31949 31949 31949 31949 31949 31949 31949 31949 31949 31949 31949 31949 31949 31949 31949 31949 31949 31949 31949 31949 31949 31949 31949 31949 31949 31949 31949 31949 31949 31949 31949 31949 31949 31949 31949 31949 31949 31949 31949 31949 31949 31949 31949 31949 31949 31949 31949 31949 31949 31949 31949 31949 31949 31949 31949 31949 31949 31949 
0 0 0 0 0 0 0 0 0 0 0 0 0 0 0 0 0 29710 40117 40117 40117 40117 40117 46066 48503 51569 51615 51703 51703 52443 52920 64194 64363 64363 64448 64484 64530 64530 64530 64530 64530 64530 64530 64530 64530 64530 64530 64530 64530 64530 64530 64530 64530 64530 64530 64530 64530 64530 64530 64530 64530 64530 64530 64530 64530 64530 64530 64530 64530 64530 64530 64530 64530 64530 64530 64530 64530 64530 64530 64530 64530 64530 64530 64530 64530 64530 64530 64530 64530 64530 64530 64530 64530 64530 64530 64530 64530 64530 64530 64530 64530 64530 64530 64530 64530 64530 64530 64530 64530 64530 64530 64530 64530 64530 64530 64530 64530 64530 64530 64530 64530 64530 64530 64530 64530 64530 64530 64530 64530 64530 64530 64530 64530 64530 64530 64530 64530 64530 64530 64530 64530 64530 64530 64530 64530 64530 64530 64530 64530 64530 64530 64530 64530 64530 64530 64530 64530 64530 64530 64530 64530 64530 64530 64530 64530 64530 64530 64530 64530 64530 64530 64530 64530 64530 64530 64530 64530 64530 64530 64530 64530 64530 64530 64530 64530 64530 64530 64530 64530 64530 64530 64530 64530 64530 64530 64530 64530 64530 64530 64530 64530 
0 0 0 0 0 0 0 0 0 0 0 0 0 0 0 0 0 17649 17763 17763 17763 17763 17763 17763 17763 17763 17763 17763 17763 17763 17763 17763 17763 17763 17763 17763 17763 17763 17763 17763 17763 17763 17763 17763 17763 17763 17763 17763 17763 17763 17763 17763 17763 17763 17763 17763 17763 17763 17763 17763 17763 17763 17763 17763 17763 17763 17763 17763 17763 17763 17763 17763 17763 17763 17763 17763 17763 17763 17763 17763 17763 17763 17763 17763 17763 17763 17763 17763 17763 17763 17763 17763 17763 17763 17763 17763 17763 17763 17763 17763 17763 17763 17763 17763 17763 17763 17763 17763 17763 17763 17763 17763 17763 17763 17763 17763 17763 17763 17763 17763 17763 17763 17763 17763 17763 17763 17763 17763 17763 17763 17763 17763 17763 17763 17763 17763 17763 17763 17763 17763 17763 17763 17763 17763 17763 17763 17763 17763 17763 17763 17763 17763 17763 17763 17763 17763 17763 17763 17763 17763 17763 17763 17763 17763 17763 17763 17763 17763 17763 17763 17763 17763 17763 17763 17763 17763 17763 17763 17763 17763 17763 17763 17763 17763 17763 17763 17763 17763 17763 17763 17763 17763 17763 17763 17763 17763 17763 17763 17763 17763 17763 
0 0 0 0 0 0 0 0 0 0 0 0 0 0 0 0 0 0 0 70100 91383 92099 92099 92099 92099 92099 92099 92099 92288 93276 93276 93276 93276 93362 93362 93362 93362 93652 93652 94122 94122 94122 94498 94498 94560 94560 97542 99543 99634 99714 99714 99714 99714 99714 99714 99714 99714 99714 99714 99714 99714 99714 99714 99714 99714 99714 99714 99714 99714 99714 99714 99714 99714 99714 99714 99714 99714 99714 99714 99714 99714 99714 99714 99714 99714 99714 99714 99714 99714 99714 99714 99714 99714 99714 99714 99714 99714 99714 99714 99714 99714 99714 99714 99714 99714 99714 99714 99714 99714 99714 99714 99714 99714 99714 99714 99714 99714 99714 99714 99714 99714 99714 99714 99714 99714 99714 99714 99714 99714 99714 99714 99714 99714 99714 99714 99714 99714 99714 99714 99714 99714 99714 99714 99714 99714 99714 99714 99714 99714 99714 99714 99714 99714 99714 99714 99714 99714 99714 99714 99714 99714 99714 99714 99714 99714 99714 99714 99714 99714 99714 99714 99714 99714 99714 99714 99714 99714 99714 99714 99714 99714 99714 99714 99714 99714 99714 99714 99714 99714 99714 99714 99714 99714 99714 99714 99714 99714 99714 99714 99714 99714 
0 0 0 0 0 0 0 0 0 0 0 0 0 0 0 0 0 6874 6874 6874 6874 6874 6874 6874 6874 13474 13474 13474 13474 13474 13474 13474 13474 13474 13474 13474 13474 13474 13474 13474 13474 13474 13474 13474 13474 13474 13474 13474 13474 13474 13474 13474 13474 13474 13474 13474 13474 13474 13474 13474 13474 13474 13474 13474 13474 13474 13474 13474 13474 13474 13474 13474 13474 13474 13474 13474 13474 13474 13474 13474 13474 13474 13474 13474 13474 13474 13474 13474 13474 13474 13474 13474 13474 13474 13474 13474 13474 13474 13474 13474 13474 13474 13474 13474 13474 13474 13474 13474 13474 13474 13474 13474 13474 13474 13474 13474 13474 13474 13474 13474 13474 13474 13474 13474 13474 13474 13474 13474 13474 13474 13474 13474 13474 13474 13474 13474 13474 13474 13474 13474 13474 13474 13474 13474 13474 13474 13474 13474 13474 13474 13474 13474 13474 13474 13474 13474 13474 13474 13474 13474 13474 13474 13474 13474 13474 13474 13474 13474 13474 13474 13474 13474 13474 13474 13474 13474 13474 13474 13474 13474 13474 13474 13474 13474 13474 13474 13474 13474 13474 13474 13474 13474 13474 13474 13474 13474 13474 13474 13474 13474 13474 
0 0 0 0 0 0 0 0 0 0 0 0 0 0 0 0 0 0 0 60575 66173 66173 66173 66259 66351 66351 70594 70594 70594 70594 70677 70767 70767 70767 70767 70767 70767 70767 70767 70767 70767 70767 70767 70767 70767 70767 70767 70767 70767 70767 70767 70767 70767 70767 70767 70767 70767 70767 70767 70767 70767 70767 70767 70767 70767 70767 70767 70767 70767 70767 70767 70767 70767 70767 70767 70767 70767 70767 70767 70767 70767 70767 70767 70767 70767 70767 70767 70767 70767 70767 70767 70767 70767 70767 70767 70767 70767 70767 70767 70767 70767 70767 70767 70767 70767 70767 70767 70767 70767 70767 70767 70767 70767 70767 70767 70767 70767 70767 70767 70767 70767 70767 70767 70767 70767 70767 70767 70767 70767 70767 70767 70767 70767 70767 70767 70767 70767 70767 70767 70767 70767 70767 70767 70767 70767 70767 70767 70767 70767 70767 70767 70767 70767 70767 70767 70767 70767 70767 70767 70767 70767 70767 70767 70767 70767 70767 70767 70767 70767 70767 70767 70767 70767 70767 70767 70767 70767 70767 70767 70767 70767 70767 70767 70767 70767 70767 70767 70767 70767 70767 70767 70767 70767 70767 70767 70767 70767 70767 70767 70767 70767 
0 0 0 0 0 0 0 0 0 0 0 0 0 0 0 0 7211 7211 7211 7211 7211 7211 7211 7211 7211 7211 7211 7211 7211 7211 7211 7211 7211 7211 7211 7211 7211 7211 7211 7211 7211 7211 7211 7211 7211 7211 7211 7211 7211 7211 7211 7211 7211 7211 7211 7211 7211 7211 7211 7211 7211 7211 7211 7211 7211 7211 7211 7211 7211 7211 7211 7211 7211 7211 7211 7211 7211 7211 7211 7211 7211 7211 7211 7211 7211 7211 7211 7211 7211 7211 7211 7211 7211 7211 7211 7211 7211 7211 7211 7211 7211 7211 7211 7211 7211 7211 7211 7211 7211 7211 7211 7211 7211 7211 7211 7211 7211 7211 7211 7211 7211 7211 7211 7211 7211 7211 7211 7211 7211 7211 7211 7211 7211 7211 7211 7211 7211 7211 7211 7211 7211 7211 7211 7211 7211 7211 7211 7211 7211 7211 7211 7211 7211 7211 7211 7211 7211 7211 7211 7211 7211 7211 7211 7211 7211 7211 7211 7211 7211 7211 7211 7211 7211 7211 7211 7211 7211 7211 7211 7211 7211 7211 7211 7211 7211 7211 7211 7211 7211 7211 7211 7211 7211 7211 7211 7211 7211 7211 7211 7211 7211 
0 0 0 0 0 0 0 0 0 0 0 0 0 0 0 0 0 36432 59140 59140 59140 59140 59140 59808 68419 68419 70416 75159 78078 78163 78291 78460 78460 79104 79104 79198 79274 79274 79274 79274 79274 79274 79274 79274 79274 79274 79274 79274 79274 79274 79274 79274 79274 79274 79274 79274 79274 79274 79274 79274 79274 79274 79274 79274 79274 79274 79274 79274 79274 79274 79274 79274 79274 79274 79274 79274 79274 79274 79274 79274 79274 79274 79274 79274 79274 79274 79274 79274 79274 79274 79274 79274 79274 79274 79274 79274 79274 79274 79274 79274 79274 79274 79274 79274 79274 79274 79274 79274 79274 79274 79274 79274 79274 79274 79274 79274 79274 79274 79274 79274 79274 79274 79274 79274 79274 79274 79274 79274 79274 79274 79274 79274 79274 79274 79274 79274 79274 79274 79274 79274 79274 79274 79274 79274 79274 79274 79274 79274 79274 79274 79274 79274 79274 79274 79274 79274 79274 79274 79274 79274 79274 79274 79274 79274 79274 79274 79274 79274 79274 79274 79274 79274 79274 79274 79274 79274 79274 79274 79274 79274 79274 79274 79274 79274 79274 79274 79274 79274 79274 79274 79274 79274 79274 79274 79274 79274 79274 79274 79274 79274 79274 
0 0 0 0 0 0 0 0 0 0 0 0 0 0 0 0 12423 12423 12423 12423 12423 12423 12423 12423 12423 17826 17826 23015 23015 23015 24239 24321 31620 34365 34530 34530 34530 34530 34530 34530 34530 34530 34530 34530 34530 34530 34530 34530 34530 34530 34530 34530 34530 34530 34530 34530 34530 34530 34530 34530 34530 34530 34530 34530 34530 34530 34530 34530 34530 34530 34530 34530 34530 34530 34530 34530 34530 34530 34530 34530 34530 34530 34530 34530 34530 34530 34530 34530 34530 34530 34530 34530 34530 34530 34530 34530 34530 34530 34530 34530 34530 34530 34530 34530 34530 34530 34530 34530 34530 34530 34530 34530 34530 34530 34530 34530 34530 34530 34530 34530 34530 34530 34530 34530 34530 34530 34530 34530 34530 34530 34530 34530 34530 34530 34530 34530 34530 34530 34530 34530 34530 34530 34530 34530 34530 34530 34530 34530 34530 34530 34530 34530 34530 34530 34530 34530 34530 34530 34530 34530 34530 34530 34530 34530 34530 34530 34530 34530 34530 34530 34530 34530 34530 34530 34530 34530 34530 34530 34530 34530 34530 34530 34530 34530 34530 34530 34530 34530 34530 34530 34530 34530 34530 34530 34530 34530 34530 34530 34530 34530 34530 
0 0 0 0 0 0 0 0 0 0 0 0 0 0 0 0 0 0 1267 1267 1267 1267 1267 1267 1267 1267 1267 1267 1267 1267 1267 1267 1267 1267 1267 1267 1267 1267 1267 1267 1267 1267 1267 1267 1267 1267 1267 1267 1267 1267 1267 1267 1267 1267 1267 1267 1267 1267 1267 1267 1267 1267 1267 1267 1267 1267 1267 1267 1267 1267 1267 1267 1267 1267 1267 1267 1267 1267 1267 1267 1267 1267 1267 1267 1267 1267 1267 1267 1267 1267 1267 1267 1267 1267 1267 1267 1267 1267 1267 1267 1267 1267 1267 1267 1267 1267 1267 1267 1267 1267 1267 1267 1267 1267 1267 1267 1267 1267 1267 1267 1267 1267 1267 1267 1267 1267 1267 1267 1267 1267 1267 1267 1267 1267 1267 1267 1267 1267 1267 1267 1267 1267 1267 1267 1267 1267 1267 1267 1267 1267 1267 1267 1267 1267 1267 1267 1267 1267 1267 1267 1267 1267 1267 1267 1267 1267 1267 1267 1267 1267 1267 1267 1267 1267 1267 1267 1267 1267 1267 1267 1267 1267 1267 1267 1267 1267 1267 1267 1267 1267 1267 1267 1267 1267 1267 1267 1267 1267 1267 1267 1267 
0 0 0 0 0 0 0 0 0 0 0 0 0 0 0 0 0 29947 31884 31884 31884 31884 31884 31884 36275 46541 46541 46541 46541 46541 49783 49783 49897 49956 49956 49956 49997 49997 49997 49997 49997 49997 49997 49997 49997 49997 49997 49997 49997 49997 49997 49997 49997 49997 49997 49997 49997 49997 49997 49997 49997 49997 49997 49997 49997 49997 49997 49997 49997 49997 49997 49997 49997 49997 49997 49997 49997 49997 49997 49997 49997 49997 49997 49997 49997 49997 49997 49997 49997 49997 49997 49997 49997 49997 49997 49997 49997 49997 49997 49997 49997 49997 49997 49997 49997 49997 49997 49997 49997 49997 49997 49997 49997 49997 49997 49997 49997 49997 49997 49997 49997 49997 49997 49997 49997 49997 49997 49997 49997 49997 49997 49997 49997 49997 49997 49997 49997 49997 49997 49997 49997 49997 49997 49997 49997 49997 49997 49997 49997 49997 49997 49997 49997 49997 49997 49997 49997 49997 49997 49997 49997 49997 49997 49997 49997 49997 49997 49997 49997 49997 49997 49997 49997 49997 49997 49997 49997 49997 49997 49997 49997 49997 49997 49997 49997 49997 49997 49997 49997 49997 49997 49997 49997 49997 49997 49997 49997 49997 49997 49997 49997 
0 0 0 0 0 0 0 0 0 0 0 0 0 0 0 0 0 0 0 0 61465 62933 62933 62933 62933 63098 63098 63098 63189 63189 63280 63372 63968 65048 66706 66950 66950 67944 68156 68248 68248 68248 68248 68248 68248 68248 68248 68248 68248 68248 68248 68343 68434 68680 68680 68680 68775 68775 68775 68775 68775 68775 68775 68775 68775 68775 68775 68775 68775 68775 68775 68775 68775 68775 68775 68775 68775 68775 68775 68775 68775 68775 68775 68775 68775 68775 68775 68775 68775 68775 68775 68775 68775 68775 68775 68775 68775 68775 68775 68775 68775 68775 68775 68775 68775 68775 68775 68775 68775 68775 68775 68775 68775 68775 68775 68775 68775 68775 68775 68775 68775 68775 68775 68775 68775 68775 68775 68775 68775 68775 68775 68775 68775 68775 68775 68775 68775 68775 68775 68775 68775 68775 68775 68775 68775 68775 68775 68775 68775 68775 68775 68775 68775 68775 68775 68775 68775 68775 68775 68775 68775 68775 68775 68775 68775 68775 68775 68775 68775 68775 68775 68775 68775 68775 68775 68775 68775 68775 68775 68775 68775 68775 68775 68775 68775 68775 68775 68775 68775 68775 68775 68775 68775 68775 68775 68775 68775 68775 68775 68775 68775 
0 0 0 0 0 0 0 0 0 0 0 0 0 0 0 0 0 39919 49965 49965 49965 49965 49965 49965 51732 51812 51812 51812 51812 51812 51812 56601 59830 59830 59830 59830 59830 59830 59830 59830 59830 59830 59830 59830 59830 59830 59830 59830 59830 59830 59830 59830 59830 59830 59830 59830 59830 59830 59830 59830 59830 59830 59830 59830 59830 59830 59830 59830 59830 59830 59830 59830 59830 59830 59830 59830 59830 59830 59830 59830 59830 59830 59830 59830 59830 59830 59830 59830 59830 59830 59830 59830 59830 59830 59830 59830 59830 59830 59830 59830 59830 59830 59830 59830 59830 59830 59830 59830 59830 59830 59830 59830 59830 59830 59830 59830 59830 59830 59830 59830 59830 59830 59830 59830 59830 59830 59830 59830 59830 59830 59830 59830 59830 59830 59830 59830 59830 59830 59830 59830 59830 59830 59830 59830 59830 59830 59830 59830 59830 59830 59830 59830 59830 59830 59830 59830 59830 59830 59830 59830 59830 59830 59830 59830 59830 59830 59830 59830 59830 59830 59830 59830 59830 59830 59830 59830 59830 59830 59830 59830 59830 59830 59830 59830 59830 59830 59830 59830 59830 59830 59830 59830 59830 59830 59830 59830 59830 59830 59830 59830 59830 
0 0 0 0 0 0 0 0 0 0 0 0 0 0 0 0 0 18862 28765 28765 28765 28765 28765 31743 31913 33571 33641 33641 33889 33889 33980 47741 47741 49802 49802 49802 49802 49802 49802 52796 52796 52796 52883 52883 52883 52883 52883 52883 52883 52883 52883 52883 52883 52883 52883 52883 52883 52883 52883 52883 52883 52883 52883 52883 52883 52883 52883 52883 52883 52883 52883 52883 52883 52883 52883 52883 52883 52883 52883 52883 52883 52883 52883 52883 52883 52883 52883 52883 52883 52883 52883 52883 52883 52883 52883 52883 52883 52883 52883 52883 52883 52883 52883 52883 52883 52883 52883 52883 52883 52883 52883 52883 52883 52883 52883 52883 52883 52883 52883 52883 52883 52883 52883 52883 52883 52883 52883 52883 52883 52883 52883 52883 52883 52883 52883 52883 52883 52883 52883 52883 52883 52883 52883 52883 52883 52883 52883 52883 52883 52883 52883 52883 52883 52883 52883 52883 52883 52883 52883 52883 52883 52883 52883 52883 52883 52883 52883 52883 52883 52883 52883 52883 52883 52883 52883 52883 52883 52883 52883 52883 52883 52883 52883 52883 52883 52883 52883 52883 52883 52883 52883 52883 52883 52883 52883 52883 52883 52883 52883 52883 52883 
0 0 0 0 0 0 0 0 0 0 0 0 0 0 0 0 0 0 0 21579 21579 21579 21579 21579 21579 21579 21579 21579 21579 21579 21579 21579 21579 21579 21579 21579 21579 21579 21579 21579 21579 21579 21579 21579 21579 21579 21579 21579 21579 21579 21579 21579 21579 21579 21579 21579 21579 21579 21579 21579 21579 21579 21579 21579 21579 21579 21579 21579 21579 21579 21579 21579 21579 21579 21579 21579 21579 21579 21579 21579 21579 21579 21579 21579 21579 21579 21579 21579 21579 21579 21579 21579 21579 21579 21579 21579 21579 21579 21579 21579 21579 21579 21579 21579 21579 21579 21579 21579 21579 21579 21579 21579 21579 21579 21579 21579 21579 21579 21579 21579 21579 21579 21579 21579 21579 21579 21579 21579 21579 21579 21579 21579 21579 21579 21579 21579 21579 21579 21579 21579 21579 21579 21579 21579 21579 21579 21579 21579 21579 21579 21579 21579 21579 21579 21579 21579 21579 21579 21579 21579 21579 21579 21579 21579 21579 21579 21579 21579 21579 21579 21579 21579 21579 21579 21579 21579 21579 21579 21579 21579 21579 21579 21579 21579 21579 21579 21579 21579 21579 21579 21579 21579 21579 21579 21579 21579 21579 21579 21579 21579 21579 
0 0 0 0 0 0 0 0 0 0 0 0 0 0 0 0 19003 26149 26149 26149 26149 26149 26149 30055 30055 30363 30363 30363 35018 40107 40107 40200 46645 46730 52118 52118 52118 52118 52118 52118 52118 52118 52118 52118 52118 52118 52118 52118 52118 52118 52118 52118 52118 52118 52118 52118 52118 52118 52118 52118 52118 52118 52118 52118 52118 52118 52118 52118 52118 52118 52118 52118 52118 52118 52118 52118 52118 52118 52118 52118 52118 52118 52118 52118 52118 52118 52118 52118 52118 52118 52118 52118 52118 52118 52118 52118 52118 52118 52118 52118 52118 52118 52118 52118 52118 52118 52118 52118 52118 52118 52118 52118 52118 52118 52118 52118 52118 52118 52118 52118 52118 52118 52118 52118 52118 52118 52118 52118 52118 52118 52118 52118 52118 52118 52118 52118 52118 52118 52118 52118 52118 52118 52118 52118 52118 52118 52118 52118 52118 52118 52118 52118 52118 52118 52118 52118 52118 52118 52118 52118 52118 52118 52118 52118 52118 52118 52118 52118 52118 52118 52118 52118 52118 52118 52118 52118 52118 52118 52118 52118 52118 52118 52118 52118 52118 52118 52118 52118 52118 52118 52118 52118 52118 52118 52118 52118 52118 52118 52118 52118 52118 
0 0 0 0 0 0 0 0 0 0 0 0 0 0 0 0 0 27033 31674 31674 31674 31674 31674 40379 54463 54463 55144 55667 55911 55911 56162 61342 61342 61518 61518 61518 62211 62211 62211 62211 62211 62211 62211 62211 62211 62211 62211 62211 62211 62211 62211 62211 62211 62211 62211 62211 62211 62211 62211 62211 62211 62211 62211 62211 62211 62211 62211 62211 62211 62211 62211 62211 62211 62211 62211 62211 62211 62211 62211 62211 62211 62211 62211 62211 62211 62211 62211 62211 62211 62211 62211 62211 62211 62211 62211 62211 62211 62211 62211 62211 62211 62211 62211 62211 62211 62211 62211 62211 62211 62211 62211 62211 62211 62211 62211 62211 62211 62211 62211 62211 62211 62211 62211 62211 62211 62211 62211 62211 62211 62211 62211 62211 62211 62211 62211 62211 62211 62211 62211 62211 62211 62211 62211 62211 62211 62211 62211 62211 62211 62211 62211 62211 62211 62211 62211 62211 62211 62211 62211 62211 62211 62211 62211 62211 62211 62211 62211 62211 62211 62211 62211 62211 62211 62211 62211 62211 62211 62211 62211 62211 62211 62211 62211 62211 62211 62211 62211 62211 62211 62211 62211 62211 62211 62211 62211 62211 62211 62211 62211 62211 62211 
0 0 0 0 0 0 0 0 0 0 0 0 0 0 0 0 15105 27633 27633 27633 27633 27633 27633 27808 27808 27808 27808 29303 37889 37889 37889 37889 37889 37967 38357 38446 38446 38648 38884 44505 44642 51262 54257 54257 54257 54257 54696 54785 54785 54785 54785 54785 54785 54785 54785 54785 54785 54785 54785 54785 54785 54785 54785 54785 54785 54785 54785 54785 54785 54785 54785 54785 54785 54785 54785 54785 54785 54785 54785 54785 54785 54785 54785 54785 54785 54785 54785 54785 54785 54785 54785 54785 54785 54785 54785 54785 54785 54785 54785 54785 54785 54785 54785 54785 54785 54785 54785 54785 54785 54785 54785 54785 54785 54785 54785 54785 54785 54785 54785 54785 54785 54785 54785 54785 54785 54785 54785 54785 54785 54785 54785 54785 54785 54785 54785 54785 54785 54785 54785 54785 54785 54785 54785 54785 54785 54785 54785 54785 54785 54785 54785 54785 54785 54785 54785 54785 54785 54785 54785 54785 54785 54785 54785 54785 54785 54785 54785 54785 54785 54785 54785 54785 54785 54785 54785 54785 54785 54785 54785 54785 54785 54785 54785 54785 54785 54785 54785 54785 54785 54785 54785 54785 54785 54785 54785 54785 54785 54785 54785 54785 54785 
0 0 0 0 0 0 0 0 0 0 0 0 0 0 0 0 0 0 17776 23230 23230 23230 23230 31955 31955 31974 32028 32028 32028 32123 32213 32213 32706 32706 33273 33273 33273 33273 33273 33273 33273 33273 33273 33273 33273 33273 33273 33273 33273 33273 33273 33273 33273 33273 33273 33273 33273 33273 33273 33273 33273 33273 33273 33273 33273 33273 33273 33273 33273 33273 33273 33273 33273 33273 33273 33273 33273 33273 33273 33273 33273 33273 33273 33273 33273 33273 33273 33273 33273 33273 33273 33273 33273 33273 33273 33273 33273 33273 33273 33273 33273 33273 33273 33273 33273 33273 33273 33273 33273 33273 33273 33273 33273 33273 33273 33273 33273 33273 33273 33273 33273 33273 33273 33273 33273 33273 33273 33273 33273 33273 33273 33273 33273 33273 33273 33273 33273 33273 33273 33273 33273 33273 33273 33273 33273 33273 33273 33273 33273 33273 33273 33273 33273 33273 33273 33273 33273 33273 33273 33273 33273 33273 33273 33273 33273 33273 33273 33273 33273 33273 33273 33273 33273 33273 33273 33273 33273 33273 33273 33273 33273 33273 33273 33273 33273 33273 33273 33273 33273 33273 33273 33273 33273 33273 33273 33273 33273 33273 33273 33273 33273 
0 0 0 0 0 0 0 0 0 0 0 0 0 0 0 0 0 0 65266 65266 65266 65266 65354 65354 68516 68662 68662 69406 69490 76143 76143 76143 76143 76143 76143 76143 76143 76143 76143 76143 76143 76143 76143 76143 76143 76143 76143 76143 76143 76143 76143 76143 76143 76143 76143 76143 76143 76143 76143 76143 76143 76143 76143 76143 76143 76143 76143 76143 76143 76143 76143 76143 76143 76143 76143 76143 76143 76143 76143 76143 76143 76143 76143 76143 76143 76143 76143 76143 76143 76143 76143 76143 76143 76143 76143 76143 76143 76143 76143 76143 76143 76143 76143 76143 76143 76143 76143 76143 76143 76143 76143 76143 76143 76143 76143 76143 76143 76143 76143 76143 76143 76143 76143 76143 76143 76143 76143 76143 76143 76143 76143 76143 76143 76143 76143 76143 76143 76143 76143 76143 76143 76143 76143 76143 76143 76143 76143 76143 76143 76143 76143 76143 76143 76143 76143 76143 76143 76143 76143 76143 76143 76143 76143 76143 76143 76143 76143 76143 76143 76143 76143 76143 76143 76143 76143 76143 76143 76143 76143 76143 76143 76143 76143 76143 76143 76143 76143 76143 76143 76143 76143 76143 76143 76143 76143 76143 76143 76143 76143 76143 76143 
0 0 0 0 0 0 0 0 0 0 0 0 0 0 0 0 0 0 50143 70676 70676 70676 70676 70676 73446 73538 76621 76621 80584 85122 88200 88317 88406 91447 91861 91861 94853 94990 95054 95054 95054 95145 95145 95145 95145 95145 95145 95145 95145 95145 95145 95145 95145 95145 95145 95145 95145 95145 95145 95145 95145 95145 95145 95145 95145 95145 95145 95145 95145 95145 95145 95145 95145 95145 95145 95145 95145 95145 95145 95145 95145 95145 95145 95145 95145 95145 95145 95145 95145 95145 95145 95145 95145 95145 95145 95145 95145 95145 95145 95145 95145 95145 95145 95145 95145 95145 95145 95145 95145 95145 95145 95145 95145 95145 95145 95145 95145 95145 95145 95145 95145 95145 95145 95145 95145 95145 95145 95145 95145 95145 95145 95145 95145 95145 95145 95145 95145 95145 95145 95145 95145 95145 95145 95145 95145 95145 95145 95145 95145 95145 95145 95145 95145 95145 95145 95145 95145 95145 95145 95145 95145 95145 95145 95145 95145 95145 95145 95145 95145 95145 95145 95145 95145 95145 95145 95145 95145 95145 95145 95145 95145 95145 95145 95145 95145 95145 95145 95145 95145 95145 95145 95145 95145 95145 95145 95145 95145 95145 95145 95145 95145 
0 0 0 0 0 0 0 0 0 0 0 0 0 0 0 0 0 11727 31034 32863 32863 32863 32863 32863 35035 35142 38584 43567 43641 43728 43728 43754 44678 44811 44811 44831 44976 44976 45507 45507 45507 45507 45507 45507 53959 54024 59415 59415 59504 59504 60247 60741 60741 60741 60880 60880 60978 60978 60978 60978 60978 60978 60978 60978 60978 60978 60978 60978 60978 60978 60978 60978 60978 60978 60978 60978 60978 60978 60978 60978 60978 60978 60978 60978 60978 60978 60978 60978 60978 60978 60978 60978 60978 60978 60978 60978 60978 60978 60978 60978 60978 60978 60978 60978 60978 60978 60978 60978 60978 60978 60978 60978 60978 60978 60978 60978 60978 60978 60978 60978 60978 60978 60978 60978 60978 60978 60978 60978 60978 60978 60978 60978 60978 60978 60978 60978 60978 60978 60978 60978 60978 60978 60978 60978 60978 60978 60978 60978 60978 60978 60978 60978 60978 60978 60978 60978 60978 60978 60978 60978 60978 60978 60978 60978 60978 60978 60978 60978 60978 60978 60978 60978 60978 60978 60978 60978 60978 60978 60978 60978 60978 60978 60978 60978 60978 60978 60978 60978 60978 60978 60978 60978 60978 60978 60978 60978 60978 60978 60978 60978 60978 
0 0 0 0 0 0 0 0 0 0 0 0 0 0 0 0 14364 16285 16285 16285 16285 16285 16285 16285 21223 21223 21223 21223 25953 25953 33224 48152 48296 50230 50410 50483 50483 50483 50483 50483 50483 50483 50483 50483 50483 50483 50713 50713 50713 50713 50713 50713 50713 50713 50713 50808 50895 50895 50895 50895 50895 50895 50895 50895 50895 50895 50895 50895 50895 50895 50895 50895 50895 50895 50895 50895 50895 50895 50895 50895 50895 50895 50895 50895 50895 50895 50895 50895 50895 50895 50895 50895 50895 50895 50895 50895 50895 50895 50895 50895 50895 50895 50895 50895 50895 50895 50895 50895 50895 50895 50895 50895 50895 50895 50895 50895 50895 50895 50895 50895 50895 50895 50895 50895 50895 50895 50895 50895 50895 50895 50895 50895 50895 50895 50895 50895 50895 50895 50895 50895 50895 50895 50895 50895 50895 50895 50895 50895 50895 50895 50895 50895 50895 50895 50895 50895 50895 50895 50895 50895 50895 50895 50895 50895 50895 50895 50895 50895 50895 50895 50895 50895 50895 50895 50895 50895 50895 50895 50895 50895 50895 50895 50895 50895 50895 50895 50895 50895 50895 50895 50895 50895 50895 50895 50895 50895 50895 50895 50895 50895 50895 
0 0 0 0 0 0 0 0 0 0 0 0 0 0 0 0 32062 32062 32062 32062 32062 32062 32062 32062 36520 36520 36597 36597 39858 39858 40699 44896 45024 45024 45024 45024 45024 45024 45024 45024 45024 45024 45024 45024 45024 45024 45024 45024 45024 45024 45024 45024 45024 45024 45024 45024 45024 45024 45024 45024 45024 45024 45024 45024 45024 45024 45024 45024 45024 45024 45024 45024 45024 45024 45024 45024 45024 45024 45024 45024 45024 45024 45024 45024 45024 45024 45024 45024 45024 45024 45024 45024 45024 45024 45024 45024 45024 45024 45024 45024 45024 45024 45024 45024 45024 45024 45024 45024 45024 45024 45024 45024 45024 45024 45024 45024 45024 45024 45024 45024 45024 45024 45024 45024 45024 45024 45024 45024 45024 45024 45024 45024 45024 45024 45024 45024 45024 45024 45024 45024 45024 45024 45024 45024 45024 45024 45024 45024 45024 45024 45024 45024 45024 45024 45024 45024 45024 45024 45024 45024 45024 45024 45024 45024 45024 45024 45024 45024 45024 45024 45024 45024 45024 45024 45024 45024 45024 45024 45024 45024 45024 45024 45024 45024 45024 45024 45024 45024 45024 45024 45024 45024 45024 45024 45024 45024 45024 45024 45024 45024 45024 
0 0 0 0 0 0 0 0 0 0 0 0 0 0 0 0 24144 34735 34735 34735 34735 34735 34735 34735 34822 34913 36554 36554 36554 37042 37042 37042 37042 37042 37042 37042 37042 37042 37042 37042 37042 37042 37042 37042 37042 37042 37042 37042 37042 37042 37042 37042 37042 37042 37042 37042 37042 37042 37042 37042 37042 37042 37042 37042 37042 37042 37042 37042 37042 37042 37042 37042 37042 37042 37042 37042 37042 37042 37042 37042 37042 37042 37042 37042 37042 37042 37042 37042 37042 37042 37042 37042 37042 37042 37042 37042 37042 37042 37042 37042 37042 37042 37042 37042 37042 37042 37042 37042 37042 37042 37042 37042 37042 37042 37042 37042 37042 37042 37042 37042 37042 37042 37042 37042 37042 37042 37042 37042 37042 37042 37042 37042 37042 37042 37042 37042 37042 37042 37042 37042 37042 37042 37042 37042 37042 37042 37042 37042 37042 37042 37042 37042 37042 37042 37042 37042 37042 37042 37042 37042 37042 37042 37042 37042 37042 37042 37042 37042 37042 37042 37042 37042 37042 37042 37042 37042 37042 37042 37042 37042 37042 37042 37042 37042 37042 37042 37042 37042 37042 37042 37042 37042 37042 37042 37042 37042 37042 37042 37042 37042 37042 
0 0 0 0 0 0 0 0 0 0 0 0 0 0 0 0 0 0 68094 93277 93277 93277 99111 99111 99199 103660 103660 103660 107651 107651 107651 107651 107651 107651 107651 107651 107651 107651 107651 107651 107651 107651 107651 107651 107651 107651 107651 107651 107651 107651 107651 107651 107651 107651 107651 107651 107651 107651 107651 107651 107651 107651 107651 107651 107651 107651 107651 107651 107651 107651 107651 107651 107651 107651 107651 107651 107651 107651 107651 107651 107651 107651 107651 107651 107651 107651 107651 107651 107651 107651 107651 107651 107651 107651 107651 107651 107651 107651 107651 107651 107651 107651 107651 107651 107651 107651 107651 107651 107651 107651 107651 107651 107651 107651 107651 107651 107651 107651 107651 107651 107651 107651 107651 107651 107651 107651 107651 107651 107651 107651 107651 107651 107651 107651 107651 107651 107651 107651 107651 107651 107651 107651 107651 107651 107651 107651 107651 107651 107651 107651 107651 107651 107651 107651 107651 107651 107651 107651 107651 107651 107651 107651 107651 107651 107651 107651 107651 107651 107651 107651 107651 107651 107651 107651 107651 107651 107651 107651 107651 107651 107651 107651 107651 107651 107651 107651 107651 107651 107651 107651 107651 107651 107651 107651 107651 107651 107651 107651 107651 107651 107651 
0 0 0 0 0 0 0 0 0 0 0 0 0 0 0 0 0 0 0 0 66037 71730 71730 71730 71730 71804 71804 75342 76634 85013 85104 85104 91485 92478 92722 93067 93067 93067 93067 93067 93067 93067 93067 93067 93067 93067 93067 93067 93067 93067 93067 93067 93067 93067 93067 93067 93067 93067 93067 93067 93067 93067 93067 93067 93067 93067 93067 93067 93067 93067 93067 93067 93067 93067 93067 93067 93067 93067 93067 93067 93067 93067 93067 93067 93067 93067 93067 93067 93067 93067 93067 93067 93067 93067 93067 93067 93067 93067 93067 93067 93067 93067 93067 93067 93067 93067 93067 93067 93067 93067 93067 93067 93067 93067 93067 93067 93067 93067 93067 93067 93067 93067 93067 93067 93067 93067 93067 93067 93067 93067 93067 93067 93067 93067 93067 93067 93067 93067 93067 93067 93067 93067 93067 93067 93067 93067 93067 93067 93067 93067 93067 93067 93067 93067 93067 93067 93067 93067 93067 93067 93067 93067 93067 93067 93067 93067 93067 93067 93067 93067 93067 93067 93067 93067 93067 93067 93067 93067 93067 93067 93067 93067 93067 93067 93067 93067 93067 93067 93067 93067 93067 93067 93067 93067 93067 93067 93067 93067 93067 93067 93067 
0 0 0 0 0 0 0 0 0 0 0 0 0 0 0 0 0 0 0 45037 45037 45037 45037 45037 45037 45037 45064 45311 46658 46658 46752 46752 46752 46929 46929 46929 46929 46929 46929 46929 46948 47000 47000 47000 47000 47000 47062 47062 47062 47062 47062 47960 47960 47960 47960 47960 47960 47960 47960 47960 47960 47960 47960 47960 47960 47960 47960 47960 47960 47960 47960 47960 47960 47960 47960 47960 47960 47960 47960 47960 47960 47960 47960 47960 47960 47960 47960 47960 47960 47960 47960 47960 47960 47960 47960 47960 47960 47960 47960 47960 47960 47960 47960 47960 47960 47960 47960 47960 47960 47960 47960 47960 47960 47960 47960 47960 47960 47960 47960 47960 47960 47960 47960 47960 47960 47960 47960 47960 47960 47960 47960 47960 47960 47960 47960 47960 47960 47960 47960 47960 47960 47960 47960 47960 47960 47960 47960 47960 47960 47960 47960 47960 47960 47960 47960 47960 47960 47960 47960 47960 47960 47960 47960 47960 47960 47960 47960 47960 47960 47960 47960 47960 47960 47960 47960 47960 47960 47960 47960 47960 47960 47960 47960 47960 47960 47960 47960 47960 47960 47960 47960 47960 47960 47960 47960 47960 47960 47960 47960 47960 47960 
0 0 0 0 0 0 0 0 0 0 0 0 0 0 0 0 0 11449 11449 11449 11449 11449 11449 11449 11449 11449 11449 11449 11449 11449 11449 11449 11449 11449 11449 11449 11449 11449 11449 11449 11449 11449 11449 11449 11449 11449 11449 11449 11449 11449 11449 11449 11449 11449 11449 11449 11449 11449 11449 11449 11449 11449 11449 11449 11449 11449 11449 11449 11449 11449 11449 11449 11449 11449 11449 11449 11449 11449 11449 11449 11449 11449 11449 11449 11449 11449 11449 11449 11449 11449 11449 11449 11449 11449 11449 11449 11449 11449 11449 11449 11449 11449 11449 11449 11449 11449 11449 11449 11449 11449 11449 11449 11449 11449 11449 11449 11449 11449 11449 11449 11449 11449 11449 11449 11449 11449 11449 11449 11449 11449 11449 11449 11449 11449 11449 11449 11449 11449 11449 11449 11449 11449 11449 11449 11449 11449 11449 11449 11449 11449 11449 11449 11449 11449 11449 11449 11449 11449 11449 11449 11449 11449 11449 11449 11449 11449 11449 11449 11449 11449 11449 11449 11449 11449 11449 11449 11449 11449 11449 11449 11449 11449 11449 11449 11449 11449 11449 11449 11449 11449 11449 11449 11449 11449 11449 11449 11449 11449 11449 11449 11449 
0 0 0 0 0 0 0 0 0 0 0 0 0 0 0 0 0 0 0 0 1 8234 8234 8234 8234 8234 8234 8234 8234 8234 8234 8234 8234 8234 8234 8234 8234 8234 8234 8234 8234 8234 8234 8234 8234 8234 8234 8234 8234 8234 8234 8234 8234 8234 8234 8234 8234 8234 8234 8234 8234 8234 8234 8234 8234 8234 8234 8234 8234 8234 8234 8234 8234 8234 8234 8234 8234 8234 8234 8234 8234 8234 8234 8234 8234 8234 8234 8234 8234 8234 8234 8234 8234 8234 8234 8234 8234 8234 8234 8234 8234 8234 8234 8234 8234 8234 8234 8234 8234 8234 8234 8234 8234 8234 8234 8234 8234 8234 8234 8234 8234 8234 8234 8234 8234 8234 8234 8234 8234 8234 8234 8234 8234 8234 8234 8234 8234 8234 8234 8234 8234 8234 8234 8234 8234 8234 8234 8234 8234 8234 8234 8234 8234 8234 8234 8234 8234 8234 8234 8234 8234 8234 8234 8234 8234 8234 8234 8234 8234 8234 8234 8234 8234 8234 8234 8234 8234 8234 8234 8234 8234 8234 8234 8234 8234 8234 8234 8234 8234 8234 8234 8234 8234 8234 8234 8234 8234 8234 8234 8234 8234 
0 0 0 0 0 0 0 0 0 0 0 0 0 0 0 0 0 0 33004 45341 57164 57164 57164 57164 57164 57454 57454 57454 65790 65790 66427 66427 66723 67288 68045 68045 68045 68045 68045 68281 68281 68281 68281 68281 68281 68281 68281 68281 68281 68281 68281 68281 68281 68281 68281 68281 68281 68281 68281 68281 68281 68281 68281 68281 68281 68281 68281 68281 68281 68281 68281 68281 68281 68281 68281 68281 68281 68281 68281 68281 68281 68281 68281 68281 68281 68281 68281 68281 68281 68281 68281 68281 68281 68281 68281 68281 68281 68281 68281 68281 68281 68281 68281 68281 68281 68281 68281 68281 68281 68281 68281 68281 68281 68281 68281 68281 68281 68281 68281 68281 68281 68281 68281 68281 68281 68281 68281 68281 68281 68281 68281 68281 68281 68281 68281 68281 68281 68281 68281 68281 68281 68281 68281 68281 68281 68281 68281 68281 68281 68281 68281 68281 68281 68281 68281 68281 68281 68281 68281 68281 68281 68281 68281 68281 68281 68281 68281 68281 68281 68281 68281 68281 68281 68281 68281 68281 68281 68281 68281 68281 68281 68281 68281 68281 68281 68281 68281 68281 68281 68281 68281 68281 68281 68281 68281 68281 68281 68281 68281 68281 68281 
0 0 0 0 0 0 0 0 0 0 0 0 0 0 0 0 0 0 0 80516 80516 80516 80516 83811 85786 88772 90783 90783 90783 90783 90783 90783 90783 90783 90783 90783 90783 90783 90783 90783 90783 90783 90783 90783 90783 90783 90783 90783 90783 90783 90783 90783 90783 90783 90783 90783 90783 90783 90783 90783 90783 90783 90783 90783 90783 90783 90783 90783 90783 90783 90783 90783 90783 90783 90783 90783 90783 90783 90783 90783 90783 90783 90783 90783 90783 90783 90783 90783 90783 90783 90783 90783 90783 90783 90783 90783 90783 90783 90783 90783 90783 90783 90783 90783 90783 90783 90783 90783 90783 90783 90783 90783 90783 90783 90783 90783 90783 90783 90783 90783 90783 90783 90783 90783 90783 90783 90783 90783 90783 90783 90783 90783 90783 90783 90783 90783 90783 90783 90783 90783 90783 90783 90783 90783 90783 90783 90783 90783 90783 90783 90783 90783 90783 90783 90783 90783 90783 90783 90783 90783 90783 90783 90783 90783 90783 90783 90783 90783 90783 90783 90783 90783 90783 90783 90783 90783 90783 90783 90783 90783 90783 90783 90783 90783 90783 90783 90783 90783 90783 90783 90783 90783 90783 90783 90783 90783 90783 90783 90783 90783 90783 
0 0 0 0 0 0 0 0 0 0 0 0 0 0 0 0 0 19863 33835 33835 33835 33835 33835 33835 33835 33922 33922 33922 33922 33922 33922 33922 40877 40877 40960 40960 42784 42784 42784 42784 42784 42784 42784 42784 42784 42784 42784 42784 42784 42784 42784 42784 42784 42784 42784 42784 42784 42784 42784 42784 42784 42784 42784 42784 42784 42784 42784 42784 42784 42784 42784 42784 42784 42784 42784 42784 42784 42784 42784 42784 42784 42784 42784 42784 42784 42784 42784 42784 42784 42784 42784 42784 42784 42784 42784 42784 42784 42784 42784 42784 42784 42784 42784 42784 42784 42784 42784 42784 42784 42784 42784 42784 42784 42784 42784 42784 42784 42784 42784 42784 42784 42784 42784 42784 42784 42784 42784 42784 42784 42784 42784 42784 42784 42784 42784 42784 42784 42784 42784 42784 42784 42784 42784 42784 42784 42784 42784 42784 42784 42784 42784 42784 42784 42784 42784 42784 42784 42784 42784 42784 42784 42784 42784 42784 42784 42784 42784 42784 42784 42784 42784 42784 42784 42784 42784 42784 42784 42784 42784 42784 42784 42784 42784 42784 42784 42784 42784 42784 42784 42784 42784 42784 42784 42784 42784 42784 42784 42784 42784 42784 42784 
0 0 0 0 0 0 0 0 0 0 0 0 0 0 0 0 0 0 74727 98881 100061 103029 104557 104557 104642 104642 104695 104695 104695 104776 106313 106399 106399 106399 106399 106399 106399 106399 106493 106493 106493 106493 106493 106493 106493 106493 106493 106493 106493 106493 106493 106493 106493 106493 106493 106493 106493 106493 106493 106493 106493 106493 106493 106493 106493 106493 106493 106493 106493 106493 106493 106493 106493 106493 106493 106493 106493 106493 106493 106493 106493 106493 106493 106493 106493 106493 106493 106493 106493 106493 106493 106493 106493 106493 106493 106493 106493 106493 106493 106493 106493 106493 106493 106493 106493 106493 106493 106493 106493 106493 106493 106493 106493 106493 106493 106493 106493 106493 106493 106493 106493 106493 106493 106493 106493 106493 106493 106493 106493 106493 106493 106493 106493 106493 106493 106493 106493 106493 106493 106493 106493 106493 106493 106493 106493 106493 106493 106493 106493 106493 106493 106493 106493 106493 106493 106493 106493 106493 106493 106493 106493 106493 106493 106493 106493 106493 106493 106493 106493 106493 106493 106493 106493 106493 106493 106493 106493 106493 106493 106493 106493 106493 106493 106493 106493 106493 106493 106493 106493 106493 106493 106493 106493 106493 106493 106493 106493 106493 106493 106493 106493 
0 0 0 0 0 0 0 0 0 0 0 0 0 0 0 0 0 0 0 29402 32891 32891 32891 32891 32891 37486 37486 37486 37577 46346 46346 50835 52383 52467 52467 53521 53609 53782 53782 53782 53782 53782 53782 53782 53782 53874 57298 57388 57388 57388 57388 57388 57388 57388 57388 57388 57388 57388 57388 57388 57388 57388 57388 57388 57388 57388 57388 57388 57388 57388 57388 57388 57388 57388 57388 57388 57388 57388 57388 57388 57388 57388 57388 57388 57388 57388 57388 57388 57388 57388 57388 57388 57388 57388 57388 57388 57388 57388 57388 57388 57388 57388 57388 57388 57388 57388 57388 57388 57388 57388 57388 57388 57388 57388 57388 57388 57388 57388 57388 57388 57388 57388 57388 57388 57388 57388 57388 57388 57388 57388 57388 57388 57388 57388 57388 57388 57388 57388 57388 57388 57388 57388 57388 57388 57388 57388 57388 57388 57388 57388 57388 57388 57388 57388 57388 57388 57388 57388 57388 57388 57388 57388 57388 57388 57388 57388 57388 57388 57388 57388 57388 57388 57388 57388 57388 57388 57388 57388 57388 57388 57388 57388 57388 57388 57388 57388 57388 57388 57388 57388 57388 57388 57388 57388 57388 57388 57388 57388 57388 57388 57388 
0 0 0 0 0 0 0 0 0 0 0 0 0 0 0 0 0 0 0 40897 43803 43803 43803 43803 45490 45490 45490 45490 45490 45490 45490 47667 54566 54661 54661 54661 54975 54975 54975 56028 56064 56064 56064 60557 60557 60557 60557 60557 60557 60618 60618 60618 60618 60709 74089 74181 74272 74719 74910 75579 75579 75579 75579 75579 75579 75579 75579 75579 75579 75579 75579 75579 75579 75579 75579 75579 75579 75579 75579 75579 75579 75579 75579 75579 75579 75579 75579 75579 75579 75579 75579 75579 75579 75579 75579 75579 75579 75579 75579 75579 75579 75579 75579 75579 75579 75579 75579 75579 75579 75579 75579 75579 75579 75579 75579 75579 75579 75579 75579 75579 75579 75579 75579 75579 75579 75579 75579 75579 75579 75579 75579 75579 75579 75579 75579 75579 75579 75579 75579 75579 75579 75579 75579 75579 75579 75579 75579 75579 75579 75579 75579 75579 75579 75579 75579 75579 75579 75579 75579 75579 75579 75579 75579 75579 75579 75579 75579 75579 75579 75579 75579 75579 75579 75579 75579 75579 75579 75579 75579 75579 75579 75579 75579 75579 75579 75579 75579 75579 75579 75579 75579 75579 75579 75579 75579 75579 75579 75579 75579 75579 75579 
0 0 0 0 0 0 0 0 0 0 0 0 0 0 0 0 0 0 87869 87869 87869 87869 87869 89859 89859 91603 91603 91603 95962 96058 97533 105901 105901 105901 105901 105901 105901 105992 106084 106233 106233 106233 106284 106284 106284 106284 106284 106284 106284 106284 106284 106284 106284 106284 106284 106284 106284 106284 106284 106284 106284 106284 106284 106284 106284 106284 106284 106284 106284 106284 106284 106284 106284 106284 106284 106284 106284 106284 106284 106284 106284 106284 106284 106284 106284 106284 106284 106284 106284 106284 106284 106284 106284 106284 106284 106284 106284 106284 106284 106284 106284 106284 106284 106284 106284 106284 106284 106284 106284 106284 106284 106284 106284 106284 106284 106284 106284 106284 106284 106284 106284 106284 106284 106284 106284 106284 106284 106284 106284 106284 106284 106284 106284 106284 106284 106284 106284 106284 106284 106284 106284 106284 106284 106284 106284 106284 106284 106284 106284 106284 106284 106284 106284 106284 106284 106284 106284 106284 106284 106284 106284 106284 106284 106284 106284 106284 106284 106284 106284 106284 106284 106284 106284 106284 106284 106284 106284 106284 106284 106284 106284 106284 106284 106284 106284 106284 106284 106284 106284 106284 106284 106284 106284 106284 106284 106284 106284 106284 106284 106284 106284 
0 0 0 0 0 0 0 0 0 0 0 0 0 0 0 0 0 22430 28821 28821 28821 28821 28821 31774 33159 33650 34016 34016 43005 43005 49660 50107 50153 58833 58833 58833 58896 58896 58896 58896 58896 58896 58896 58896 58896 58896 58896 58896 58896 58896 58896 58896 58896 58896 58896 58896 58896 58896 58896 58896 58896 58896 58896 58896 58896 58896 58896 58896 58896 58896 58896 58896 58896 58896 58896 58896 58896 58896 58896 58896 58896 58896 58896 58896 58896 58896 58896 58896 58896 58896 58896 58896 58896 58896 58896 58896 58896 58896 58896 58896 58896 58896 58896 58896 58896 58896 58896 58896 58896 58896 58896 58896 58896 58896 58896 58896 58896 58896 58896 58896 58896 58896 58896 58896 58896 58896 58896 58896 58896 58896 58896 58896 58896 58896 58896 58896 58896 58896 58896 58896 58896 58896 58896 58896 58896 58896 58896 58896 58896 58896 58896 58896 58896 58896 58896 58896 58896 58896 58896 58896 58896 58896 58896 58896 58896 58896 58896 58896 58896 58896 58896 58896 58896 58896 58896 58896 58896 58896 58896 58896 58896 58896 58896 58896 58896 58896 58896 58896 58896 58896 58896 58896 58896 58896 58896 58896 58896 58896 58896 58896 58896 
0 0 0 0 0 0 0 0 0 0 0 0 0 0 0 0 0 0 0 45727 80889 80889 80889 80889 80889 80981 80981 80981 80981 80981 85595 85595 85595 85926 86982 87070 87070 87550 89641 91389 91389 91389 91484 91484 91484 91484 91484 91484 91484 91484 91484 91484 91484 91484 91484 91484 91484 91484 91484 91484 91484 91484 91484 91484 91484 91484 91484 91484 91484 91484 91484 91484 91484 91484 91484 91484 91484 91484 91484 91484 91484 91484 91484 91484 91484 91484 91484 91484 91484 91484 91484 91484 91484 91484 91484 91484 91484 91484 91484 91484 91484 91484 91484 91484 91484 91484 91484 91484 91484 91484 91484 91484 91484 91484 91484 91484 91484 91484 91484 91484 91484 91484 91484 91484 91484 91484 91484 91484 91484 91484 91484 91484 91484 91484 91484 91484 91484 91484 91484 91484 91484 91484 91484 91484 91484 91484 91484 91484 91484 91484 91484 91484 91484 91484 91484 91484 91484 91484 91484 91484 91484 91484 91484 91484 91484 91484 91484 91484 91484 91484 91484 91484 91484 91484 91484 91484 91484 91484 91484 91484 91484 91484 91484 91484 91484 91484 91484 91484 91484 91484 91484 91484 91484 91484 91484 91484 91484 91484 91484 91484 91484 
0 0 0 0 0 0 0 0 0 0 0 0 0 0 0 0 0 0 34295 43944 43944 43944 43944 43944 43944 43944 43944 43944 43944 44071 44071 44071 44071 44071 44071 44071 44071 46040 46281 46375 46375 46375 46375 46375 50301 50301 50558 50558 50558 50558 50558 50558 50558 50558 50558 50558 50558 50558 50558 50558 50558 50558 50558 50558 50558 50558 50558 50558 50558 50558 50558 50558 50558 50558 50558 50558 50558 50558 50558 50558 50558 50558 50558 50558 50558 50558 50558 50558 50558 50558 50558 50558 50558 50558 50558 50558 50558 50558 50558 50558 50558 50558 50558 50558 50558 50558 50558 50558 50558 50558 50558 50558 50558 50558 50558 50558 50558 50558 50558 50558 50558 50558 50558 50558 50558 50558 50558 50558 50558 50558 50558 50558 50558 50558 50558 50558 50558 50558 50558 50558 50558 50558 50558 50558 50558 50558 50558 50558 50558 50558 50558 50558 50558 50558 50558 50558 50558 50558 50558 50558 50558 50558 50558 50558 50558 50558 50558 50558 50558 50558 50558 50558 50558 50558 50558 50558 50558 50558 50558 50558 50558 50558 50558 50558 50558 50558 50558 50558 50558 50558 50558 50558 50558 50558 50558 50558 50558 50558 50558 50558 50558 
0 0 0 0 0 0 0 0 0 0 0 0 0 0 0 0 0 0 39109 69727 70018 70018 70018 70018 70018 70649 70649 70649 70649 70649 76543 76543 76597 76597 76597 77555 77555 77555 77555 77555 77555 77555 77555 77555 77555 79215 79215 81147 81147 81147 81147 81147 81147 81147 81147 81147 81241 81241 81241 81241 81241 81241 81241 81241 81241 81241 81241 81241 81241 81241 81241 81241 81241 81241 81241 81241 81241 81241 81241 81241 81241 81241 81241 81241 81241 81241 81241 81241 81241 81241 81241 81241 81241 81241 81241 81241 81241 81241 81241 81241 81241 81241 81241 81241 81241 81241 81241 81241 81241 81241 81241 81241 81241 81241 81241 81241 81241 81241 81241 81241 81241 81241 81241 81241 81241 81241 81241 81241 81241 81241 81241 81241 81241 81241 81241 81241 81241 81241 81241 81241 81241 81241 81241 81241 81241 81241 81241 81241 81241 81241 81241 81241 81241 81241 81241 81241 81241 81241 81241 81241 81241 81241 81241 81241 81241 81241 81241 81241 81241 81241 81241 81241 81241 81241 81241 81241 81241 81241 81241 81241 81241 81241 81241 81241 81241 81241 81241 81241 81241 81241 81241 81241 81241 81241 81241 81241 81241 81241 81241 81241 81241 
0 0 0 0 0 0 0 0 0 0 0 0 0 0 0 0 0 0 70070 76209 76209 76256 76256 76588 76650 76739 76739 76739 76739 76739 76739 76739 79683 79683 79683 79683 81666 81666 81666 81666 81666 81666 81666 81666 81666 81666 85483 85483 85634 85634 85634 85634 85634 85634 85634 85634 85634 85634 85634 85634 85634 85634 85634 85634 85634 85634 85634 85634 85634 85634 85634 85634 85634 85634 85634 85634 85634 85634 85634 85634 85634 85634 85634 85634 85634 85634 85634 85634 85634 85634 85634 85634 85634 85634 85634 85634 85634 85634 85634 85634 85634 85634 85634 85634 85634 85634 85634 85634 85634 85634 85634 85634 85634 85634 85634 85634 85634 85634 85634 85634 85634 85634 85634 85634 85634 85634 85634 85634 85634 85634 85634 85634 85634 85634 85634 85634 85634 85634 85634 85634 85634 85634 85634 85634 85634 85634 85634 85634 85634 85634 85634 85634 85634 85634 85634 85634 85634 85634 85634 85634 85634 85634 85634 85634 85634 85634 85634 85634 85634 85634 85634 85634 85634 85634 85634 85634 85634 85634 85634 85634 85634 85634 85634 85634 85634 85634 85634 85634 85634 85634 85634 85634 85634 85634 85634 85634 85634 85634 85634 85634 85634 
0 0 0 0 0 0 0 0 0 0 0 0 0 0 0 0 0 0 45227 45999 46430 46430 46430 46430 46430 46430 46430 46430 47566 50534 50534 50534 50868 52768 53438 53838 58402 58488 58488 61714 61714 61714 61714 61714 67385 67385 67385 67385 67385 67385 67385 67385 67385 67385 67385 67385 67385 67385 67385 67385 67385 67385 67385 67385 67385 67385 67385 67385 67385 67385 67385 67385 67385 67385 67385 67385 67385 67385 67385 67385 67385 67385 67385 67385 67385 67385 67385 67385 67385 67385 67385 67385 67385 67385 67385 67385 67385 67385 67385 67385 67385 67385 67385 67385 67385 67385 67385 67385 67385 67385 67385 67385 67385 67385 67385 67385 67385 67385 67385 67385 67385 67385 67385 67385 67385 67385 67385 67385 67385 67385 67385 67385 67385 67385 67385 67385 67385 67385 67385 67385 67385 67385 67385 67385 67385 67385 67385 67385 67385 67385 67385 67385 67385 67385 67385 67385 67385 67385 67385 67385 67385 67385 67385 67385 67385 67385 67385 67385 67385 67385 67385 67385 67385 67385 67385 67385 67385 67385 67385 67385 67385 67385 67385 67385 67385 67385 67385 67385 67385 67385 67385 67385 67385 67385 67385 67385 67385 67385 67385 67385 67385 
0 0 0 0 0 0 0 0 0 0 0 0 0 0 0 0 0 0 0 1 94401 101069 101069 101069 101069 101394 101394 101394 101394 103346 103346 103429 103505 103593 103593 103656 103996 109960 110926 111018 111112 111145 111145 111180 111180 111264 111264 111264 111264 111264 111264 111264 111264 111264 111264 111264 111264 111264 111264 111264 111264 111264 111264 111264 111264 111264 111264 111264 111264 111264 111264 111264 111264 111264 111264 111264 111264 111264 111264 111264 111264 111264 111264 111264 111264 111264 111264 111264 111264 111264 111264 111264 111264 111264 111264 111264 111264 111264 111264 111264 111264 111264 111264 111264 111264 111264 111264 111264 111264 111264 111264 111264 111264 111264 111264 111264 111264 111264 111264 111264 111264 111264 111264 111264 111264 111264 111264 111264 111264 111264 111264 111264 111264 111264 111264 111264 111264 111264 111264 111264 111264 111264 111264 111264 111264 111264 111264 111264 111264 111264 111264 111264 111264 111264 111264 111264 111264 111264 111264 111264 111264 111264 111264 111264 111264 111264 111264 111264 111264 111264 111264 111264 111264 111264 111264 111264 111264 111264 111264 111264 111264 111264 111264 111264 111264 111264 111264 111264 111264 111264 111264 111264 111264 111264 111264 111264 111264 111264 111264 111264 111264 
0 0 0 0 0 0 0 0 0 0 0 0 0 0 0 0 0 0 46751 69285 69285 69285 69285 69285 71282 72896 73876 73876 74038 74481 80255 80534 80621 80716 85207 85290 85290 88513 88513 88513 88513 88584 88584 88584 88584 88584 88584 88584 88584 88584 88584 88584 88584 88584 88584 88584 88584 88584 88584 88584 88584 88584 88584 88584 88584 88584 88584 88584 88584 88584 88584 88584 88584 88584 88584 88584 88584 88584 88584 88584 88584 88584 88584 88584 88584 88584 88584 88584 88584 88584 88584 88584 88584 88584 88584 88584 88584 88584 88584 88584 88584 88584 88584 88584 88584 88584 88584 88584 88584 88584 88584 88584 88584 88584 88584 88584 88584 88584 88584 88584 88584 88584 88584 88584 88584 88584 88584 88584 88584 88584 88584 88584 88584 88584 88584 88584 88584 88584 88584 88584 88584 88584 88584 88584 88584 88584 88584 88584 88584 88584 88584 88584 88584 88584 88584 88584 88584 88584 88584 88584 88584 88584 88584 88584 88584 88584 88584 88584 88584 88584 88584 88584 88584 88584 88584 88584 88584 88584 88584 88584 88584 88584 88584 88584 88584 88584 88584 88584 88584 88584 88584 88584 88584 88584 88584 88584 88584 88584 88584 88584 88584 
0 0 0 0 0 0 0 0 0 0 0 0 0 0 0 0 0 0 35556 42778 42778 42778 42778 45950 46217 46217 46217 49711 55971 56061 56341 56686 57011 57011 59878 61874 61874 61874 61874 61874 61874 61874 61874 61874 61874 61874 61874 61874 61874 61874 61874 61874 61874 61874 61874 61874 61874 61874 61874 61874 61874 61874 61874 61874 61874 61874 61874 61874 61874 61874 61874 61874 61874 61874 61874 61874 61874 61874 61874 61874 61874 61874 61874 61874 61874 61874 61874 61874 61874 61874 61874 61874 61874 61874 61874 61874 61874 61874 61874 61874 61874 61874 61874 61874 61874 61874 61874 61874 61874 61874 61874 61874 61874 61874 61874 61874 61874 61874 61874 61874 61874 61874 61874 61874 61874 61874 61874 61874 61874 61874 61874 61874 61874 61874 61874 61874 61874 61874 61874 61874 61874 61874 61874 61874 61874 61874 61874 61874 61874 61874 61874 61874 61874 61874 61874 61874 61874 61874 61874 61874 61874 61874 61874 61874 61874 61874 61874 61874 61874 61874 61874 61874 61874 61874 61874 61874 61874 61874 61874 61874 61874 61874 61874 61874 61874 61874 61874 61874 61874 61874 61874 61874 61874 61874 61874 61874 61874 61874 61874 61874 61874 
0 0 0 0 0 0 0 0 0 0 0 0 0 0 0 0 0 0 32198 53855 53855 53855 53855 56825 56825 57163 57163 59724 59724 59724 59724 59888 59978 68018 68508 69753 69753 69753 69753 69753 69753 69753 69753 69753 69753 69753 69753 69753 69753 69753 69753 69753 69753 69753 69753 69753 69753 69753 69753 69753 69753 69753 69753 69753 69753 69753 69753 69753 69753 69753 69753 69753 69753 69753 69753 69753 69753 69753 69753 69753 69753 69753 69753 69753 69753 69753 69753 69753 69753 69753 69753 69753 69753 69753 69753 69753 69753 69753 69753 69753 69753 69753 69753 69753 69753 69753 69753 69753 69753 69753 69753 69753 69753 69753 69753 69753 69753 69753 69753 69753 69753 69753 69753 69753 69753 69753 69753 69753 69753 69753 69753 69753 69753 69753 69753 69753 69753 69753 69753 69753 69753 69753 69753 69753 69753 69753 69753 69753 69753 69753 69753 69753 69753 69753 69753 69753 69753 69753 69753 69753 69753 69753 69753 69753 69753 69753 69753 69753 69753 69753 69753 69753 69753 69753 69753 69753 69753 69753 69753 69753 69753 69753 69753 69753 69753 69753 69753 69753 69753 69753 69753 69753 69753 69753 69753 69753 69753 69753 69753 69753 69753 
0 0 0 0 0 0 0 0 0 0 0 0 0 0 0 0 0 66783 102636 103028 103028 103028 103028 103028 114412 114460 114554 114554 114554 114554 114554 114554 114835 114835 114924 118387 118470 118651 118651 118732 118732 118814 118834 118834 118834 118834 118834 118834 118834 118834 118834 118834 118834 118834 118834 118834 118834 118834 118834 118834 118834 118834 118834 118834 118834 118834 118834 118834 118834 118834 118834 118834 118834 118834 118834 118834 118834 118834 118834 118834 118834 118834 118834 118834 118834 118834 118834 118834 118834 118834 118834 118834 118834 118834 118834 118834 118834 118834 118834 118834 118834 118834 118834 118834 118834 118834 118834 118834 118834 118834 118834 118834 118834 118834 118834 118834 118834 118834 118834 118834 118834 118834 118834 118834 118834 118834 118834 118834 118834 118834 118834 118834 118834 118834 118834 118834 118834 118834 118834 118834 118834 118834 118834 118834 118834 118834 118834 118834 118834 118834 118834 118834 118834 118834 118834 118834 118834 118834 118834 118834 118834 118834 118834 118834 118834 118834 118834 118834 118834 118834 118834 118834 118834 118834 118834 118834 118834 118834 118834 118834 118834 118834 118834 118834 118834 118834 118834 118834 118834 118834 118834 118834 118834 118834 118834 118834 118834 118834 118834 118834 118834 
0 0 0 0 0 0 0 0 0 0 0 0 0 0 0 0 0 0 54451 77528 77528 77528 86022 86267 86267 86267 91747 91747 91801 96630 96630 96630 96630 96630 96630 96630 96630 96630 96630 96630 96630 96630 96630 96630 96630 96630 96630 96630 96630 96630 96630 96630 96630 96630 96630 96630 96630 96630 96630 96630 96630 96630 96630 96630 96630 96630 96630 96630 96630 96630 96630 96630 96630 96630 96630 96630 96630 96630 96630 96630 96630 96630 96630 96630 96630 96630 96630 96630 96630 96630 96630 96630 96630 96630 96630 96630 96630 96630 96630 96630 96630 96630 96630 96630 96630 96630 96630 96630 96630 96630 96630 96630 96630 96630 96630 96630 96630 96630 96630 96630 96630 96630 96630 96630 96630 96630 96630 96630 96630 96630 96630 96630 96630 96630 96630 96630 96630 96630 96630 96630 96630 96630 96630 96630 96630 96630 96630 96630 96630 96630 96630 96630 96630 96630 96630 96630 96630 96630 96630 96630 96630 96630 96630 96630 96630 96630 96630 96630 96630 96630 96630 96630 96630 96630 96630 96630 96630 96630 96630 96630 96630 96630 96630 96630 96630 96630 96630 96630 96630 96630 96630 96630 96630 96630 96630 96630 96630 96630 96630 96630 96630
[truncated: 176,799 more chars]
