# Supplementary material for: Impact of truck contamination and information sharing on foot-and-mouth disease spreading in beef cattle production systems
Source: PLoS One. 2020 Oct 16;15(10):e0240819. doi: 10.1371/journal.pone.0240819 (PMC7567383; doi:10.1371/journal.pone.0240819)
Supplement: S1 Data — (ZIP) [file pone.0240819.s001.zip › FMD ABM data/scenario analysis/scenario8_D&IN_B_P/scatt.txt]

291267 289857 288482 287425 286586 285538 286355 287309 285845 285189 284742 284062 283217 284330 284033 278513 267373 229560 189065 189014 189008 187997 186773 185772 183106 182224 182094 182092 182092 182092 182092 182092 182092 182092 182092 182092 182092 182092 182092 182092 182092 182092 182092 182092 182092 182092 182092 182092 182092 182092 182092 182092 182092 182092 182092 182092 182092 182092 182092 182092 182092 182092 182092 182092 182092 182092 182092 182092 182092 182092 182092 182092 182092 182092 182092 182092 182092 182092 182092 182092 182092 182092 182092 182092 182092 182092 182092 182092 182092 182092 182092 182092 182092 182092 182092 182092 182092 182092 182092 182092 182092 182092 182092 182092 182092 182092 182092 182092 182092 182092 182092 182092 182092 182092 182092 182092 182092 182092 182092 182092 182092 182092 182092 182092 182092 182092 182092 182092 182092 182092 182092 182092 182092 182092 182092 182092 182092 182092 182092 182092 182092 182092 182092 182092 182092 182092 182092 182092 182092 182092 182092 182092 182092 182092 182092 182092 182092 182092 182092 182092 182092 182092 182092 182092 182092 182092 182092 182092 182092 182092 182092 182092 182092 182092 182092 182092 182092 182092 182092 182092 182092 182092 182092 182092 182092 182092 182092 182092 182092 182092 182092 182092 182092 182092 182092 182092 182092 182092 182092 182092 182092 
291267 289857 288450 287434 286453 286113 286441 287363 285894 285181 284401 283818 283793 284081 284487 279437 264907 245452 234325 115755 103092 102376 102238 102228 102264 102270 102276 102294 102346 102346 102346 102346 102346 102346 102346 102346 102346 102346 102346 102346 102346 102346 102346 102346 102346 102346 102346 102346 102346 102346 102346 102346 102346 102346 102346 102346 102346 102346 102346 102346 102346 102346 102346 102346 102346 102346 102346 102346 102346 102346 102346 102346 102346 102346 102346 102346 102346 102346 102346 102346 102346 102346 102346 102346 102346 102346 102346 102346 102346 102346 102346 102346 102346 102346 102346 102346 102346 102346 102346 102346 102346 102346 102346 102346 102346 102346 102346 102346 102346 102346 102346 102346 102346 102346 102346 102346 102346 102346 102346 102346 102346 102346 102346 102346 102346 102346 102346 102346 102346 102346 102346 102346 102346 102346 102346 102346 102346 102346 102346 102346 102346 102346 102346 102346 102346 102346 102346 102346 102346 102346 102346 102346 102346 102346 102346 102346 102346 102346 102346 102346 102346 102346 102346 102346 102346 102346 102346 102346 102346 102346 102346 102346 102346 102346 102346 102346 102346 102346 102346 102346 102346 102346 102346 102346 102346 102346 102346 102346 102346 102346 102346 102346 102346 102346 102346 102346 102346 102346 102346 102346 102346 
291267 289873 288523 287365 286291 285567 286701 287929 286455 285580 285288 284617 284617 285268 285646 282344 276449 244448 235721 235157 234077 229722 216320 203531 200278 200168 200102 200201 200159 200102 200004 199949 199867 199712 199697 199717 199447 198618 196392 195629 195607 195628 195644 195644 195644 195644 195650 195662 195668 195668 195668 195668 195668 195668 195668 195668 195668 195668 195668 195668 195668 195668 195668 195668 195668 195668 195668 195668 195668 195668 195668 195668 195668 195668 195668 195668 195668 195668 195668 195668 195668 195668 195668 195668 195668 195668 195668 195668 195668 195668 195668 195668 195668 195668 195668 195668 195668 195668 195668 195668 195668 195668 195668 195668 195668 195668 195668 195668 195668 195668 195668 195668 195668 195668 195668 195668 195668 195668 195668 195668 195668 195668 195668 195668 195668 195668 195668 195668 195668 195668 195668 195668 195668 195668 195668 195668 195668 195668 195668 195668 195668 195668 195668 195668 195669 195669 195669 195669 195669 195669 195669 195669 195669 195669 195669 195669 195669 195669 195669 195669 195669 195669 195669 195671 195671 195671 195671 195671 195671 195671 195671 195671 195671 195672 195672 195672 195672 195673 195673 195673 195673 195673 195673 195673 195673 195673 195673 195673 195673 195673 195673 195673 195673 195673 195673 195673 195673 195673 195673 195673 195673 
291267 289797 288475 287143 286718 285606 286391 287667 286232 285244 284533 283959 282855 284522 284836 279844 263163 238206 175652 139510 138803 136544 131490 130132 130048 129546 128291 125189 121785 121446 121446 121446 121446 121446 121446 121446 121446 121446 121446 121446 121446 121446 121446 121446 121446 121446 121446 121446 121446 121446 121446 121446 121446 121446 121446 121446 121446 121446 121446 121446 121446 121446 121446 121446 121446 121446 121446 121446 121446 121446 121446 121446 121446 121446 121446 121446 121446 121446 121446 121446 121446 121446 121446 121446 121446 121446 121446 121446 121446 121446 121446 121446 121446 121446 121446 121446 121446 121446 121446 121446 121446 121446 121446 121446 121446 121446 121446 121446 121446 121446 121446 121446 121446 121446 121446 121446 121446 121446 121446 121446 121446 121446 121446 121446 121446 121446 121446 121446 121446 121446 121446 121446 121446 121446 121446 121446 121446 121446 121446 121446 121446 121446 121446 121446 121446 121446 121446 121446 121446 121446 121446 121446 121446 121446 121446 121446 121446 121446 121446 121446 121446 121446 121446 121446 121446 121446 121446 121446 121446 121446 121446 121446 121446 121446 121446 121446 121446 121446 121446 121446 121446 121446 121446 121446 121446 121446 121446 121446 121446 121446 121446 121446 121446 121446 121446 121446 121446 121446 121446 121446 121446 
291267 289896 288491 287508 286099 285569 286235 287847 286397 285541 284931 284456 283769 284934 286638 285035 282676 278966 272592 236426 199590 199872 199417 198428 196471 195804 195812 195807 195856 195757 195708 195701 195613 195265 194292 193269 192996 192783 192668 192551 192336 191790 190974 190579 190578 190590 190614 190620 190664 190664 190664 190664 190664 190664 190664 190664 190664 190664 190664 190664 190664 190664 190664 190664 190664 190664 190664 190664 190664 190664 190664 190664 190664 190664 190664 190664 190664 190664 190664 190664 190664 190664 190664 190664 190664 190664 190664 190664 190664 190664 190664 190664 190664 190664 190664 190664 190664 190664 190664 190664 190664 190664 190664 190664 190664 190664 190664 190664 190664 190664 190664 190664 190664 190664 190664 190664 190664 190664 190664 190664 190664 190664 190664 190664 190664 190664 190664 190664 190664 190664 190664 190664 190664 190664 190664 190664 190664 190664 190664 190664 190664 190664 190664 190664 190664 190664 190664 190664 190664 190664 190664 190664 190664 190664 190664 190664 190664 190664 190664 190664 190664 190664 190664 190664 190664 190664 190664 190664 190664 190664 190664 190664 190664 190664 190664 190664 190664 190664 190664 190664 190664 190664 190664 190664 190664 190664 190664 190664 190664 190664 190664 190664 190664 190664 190664 190664 190664 190664 190664 190664 190664 
291267 289849 288516 287463 286777 286030 286299 287323 285948 285284 284208 283714 283754 285775 285270 280592 271252 265220 264919 264518 264698 263308 256028 251182 250035 249409 248160 246343 246226 246160 246108 245997 245877 245645 244776 244160 244138 244138 244138 244148 244148 244148 244148 244148 244148 244148 244148 244148 244148 244148 244148 244148 244148 244148 244148 244148 244148 244148 244148 244148 244148 244148 244148 244148 244148 244148 244148 244148 244148 244148 244148 244148 244148 244148 244148 244148 244148 244148 244148 244148 244148 244148 244148 244148 244148 244148 244148 244148 244148 244148 244148 244148 244148 244148 244148 244148 244148 244148 244148 244148 244148 244148 244148 244148 244148 244148 244148 244148 244148 244148 244148 244148 244148 244148 244148 244148 244148 244148 244148 244148 244148 244148 244148 244148 244148 244148 244148 244148 244148 244148 244148 244148 244148 244148 244148 244148 244148 244148 244148 244148 244148 244148 244148 244148 244148 244148 244148 244148 244148 244148 244148 244148 244148 244148 244148 244148 244148 244148 244148 244148 244148 244148 244148 244148 244148 244148 244148 244148 244148 244148 244148 244148 244148 244148 244148 244148 244148 244148 244148 244148 244148 244148 244148 244148 244148 244148 244148 244148 244148 244148 244148 244148 244148 244148 244148 244148 244148 244148 244148 244148 244148 
291267 289869 288534 287333 286443 285830 286563 287351 285995 284965 284323 284456 284817 285747 287231 285442 282599 277543 274461 250061 250113 250819 250578 250345 250205 249944 249254 247684 248021 247912 247838 247784 247792 247785 247600 247256 246708 246215 246076 245980 245971 245249 242590 237952 237252 237285 237313 237313 237331 237337 237337 237337 237337 237337 237337 237337 237337 237337 237337 237337 237337 237337 237337 237337 237337 237337 237337 237337 237337 237337 237337 237337 237337 237337 237337 237337 237343 237343 237343 237343 237343 237343 237343 237343 237343 237343 237343 237343 237343 237343 237343 237343 237343 237343 237343 237343 237343 237343 237349 237349 237349 237349 237349 237349 237349 237349 237349 237349 237349 237349 237349 237349 237349 237349 237349 237349 237349 237349 237349 237349 237349 237349 237349 237349 237349 237349 237349 237349 237349 237349 237349 237349 237349 237349 237349 237349 237349 237349 237349 237349 237349 237349 237349 237349 237349 237349 237349 237349 237349 237349 237349 237349 237352 237352 237352 237352 237354 237354 237354 237354 237354 237354 237354 237354 237354 237355 237355 237355 237355 237355 237355 237355 237355 237355 237356 237356 237356 237356 237356 237356 237356 237359 237359 237359 237361 237361 237361 237361 237361 237361 237361 237361 237362 237362 237362 237362 237362 237362 237362 237362 237362 
291267 289829 288503 287447 286414 285213 286715 287687 286315 285195 284535 284257 284032 285333 285998 283086 280305 272698 272462 272617 272798 272901 272432 272010 271759 271441 271695 270790 267199 260659 257219 256602 256475 256225 256009 256016 255967 255938 255938 255942 255892 255929 255959 255884 255886 255903 255858 255867 255925 255977 255977 255977 255977 255977 255987 255987 255993 255993 255993 255993 255993 255993 255999 255999 255999 255999 255999 255999 255999 255999 255999 255999 255999 255999 255999 255999 255999 255999 255999 255999 255999 255999 255999 255999 255999 255999 255999 255999 255999 255999 255999 255999 255999 255999 255999 255999 255999 255999 255999 255999 255999 255999 255999 255999 255999 255999 255999 255999 255999 255999 255999 255999 255999 255999 255999 255999 255999 255999 255999 255999 255999 255999 255999 255999 255999 255999 255999 255999 255999 255999 255999 255999 255999 256000 256000 256000 256000 256002 256002 256002 256002 256002 256002 256002 256004 256004 256004 256004 256004 256004 256004 256004 256004 256004 256004 256004 256004 256004 256004 256004 256006 256006 256006 256006 256006 256006 256008 256008 256008 256008 256008 256008 256008 256008 256011 256011 256011 256011 256012 256012 256012 256012 256012 256012 256012 256012 256013 256013 256013 256013 256013 256013 256013 256013 256013 256013 256013 256013 256013 256013 256013 
291267 289860 288425 287262 286199 285581 286679 287731 286291 285450 284645 283782 283549 284769 286667 284435 279776 275571 251444 251341 251579 251662 251042 250778 250699 250729 250635 250763 250751 250498 249810 248172 247924 247917 247933 247951 247951 247957 247963 247981 247981 248027 248039 248039 248039 248039 248039 248039 248039 248039 248039 248039 248039 248039 248039 248039 248039 248039 248039 248039 248039 248039 248039 248039 248039 248039 248039 248039 248039 248039 248039 248039 248039 248039 248039 248039 248039 248039 248039 248039 248039 248039 248039 248039 248039 248039 248039 248039 248039 248039 248039 248039 248039 248039 248039 248039 248039 248039 248039 248039 248039 248039 248039 248039 248039 248039 248039 248039 248039 248039 248039 248039 248039 248039 248039 248039 248039 248039 248039 248039 248039 248039 248039 248039 248039 248039 248039 248039 248039 248039 248039 248039 248039 248039 248039 248039 248039 248039 248039 248039 248039 248039 248039 248039 248039 248039 248039 248039 248039 248039 248039 248039 248039 248039 248039 248039 248039 248039 248039 248039 248039 248039 248039 248039 248039 248039 248039 248039 248039 248039 248039 248039 248039 248039 248039 248039 248039 248039 248039 248039 248039 248039 248039 248039 248039 248039 248039 248039 248039 248039 248039 248039 248039 248039 248039 248039 248039 248039 248039 248039 248039 
291267 289923 288529 287522 286520 285456 285925 287429 285927 284962 284375 284073 284099 286005 286315 283806 280141 278226 277086 260845 260920 261071 260026 257985 257085 256769 256160 254528 251308 246318 243537 243603 243606 243599 243604 243551 243199 242517 242437 242443 242443 242443 242453 242453 242453 242453 242453 242453 242453 242453 242453 242453 242453 242453 242453 242453 242453 242453 242453 242453 242453 242453 242453 242453 242453 242453 242453 242453 242453 242453 242453 242453 242453 242453 242453 242453 242453 242453 242453 242453 242453 242453 242453 242453 242453 242453 242453 242453 242453 242453 242453 242453 242453 242453 242453 242453 242453 242453 242453 242453 242453 242453 242453 242453 242453 242453 242453 242453 242453 242453 242453 242453 242453 242453 242453 242453 242453 242453 242453 242453 242453 242453 242453 242453 242453 242453 242453 242453 242453 242453 242453 242453 242453 242453 242453 242453 242453 242453 242453 242453 242453 242453 242454 242454 242454 242454 242454 242454 242454 242454 242454 242454 242456 242456 242456 242456 242456 242456 242456 242457 242457 242457 242457 242457 242457 242457 242458 242458 242458 242458 242458 242458 242458 242458 242458 242458 242458 242458 242458 242458 242458 242458 242458 242458 242458 242458 242458 242458 242458 242458 242458 242458 242458 242458 242458 242458 242458 242458 242458 242458 242458 
291267 289968 288556 287420 286183 285171 285741 287855 286369 285785 285047 284596 283795 285157 286080 282810 277396 270503 236606 224806 224734 224529 222680 219436 218450 218028 216567 214842 214740 214691 214688 214668 214648 214621 214568 214343 214144 214073 214050 214052 214062 214077 214146 213984 213927 213881 213867 213689 213266 211846 210605 210457 210408 210222 209987 209701 209719 209719 209719 209719 209719 209719 209725 209735 209735 209735 209735 209735 209735 209735 209735 209735 209735 209735 209735 209735 209735 209735 209735 209735 209735 209735 209735 209735 209735 209735 209735 209735 209735 209735 209735 209735 209735 209735 209735 209735 209735 209735 209735 209735 209735 209735 209735 209735 209735 209735 209735 209735 209735 209735 209735 209735 209735 209735 209735 209735 209735 209735 209735 209735 209735 209735 209735 209735 209735 209735 209735 209735 209735 209735 209735 209735 209735 209735 209735 209735 209735 209735 209735 209735 209735 209735 209735 209735 209735 209735 209735 209735 209735 209735 209735 209735 209735 209735 209735 209735 209735 209735 209735 209735 209735 209735 209735 209735 209735 209735 209735 209735 209735 209735 209735 209735 209735 209735 209735 209735 209735 209735 209735 209735 209735 209735 209735 209735 209735 209735 209735 209735 209735 209735 209735 209735 209735 209735 209735 209735 209735 209735 209735 209735 209735 
291267 289835 288435 287311 286419 285115 286191 287873 286519 285201 284735 284416 284149 283798 284362 279714 265880 253089 224306 210303 210616 211503 209849 205695 197773 193118 192913 193015 193621 193616 193620 193769 193751 193730 193659 193604 193498 193417 193416 193336 193255 193293 193260 192975 192384 190937 190336 189937 188248 184319 181332 180657 180664 180664 180664 180680 180686 180686 180686 180686 180686 180686 180686 180686 180686 180686 180686 180686 180686 180686 180686 180686 180686 180686 180686 180686 180686 180686 180686 180686 180686 180686 180686 180686 180686 180686 180686 180686 180686 180686 180686 180686 180686 180686 180686 180686 180686 180686 180686 180686 180686 180686 180686 180686 180686 180686 180686 180686 180686 180686 180686 180686 180686 180686 180686 180686 180686 180686 180686 180686 180686 180686 180686 180686 180686 180686 180686 180686 180686 180686 180686 180686 180686 180686 180686 180686 180686 180686 180686 180687 180687 180687 180687 180687 180687 180688 180688 180688 180688 180688 180688 180688 180688 180688 180688 180688 180688 180689 180689 180689 180689 180689 180689 180689 180689 180689 180689 180689 180690 180690 180690 180690 180690 180690 180691 180691 180691 180691 180691 180691 180691 180691 180691 180691 180691 180691 180691 180691 180691 180691 180691 180691 180691 180691 180691 180691 180691 180691 180691 180691 180691 
291267 289836 288452 287512 286437 285830 286889 287769 286358 285083 284288 283808 283391 285163 286540 284848 282912 281112 279273 279563 279563 279623 279119 278887 278482 278189 277828 277678 277940 277579 277450 276066 274859 273188 270394 269961 269668 269301 269190 268937 268021 265311 262279 260961 260928 260934 260940 260940 260974 260984 260984 260984 260984 260984 260984 260984 260984 260984 260984 260984 260984 260984 260984 260984 260984 260984 260984 260984 260984 260984 260984 260984 260984 260984 260984 260984 260984 260984 260984 260984 260984 260984 260984 260984 260984 260984 260984 260984 260984 260984 260984 260984 260984 260984 260984 260984 260984 260984 260984 260984 260984 260984 260984 260984 260984 260984 260984 260984 260984 260984 260984 260984 260984 260984 260984 260984 260984 260984 260984 260984 260984 260984 260984 260984 260984 260984 260984 260984 260984 260984 260984 260984 260984 260984 260984 260984 260984 260984 260984 260984 260984 260984 260984 260984 260986 260986 260986 260986 260986 260986 260986 260988 260988 260988 260988 260988 260988 260988 260988 260988 260988 260989 260989 260989 260989 260989 260989 260989 260989 260989 260989 260989 260989 260989 260989 260989 260989 260989 260989 260989 260989 260989 260989 260989 260989 260989 260989 260989 260989 260989 260989 260989 260989 260989 260989 260989 260989 260989 260989 260989 260989 
291267 289838 288495 287221 286078 285149 286901 287825 286446 285360 284504 283887 283220 284986 286834 285108 274790 272573 269692 269472 269626 268736 264957 260872 260599 260592 260206 259057 256055 254696 254696 254708 254754 254754 254766 254776 254776 254776 254776 254776 254776 254776 254776 254776 254776 254776 254776 254776 254776 254776 254776 254776 254776 254776 254776 254776 254776 254776 254776 254776 254776 254776 254776 254776 254776 254776 254776 254776 254776 254776 254776 254776 254776 254776 254776 254776 254776 254776 254776 254776 254776 254776 254776 254776 254776 254776 254776 254776 254776 254776 254776 254776 254776 254776 254776 254776 254776 254776 254776 254776 254776 254776 254776 254776 254776 254776 254776 254776 254776 254776 254776 254776 254776 254776 254776 254776 254776 254776 254776 254776 254776 254776 254776 254776 254776 254776 254776 254776 254776 254776 254776 254776 254776 254776 254776 254776 254776 254776 254776 254776 254776 254776 254778 254778 254778 254778 254778 254778 254778 254778 254779 254779 254779 254779 254779 254779 254779 254779 254779 254779 254780 254780 254780 254781 254781 254781 254781 254781 254781 254781 254781 254781 254781 254781 254781 254781 254781 254781 254781 254781 254781 254781 254781 254781 254781 254781 254781 254781 254781 254781 254781 254781 254781 254781 254781 254781 254781 254781 254781 254781 254781 
291267 289960 288605 287379 286328 285540 286643 287281 285880 284909 284166 283831 283515 285147 285896 282193 278141 249317 249068 248927 248990 247339 245102 244920 244949 245091 244945 244757 243756 241580 236519 231856 230631 230808 230842 230872 230717 230638 230503 230288 229346 228612 228234 226338 224642 224499 224395 224203 223832 223036 221638 221072 220335 220165 220171 220181 220187 220187 220187 220187 220187 220187 220187 220187 220187 220187 220187 220187 220187 220187 220187 220187 220187 220187 220187 220187 220187 220187 220187 220187 220187 220187 220187 220187 220187 220187 220187 220187 220187 220187 220187 220187 220187 220187 220187 220187 220187 220187 220187 220187 220187 220187 220187 220187 220187 220187 220187 220187 220187 220187 220187 220187 220187 220187 220187 220187 220187 220187 220187 220187 220187 220187 220187 220187 220187 220187 220187 220187 220187 220187 220187 220187 220187 220187 220187 220187 220187 220187 220187 220188 220188 220188 220188 220188 220188 220188 220188 220188 220188 220188 220188 220188 220188 220188 220188 220188 220188 220188 220189 220189 220189 220189 220189 220191 220191 220191 220191 220191 220191 220191 220191 220191 220192 220192 220192 220192 220192 220192 220192 220192 220192 220192 220192 220192 220192 220192 220192 220192 220192 220192 220192 220192 220192 220192 220192 220192 220192 220192 220192 220192 220192 
291267 289790 288438 287391 286537 285738 286679 287545 286144 284866 284033 283254 283143 284920 286326 283760 279652 274185 273066 269482 269655 269595 267316 263327 261843 261770 261405 261303 260549 257756 252441 248356 248097 248081 248088 248418 248317 248278 248287 248243 248230 248242 248252 248154 248044 248038 247859 247707 247722 247924 247815 247742 247634 247489 247121 247000 246852 246356 246103 245890 245483 244636 242971 241868 241325 240810 239700 239520 239530 239530 239530 239530 239530 239530 239530 239530 239530 239530 239530 239530 239530 239530 239530 239530 239530 239530 239530 239530 239530 239530 239530 239530 239530 239530 239530 239530 239530 239530 239530 239530 239530 239530 239530 239530 239530 239530 239530 239530 239530 239530 239530 239530 239530 239530 239530 239530 239530 239530 239530 239530 239530 239530 239530 239530 239530 239530 239530 239530 239530 239530 239530 239530 239530 239530 239530 239530 239530 239530 239530 239530 239530 239530 239530 239530 239530 239530 239530 239530 239530 239530 239530 239530 239530 239530 239530 239530 239530 239530 239530 239530 239530 239530 239530 239530 239530 239530 239530 239530 239530 239530 239530 239530 239530 239530 239530 239530 239530 239530 239530 239530 239530 239530 239530 239530 239530 239530 239530 239530 239530 239530 239530 239530 239530 239530 239530 239530 239530 239530 239530 239530 239530 
291267 289909 288490 287348 286342 285900 286711 287975 286580 285964 285058 284423 283634 284425 285796 283603 279595 277489 276374 239404 238416 238391 237745 236897 236696 236562 236531 236557 236619 236606 236733 236754 236765 236815 236821 236843 236843 236843 236849 236849 236855 236855 236855 236855 236855 236855 236855 236855 236855 236855 236855 236855 236855 236855 236855 236855 236855 236855 236855 236855 236855 236855 236855 236855 236855 236855 236855 236855 236855 236855 236855 236855 236855 236855 236855 236855 236855 236855 236855 236855 236855 236855 236855 236855 236855 236855 236855 236855 236855 236855 236855 236855 236855 236855 236855 236855 236855 236855 236855 236855 236855 236855 236855 236855 236855 236855 236855 236855 236855 236855 236855 236855 236855 236855 236855 236855 236855 236855 236855 236855 236855 236855 236855 236855 236855 236855 236855 236855 236855 236855 236855 236855 236855 236855 236855 236855 236855 236855 236855 236855 236855 236855 236856 236856 236856 236856 236856 236856 236856 236856 236856 236856 236856 236856 236856 236856 236856 236858 236858 236858 236858 236858 236858 236858 236858 236858 236859 236859 236859 236859 236860 236860 236860 236860 236860 236860 236860 236860 236860 236860 236860 236860 236860 236860 236860 236860 236860 236860 236860 236860 236860 236860 236860 236860 236860 236860 236860 236860 236860 236860 236860 
291267 289739 288398 287328 286755 286102 286875 287325 285947 285042 284214 283246 282735 284209 284888 278472 264884 232309 229948 228900 226045 222823 218526 214828 213434 213054 212701 211370 208898 206979 205596 203087 200743 200739 200775 200775 200775 200775 200775 200775 200775 200775 200775 200775 200775 200775 200775 200775 200775 200775 200775 200775 200775 200775 200775 200775 200775 200775 200775 200775 200775 200775 200775 200775 200775 200775 200775 200775 200775 200775 200775 200775 200775 200775 200775 200775 200775 200775 200775 200775 200775 200775 200775 200775 200775 200775 200775 200775 200775 200775 200775 200775 200775 200775 200775 200775 200775 200775 200775 200775 200775 200775 200775 200775 200775 200775 200775 200775 200775 200775 200775 200775 200775 200775 200775 200775 200775 200775 200775 200775 200775 200775 200775 200775 200775 200775 200775 200775 200775 200775 200775 200775 200775 200775 200775 200775 200775 200775 200775 200775 200776 200776 200776 200776 200776 200776 200776 200776 200776 200776 200776 200778 200778 200778 200778 200778 200778 200778 200778 200778 200778 200779 200779 200779 200779 200779 200779 200779 200780 200780 200780 200780 200780 200780 200780 200780 200780 200780 200780 200780 200780 200780 200780 200780 200780 200780 200780 200780 200780 200780 200780 200780 200780 200780 200780 200780 200780 200780 200780 200780 200780 
291267 289900 288593 287550 286466 285807 286595 286953 285537 284460 283735 283234 283106 284300 285695 282262 276408 269876 270012 270330 270201 269414 265405 259972 253513 244391 243688 242024 238558 232227 231281 231286 231286 231304 231322 231328 231328 231328 231328 231328 231328 231328 231328 231328 231328 231328 231328 231328 231328 231328 231328 231328 231328 231328 231328 231328 231328 231328 231328 231328 231328 231328 231328 231328 231328 231328 231328 231328 231328 231328 231328 231328 231328 231328 231328 231328 231328 231328 231328 231328 231328 231328 231328 231328 231328 231328 231328 231328 231328 231328 231328 231328 231328 231328 231328 231328 231328 231328 231328 231328 231328 231328 231328 231328 231328 231328 231328 231328 231328 231328 231328 231328 231328 231328 231328 231328 231328 231328 231328 231328 231328 231328 231328 231328 231328 231328 231328 231328 231328 231328 231328 231328 231328 231328 231328 231328 231328 231328 231330 231330 231330 231330 231330 231330 231330 231330 231331 231331 231331 231331 231331 231331 231331 231331 231331 231331 231331 231331 231331 231331 231331 231332 231332 231332 231332 231332 231332 231332 231333 231333 231333 231333 231333 231333 231333 231333 231333 231333 231333 231333 231333 231333 231333 231333 231333 231333 231333 231333 231333 231333 231333 231333 231333 231333 231333 231333 231333 231333 231333 231333 231333 
291267 289836 288437 287297 286170 285568 286479 287635 286247 285507 284586 284807 283959 284633 286245 284639 283339 281755 230370 222834 210598 210251 209717 209415 209260 208636 207496 205865 205727 205480 204710 202941 202637 202643 202677 202701 202701 202701 202701 202701 202701 202701 202701 202701 202701 202701 202701 202701 202701 202701 202701 202701 202701 202701 202701 202701 202701 202701 202701 202701 202701 202701 202701 202701 202701 202701 202701 202701 202701 202701 202701 202701 202701 202701 202701 202701 202701 202701 202701 202701 202701 202701 202701 202701 202701 202701 202701 202701 202701 202701 202701 202701 202701 202701 202701 202701 202701 202701 202701 202701 202701 202701 202701 202701 202701 202701 202701 202701 202701 202701 202701 202701 202701 202701 202701 202701 202701 202701 202701 202701 202701 202701 202701 202701 202701 202701 202701 202701 202701 202701 202701 202701 202701 202701 202701 202701 202701 202701 202701 202701 202701 202701 202701 202701 202701 202701 202701 202701 202701 202701 202701 202701 202701 202701 202701 202701 202701 202701 202701 202701 202701 202701 202701 202701 202701 202701 202701 202701 202701 202701 202701 202701 202701 202701 202701 202701 202701 202701 202701 202701 202701 202701 202701 202701 202701 202701 202701 202701 202701 202701 202701 202701 202701 202701 202701 202701 202701 202701 202701 202701 202701 
291267 289885 288547 287380 286176 285384 286523 287911 286464 285504 285335 284334 282990 283764 284035 278529 272675 235532 230228 229237 228373 221825 206245 203162 203031 202769 202272 201965 201956 201852 201794 201730 201513 200915 200200 200130 200114 200132 200160 200160 200160 200160 200166 200166 200166 200166 200166 200166 200166 200166 200166 200166 200166 200166 200166 200166 200166 200166 200166 200166 200166 200166 200166 200166 200166 200166 200166 200166 200166 200166 200166 200166 200166 200166 200166 200166 200166 200166 200166 200166 200166 200166 200166 200166 200166 200166 200166 200166 200166 200166 200166 200166 200166 200166 200166 200166 200166 200166 200166 200166 200166 200166 200166 200166 200166 200166 200166 200166 200166 200166 200166 200166 200166 200166 200166 200166 200166 200166 200166 200166 200166 200166 200166 200166 200166 200166 200166 200166 200166 200166 200166 200166 200166 200166 200166 200166 200166 200166 200166 200166 200166 200166 200166 200166 200166 200166 200166 200166 200166 200166 200166 200166 200166 200166 200166 200166 200166 200166 200166 200166 200166 200166 200166 200166 200166 200166 200166 200166 200166 200166 200166 200166 200166 200166 200166 200166 200166 200166 200166 200166 200166 200166 200166 200166 200166 200166 200166 200166 200166 200166 200166 200166 200166 200166 200166 200166 200166 200166 200166 200166 200166 
291267 289893 288412 287249 286468 285424 286171 287813 286341 285687 285172 284595 284312 285709 286199 284188 281835 278726 275521 252038 252122 253088 252636 252017 251200 250850 249883 242544 242570 241927 240728 239017 238585 238587 238625 238631 238553 238473 238459 238427 238315 238361 238391 238341 238320 238318 238312 238323 238377 238539 238496 238416 238462 238506 238536 238554 238582 238582 238582 238598 238604 238604 238604 238604 238604 238604 238604 238604 238604 238604 238604 238604 238604 238604 238604 238604 238604 238604 238604 238604 238604 238604 238604 238604 238604 238604 238604 238604 238604 238604 238604 238604 238604 238604 238604 238604 238604 238604 238604 238604 238604 238604 238604 238604 238604 238604 238604 238604 238604 238604 238604 238604 238604 238604 238604 238604 238604 238604 238604 238604 238604 238604 238604 238604 238604 238604 238604 238604 238604 238604 238604 238604 238604 238604 238604 238604 238604 238604 238604 238604 238604 238604 238604 238604 238604 238604 238606 238606 238606 238607 238607 238607 238607 238607 238607 238607 238607 238607 238607 238607 238607 238608 238608 238608 238608 238608 238608 238609 238609 238609 238609 238609 238609 238609 238609 238609 238609 238609 238609 238609 238609 238609 238609 238609 238609 238609 238609 238609 238609 238609 238609 238609 238609 238609 238609 238609 238609 238609 238609 238609 238609 
291267 289826 288623 287361 286168 285236 286829 287723 286223 285828 285383 284372 283539 284873 286282 284332 281364 234488 213104 213308 212988 212384 209950 208055 207295 206893 205503 201716 197600 196139 196082 196066 196062 196031 196039 196051 196051 196051 196051 196051 196051 196051 196051 196051 196051 196051 196051 196051 196051 196051 196051 196051 196051 196051 196051 196051 196051 196051 196051 196051 196051 196051 196051 196051 196051 196051 196051 196051 196051 196051 196051 196051 196051 196051 196051 196051 196051 196051 196051 196051 196051 196051 196051 196051 196051 196051 196051 196051 196051 196051 196051 196051 196051 196051 196051 196051 196051 196051 196051 196051 196051 196051 196051 196051 196051 196051 196051 196051 196051 196051 196051 196051 196051 196051 196051 196051 196051 196051 196051 196051 196051 196051 196051 196051 196051 196051 196051 196051 196051 196051 196051 196051 196051 196051 196051 196051 196051 196051 196051 196051 196051 196051 196051 196051 196051 196051 196051 196051 196051 196051 196051 196051 196051 196051 196051 196051 196051 196051 196051 196051 196051 196051 196051 196051 196051 196051 196051 196051 196051 196051 196051 196051 196051 196051 196051 196051 196051 196051 196051 196051 196051 196051 196051 196051 196051 196051 196051 196051 196051 196051 196051 196051 196051 196051 196051 196051 196051 196051 196051 196051 196051 
291267 289916 288595 287337 286638 285517 285909 286767 285271 284169 284189 283563 282924 283721 286083 283962 279817 272591 261904 184033 178147 178218 178057 177934 177932 177818 177674 177712 177442 176458 175259 174984 174974 174986 175110 174819 174744 174744 174744 174744 174744 174744 174756 174756 174756 174756 174756 174756 174756 174756 174756 174756 174756 174756 174756 174756 174756 174756 174756 174756 174756 174756 174756 174756 174756 174756 174756 174756 174756 174756 174756 174756 174756 174756 174756 174756 174756 174756 174756 174756 174756 174756 174756 174756 174756 174756 174756 174756 174756 174756 174756 174756 174756 174756 174756 174756 174756 174756 174756 174756 174756 174756 174756 174756 174756 174756 174756 174756 174756 174756 174756 174756 174756 174756 174756 174756 174756 174756 174756 174756 174756 174756 174756 174756 174756 174756 174756 174756 174756 174756 174756 174756 174756 174756 174756 174756 174756 174756 174756 174756 174756 174756 174756 174756 174756 174756 174756 174756 174756 174756 174756 174756 174756 174756 174756 174756 174756 174756 174756 174756 174756 174756 174756 174756 174756 174756 174756 174756 174756 174756 174756 174756 174756 174756 174756 174756 174756 174756 174756 174756 174756 174756 174756 174756 174756 174756 174756 174756 174756 174756 174756 174756 174756 174756 174756 174756 174756 174756 174756 174756 174756 
291267 289890 288597 287591 286783 286025 286111 286949 285576 284383 284191 283179 283276 284471 286205 284059 281266 277898 268051 253369 253745 253846 253233 252763 252400 251647 249781 247675 248220 248164 248082 248109 247970 248036 247211 243650 240306 238800 238770 238802 238802 238808 238814 238814 238814 238814 238814 238814 238814 238814 238814 238814 238814 238814 238814 238814 238814 238814 238814 238814 238814 238814 238814 238814 238814 238814 238814 238814 238814 238814 238814 238814 238814 238814 238814 238814 238814 238814 238814 238814 238814 238814 238814 238814 238814 238814 238814 238814 238814 238814 238814 238814 238814 238814 238814 238814 238814 238814 238814 238814 238814 238814 238814 238814 238814 238814 238814 238814 238814 238814 238814 238814 238814 238814 238814 238814 238814 238814 238814 238814 238814 238814 238814 238814 238814 238814 238814 238814 238814 238814 238814 238814 238814 238814 238814 238814 238814 238814 238814 238814 238814 238814 238814 238814 238814 238814 238814 238814 238814 238814 238814 238814 238814 238814 238814 238814 238814 238814 238814 238814 238814 238814 238814 238814 238814 238814 238814 238814 238814 238814 238814 238814 238814 238814 238814 238814 238814 238814 238814 238814 238814 238814 238814 238814 238814 238814 238814 238814 238814 238814 238814 238814 238814 238814 238814 238814 238814 238814 238814 238814 238814 
291267 289851 288573 287771 286483 286104 286781 287213 285790 285128 284374 283759 283195 284601 284939 280725 272080 271549 271136 270401 270236 267561 265772 265475 265320 265214 265090 265055 264965 263876 262612 262589 262595 262595 262623 262643 262584 262543 262478 262430 262413 262460 262518 262259 261976 261685 261488 261307 261577 262513 262295 262021 261901 261760 261704 261884 262394 262212 262117 262118 262024 261907 261949 262087 261844 261629 261450 261305 261256 262090 262338 262154 261948 261811 261690 261579 262203 262449 262193 261942 261765 261610 261390 261566 262228 262098 262059 261995 262083 262122 262258 262374 262045 261742 261848 261659 261541 261730 261830 261648 262135 261981 261819 261793 261834 261938 261738 262131 261920 261821 261663 261738 261940 261756 261650 261559 261439 261410 261696 262246 262157 262118 262063 262082 262224 262362 262492 262278 262174 262113 262144 262037 262134 262218 261895 261605 261409 261103 261812 262004 262099 261762 261469 261962 261589 261345 261376 261474 261302 261984 262048 262041 261952 262038 262229 261866 261596 261288 261024 260897 261121 262401 262198 262055 261910 261793 261990 262074 262254 262033 261864 261724 262133 262023 262093 262213 261992 261836 261773 262043 261880 261964 262026 261774 261606 261363 261200 261237 261514 262294 262088 261916 261815 261697 261650 261712 262368 262217 262011 261889 261894 
291267 289791 288376 287188 286239 286076 287663 288173 286796 285767 284842 284075 283241 284636 284793 278370 272736 269667 210758 210569 209208 207025 204233 201304 197233 194609 194185 192976 191665 191562 191612 191533 191505 191461 191558 191600 191482 191477 191427 191405 191440 191515 191532 191296 191162 191055 190937 191060 191360 191462 191312 191226 191193 191258 191081 190518 189025 188630 188527 188476 188431 188395 188375 188193 187899 187380 187040 187086 187162 187168 187202 187202 187202 187202 187202 187202 187202 187202 187202 187202 187202 187202 187202 187202 187202 187202 187202 187202 187202 187202 187202 187202 187202 187202 187202 187202 187202 187202 187202 187202 187202 187202 187202 187202 187202 187202 187202 187202 187202 187202 187202 187202 187202 187202 187202 187202 187202 187202 187202 187202 187202 187202 187202 187202 187202 187202 187202 187202 187202 187202 187202 187202 187202 187202 187202 187202 187202 187202 187202 187202 187202 187202 187202 187202 187202 187203 187203 187203 187203 187203 187203 187203 187203 187203 187205 187205 187205 187205 187205 187205 187205 187205 187205 187205 187205 187205 187205 187206 187206 187206 187206 187207 187207 187207 187207 187207 187207 187207 187207 187207 187207 187207 187207 187207 187207 187207 187207 187207 187207 187207 187207 187207 187207 187207 187207 187207 187207 187207 187207 187207 187207 
291267 289845 288619 287327 286581 285919 286513 287437 286054 285131 284949 284391 283988 285564 286178 283220 281947 280252 263074 263176 263464 263448 263239 263198 263151 262768 261490 257041 254617 254478 254378 254326 254320 254342 254342 254358 254245 254205 254141 254170 254066 254254 254338 254227 254138 254045 254034 253936 253972 254068 253892 253969 253758 253633 253475 253545 253951 253781 253689 253665 253783 253756 254250 254306 254076 253873 253725 253805 253563 253788 253872 253739 253617 253503 253408 253692 254266 254338 254068 253883 253717 253574 253390 253998 254106 253965 253971 253931 253870 253806 254044 254136 254016 253898 254105 254027 253923 254009 254139 253926 253743 253602 253521 253399 254121 254253 254014 253918 253707 253567 253829 254023 254181 254019 253897 253815 253891 254018 254046 254126 253976 254039 253952 253830 253727 253859 254137 253972 253999 253916 253984 253978 254010 254136 253997 253897 253922 253907 253788 254006 254222 253926 253809 253561 253683 253430 253920 253964 253882 253822 253811 253833 253792 254244 254328 254092 253850 253721 253492 253276 253736 254136 253994 253868 253793 253882 253777 254031 254327 254201 254125 254064 254001 253924 253977 254301 254163 254011 253865 253783 253736 253998 254310 253957 253656 253538 253308 253222 253245 253941 253816 254011 253998 253986 253968 254098 254136 254013 253947 253915 253892 
291267 289887 288493 287399 286219 285941 286567 287443 286068 285414 284392 283770 283745 285393 286185 282896 275446 268707 245178 238862 239108 238716 236025 233799 233859 233876 233900 234170 234176 234098 234052 233998 234029 234000 234154 234166 234057 233946 233905 233785 233692 233785 233817 233642 233496 233272 233496 233543 233717 233755 233499 233281 233429 233239 233320 233383 233573 233364 233254 233137 233216 233106 233144 233842 233652 233506 233364 233295 233209 233558 233932 233723 233668 233563 233535 233475 233560 233646 233454 233359 233226 233108 233240 233534 234016 233824 233737 233639 233526 233419 233505 233553 233261 233086 232858 232778 233432 233609 233669 233558 233487 233375 233487 233552 233680 233854 233694 233550 233454 233484 233523 233588 233678 233397 233212 233017 233018 232940 232990 233894 233703 233591 233365 233278 233159 233591 233895 233757 233631 233455 233540 233400 233556 233666 233529 233403 233267 233108 233456 233808 233890 233694 233614 233483 233413 233385 233436 233904 233804 233693 233702 233669 233652 233769 233971 233692 233469 233250 233036 232857 233780 233962 233738 233701 233518 233364 233182 233216 233598 233441 233289 233558 233446 233672 233747 233805 233562 233356 233315 233436 233366 233483 233547 233421 233605 233796 233681 233622 233730 233822 233583 233504 233339 233151 233145 233591 233673 233556 233437 233796 233750 
291267 289861 288543 287264 286438 285892 286459 287415 285943 285246 284548 284303 283651 284537 285524 283746 280902 275738 238957 214527 215001 214554 212361 208472 207842 207834 207837 207844 207847 207829 207796 207774 207738 207749 207749 207755 207755 207755 207755 207755 207755 207755 207755 207755 207755 207755 207755 207755 207755 207755 207755 207755 207755 207755 207755 207755 207755 207755 207755 207755 207755 207755 207755 207755 207755 207755 207755 207755 207755 207755 207755 207755 207755 207755 207755 207755 207755 207755 207755 207755 207755 207755 207755 207755 207755 207755 207755 207755 207755 207755 207755 207755 207755 207755 207755 207755 207755 207755 207755 207755 207755 207755 207755 207755 207755 207755 207755 207755 207755 207755 207755 207755 207755 207755 207755 207755 207755 207755 207755 207755 207755 207755 207755 207755 207755 207755 207755 207755 207755 207755 207755 207755 207755 207755 207755 207755 207755 207755 207755 207755 207755 207755 207755 207755 207755 207755 207755 207755 207755 207755 207755 207755 207755 207755 207755 207755 207755 207755 207755 207755 207755 207755 207755 207755 207755 207755 207755 207755 207755 207755 207755 207755 207755 207755 207755 207755 207755 207755 207755 207755 207755 207755 207755 207755 207755 207755 207755 207755 207755 207755 207755 207755 207755 207755 207755 207755 207755 207755 207755 207755 207755 
291267 289876 288572 287331 286579 285917 286465 287513 286104 285064 285120 284564 283557 285349 285818 282295 275671 271889 243177 235928 235689 235613 235210 234857 234629 234218 234074 234123 234494 233992 233369 232293 229189 226356 221086 217528 217103 217088 217114 217125 217126 217236 217266 217205 217148 217110 217084 217038 217114 217150 217030 216991 216925 216833 216904 216960 217022 216896 216838 216867 216841 216863 216931 216985 216915 216869 216844 216827 216885 216955 217111 216942 216887 216814 216800 216754 216946 217128 217044 216997 216979 216910 216841 216957 217075 216992 216943 216924 216942 216887 217009 217077 216993 216940 216959 216985 216954 217018 217114 216918 216780 216612 216458 216373 216803 216993 216903 216785 216744 216770 216696 216866 217096 216982 216909 216884 216857 216829 216881 216999 216902 216857 216781 216791 216720 216828 217052 216949 216864 216817 216787 216749 216825 216937 216855 216810 216724 216786 216765 217013 217105 217004 216942 216877 216859 216830 216952 217044 216956 216881 216811 216751 216857 216959 217037 216920 216847 216787 216771 216793 216907 217015 216890 216783 216716 216640 216627 216813 216935 216849 216829 216826 216857 216886 216998 217122 217001 216897 216794 216799 216708 216760 216840 216729 216774 216795 216752 216683 216853 217027 216929 216896 216846 216809 216879 216967 217033 216939 216878 216855 216828 
291267 289788 288414 287247 285846 285318 286297 287949 286420 285223 284521 283529 282437 283850 285352 279809 262404 202060 198755 198537 197942 196329 189930 186228 185501 184866 183182 179363 175454 174696 174674 174674 174686 174686 174702 174708 174708 174708 174708 174708 174708 174708 174708 174708 174708 174708 174708 174708 174708 174708 174708 174708 174708 174708 174708 174708 174708 174708 174708 174708 174708 174708 174708 174708 174708 174708 174708 174708 174708 174708 174708 174708 174708 174708 174708 174708 174708 174708 174708 174708 174708 174708 174708 174708 174708 174708 174708 174708 174708 174708 174708 174708 174708 174708 174708 174708 174708 174708 174708 174708 174708 174708 174708 174708 174708 174708 174708 174708 174708 174708 174708 174708 174708 174708 174708 174708 174708 174708 174708 174708 174708 174708 174708 174708 174708 174708 174708 174708 174708 174708 174708 174708 174708 174708 174708 174708 174708 174708 174708 174708 174708 174708 174708 174708 174708 174708 174710 174710 174710 174711 174711 174711 174711 174711 174711 174711 174711 174711 174711 174712 174712 174712 174712 174712 174712 174712 174712 174713 174713 174713 174713 174713 174713 174713 174713 174713 174713 174713 174713 174713 174713 174713 174713 174713 174713 174713 174713 174713 174713 174713 174713 174713 174713 174713 174713 174713 174713 174713 174713 174713 174713 
291267 289835 288610 287482 286460 285509 286717 287201 285938 284859 283735 283096 283314 284964 286218 283986 280645 277494 272866 266803 267479 267576 267355 266940 266285 265964 265346 263192 262364 262307 262282 262280 262258 262393 262439 262479 262402 262387 262348 262348 262255 262331 262383 262233 262087 261935 262101 262006 262112 262194 262073 261991 261950 262134 262230 262288 262380 262214 262086 261936 261791 261701 261803 261963 261838 261734 261611 261510 261505 262258 262362 262211 262106 261993 261915 262130 262260 262346 262229 262106 262145 262050 261943 262127 262193 262107 262053 262155 262094 261978 262127 262223 262087 262016 261925 261811 262083 262147 262275 262154 262050 262049 261943 261971 262031 262227 262078 261984 261880 261814 261770 262282 262342 262253 262158 262120 262007 261922 262097 262217 262094 262183 262054 262050 261962 262043 262113 261980 261872 261773 261700 261672 262172 262322 262206 262092 261961 261890 262088 262188 262268 262146 262120 262028 261961 261958 262026 262118 261979 261878 261762 261664 262056 262110 262258 262083 262041 262115 262035 261999 262105 262205 262062 261937 261902 262083 262004 262080 262238 262112 262180 262113 262035 261964 262044 262168 262057 261980 262164 262122 262099 262187 262227 262109 261974 261838 261820 262020 262108 262170 262032 262070 262044 261973 262142 262186 262266 262108 262066 262005 262170 
291267 289905 288631 287294 286227 285396 286179 287573 286158 284931 284588 283576 283188 284807 286307 283660 280651 276705 272027 228618 205549 206459 206010 205566 205125 204198 201859 196558 186117 182038 181870 181870 181870 181870 181876 181886 181886 181886 181886 181886 181886 181886 181886 181886 181886 181886 181886 181886 181886 181886 181886 181886 181886 181886 181886 181886 181886 181886 181886 181886 181886 181886 181886 181886 181886 181886 181886 181886 181886 181886 181886 181886 181886 181886 181886 181886 181886 181886 181886 181886 181886 181886 181886 181886 181886 181886 181886 181886 181886 181886 181886 181886 181886 181886 181886 181886 181886 181886 181886 181886 181886 181886 181886 181886 181886 181886 181886 181886 181886 181886 181886 181886 181886 181886 181886 181886 181886 181886 181886 181886 181886 181886 181886 181886 181886 181886 181886 181886 181886 181886 181886 181886 181886 181886 181886 181886 181886 181886 181886 181886 181886 181886 181886 181886 181886 181886 181886 181886 181886 181886 181886 181886 181886 181886 181886 181886 181886 181886 181886 181886 181886 181886 181886 181886 181886 181886 181886 181886 181886 181886 181886 181886 181886 181886 181886 181886 181886 181886 181886 181886 181886 181886 181886 181886 181886 181886 181886 181886 181886 181886 181886 181886 181886 181886 181886 181886 181886 181886 181886 181886 181886 
291267 289806 288411 287342 286373 285623 286733 287799 286423 285588 285097 283841 283700 285312 286212 284531 283173 282683 282101 281650 265828 266542 266385 266216 266026 265847 265726 265794 266382 266114 265773 265655 265636 265602 265834 265870 265715 265586 265512 265441 265447 265557 265587 265320 265198 265030 264989 264991 265025 265559 265375 265271 265171 264983 264824 264865 265615 265373 265233 264994 264994 264841 264901 265255 265067 264937 264786 265117 265068 265340 265572 265353 265173 265203 265118 264943 265009 265237 265021 264880 264898 264938 264884 265100 265386 265191 265064 265164 265168 265005 265047 265445 265269 265117 265021 264954 264820 265324 265444 265211 265282 265282 265059 265095 265328 265390 265199 265184 265071 264987 265095 265337 265497 265249 265267 265084 265135 265119 265209 265453 265281 265153 265235 265067 265088 265155 265461 265176 264981 264862 264575 264756 264938 265522 265281 265178 265105 265010 264896 264970 265494 265263 265073 265072 265045 264908 265168 265514 265297 265104 264986 264889 264812 265002 265380 265188 265031 265058 265075 265172 265368 265586 265423 265300 265116 265031 264924 265315 265499 265230 265071 264926 264755 264561 264995 265585 265368 265225 265125 264993 264895 265215 265749 265519 265331 265212 265075 265106 265206 265346 265196 265039 265262 265116 264981 265265 265417 265279 265201 265198 265279 
291267 289932 288567 287463 286529 286011 286663 287391 285985 285209 284961 284751 283873 285706 286432 285071 283715 281789 279466 271687 244474 244717 244165 243359 243113 242813 241794 238968 236191 236019 235932 235893 235881 235847 235859 235911 235831 235758 235736 235694 235705 235717 235831 235831 235863 235899 235905 235905 235917 235935 235935 235935 235935 235935 235935 235935 235935 235935 235935 235935 235935 235935 235935 235935 235935 235935 235935 235935 235935 235935 235935 235935 235935 235935 235935 235935 235935 235935 235935 235935 235935 235935 235935 235935 235935 235935 235935 235935 235935 235935 235935 235935 235935 235935 235935 235935 235935 235935 235935 235935 235935 235935 235935 235935 235935 235935 235935 235935 235935 235935 235935 235935 235935 235935 235935 235935 235935 235935 235935 235935 235935 235935 235935 235935 235935 235935 235935 235935 235935 235935 235935 235935 235935 235935 235935 235935 235935 235935 235935 235935 235935 235935 235935 235935 235935 235935 235935 235935 235935 235935 235935 235935 235935 235935 235935 235935 235935 235935 235935 235935 235935 235936 235936 235936 235936 235936 235936 235936 235938 235938 235938 235939 235939 235939 235939 235939 235939 235939 235939 235939 235939 235939 235940 235940 235940 235940 235940 235940 235940 235940 235940 235940 235940 235940 235940 235940 235940 235940 235940 235940 235940 
291267 289861 288627 287449 286674 285909 286611 287183 285744 285066 284247 283874 285022 285316 284859 278319 260757 233482 232954 233225 231992 230287 227415 227076 226977 227109 227040 226029 223072 219344 217603 217527 217522 217542 217560 217578 217578 217584 217584 217584 217584 217590 217590 217590 217590 217590 217590 217590 217590 217590 217590 217590 217590 217590 217590 217590 217590 217590 217590 217590 217590 217590 217590 217590 217590 217590 217590 217590 217590 217590 217590 217590 217590 217590 217590 217590 217590 217590 217590 217590 217590 217590 217590 217590 217590 217590 217590 217590 217590 217590 217590 217590 217590 217590 217590 217590 217590 217590 217590 217590 217590 217590 217590 217590 217590 217590 217590 217590 217590 217590 217590 217590 217590 217590 217590 217590 217590 217590 217590 217590 217590 217590 217590 217590 217590 217590 217590 217590 217590 217590 217590 217590 217590 217590 217590 217590 217590 217590 217590 217590 217590 217590 217590 217590 217590 217590 217590 217590 217590 217590 217590 217590 217590 217590 217590 217590 217590 217590 217590 217590 217590 217590 217590 217590 217590 217590 217590 217590 217590 217590 217590 217590 217590 217590 217590 217590 217590 217590 217590 217590 217590 217590 217590 217590 217590 217590 217590 217590 217590 217590 217590 217590 217590 217590 217590 217590 217590 217590 217590 217590 217590 
291267 289845 288615 287359 286759 285638 286425 287417 286007 285055 284200 284124 283715 284086 284109 279136 264890 249102 196685 159861 160600 160155 158695 156891 156624 156328 155491 152294 149972 149719 149658 149599 149576 149530 148792 145412 141055 140755 140755 140755 140755 140755 140755 140755 140755 140755 140755 140755 140755 140755 140755 140755 140755 140755 140755 140755 140755 140755 140755 140755 140755 140755 140755 140755 140755 140755 140755 140755 140755 140755 140755 140755 140755 140755 140755 140755 140755 140755 140755 140755 140755 140755 140755 140755 140755 140755 140755 140755 140755 140755 140755 140755 140755 140755 140755 140755 140755 140755 140755 140755 140755 140755 140755 140755 140755 140755 140755 140755 140755 140755 140755 140755 140755 140755 140755 140755 140755 140755 140755 140755 140755 140755 140755 140755 140755 140755 140755 140755 140755 140755 140755 140755 140755 140755 140755 140755 140755 140755 140755 140755 140755 140755 140755 140755 140755 140755 140755 140755 140755 140755 140755 140755 140755 140755 140755 140755 140755 140755 140755 140755 140755 140755 140755 140755 140755 140755 140755 140755 140755 140755 140755 140755 140755 140755 140755 140755 140755 140755 140755 140755 140755 140755 140755 140755 140755 140755 140755 140755 140755 140755 140755 140755 140755 140755 140755 140755 140755 140755 140755 140755 140755 
291267 289899 288600 287671 286753 285755 286493 287325 285904 285291 285038 283939 283340 283727 284013 279089 264682 232602 195279 187672 187453 186900 183909 179740 176173 174911 173665 171179 168182 167099 167099 167099 167099 167099 167099 167099 167099 167099 167099 167099 167099 167099 167099 167099 167099 167099 167099 167099 167099 167099 167099 167099 167099 167099 167099 167099 167099 167099 167099 167099 167099 167099 167099 167099 167099 167099 167099 167099 167099 167099 167099 167099 167099 167099 167099 167099 167099 167099 167099 167099 167099 167099 167099 167099 167099 167099 167099 167099 167099 167099 167099 167099 167099 167099 167099 167099 167099 167099 167099 167099 167099 167099 167099 167099 167099 167099 167099 167099 167099 167099 167099 167099 167099 167099 167099 167099 167099 167099 167099 167099 167099 167099 167099 167099 167099 167099 167099 167099 167099 167099 167099 167099 167099 167099 167099 167099 167099 167099 167099 167099 167099 167099 167099 167099 167099 167099 167099 167099 167099 167099 167099 167099 167099 167099 167099 167099 167099 167099 167099 167099 167099 167099 167099 167099 167099 167099 167099 167099 167099 167099 167099 167099 167099 167099 167099 167099 167099 167099 167099 167099 167099 167099 167099 167099 167099 167099 167099 167099 167099 167099 167099 167099 167099 167099 167099 167099 167099 167099 167099 167099 167099 
291267 289847 288503 287186 286563 285742 287067 287911 286540 285461 284813 284100 283722 285348 285729 281602 276330 233841 205740 205282 205002 205484 203610 203108 202788 202267 201114 197717 189485 183512 182927 182531 182515 182514 182542 182554 182554 182560 182572 182572 182572 182630 182636 182636 182636 182636 182636 182636 182636 182636 182636 182636 182636 182636 182636 182636 182636 182636 182636 182636 182636 182636 182636 182636 182636 182636 182636 182636 182636 182636 182636 182636 182636 182636 182636 182636 182636 182636 182636 182636 182636 182636 182636 182636 182636 182636 182636 182636 182636 182636 182636 182636 182636 182636 182636 182636 182636 182636 182636 182636 182636 182636 182636 182636 182636 182636 182636 182636 182636 182636 182636 182636 182636 182636 182636 182636 182636 182636 182636 182636 182636 182636 182636 182636 182636 182636 182636 182636 182636 182636 182636 182636 182636 182636 182636 182637 182637 182637 182637 182637 182637 182637 182637 182637 182637 182637 182637 182637 182637 182637 182637 182639 182639 182639 182639 182639 182639 182639 182639 182639 182639 182639 182639 182639 182639 182639 182640 182640 182640 182640 182640 182640 182640 182640 182640 182641 182641 182641 182641 182641 182641 182641 182641 182641 182641 182641 182641 182641 182641 182641 182641 182641 182641 182641 182641 182641 182641 182641 182641 182641 182641 
291267 289818 288468 287341 286653 286158 286785 287637 286282 285307 284431 283604 283181 283744 285077 280925 272899 263979 220652 212216 212396 210709 207064 205662 205521 204881 203739 203361 203130 202531 201828 201752 201647 201437 201402 201418 201418 201418 201418 201418 201418 201418 201418 201418 201418 201418 201418 201418 201418 201418 201418 201418 201418 201418 201418 201418 201418 201418 201418 201418 201418 201418 201418 201418 201418 201418 201418 201418 201418 201418 201418 201418 201418 201418 201418 201418 201418 201418 201418 201418 201418 201418 201418 201418 201418 201418 201418 201418 201418 201418 201418 201418 201418 201418 201418 201418 201418 201418 201418 201418 201418 201418 201418 201418 201418 201418 201418 201418 201418 201418 201418 201418 201418 201418 201418 201418 201418 201418 201418 201418 201418 201418 201418 201418 201418 201418 201418 201418 201418 201418 201418 201418 201418 201418 201418 201418 201418 201418 201418 201418 201418 201418 201418 201418 201418 201418 201418 201418 201418 201418 201418 201418 201418 201418 201418 201418 201418 201418 201418 201418 201418 201418 201418 201418 201418 201418 201418 201418 201418 201418 201418 201418 201418 201418 201418 201418 201418 201418 201418 201418 201418 201418 201418 201418 201418 201418 201418 201418 201418 201418 201418 201418 201418 201418 201418 201418 201418 201418 201418 201418 201418 
291267 289900 288475 287324 286733 286016 287041 287885 286536 285745 284927 284293 283767 284508 286436 284960 283973 277134 273505 273846 274005 274166 273812 273580 273469 273354 273505 273618 273507 273313 273252 273144 273202 273342 273444 273746 273583 273446 273259 272819 272420 272426 272560 272367 272209 272082 272056 271888 271926 272366 272172 271965 271940 272025 272007 272317 272375 272230 272058 271952 271956 272250 272294 272480 272292 272172 272000 271909 271824 271884 271994 271793 271665 271498 271898 271790 272058 272110 271911 271775 271695 271563 271951 272057 272379 272217 272018 271965 271971 271824 271996 272390 272113 271908 271856 271712 271722 271996 272112 271839 271610 271594 271545 271792 271886 272056 271786 271558 271591 271765 271596 271850 271904 271722 271680 271682 271654 271573 271681 272311 272127 272034 271968 271948 271864 272199 272253 272064 271967 271892 271767 271733 272315 272461 272254 272155 271950 271953 271864 272206 272298 272133 272110 272058 271969 271872 271952 272048 271823 271694 271496 271324 271605 271749 272227 271927 271691 271463 271286 271110 271922 272424 272229 272107 272022 271876 271759 271897 272327 272126 271988 271851 271882 271792 271944 272412 272127 271919 271726 271513 271359 271510 272230 272099 272233 272164 272074 272012 272254 272472 272218 272071 271985 271878 271982 272027 272079 271866 271776 271617 271505 
291267 289874 288618 287412 286503 285496 286205 287035 285627 285257 284613 283984 283346 285177 286395 284242 283115 277961 278080 277660 277637 278593 277016 274669 274015 273951 273659 273810 274672 274347 273772 273469 273830 273835 274013 274035 273865 273719 273624 273596 273451 273505 273667 273506 273569 273532 273475 273516 273633 273697 273327 272947 272801 272420 272154 273040 273810 273372 272982 272722 272353 272936 273126 273272 272971 272742 272465 272928 272725 272869 273631 273300 272994 272837 273087 272896 272970 273392 273044 272754 273126 272924 272752 272819 273321 273066 272811 272730 272546 273181 273250 273540 273295 273091 273055 272992 272745 272949 273725 273280 272969 272573 272274 272192 273370 273576 273290 272989 273208 273021 272831 272897 273345 273066 272870 272689 272619 272424 273436 273842 273559 273330 273162 272956 272843 272985 273883 273501 273099 273138 272777 272524 272732 272756 272535 272354 272192 272904 272745 273348 273522 273393 273391 273361 273310 273206 273512 273702 273436 273203 273306 273020 272876 272985 273305 272951 272828 272579 272771 272482 272575 272628 271992 272873 272424 272267 271884 272185 272262 271963 272008 273174 273179 272880 272970 273087 272832 272842 273044 272902 272699 272843 273163 272804 272479 273164 273120 272956 273211 273349 273075 272804 272603 272988 272925 273033 273637 273389 273259 273162 273022 
291267 289787 288358 287208 286697 285592 286165 288237 286843 285646 284829 283856 283663 283568 283258 276570 256825 225656 209439 208832 208109 204318 200145 199038 198281 198114 197518 196498 196388 196296 196251 196173 196149 196041 196120 195772 194184 192159 189674 187474 186743 186106 185792 184222 181313 180300 180306 180318 180318 180324 180324 180324 180324 180324 180324 180324 180324 180324 180324 180324 180324 180324 180324 180324 180324 180324 180324 180324 180324 180324 180324 180324 180324 180324 180324 180324 180324 180324 180324 180324 180324 180324 180324 180324 180324 180324 180324 180324 180324 180324 180324 180324 180324 180324 180324 180324 180324 180324 180324 180324 180324 180324 180324 180324 180324 180324 180324 180324 180324 180324 180324 180324 180324 180324 180324 180324 180324 180324 180324 180324 180324 180324 180324 180324 180324 180324 180324 180324 180324 180324 180324 180324 180324 180324 180324 180324 180324 180324 180324 180324 180324 180324 180324 180324 180324 180324 180324 180324 180324 180324 180324 180324 180324 180324 180324 180324 180324 180324 180324 180324 180324 180324 180324 180324 180324 180324 180324 180324 180324 180324 180324 180324 180324 180324 180324 180324 180324 180324 180324 180324 180324 180324 180324 180324 180324 180324 180324 180324 180324 180324 180324 180324 180324 180324 180324 180324 180324 180324 180324 180324 180324 
291267 289842 288444 287497 287202 286080 286617 287155 285730 285005 284418 283846 283336 284859 285840 283484 275061 274827 274789 274668 274681 275237 274976 274869 274763 274659 274523 274837 274873 274764 274657 274607 274591 274926 274986 275138 274955 274792 274765 274801 274825 274902 275052 274892 274795 274702 274628 274647 274741 275013 274803 274706 274750 274637 274688 274802 274864 274694 274522 274431 274282 274444 274707 274991 274817 274685 274528 274501 274521 274723 275009 274803 274624 274521 274535 274535 274775 274981 274781 274612 274479 274281 274469 274849 275021 274857 274761 274695 274614 274573 274749 274825 274637 274510 274415 274261 274271 274439 274905 274759 274705 274583 274601 274467 274728 274932 274757 274602 274592 274448 274332 274582 274874 274725 274621 274453 274379 274366 274748 274940 274737 274721 274765 274590 274573 274691 274747 274552 274430 274379 274455 274576 274842 274938 274756 274581 274472 274428 274505 274737 274893 274634 274485 274468 274469 274447 274527 274822 274602 274443 274392 274448 274453 274685 274913 274729 274571 274484 274467 274748 274827 274957 274749 274604 274440 274588 274701 274781 274853 274613 274452 274354 274344 274669 274877 274993 274813 274647 274463 274462 274381 274472 274966 274788 274668 274405 274429 274571 274714 274860 274714 274696 274542 274567 274488 274583 275027 274876 274902 274776 274692 
291267 289909 288620 287572 286368 285532 286141 287151 285723 284624 284577 283823 283041 284415 285665 281588 275700 261455 261293 261392 261548 260254 257158 255985 255577 255153 252383 245829 242713 242641 242620 242607 242561 242498 242510 242630 242488 242459 242373 242290 242255 242291 242353 242216 242093 241946 241830 241737 242383 242523 242428 242354 242286 242258 242215 242429 242559 242385 242226 242090 242191 242092 242250 242318 242209 242260 242218 242244 242213 242299 242385 242119 241897 241580 241341 241117 241381 241603 241468 241299 241190 241071 241686 241911 242365 242247 242196 242193 242160 242130 242187 242321 242218 242288 242233 242179 242123 242339 242397 242182 242091 241956 242001 241886 242014 242388 242240 242103 241959 242054 241983 242067 242271 242092 241852 241673 241580 241616 242179 242391 242269 242258 242211 242150 242266 242350 242434 242367 242290 242236 242165 242249 242343 242441 242287 242147 242240 242048 241904 241920 242146 241973 241985 241947 242033 241872 241984 242046 241908 241767 241692 241618 241718 241862 242322 242163 242045 241951 241892 241950 242057 242385 242062 241996 241660 241408 241128 241214 241484 241351 242194 242127 242222 242129 242246 242340 242184 242131 242034 241932 241928 242127 242195 242007 241920 241812 241642 241490 241576 242048 241883 241765 241632 241450 241430 241717 242157 241975 241882 241800 241907 
291267 289852 288587 287397 286462 285616 286115 287391 285942 285032 284412 284147 283829 285095 286229 284389 282458 279837 254928 245659 245958 245974 245872 245808 245713 245781 245748 245766 245784 245762 245738 245701 245690 245656 245998 246036 245928 245831 245735 245624 245522 245535 245905 245751 245603 245418 245350 245374 245436 245700 245476 245537 245359 245203 245116 245197 245485 245284 245266 245123 245041 244885 245027 245667 245542 245497 245479 245314 245215 245380 245740 245586 245440 245311 245258 245360 245414 245704 245393 245210 245208 245106 244882 244929 245755 245552 245492 245418 245360 245456 245526 245598 245415 245295 245184 245335 245218 245663 245729 245535 245398 245406 245245 245112 245510 245570 245383 245345 245207 245379 245227 245306 245432 245217 245029 244916 245199 245079 245323 245629 245443 245365 245283 245152 245054 245162 245848 245681 245646 245518 245477 245353 245437 245555 245312 245375 245137 244883 244709 245077 245369 245151 244984 244808 244691 245134 245175 245607 245391 245274 245099 245045 244920 245554 245742 245538 245336 245204 245055 245245 245466 245728 245509 245414 245292 245126 245135 245303 245771 245615 245448 245347 245186 245226 245440 245522 245331 245207 245236 245171 245507 245615 245659 245464 245289 245216 245042 245048 245312 245558 245352 245215 245336 245198 245167 245549 245631 245502 245387 245192 245158 
291267 289912 288546 287357 286280 285814 286501 287865 286529 285268 284445 283595 283538 284013 284889 280222 274616 250195 249784 249525 249953 250710 250668 250621 250636 250716 250761 250761 250801 250675 250580 250518 250520 250430 250511 250378 249648 247602 244854 244447 243620 241129 239036 238938 238954 239006 239018 239040 239078 239098 239098 239098 239098 239098 239098 239098 239098 239098 239098 239098 239098 239098 239098 239098 239098 239098 239098 239098 239098 239098 239098 239098 239098 239098 239098 239098 239098 239098 239098 239098 239098 239098 239098 239098 239098 239098 239098 239098 239098 239098 239098 239098 239098 239098 239098 239098 239098 239098 239098 239098 239098 239098 239098 239098 239098 239098 239098 239098 239098 239098 239098 239098 239098 239098 239098 239098 239098 239098 239098 239098 239098 239098 239098 239098 239098 239098 239098 239098 239098 239099 239099 239099 239099 239099 239099 239099 239099 239099 239099 239100 239100 239100 239100 239100 239100 239100 239100 239100 239100 239100 239100 239100 239100 239100 239100 239100 239100 239100 239100 239100 239100 239102 239102 239102 239102 239102 239102 239102 239102 239102 239102 239102 239103 239103 239103 239103 239103 239103 239103 239103 239103 239103 239103 239103 239103 239103 239103 239103 239103 239103 239103 239103 239103 239103 239103 239103 239103 239103 239103 239103 239103 
291267 289865 288679 287336 286407 285467 287047 287705 286312 285513 284794 284091 283636 285012 285936 281779 278520 260250 238576 238197 238289 238385 234984 227420 221629 218340 215376 208431 204220 204098 204072 204074 204074 204074 204074 204074 204074 204074 204074 204074 204074 204074 204074 204074 204074 204074 204074 204074 204074 204074 204074 204074 204074 204074 204074 204074 204074 204074 204074 204074 204074 204074 204074 204074 204074 204074 204074 204074 204074 204074 204074 204074 204074 204074 204074 204074 204074 204074 204074 204074 204074 204074 204074 204074 204074 204074 204074 204074 204074 204074 204074 204074 204074 204074 204074 204074 204074 204074 204074 204074 204074 204074 204074 204074 204074 204074 204074 204074 204074 204074 204074 204074 204074 204074 204074 204074 204074 204074 204074 204074 204074 204074 204074 204074 204074 204074 204074 204074 204074 204074 204074 204074 204074 204074 204074 204074 204074 204074 204074 204074 204074 204074 204074 204074 204074 204074 204074 204074 204074 204074 204074 204074 204074 204075 204075 204075 204076 204076 204076 204076 204076 204076 204076 204076 204076 204076 204076 204076 204076 204076 204076 204076 204076 204076 204078 204078 204078 204078 204078 204078 204078 204079 204079 204079 204079 204079 204079 204079 204079 204079 204079 204079 204079 204079 204079 204079 204079 204079 204079 204079 204079 
291267 289929 288517 287214 286424 285974 286709 287349 285984 285163 284505 283822 283492 284208 284580 279585 271433 237910 234498 220501 220190 218099 212886 205476 202502 202399 202398 202404 202404 202371 202327 202340 202280 202222 202233 202267 202193 202114 202100 202012 201908 201652 200401 198695 198513 198374 197783 196583 195943 195476 194919 194837 194810 194676 194597 194597 194603 194603 194603 194603 194603 194603 194603 194603 194603 194603 194603 194603 194603 194603 194603 194603 194603 194603 194603 194603 194603 194603 194603 194603 194603 194603 194603 194603 194603 194603 194603 194603 194603 194603 194603 194603 194603 194603 194603 194603 194603 194603 194603 194603 194603 194603 194603 194603 194603 194603 194603 194603 194603 194603 194603 194603 194603 194603 194603 194603 194603 194603 194603 194603 194603 194603 194603 194603 194603 194603 194603 194603 194603 194603 194603 194603 194603 194603 194603 194603 194603 194603 194603 194603 194603 194603 194603 194603 194603 194603 194603 194603 194603 194603 194603 194603 194603 194603 194603 194603 194603 194603 194603 194603 194603 194603 194603 194603 194603 194603 194603 194603 194603 194603 194603 194603 194603 194603 194603 194603 194603 194603 194603 194603 194603 194603 194603 194603 194603 194603 194603 194603 194603 194603 194603 194603 194603 194603 194603 194603 194603 194603 194603 194603 194603 
291267 289902 288694 287310 285950 285549 286589 287115 285703 284605 283936 283545 283623 284390 284557 280702 271977 257761 257483 257617 257562 257459 256447 255983 255808 255604 255717 255696 254826 251314 245834 242954 242534 242538 242598 242718 242718 242740 242740 242746 242746 242746 242746 242746 242746 242746 242746 242746 242746 242746 242746 242746 242746 242746 242746 242746 242746 242746 242746 242746 242746 242746 242746 242746 242746 242746 242746 242746 242746 242746 242746 242746 242746 242746 242746 242746 242746 242746 242746 242746 242746 242746 242746 242746 242746 242746 242746 242746 242746 242746 242746 242746 242746 242746 242746 242746 242746 242746 242746 242746 242746 242746 242746 242746 242746 242746 242746 242746 242746 242746 242746 242746 242746 242746 242746 242746 242746 242746 242746 242746 242746 242746 242746 242746 242746 242746 242746 242746 242746 242746 242746 242746 242746 242746 242746 242746 242746 242746 242747 242747 242747 242747 242747 242747 242747 242747 242749 242749 242749 242749 242749 242749 242749 242749 242750 242750 242750 242750 242750 242751 242751 242751 242751 242751 242751 242751 242751 242751 242751 242751 242751 242751 242751 242751 242751 242751 242751 242751 242751 242751 242751 242751 242751 242751 242751 242751 242751 242751 242751 242751 242751 242751 242751 242751 242751 242751 242751 242751 242751 242751 242751 
291267 289968 288564 287715 286545 285447 286173 287159 285678 285147 284192 283772 283545 284681 286313 284025 279657 272078 237637 225255 225087 225864 225461 224588 223655 223130 220872 216010 213822 213780 213782 213735 213676 213674 213718 213758 213712 213694 213667 213636 213627 213669 213731 213668 213614 213571 213548 213562 213616 213668 213550 213466 213395 213372 213320 213408 213484 213396 213338 213374 213448 213460 213580 213624 213559 213545 213487 213478 213467 213513 213613 213488 213420 213377 213325 213278 213374 213474 213372 213349 213281 213330 213364 213460 213580 213481 213426 213413 213426 213390 213446 213556 213509 213501 213499 213468 213416 213492 213630 213516 213457 213404 213394 213420 213500 213592 213502 213428 213361 213338 213266 213372 213574 213467 213429 213445 213448 213429 213499 213603 213493 213465 213459 213398 213426 213474 213548 213460 213425 213344 213376 213379 213513 213609 213560 213502 213475 213421 213350 213462 213590 213537 213494 213432 213386 213359 213409 213513 213397 213336 213267 213303 213347 213419 213571 213518 213460 213402 213394 213431 213526 213598 213503 213487 213439 213409 213404 213470 213594 213545 213492 213422 213441 213418 213474 213538 213430 213433 213361 213353 213308 213444 213572 213491 213476 213445 213383 213447 213525 213569 213468 213437 213466 213380 213388 213498 213540 213473 213409 213358 213367 
291267 289899 288527 287457 286536 285545 285771 287155 285719 284893 284420 283565 283259 284378 285866 283603 280517 278342 251355 231580 231268 230709 229376 229122 228864 228670 228350 225879 223610 223545 223489 223431 223418 223496 223038 221392 220337 220287 220284 220249 220288 220322 220412 220410 220416 220422 220422 220434 220434 220446 220446 220446 220446 220446 220446 220446 220446 220446 220446 220446 220446 220446 220446 220446 220446 220446 220446 220446 220446 220446 220446 220446 220446 220446 220446 220446 220446 220446 220446 220446 220446 220446 220446 220446 220446 220446 220446 220446 220446 220446 220446 220446 220446 220446 220446 220446 220446 220446 220446 220446 220446 220446 220446 220446 220446 220446 220446 220446 220446 220446 220446 220446 220446 220446 220446 220446 220446 220446 220446 220446 220446 220446 220446 220446 220446 220446 220446 220446 220446 220446 220446 220446 220446 220447 220447 220447 220447 220447 220447 220447 220447 220447 220447 220447 220447 220447 220447 220448 220448 220448 220448 220448 220448 220450 220450 220450 220450 220450 220451 220451 220451 220451 220451 220451 220451 220451 220451 220451 220451 220451 220451 220451 220451 220451 220451 220451 220451 220451 220451 220451 220451 220451 220451 220451 220451 220451 220451 220451 220451 220451 220451 220451 220451 220451 220451 220451 220451 220451 220451 220451 220451 
291267 289947 288597 287344 286403 285349 286637 287583 286189 285108 283966 284355 283834 285421 285281 282946 281567 279515 265527 265643 265785 265931 265639 265513 265398 265622 265421 265474 265480 265374 265261 265271 265246 265174 265688 265700 265512 265393 265363 265267 265238 265528 265622 265498 265379 265287 265283 265159 265199 265379 265145 265262 265173 265123 265090 265336 265398 265183 265209 265023 265007 264966 265272 265370 265222 265092 265210 265064 265084 265281 265399 265206 265099 265000 264977 264854 265318 265464 265270 265231 265080 264964 264882 265060 265200 265056 264899 264860 264994 265035 265125 265391 265138 265157 265024 264958 264877 265113 265437 265258 265087 264995 265152 265122 265224 265382 265182 265028 264914 264904 265249 265302 265446 265253 265128 265016 264931 264972 265070 265492 265349 265242 265135 265144 265060 265360 265452 265283 265142 265113 265090 264939 265037 265237 265067 264993 264833 264794 265078 265276 265558 265377 265250 265092 265001 265239 265343 265473 265280 265159 265166 265109 265139 265231 265339 265154 265013 264932 264796 264836 264929 265513 265340 265196 265108 265086 265041 265187 265353 265132 264987 264853 264760 265102 265228 265458 265300 265238 265264 265142 265226 265322 265358 265172 265027 264882 264659 264941 265329 265495 265345 265277 265179 265088 265017 265071 265527 265378 265248 265199 265075 
291267 289825 288599 287298 286372 285894 286595 287357 285982 285035 284099 283382 282872 284625 286837 283778 279198 273464 195910 190763 189078 183370 175357 173991 172862 171868 168995 162226 159008 158869 158686 158492 157981 156737 155212 155035 155001 155029 155029 155035 155035 155045 155069 155069 155069 155069 155069 155069 155069 155069 155069 155069 155069 155069 155069 155069 155069 155069 155069 155069 155069 155069 155069 155069 155069 155069 155069 155069 155069 155069 155069 155069 155069 155069 155069 155069 155069 155069 155069 155069 155069 155069 155069 155069 155069 155069 155069 155069 155069 155069 155069 155069 155069 155069 155069 155069 155069 155069 155069 155069 155069 155069 155069 155069 155069 155069 155069 155069 155069 155069 155069 155069 155069 155069 155069 155069 155069 155069 155069 155069 155069 155069 155069 155069 155069 155069 155069 155069 155069 155069 155069 155069 155069 155069 155069 155069 155069 155069 155069 155069 155069 155069 155069 155069 155069 155069 155069 155069 155069 155069 155069 155069 155069 155069 155069 155069 155069 155069 155069 155069 155069 155069 155069 155069 155069 155069 155069 155069 155069 155069 155069 155069 155069 155069 155069 155069 155069 155069 155069 155069 155069 155069 155069 155069 155069 155069 155069 155069 155069 155069 155069 155069 155069 155069 155069 155069 155069 155069 155069 155069 155069 
291267 289847 288476 287443 286170 285238 286987 287915 286447 285266 284350 283940 283504 285542 286276 283982 276826 274258 265064 264791 265826 265724 265664 265598 265604 265624 265549 265549 265645 265503 265445 265519 265396 265316 265424 265508 265262 265186 264974 265318 265134 265203 265291 264984 264776 264689 264597 264369 264655 265377 265045 264862 264832 264671 264512 264940 265040 264867 264848 265310 265291 265221 265319 265427 265069 264692 264316 264184 263951 265103 265437 265159 264955 264951 264749 264735 264940 265220 264942 264742 264541 264458 264929 265147 265255 264950 264711 264559 264886 264723 264813 265251 264967 264737 264574 264419 264311 265138 265358 265097 264845 264731 264537 265005 265093 265239 264937 264701 264423 264219 265078 265174 265352 265113 264912 264636 264504 264376 265009 265253 265004 264693 264700 264446 264237 264693 265187 264933 264690 264488 264290 264887 265105 265313 265085 264814 264663 264486 264733 265068 265246 265043 264814 264825 264551 264349 264631 265199 264916 264689 264470 264905 264751 264924 265262 265027 264784 264605 264835 264662 264958 265266 264984 265094 264970 264744 264599 264862 264946 264726 264948 264677 264442 264429 264558 265042 264827 265125 264901 264910 264693 264755 264901 264640 264395 264920 264835 264851 264961 265121 264888 265099 264918 264723 264597 264915 265005 264829 264646 264588 264494 
291267 289852 288654 287432 286252 285317 286295 287193 285825 284641 283900 282870 282744 283869 286440 283608 278804 251859 239942 240401 240355 240151 238939 237455 236962 236611 236909 237401 237297 236155 233447 224021 218454 218392 218410 218416 218333 218247 218173 218089 218082 218105 218337 218227 218150 218031 218027 218065 218181 218263 218150 218087 217995 217984 218013 218093 218227 218139 218054 217995 217920 218004 218150 218268 218103 217970 217900 217907 217875 217937 217987 217887 218063 218000 217992 217936 217986 218080 218003 218058 217965 217927 217959 218053 218191 218055 218002 217977 217905 217853 217918 218214 218069 217893 217761 217653 217881 217983 218101 217957 217874 217801 217814 217813 217933 218197 218103 218127 218049 218007 218037 218089 218261 218105 218004 218024 217934 217833 217935 217973 217896 217861 217808 217862 217819 217935 218179 218000 217881 217853 217741 217659 218011 218103 217995 217873 217838 217803 217953 218051 218215 218131 218051 218012 217945 217892 217966 218066 217941 217815 217759 217730 217635 217993 218079 217973 217884 217897 217836 217959 218107 218179 218081 218018 217931 217903 217824 217882 218220 218136 218054 217989 217924 217877 218077 218229 218060 217996 217900 217801 217710 217810 217892 217746 217985 217990 217929 217839 217951 218107 217971 217876 217857 217818 217871 218113 218147 218062 218078 218040 218031 
291267 289884 288452 287296 286405 285714 286481 287873 286434 285856 285137 284071 283422 284069 285464 282070 279370 273975 264202 194945 189575 189813 189523 189360 189256 189109 189147 189185 189209 189158 189157 189194 189224 189211 189247 189297 189235 189203 189129 189176 189104 189156 189224 189187 189143 189111 189104 189095 189153 189245 189157 189131 189100 189067 189114 189186 189256 189157 189077 188963 188988 189006 189045 189161 189044 188932 189024 188895 188838 188872 188974 188932 188898 188869 188838 188813 188891 189123 189032 188948 188929 188858 188787 188831 189007 188908 188823 188806 188746 188696 189120 189170 189090 189029 189024 189014 189001 189097 189167 189106 189058 189022 189007 188967 189035 189191 189139 189114 189081 189012 188995 189060 189130 188979 188830 188830 188701 188631 188739 188831 188735 188673 188704 188648 188754 188848 189184 189090 189037 189002 188973 188940 188978 189018 188936 188888 188873 188894 188915 188999 189117 189030 189036 188952 188940 188914 189024 189076 188967 188849 188777 188788 188911 188949 189061 189004 188935 188978 189034 188995 189043 189177 189100 189043 189006 189005 188974 189040 189106 189047 188992 188959 188993 189000 189118 189194 189072 189007 188927 188827 188893 188983 189123 189004 188897 188755 188711 188627 188691 188777 188718 188650 188627 188586 188997 189077 189141 189088 189043 189006 189012 
291267 289922 288515 287552 286596 285934 286331 287323 285873 284681 284165 284155 283724 285207 285133 279266 270270 266653 245439 232325 232754 232722 232441 232420 232315 232176 232066 232242 232476 232366 232279 232197 232128 232187 232288 232443 232053 231202 228696 227939 227831 227875 227960 227773 227689 227788 227677 227570 227664 227941 227808 227723 227619 227543 227440 227836 227944 227816 227700 227691 227433 226642 224597 221638 218738 218760 218852 218852 218858 218870 218870 218870 218870 218870 218870 218870 218880 218880 218880 218880 218880 218880 218880 218880 218880 218880 218880 218880 218880 218880 218880 218880 218880 218880 218880 218880 218880 218880 218880 218880 218880 218880 218880 218890 218890 218890 218890 218890 218890 218890 218890 218890 218890 218890 218890 218890 218890 218890 218890 218890 218890 218890 218890 218890 218890 218890 218890 218890 218890 218890 218890 218890 218890 218890 218890 218891 218891 218891 218891 218891 218891 218891 218891 218891 218891 218891 218891 218891 218891 218891 218891 218891 218891 218891 218892 218892 218893 218893 218893 218893 218893 218893 218893 218894 218894 218894 218894 218894 218894 218894 218897 218897 218897 218897 218897 218897 218897 218897 218897 218900 218900 218900 218900 218900 218900 218900 218900 218900 218900 218904 218904 218906 218906 218906 218906 218906 218906 218906 218906 218906 218906 
291267 289668 288337 287417 286524 285904 286487 287629 286214 285181 284465 284103 283554 283828 285401 280956 278431 271122 270456 270549 270758 270889 270347 269373 267246 266676 266582 266947 267119 266998 266996 267063 267000 267054 267103 267325 267153 267037 266901 266880 266933 267045 267207 267028 266939 266908 266854 266728 266966 267052 266868 266750 266614 266446 266460 266949 267243 266960 266859 266684 266402 266219 266283 266999 266817 266678 266539 266380 266491 266891 267219 266895 266716 266420 266258 266039 266644 267246 266991 266873 266720 266678 266719 266831 267149 266966 266847 266753 266561 266563 266913 267215 266963 266757 266633 266462 266415 266745 267015 266810 266708 266577 266602 266470 266802 267184 266919 266697 266464 266336 266269 266418 267196 266939 266705 266574 266638 266488 266896 267132 266996 266907 266749 266697 266716 266854 267160 266939 266785 266630 266502 266314 266926 267084 266816 266615 266698 266662 266445 266796 266884 266645 266517 266377 266385 266310 266388 267126 266900 266746 266616 266500 266533 266697 266757 266526 266483 266338 266117 266026 266599 267097 266855 266813 266592 266645 266485 266667 266787 266589 266560 266473 266366 266213 266663 267079 266852 266778 266817 266656 266468 266670 266794 266545 266348 266183 266547 266561 266877 267119 266877 266850 266751 266744 266673 266757 266969 266772 266598 266512 266458 
291267 289915 288485 287264 286370 285642 287231 287761 286327 285655 285326 284328 283456 285414 286442 284900 282349 282003 281803 282165 282467 282541 282462 282357 282375 282291 282234 282536 282622 282353 282269 282111 281879 281767 281823 281847 281676 281551 281318 281520 282178 282278 282318 282085 282072 281904 281768 281688 281776 282238 282001 281992 281945 281931 281809 281943 282093 281892 281746 281913 281778 282043 282241 282315 282023 281858 281670 281779 281909 282217 282317 282059 282095 281891 281765 281907 282025 282077 281840 281553 281407 281388 281274 281478 282520 282306 282226 282183 282012 281863 281930 281972 281811 281915 282013 281935 281831 282167 282261 281995 281753 281821 281636 281456 281637 282237 282015 281784 281630 281657 281490 281774 282350 282135 282170 281931 281849 281755 281915 282031 281748 281589 281501 281716 281566 282015 282367 282067 281929 281734 281715 281820 282304 282378 282179 282050 281945 281756 281595 281955 282337 282112 281946 281809 281612 281734 282059 282417 282178 281973 281827 281789 281714 281738 282438 282190 281990 281932 282059 281917 282050 282088 281831 281612 281516 281766 281729 281772 282374 282181 282062 281859 281683 281525 282227 282365 282101 282000 282087 281944 281793 281859 281925 281704 281733 281808 281675 281511 281564 282180 282019 281887 281824 281788 281966 282406 282456 282299 282195 282035 282050 
291267 289825 288482 287412 286434 286173 287247 287673 286269 285253 284826 284396 283444 284677 285977 283246 279770 268607 261202 261142 261454 261100 259490 258450 256390 255640 255445 255162 254816 253219 250542 250041 249984 249904 250042 250056 249920 249772 249704 249565 249975 250019 250105 249914 249814 249677 249547 249448 249818 250150 249960 249855 249650 249532 249405 249723 250161 250079 250052 249989 249972 249976 250122 250200 249903 249685 249512 249318 249272 249904 249992 249854 249865 249699 249560 249681 249793 249911 249572 249316 249082 248837 248500 248623 249289 249000 248805 249257 249289 249320 249460 249918 249660 249512 249488 249294 249085 249289 249695 249430 249217 249099 248989 249365 249476 249556 249346 249275 249128 249041 249073 249703 250009 249823 249739 249715 249691 249865 249945 250043 249798 249658 249481 249263 249509 249645 249691 249438 249598 249519 249574 249387 249399 249605 249405 249323 249177 249161 249047 249173 250029 249829 249638 249517 249382 249372 249604 250052 249894 249716 249675 249915 249761 249813 249891 249768 249729 249904 249812 249810 249864 250080 249760 249470 249240 249009 248908 249022 250028 249816 249647 249703 249557 249407 249459 249681 249374 249171 248953 249354 249120 249782 249838 249685 249608 249497 249626 249777 249916 250036 249771 249549 249647 249445 249269 249481 249679 249555 249450 249971 249923 
291267 289868 288396 287507 286899 285974 286683 287467 286125 285308 285155 284885 284288 284813 286526 284659 281791 257005 235193 235151 235434 235394 234191 232093 231233 231054 229474 225457 221111 219947 218138 217798 217696 217686 217719 217877 217830 217760 217712 217662 217641 217669 217749 217665 217618 217592 217553 217556 217584 217674 217618 217622 217613 217538 217460 217554 217606 217529 217534 217487 217481 217443 217527 217639 217550 217497 217470 217406 217381 217533 217665 217613 217545 217474 217439 217447 217633 217681 217574 217503 217487 217447 217400 217522 217760 217667 217648 217592 217531 217528 217540 217654 217578 217588 217537 217554 217554 217602 217652 217523 217436 217422 217334 217277 217427 217701 217624 217549 217485 217509 217453 217569 217697 217616 217520 217483 217434 217429 217629 217725 217667 217551 217520 217447 217455 217527 217627 217546 217536 217552 217528 217542 217580 217682 217605 217553 217488 217465 217544 217650 217680 217604 217505 217465 217463 217380 217620 217642 217526 217472 217439 217505 217576 217616 217668 217575 217528 217510 217530 217446 217543 217585 217472 217417 217425 217391 217450 217496 217674 217551 217467 217402 217437 217337 217501 217703 217628 217604 217554 217518 217494 217528 217652 217565 217508 217427 217481 217469 217547 217639 217542 217515 217459 217468 217521 217672 217710 217645 217622 217608 217560 
291267 289765 288559 287285 286437 285624 286945 287675 286284 285311 284586 283715 283111 284859 286282 283994 279001 268536 234930 216303 205529 200156 193120 192938 192911 192538 191186 188001 186255 186188 186147 186096 186079 186105 186129 186153 186096 186019 185967 185892 185938 185994 186080 186000 186051 185960 185884 185809 185863 185905 185833 185795 185776 185699 185681 185708 186024 185929 185863 185870 185797 185750 185838 186046 185982 185925 185887 185855 185840 185898 186050 185987 185942 185908 185904 185906 185929 185993 185888 185818 185777 185717 185788 185870 185956 185875 185928 185826 185808 185789 185853 185895 185787 185846 185838 185801 185747 185819 185901 185845 185751 185705 185785 185734 185798 185894 185817 185790 185740 185695 185713 185923 186007 185940 185874 185817 185763 185741 185933 185995 185909 185855 185753 185741 185667 185779 185861 185781 185741 185713 185722 185716 185894 185958 185866 185789 185803 185735 185689 185782 185852 185758 185672 185799 185800 185780 185840 185926 185849 185783 185742 185841 185806 185824 185864 185767 185715 185692 185694 185661 185741 185958 185861 185780 185751 185756 185739 185942 185984 185907 185857 185805 185755 185823 185875 185931 185861 185818 185858 185843 185869 185933 185995 185915 185823 185794 185762 185739 185958 186002 185936 185906 185852 185825 185839 185879 185943 185881 185824 185798 185749 
291267 289755 288469 287820 286495 285701 286181 286815 285437 284481 283497 283914 283996 284715 286029 283912 280191 270049 261587 213371 180425 180409 179372 178437 178548 177735 174376 166722 162874 162833 162833 162833 162833 162833 162833 162833 162833 162833 162833 162833 162833 162833 162833 162833 162833 162833 162833 162833 162833 162833 162833 162833 162833 162833 162833 162833 162833 162833 162833 162833 162833 162833 162833 162833 162833 162833 162833 162833 162833 162833 162833 162833 162833 162833 162833 162833 162833 162833 162833 162833 162833 162833 162833 162833 162833 162833 162833 162833 162833 162833 162833 162833 162833 162833 162833 162833 162833 162833 162833 162833 162833 162833 162833 162833 162833 162833 162833 162833 162833 162833 162833 162833 162833 162833 162833 162833 162833 162833 162833 162833 162833 162833 162833 162833 162833 162833 162833 162833 162833 162833 162833 162833 162833 162833 162833 162833 162833 162833 162834 162834 162834 162834 162834 162834 162834 162834 162834 162834 162834 162834 162834 162834 162834 162834 162835 162835 162835 162835 162835 162835 162835 162835 162835 162835 162835 162835 162835 162835 162835 162835 162835 162835 162837 162837 162837 162837 162837 162837 162837 162837 162838 162838 162838 162838 162838 162838 162838 162838 162838 162838 162838 162838 162838 162838 162838 162838 162838 162838 162838 162838 162838 
291267 289821 288522 287818 286510 285909 286129 287075 285667 284443 283866 283322 283474 285168 286637 284118 278772 269761 256683 256638 256977 257055 255857 254118 253055 251858 249264 242875 238983 238759 238682 238682 238660 238462 237285 234392 233339 233339 233339 233345 233345 233345 233351 233351 233351 233351 233351 233351 233351 233351 233351 233351 233351 233351 233351 233351 233351 233351 233351 233351 233351 233351 233351 233351 233351 233351 233351 233351 233351 233351 233351 233351 233351 233351 233351 233351 233351 233351 233351 233351 233351 233351 233351 233351 233351 233351 233351 233351 233351 233351 233351 233351 233351 233351 233351 233351 233351 233351 233351 233351 233351 233351 233351 233351 233351 233351 233351 233351 233351 233351 233351 233351 233351 233351 233351 233351 233351 233351 233351 233351 233351 233351 233351 233351 233351 233351 233351 233351 233351 233351 233351 233351 233351 233351 233351 233351 233351 233351 233351 233351 233351 233351 233351 233351 233351 233351 233351 233351 233351 233351 233351 233351 233351 233351 233351 233351 233351 233351 233351 233351 233351 233351 233351 233351 233351 233351 233351 233351 233351 233351 233351 233351 233351 233351 233351 233351 233351 233351 233351 233351 233351 233351 233351 233351 233351 233351 233351 233351 233351 233351 233351 233351 233351 233351 233351 233351 233351 233351 233351 233351 233351 
291267 289864 288519 287446 286385 285852 286433 287851 286494 285535 284942 284381 284161 284982 286528 284891 283107 280067 274004 273731 274760 275160 274752 274461 274149 274159 274354 274407 274529 274400 274260 274208 274093 273995 274297 274889 274689 274517 274307 274314 274247 274527 274845 274592 274316 274118 273909 273649 274195 274573 274308 274106 273920 274043 274230 274560 274648 274376 274282 274126 274334 274174 274278 274422 274158 273865 273664 273881 273867 274067 274549 274283 274122 274275 274053 273881 273979 274457 274219 274098 274293 274333 274159 274245 274337 274049 274003 273938 274100 273993 274297 274507 274228 274005 273993 273954 273883 274379 274455 274200 273950 274087 274042 273908 274356 274638 274361 274208 274264 274183 274018 274061 274481 274138 273909 273704 273751 273797 274027 274815 274563 274343 274165 273970 273896 274252 274586 274334 274080 274274 274148 274031 274285 274429 274160 273925 273934 273749 273885 273970 274734 274469 274262 274136 274143 273904 274342 274486 274241 274131 273872 273998 274090 274434 274760 274414 274150 273944 273715 273512 273796 274846 274623 274387 274161 273992 274026 274410 274680 274405 274287 274201 274035 274029 274264 274346 274058 273838 273900 273777 273590 274367 274693 274453 274262 274072 273878 274215 274337 274555 274313 274100 273898 273949 273776 274420 274896 274682 274531 274437 274363 
291267 289830 288608 287242 286207 285366 286169 288073 286740 285542 284508 284216 283663 284681 286374 283880 280748 256369 256322 255805 256332 255629 250928 244720 243928 243849 243519 241315 236371 233530 233041 232959 232968 232962 232984 233008 232923 232841 232845 232881 232906 232966 233006 232934 232837 232818 232731 232675 232767 232795 232714 232692 232661 232698 232659 232815 232879 232751 232663 232562 232487 232484 232748 232826 232685 232609 232541 232586 232524 232650 232742 232644 232587 232550 232602 232527 232693 232781 232657 232581 232606 232569 232537 232653 232781 232693 232696 232681 232616 232538 232616 232688 232565 232443 232408 232328 232325 232411 232739 232652 232585 232513 232547 232609 232643 232801 232643 232525 232495 232452 232462 232578 232848 232746 232659 232703 232599 232606 232760 232820 232729 232713 232617 232563 232537 232637 232767 232645 232569 232565 232587 232502 232682 232728 232590 232494 232625 232578 232538 232590 232714 232609 232581 232502 232415 232432 232564 232782 232712 232666 232569 232616 232585 232633 232739 232615 232617 232608 232567 232539 232665 232827 232634 232520 232460 232350 232335 232631 232737 232613 232543 232470 232475 232381 232497 232763 232635 232577 232515 232530 232537 232691 232761 232607 232478 232378 232350 232358 232552 232698 232636 232555 232632 232535 232550 232606 232746 232645 232649 232560 232521 
291267 289834 288447 287103 286494 285866 286387 287763 286346 285482 284934 284015 284441 285241 286159 283574 282305 280284 278305 256705 256022 243021 240410 238086 238114 238050 238015 238021 238037 237886 237782 237823 237688 237554 237616 237892 237764 237706 237614 237710 237600 237647 237815 237635 237514 237376 237537 237430 237504 237594 237422 237316 237318 237496 237533 237607 237725 237548 237415 237332 237262 237248 237736 237912 237773 237657 237524 237526 237491 237565 237679 237533 237442 237364 237248 237256 237280 237788 237644 237495 237349 237258 237378 237604 237840 237658 237476 237367 237258 237172 237730 237884 237762 237640 237489 237325 237468 237660 237780 237618 237463 237348 237281 237506 237608 237788 237620 237473 237309 237338 237326 237782 237872 237723 237596 237541 237548 237443 237577 237701 237536 237388 237505 237450 237494 237604 237684 237556 237428 237587 237510 237478 237574 237674 237502 237362 237347 237250 237185 237767 237843 237697 237603 237413 237316 237255 237619 237853 237704 237652 237487 237343 237254 237678 237870 237733 237551 237493 237448 237294 237446 237594 237428 237649 237515 237441 237297 237437 237475 237288 237166 237138 237430 237450 237558 237686 237524 237420 237331 237239 237155 237725 237849 237708 237560 237461 237354 237263 237401 237807 237696 237552 237436 237495 237363 237483 237785 237634 237565 237483 237411 
291267 289787 288439 287243 286847 285716 286049 287395 285969 284923 283569 282599 282871 284832 285319 280207 274601 248881 183696 183738 183695 183516 182430 180512 180077 179847 179057 177771 174994 174391 174418 174424 174442 174454 174454 174460 174460 174460 174460 174460 174460 174460 174460 174460 174460 174460 174460 174460 174460 174460 174460 174460 174460 174460 174460 174460 174460 174460 174460 174460 174460 174460 174460 174460 174460 174460 174460 174460 174460 174460 174460 174460 174460 174460 174460 174460 174460 174460 174460 174460 174460 174460 174460 174460 174460 174460 174460 174460 174460 174460 174460 174460 174460 174460 174460 174460 174460 174460 174460 174460 174460 174460 174460 174460 174460 174460 174460 174460 174460 174460 174460 174460 174460 174460 174460 174460 174460 174460 174460 174460 174460 174460 174460 174460 174460 174460 174460 174460 174460 174460 174460 174460 174460 174460 174460 174460 174460 174460 174460 174460 174460 174460 174460 174460 174460 174460 174460 174460 174460 174460 174460 174460 174460 174460 174460 174460 174460 174460 174460 174460 174460 174460 174460 174460 174460 174460 174460 174460 174460 174460 174460 174460 174460 174460 174460 174460 174460 174460 174460 174460 174460 174460 174460 174460 174460 174460 174460 174460 174460 174460 174460 174460 174460 174460 174460 174460 174460 174460 174460 174460 174460 
291267 289739 288377 287148 285914 285273 286061 288107 286685 285678 284855 283997 283309 284429 285020 279433 270251 247229 240067 232670 232405 231049 226149 223638 223659 223656 223659 223681 223691 223651 223619 223596 223549 223553 223559 223611 223494 223405 223314 223248 223300 223408 223504 223439 223414 223363 223308 223307 223407 223471 223319 223273 223172 223049 222993 223177 223221 223086 223025 222967 223025 222939 223323 223367 223238 223087 223105 223011 222975 223077 223167 223065 223046 223003 222956 223056 223268 223508 223378 223269 223175 223212 223119 223237 223319 223194 223071 223025 223076 222981 223101 223293 223171 223211 223188 223112 223025 223147 223201 223135 223165 223097 223109 223092 223188 223368 223185 223031 222918 222958 222874 223002 223278 223203 223255 223232 223234 223224 223326 223422 223294 223133 223110 223044 222998 223191 223235 223053 222899 222842 222838 223102 223160 223260 223163 223124 223182 223159 223071 223183 223341 223202 223059 222949 223029 223001 223125 223327 223139 223086 223073 222960 223143 223225 223351 223243 223168 223135 223177 223161 223335 223467 223347 223225 223076 223164 223026 223280 223327 223220 223086 223061 223160 223139 223209 223347 223254 223179 223137 223110 223069 223259 223349 223210 223194 223119 223003 222903 222977 223123 223019 223185 223143 223176 223206 223316 223408 223255 223169 223096 223048 
291267 289809 288570 287411 286513 285255 286257 287369 285967 285062 284396 284267 283196 284654 284697 280158 242120 241756 241788 241824 242003 242215 241937 241812 241525 241436 241392 241460 242134 242036 242016 242006 242039 241970 242078 242180 242049 241851 241725 241751 241632 241746 241998 241752 241616 241620 241528 241475 241559 241937 241738 241503 241384 241298 241298 241732 242160 241847 241634 241498 241575 241565 241951 242079 241905 241784 241631 241739 241609 241717 241945 241665 241475 241418 241450 241233 241667 241959 241767 241622 241617 241635 241517 241721 241841 241642 241524 241515 241481 241661 241777 241871 241632 241525 241537 241410 241485 241581 242017 241724 241675 241492 241415 241684 241775 242001 241773 241604 241494 241549 241661 241762 241910 241703 241540 241483 241428 241243 241489 241895 241640 241518 241361 241323 241475 241843 241921 241728 241565 241525 241460 241726 241812 241994 241714 241568 241607 241425 241298 241592 241790 241561 241364 241285 241324 241509 241597 241895 241689 241546 241408 241377 241565 241940 242060 241821 241631 241539 241412 241371 241511 241809 241623 241410 241240 241124 241182 241812 242054 241814 241644 241462 241450 241325 241693 242057 241854 241686 241598 241485 241376 241614 241854 241602 241496 241485 241344 241558 241782 242008 241802 241632 241537 241607 241454 241916 242068 241933 241800 241774 241623 
291267 289921 288553 287723 286437 285393 286255 287363 285936 285394 284445 284048 283732 284057 285058 281121 273133 259871 259304 258930 259160 260528 259129 254598 250468 250467 250514 250576 250756 250666 250567 250527 250403 250291 250295 250553 250403 250301 250282 250062 249890 249663 249513 248821 248300 248241 247879 247013 244320 237192 233144 233005 233016 233071 233098 233120 233142 233142 233154 233160 233166 233172 233200 233200 233200 233200 233200 233200 233200 233200 233200 233200 233200 233200 233200 233200 233200 233200 233200 233200 233200 233200 233200 233200 233200 233200 233200 233200 233200 233200 233200 233200 233200 233200 233200 233200 233200 233200 233200 233200 233200 233200 233200 233200 233200 233200 233200 233200 233200 233200 233200 233200 233200 233200 233200 233200 233200 233200 233200 233200 233200 233200 233200 233200 233200 233200 233200 233200 233200 233200 233200 233200 233200 233200 233200 233200 233200 233200 233200 233200 233200 233200 233200 233200 233200 233200 233200 233200 233200 233200 233200 233200 233200 233200 233200 233200 233200 233200 233200 233200 233200 233200 233200 233200 233200 233200 233200 233200 233200 233200 233200 233200 233200 233200 233200 233200 233200 233200 233200 233200 233200 233200 233200 233200 233200 233200 233200 233200 233200 233200 233200 233200 233200 233200 233200 233200 233200 233200 233200 233200 233200 
291267 289930 288574 287194 286059 284951 286253 288533 287134 286302 285419 284874 284458 285267 285510 281219 275668 251737 235371 224707 224955 223473 218524 215111 212470 211328 208918 202976 200404 200127 199646 199415 199384 199001 198399 198134 198131 198131 198131 198131 198131 198131 198131 198131 198131 198131 198131 198131 198131 198131 198131 198131 198131 198131 198131 198131 198131 198131 198131 198131 198131 198131 198131 198131 198131 198131 198131 198131 198131 198131 198131 198131 198131 198131 198131 198131 198131 198131 198131 198131 198131 198131 198131 198131 198131 198131 198131 198131 198131 198131 198131 198131 198131 198131 198131 198131 198131 198131 198131 198131 198131 198131 198131 198131 198131 198131 198131 198131 198131 198131 198131 198131 198131 198131 198131 198131 198131 198131 198131 198131 198131 198131 198131 198131 198131 198131 198131 198131 198131 198131 198131 198131 198131 198131 198131 198131 198131 198131 198131 198131 198131 198131 198131 198131 198131 198131 198131 198131 198131 198131 198131 198131 198131 198131 198131 198131 198131 198131 198131 198131 198131 198131 198131 198131 198131 198131 198131 198131 198131 198131 198131 198131 198131 198131 198131 198131 198131 198131 198131 198131 198131 198131 198131 198131 198131 198131 198131 198131 198131 198131 198131 198131 198131 198131 198131 198131 198131 198131 198131 198131 198131 
291267 289845 288599 287459 286468 285401 286551 287225 285785 285144 284539 283700 283406 284013 286101 284201 281481 276813 275835 253499 254167 255145 254864 254682 254509 254374 253881 252688 250625 250221 248896 247612 247540 247497 247462 247549 247222 246442 243350 241008 240891 240401 238357 231883 229122 229065 229077 229077 229089 229107 229107 229107 229107 229107 229107 229107 229107 229107 229107 229107 229107 229107 229107 229107 229107 229107 229107 229107 229107 229107 229107 229107 229107 229107 229107 229107 229107 229107 229107 229107 229107 229107 229107 229107 229107 229107 229107 229107 229107 229107 229107 229107 229107 229107 229107 229107 229107 229107 229107 229107 229107 229107 229107 229107 229107 229107 229107 229107 229107 229107 229107 229107 229107 229107 229107 229107 229107 229107 229107 229107 229107 229107 229107 229107 229107 229107 229107 229107 229107 229107 229107 229107 229107 229107 229107 229107 229107 229107 229107 229107 229107 229107 229107 229107 229107 229107 229107 229109 229109 229109 229109 229109 229109 229110 229110 229110 229110 229110 229110 229111 229111 229111 229111 229112 229112 229112 229112 229112 229112 229112 229112 229112 229112 229112 229112 229112 229112 229112 229112 229112 229112 229112 229112 229112 229112 229112 229112 229112 229112 229112 229112 229112 229112 229112 229112 229112 229112 229112 229112 229112 229112 
291267 289860 288554 287518 286399 285600 286069 287453 286143 285566 284426 283314 283083 285167 286353 283259 276778 270123 240504 240257 240034 240416 240011 239692 239424 239406 239564 239675 239761 239638 239487 239624 239656 239668 239924 240088 239936 239766 239664 239578 239535 239873 240035 239811 239607 239551 239555 239501 239698 239760 239413 239113 238851 239114 239030 239675 239795 239538 239375 239233 239117 239218 239326 240002 239692 239634 239414 239322 239382 239468 239568 239289 239220 239119 239066 238862 239374 239592 239325 239170 239023 238934 238975 239163 239981 239732 239590 239455 239579 239588 239650 239826 239603 239459 239401 239146 239375 239499 239651 239422 239185 239046 239054 238852 239292 239880 239641 239476 239320 239096 239389 239589 239737 239528 239517 239323 239117 239152 239205 239687 239445 239319 239150 239307 239301 239445 239649 239459 239303 239303 239215 239243 239650 239756 239493 239382 239295 239158 239298 239376 239782 239517 239312 239429 239540 239357 239460 239924 239704 239566 239452 239250 239436 239755 239861 239555 239317 239017 238841 238934 239034 239906 239603 239436 239257 239421 239428 239525 239817 239555 239382 239269 239314 239430 239537 239757 239527 239292 239167 239469 239342 239754 239863 239643 239477 239578 239504 239393 239745 239883 239631 239470 239351 239284 239360 239712 240008 239750 239690 239556 239393 
291267 289929 288475 287335 286255 285877 286279 287795 286252 285311 284531 283420 283040 284775 286105 283308 281353 279815 277329 274316 210741 210551 209883 206945 202732 202250 202060 202023 201983 201917 201895 201889 201871 201860 201872 201928 201781 201638 201508 201330 201246 201352 201626 201514 201449 201328 201031 200236 197419 196115 196056 196068 196074 196102 196108 196138 196160 196160 196160 196160 196160 196160 196160 196160 196160 196160 196160 196160 196160 196160 196160 196160 196160 196160 196160 196160 196160 196160 196160 196160 196160 196160 196160 196160 196160 196160 196160 196160 196160 196160 196160 196160 196160 196160 196160 196160 196160 196160 196160 196160 196160 196160 196160 196160 196160 196160 196160 196160 196160 196160 196160 196160 196160 196160 196160 196160 196160 196160 196160 196160 196160 196160 196160 196160 196160 196160 196160 196160 196160 196160 196160 196160 196160 196160 196160 196160 196160 196160 196160 196160 196161 196161 196161 196161 196161 196161 196161 196161 196161 196161 196161 196161 196161 196161 196163 196163 196163 196163 196164 196164 196164 196164 196164 196164 196164 196164 196164 196165 196165 196165 196165 196165 196165 196165 196165 196165 196165 196165 196165 196165 196165 196165 196165 196165 196165 196165 196165 196165 196165 196165 196165 196165 196165 196165 196165 196165 196165 196165 196165 196165 196165 
291267 289852 288530 287340 286420 286051 287193 287591 286207 285406 284443 283836 283444 284620 286457 283584 279306 276922 234023 220017 219884 219769 219234 218958 219026 218762 218485 218486 218674 218635 218600 218601 218618 218600 219278 219442 219236 219122 218974 218931 218793 218915 219007 218827 218545 218433 218199 218482 218994 219164 218985 218939 218698 218515 218538 218767 218979 218701 218489 218329 218253 218102 218168 219002 218837 218778 218677 218669 218575 218893 219235 218917 218711 218468 218190 218225 218607 218691 218460 218881 218740 218575 218549 218597 218713 218478 218404 218327 218657 218502 218700 218788 218568 218749 218647 218443 218293 218603 218775 218568 218756 218555 218518 218367 218565 218979 218737 218514 218297 218158 218475 218845 219011 218724 218519 218389 218498 218588 219006 219062 218850 218713 218669 218551 218643 218759 218993 218694 218520 218250 218347 218312 218668 218824 218620 218902 218784 218674 218524 218736 218888 218668 218564 218446 218278 218722 218802 218928 218677 218446 218221 217977 217935 218649 219025 218773 218632 218730 218596 218512 218616 218976 218806 218706 218748 218672 218605 218833 219161 218984 218841 218752 218813 218680 218763 218897 218553 218252 218042 217703 218422 218719 218931 218668 218688 218537 218548 218511 218655 218775 218594 218562 218523 218410 218353 218629 219269 219019 218929 218769 218669 
291267 289838 288454 287243 286117 285512 287077 287487 286047 284932 284579 284004 283357 284920 286674 285019 284365 283250 277224 277078 272133 272411 272092 271746 271318 271463 270402 266803 261422 260314 260117 259974 259605 258644 256655 256182 255971 255899 255870 255778 255782 255586 255459 255380 255383 255435 255441 255459 255459 255459 255459 255459 255459 255459 255459 255459 255459 255459 255459 255459 255459 255459 255459 255459 255459 255459 255459 255459 255459 255459 255459 255459 255459 255459 255459 255459 255459 255459 255459 255459 255459 255459 255459 255459 255459 255459 255459 255459 255459 255459 255459 255459 255459 255459 255459 255459 255459 255459 255459 255459 255459 255459 255459 255459 255459 255459 255459 255459 255459 255459 255459 255459 255459 255459 255459 255459 255459 255459 255459 255459 255459 255459 255459 255459 255459 255459 255459 255459 255459 255459 255459 255459 255459 255459 255459 255459 255459 255459 255459 255459 255459 255459 255459 255459 255459 255459 255459 255459 255459 255459 255459 255459 255459 255459 255459 255459 255459 255459 255459 255459 255459 255459 255459 255459 255459 255459 255459 255459 255459 255459 255459 255459 255459 255459 255459 255459 255459 255459 255459 255459 255459 255459 255459 255459 255459 255459 255459 255459 255459 255459 255459 255459 255459 255459 255459 255459 255459 255459 255459 255459 255459 
291267 289821 288482 287557 286918 285812 286615 287333 285915 285201 284913 284002 283685 284285 285407 282287 276636 275321 273784 252094 238297 238181 238065 238003 237920 237600 236953 236580 236588 236536 236507 236471 236494 236504 236578 236622 236592 236535 236507 236474 236506 236531 236571 236489 236445 236387 236344 236422 236447 236543 236466 236450 236415 236322 236325 236377 236439 236347 236312 236282 236307 236240 236331 236425 236342 236306 236270 236287 236365 236437 236477 236382 236348 236336 236322 236309 236389 236485 236430 236395 236322 236285 236234 236286 236410 236345 236335 236358 236389 236342 236408 236488 236423 236377 236362 236340 236316 236362 236490 236346 236186 236249 236205 236076 236100 236212 236107 236091 236064 236001 236258 236310 236362 236305 236294 236227 236238 236229 236387 236419 236373 236331 236282 236331 236320 236388 236514 236431 236386 236393 236399 236399 236463 236545 236445 236355 236268 236193 236145 236207 236557 236490 236423 236460 236402 236365 236405 236463 236393 236370 236339 236326 236335 236439 236513 236439 236384 236309 236256 236217 236308 236366 236289 236242 236214 236381 236355 236389 236421 236331 236272 236243 236245 236239 236421 236473 236371 236305 236322 236272 236244 236322 236450 236386 236353 236302 236223 236234 236280 236500 236417 236354 236282 236229 236271 236347 236479 236408 236391 236369 236329 
291267 289795 288510 287263 286686 285560 286349 287837 286442 285619 285303 284221 283547 285048 285641 283295 279180 271744 271222 271377 272395 272105 270487 263191 252662 251388 251368 251408 251438 251391 251348 251343 251295 251263 251279 251303 251208 251113 251097 251013 251017 251095 251231 251111 251031 250971 250884 250769 250887 251171 251031 250916 250851 250974 250951 251097 251157 251063 251006 250932 250868 250822 250858 251094 250962 250849 250831 250822 250785 251023 251109 251004 250954 250862 250762 250685 250805 251091 250962 250856 250842 250767 250731 250940 251164 251055 250970 250905 250831 250948 251063 251151 251057 250992 250855 250799 250769 250936 251086 250999 250916 250794 250699 250792 250970 251158 251039 250978 250962 250968 250903 250988 251064 250926 250924 250795 250707 250636 250950 251218 251140 251141 251082 251022 251000 251030 251092 250975 250861 250857 250706 250694 250762 250974 250859 250775 250714 250751 250760 250838 251116 251003 250968 250901 250871 250893 250981 251107 250984 250909 250858 250849 250781 250985 251025 250885 250793 250693 250753 250850 251049 251106 250998 250950 250895 250810 250872 250946 251132 250987 250875 250889 250854 250825 251023 251071 250950 250831 250906 250814 250893 251031 251099 250967 250925 250841 250803 250792 251000 251232 251127 251004 250948 250867 250902 250958 251062 250959 250981 250950 250933 
291267 289861 288506 287234 286296 285834 287219 288111 286716 285824 284856 284140 284150 284572 284678 277636 265147 259624 168188 148303 145118 142009 141178 140994 140819 140537 139680 137927 137069 136361 136245 136251 136257 136263 136275 136281 136281 136287 136297 136303 136303 136303 136309 136309 136309 136309 136309 136309 136309 136309 136309 136309 136309 136309 136309 136309 136309 136309 136309 136309 136309 136309 136309 136309 136309 136309 136309 136309 136309 136309 136309 136309 136309 136309 136309 136309 136309 136309 136309 136309 136309 136309 136309 136309 136309 136309 136309 136309 136309 136309 136309 136309 136309 136309 136309 136309 136309 136309 136309 136309 136309 136309 136309 136309 136309 136309 136309 136309 136309 136309 136309 136309 136309 136309 136309 136309 136309 136309 136309 136309 136309 136309 136309 136309 136309 136309 136309 136309 136309 136309 136309 136309 136309 136309 136309 136309 136309 136309 136309 136309 136309 136309 136309 136309 136309 136309 136309 136309 136309 136309 136309 136309 136309 136309 136309 136309 136309 136309 136309 136309 136309 136309 136309 136309 136309 136309 136309 136309 136309 136309 136309 136309 136309 136309 136309 136309 136309 136309 136309 136309 136309 136309 136309 136309 136309 136309 136309 136309 136309 136309 136309 136309 136309 136309 136309 136309 136309 136309 136309 136309 136309 
291267 289843 288551 287524 286471 285482 286181 287171 285762 284633 284244 284515 283579 285217 286555 284493 282964 280910 273525 274117 274221 274587 274065 272927 271191 270868 270655 270597 270949 269746 267250 264010 263204 263155 263116 262688 262319 262277 262218 262254 262187 262186 262208 262208 262208 262208 262208 262230 262236 262236 262236 262236 262236 262236 262236 262236 262236 262236 262236 262236 262236 262236 262236 262236 262236 262236 262236 262236 262236 262236 262236 262236 262236 262236 262236 262236 262236 262236 262236 262236 262236 262236 262236 262236 262236 262236 262236 262236 262236 262236 262236 262236 262236 262236 262236 262236 262236 262236 262236 262236 262236 262236 262236 262236 262236 262236 262236 262236 262236 262236 262236 262236 262236 262236 262236 262236 262236 262236 262236 262236 262236 262236 262236 262236 262236 262236 262236 262236 262236 262236 262236 262236 262236 262237 262237 262237 262237 262238 262238 262238 262238 262238 262238 262238 262238 262239 262239 262239 262239 262240 262240 262240 262240 262240 262240 262240 262241 262241 262241 262241 262241 262241 262241 262241 262241 262241 262241 262241 262241 262241 262241 262241 262241 262241 262241 262241 262241 262241 262241 262241 262241 262241 262241 262241 262241 262241 262241 262241 262241 262241 262241 262241 262241 262241 262241 262241 262241 262241 262241 262241 262241 
291267 289914 288411 287402 286900 286418 287475 287701 286192 285446 284726 284351 284522 285089 286296 283260 281516 280856 280383 280772 280884 281560 281270 281054 280794 280564 280502 280858 281436 281296 281157 281193 281340 281187 281439 281483 281228 281199 280937 280790 280757 280875 281295 280994 280991 280856 280646 280908 281063 281159 280912 280727 280778 280556 280682 281053 281113 280834 280804 280744 280809 280620 280778 281086 280804 280485 280281 280098 279913 280419 281659 281321 281108 281028 280864 280631 280816 281018 280752 280581 280304 280444 280312 280760 281358 281069 280802 280651 280544 280658 280802 281420 281160 280935 280857 280774 280716 281104 281216 280899 280724 280445 280382 280270 281229 281365 281094 280869 280717 280533 280614 280736 281146 280924 280715 280519 280326 280735 280860 281164 280903 280747 280787 280711 280753 280873 281153 280928 280646 280610 280582 280859 281283 281407 281076 280824 280740 280769 280549 280605 281147 280808 280687 280391 280374 280632 280777 281305 281038 280826 280530 280257 280303 280939 281403 281125 281007 280827 280699 280523 280917 281165 280850 280841 280619 280345 280322 280728 281356 281084 280847 280559 280703 280482 281061 281341 281087 280978 280896 280742 280691 280807 281089 280837 280732 280489 280563 280644 280964 281186 280937 281124 280835 280643 280509 280797 281259 281043 281063 280981 280803 
291267 289819 288474 287451 286235 285425 286581 287771 286343 285150 284707 284227 283843 284667 286476 284927 283328 282049 281958 281444 280875 245077 244610 244268 243843 243708 243443 244855 244953 244821 244729 244725 244234 243169 239949 237562 237081 236887 236794 236657 236023 233212 225629 222963 222940 222938 222906 222736 222567 222594 222593 222593 222593 222593 222593 222599 222605 222605 222605 222605 222605 222605 222605 222605 222605 222605 222605 222605 222605 222605 222605 222605 222605 222605 222605 222605 222605 222605 222605 222605 222605 222605 222605 222605 222605 222605 222605 222605 222605 222605 222605 222605 222605 222605 222605 222605 222605 222605 222605 222605 222605 222605 222605 222605 222605 222605 222605 222605 222605 222605 222605 222605 222605 222605 222605 222605 222605 222605 222605 222605 222605 222605 222605 222605 222605 222605 222605 222605 222605 222605 222605 222605 222605 222605 222605 222605 222605 222605 222605 222605 222605 222605 222605 222605 222605 222605 222605 222605 222605 222605 222605 222605 222605 222605 222605 222605 222605 222605 222605 222605 222605 222605 222605 222605 222605 222605 222605 222605 222605 222605 222605 222605 222605 222605 222605 222605 222605 222605 222605 222605 222605 222605 222605 222605 222605 222605 222605 222605 222605 222605 222605 222605 222605 222605 222605 222605 222605 222605 222605 222605 222605 
291267 289831 288534 287256 286325 286159 287013 287309 285820 284999 283914 283239 283556 286284 287001 284742 282168 280203 278494 275058 236776 223262 223050 222995 222953 222872 222796 222848 222876 222572 222592 222318 222074 221880 222100 222118 221943 221846 221712 221634 221552 222820 222926 222799 222694 222586 222421 222324 222483 222901 222780 222724 222648 222654 222620 222720 222774 222549 222368 222277 222136 222030 222635 222773 222621 222510 222363 222332 222258 222665 222751 222565 222477 222335 222167 222257 222339 222799 222630 222532 222418 222436 222314 222436 222568 222455 222604 222531 222346 222271 222360 222474 222318 222268 222198 222572 222497 222575 222643 222472 222309 222187 222506 222479 222621 222741 222591 222623 222506 222378 222296 222341 222491 222311 222477 222364 222257 222255 222380 222540 222427 222493 222512 222450 222402 222494 222848 222590 222445 222453 222280 222059 222122 222318 222157 222111 222020 222032 221939 221961 222827 222635 222485 222361 222567 222548 222653 222728 222561 222421 222284 222180 222143 222616 222810 222667 222541 222365 222264 222178 222418 222870 222698 222529 222420 222387 222310 222657 222733 222610 222482 222468 222380 222243 222740 222844 222612 222510 222427 222302 222205 222240 222650 222496 222405 222324 222311 222294 222733 222819 222707 222568 222464 222410 222299 222383 222753 222694 222658 222663 222763 
291267 289909 288661 287431 286463 285736 286875 287477 286093 285094 284370 284051 284079 285342 286947 285087 282143 274647 266735 232272 231599 231634 231392 230687 228673 228048 228023 228035 228035 227882 227771 227919 227853 227802 227880 228046 227967 227906 227879 227850 227802 227980 228038 227921 227830 227753 227659 227567 227765 227825 227510 227425 227212 227013 227545 227619 227659 227502 227423 227510 227423 227414 227501 227683 227409 227220 227323 227529 227472 227550 227654 227336 227417 227230 227141 226980 227373 227423 227317 227211 227106 227049 227305 227583 227983 227732 227542 227334 227278 227109 227246 227928 227748 227629 227501 227430 227430 227492 227636 227364 227106 227238 227376 227156 227366 227506 227277 227275 227416 227272 227124 227262 227544 227369 227173 227058 227044 226946 227832 227930 227739 227576 227481 227502 227358 227570 227920 227739 227533 227432 227253 227156 227396 227860 227654 227567 227371 227424 227294 227669 227777 227501 227450 227240 227014 227449 227495 227609 227480 227333 227287 227423 227476 227728 227850 227692 227534 227468 227358 227393 227491 227869 227558 227230 226972 226834 226566 227630 227760 227636 227577 227660 227681 227641 227707 227805 227697 227682 227640 227553 227589 227679 227873 227498 227221 226947 226692 226538 226648 227914 227734 227688 227554 227510 227418 227582 227900 227771 227603 227456 227486 
291267 289877 288578 287383 286509 285884 286795 287755 286332 285488 284772 283984 283240 285202 286901 285317 284393 273469 273290 273600 273622 273662 273439 273384 273282 273136 273066 273540 273630 273503 273430 273369 273385 273464 273546 273634 273465 273377 273348 273265 273347 273531 273599 273455 273407 273302 273260 273270 273360 273444 273275 273101 273161 273195 273099 273505 273587 273405 273267 273200 273189 273158 273344 273440 273278 273141 273028 273022 273073 273315 273509 273317 273234 273311 273237 273207 273298 273352 273211 273145 273167 273253 273141 273185 273389 273217 273082 273174 273140 273225 273257 273369 273222 273194 273114 273246 273247 273293 273359 273197 273156 273182 273137 273150 273217 273303 273110 273167 273002 273075 272994 273206 273494 273343 273263 273191 273081 272928 273266 273468 273301 273171 273067 272952 273003 273349 273585 273439 273306 273196 273194 273082 273262 273360 273196 273199 273205 273067 272996 273310 273422 273257 273226 273128 273093 273118 273179 273469 273296 273218 273102 273120 273141 273339 273531 273380 273250 273218 273111 273153 273209 273495 273280 273169 273135 273064 273156 273316 273514 273377 273284 273214 273086 273014 273250 273450 273326 273217 273247 273241 273203 273319 273407 273264 273056 273100 273118 272995 273148 273358 273193 273070 273233 273153 273252 273350 273448 273363 273263 273223 273177 
291267 289883 288489 287028 286444 285333 286847 287881 286502 285599 285554 284816 284224 285254 286045 282329 277811 267515 254946 254892 255041 255411 253112 250461 250220 249782 248411 244483 241830 241228 240461 240395 240413 240357 240423 240463 240344 240051 239500 239262 238761 238158 238154 238154 238154 238154 238154 238154 238154 238154 238154 238154 238154 238154 238154 238154 238154 238154 238154 238154 238154 238154 238154 238154 238154 238154 238154 238154 238154 238154 238160 238160 238160 238160 238160 238160 238160 238160 238160 238160 238160 238160 238160 238160 238160 238160 238160 238166 238166 238166 238166 238166 238166 238166 238166 238166 238166 238166 238166 238166 238166 238166 238166 238166 238166 238166 238166 238166 238166 238166 238166 238166 238166 238166 238166 238166 238166 238166 238166 238166 238166 238166 238166 238166 238166 238166 238166 238166 238166 238166 238166 238166 238166 238166 238166 238166 238166 238168 238168 238168 238168 238168 238168 238168 238168 238168 238168 238169 238169 238169 238169 238169 238169 238169 238169 238169 238169 238169 238172 238172 238172 238172 238172 238172 238172 238173 238173 238173 238173 238173 238174 238174 238174 238174 238174 238174 238174 238175 238175 238175 238175 238175 238175 238175 238175 238175 238175 238175 238175 238179 238179 238182 238182 238182 238182 238182 238182 238182 238184 238184 238184 
291267 289874 288524 287396 286151 285843 286731 287289 285869 284612 284536 283850 283135 284149 285318 280938 261752 242603 242257 242408 241333 237097 230979 228773 228534 228674 228451 228197 225520 218237 209188 209202 209177 209180 209204 209210 209210 209216 209216 209216 209222 209228 209238 209238 209238 209238 209238 209238 209238 209238 209238 209238 209238 209238 209238 209238 209238 209238 209238 209238 209238 209238 209238 209238 209238 209238 209238 209238 209238 209238 209238 209238 209238 209238 209238 209238 209238 209238 209238 209238 209238 209238 209238 209238 209238 209238 209238 209238 209238 209238 209238 209238 209238 209238 209238 209238 209238 209238 209238 209238 209238 209238 209238 209238 209238 209238 209238 209238 209238 209238 209238 209238 209238 209238 209238 209238 209238 209238 209238 209238 209238 209238 209238 209238 209238 209238 209238 209238 209238 209238 209238 209238 209238 209238 209238 209238 209238 209238 209238 209238 209238 209238 209238 209238 209238 209238 209238 209238 209238 209238 209238 209238 209238 209238 209238 209238 209238 209238 209238 209238 209238 209238 209238 209238 209238 209238 209238 209238 209238 209238 209238 209238 209238 209238 209238 209238 209238 209238 209238 209238 209238 209238 209238 209238 209238 209238 209238 209238 209238 209238 209238 209238 209238 209238 209238 209238 209238 209238 209238 209238 209238 
291267 289877 288611 287409 286429 285683 286365 287221 285795 284817 284242 283849 283166 285240 286143 284202 281720 276392 258544 254796 255343 254964 254175 253962 253977 253809 253870 253864 253798 253662 253631 253772 253805 254070 254104 254110 253966 253882 253766 253660 253807 253819 253939 253836 253758 253670 253659 253588 253839 253955 253701 253472 253282 253470 253280 253399 253641 253512 253417 253434 253383 253629 253695 253787 253560 253360 253191 253096 253370 253556 253772 253598 253492 253458 253372 253706 253740 253806 253616 253599 253606 253466 253349 253469 253683 253601 253674 253635 253616 253642 253810 253958 253650 253319 253283 253035 252815 253425 253539 253390 253248 253163 253039 253082 253844 253866 253630 253480 253307 253176 253087 253607 253791 253672 253594 253573 253637 253635 253731 253749 253581 253374 253212 253054 253122 253191 253881 253754 253621 253626 253638 253563 253631 253731 253622 253514 253501 253465 253446 253574 253942 253659 253433 253465 253272 253015 253050 253158 252984 252788 252799 253468 253279 253359 253545 253361 253262 253338 253231 253174 253264 253778 253688 253646 253606 253653 253687 253877 253985 253806 253650 253593 253528 253463 253527 253649 253536 253786 253756 253675 253624 253705 253755 253643 253561 253622 253580 253530 253730 253788 253425 253111 252773 253419 253246 253264 253288 253081 252916 252760 253409 
291267 289887 288625 287575 286517 285424 286269 286819 285346 284554 284129 283534 283660 285716 287324 285258 281395 271185 262290 242648 242709 243768 243451 243311 243131 242952 242692 242281 242382 242250 242229 242175 242071 242194 242326 242446 242297 242170 242262 242126 242041 242113 242151 241951 241752 241947 241783 241957 242174 242232 242105 241999 241905 241968 242057 242177 242473 242216 242108 241896 241852 241743 241868 242332 242003 241742 241474 241251 240995 242104 242170 241841 241634 241403 241168 241308 241924 242080 241751 241520 241259 241313 241279 241587 241919 241696 241568 241588 241601 241452 241598 242252 242087 242053 242060 241977 241974 242313 242383 242036 241854 241500 241290 241002 241439 241483 241275 241164 241079 241064 240990 241164 242218 242031 241960 241879 241725 241855 241998 242120 241801 241766 241449 241156 241700 242130 242198 241934 241629 241403 241623 241412 241840 242056 241708 241573 241283 240971 240817 241086 242188 241860 241629 241769 241739 241671 241861 242125 241972 241936 241803 241884 241938 242216 242312 241935 241627 241362 241641 241585 241641 242008 241715 241499 241308 241233 241793 242218 242358 242194 241978 241770 241739 241583 242001 242283 241980 241676 241418 241283 241114 242067 242259 242049 241913 241698 241646 241853 241931 242043 241819 241786 241653 241598 241517 242041 242257 241997 241775 241642 241589 
291267 289839 288622 287333 286453 285612 286361 287119 285707 285235 284429 283683 284305 285076 286281 283613 279473 263814 263160 263972 264179 264696 264166 263438 261881 261502 261511 261500 259613 258748 257983 255286 254058 254219 253945 252682 249990 249495 249316 249399 248964 248703 248294 246380 242558 235185 233323 233325 233392 233367 233354 233354 233364 233374 233374 233374 233374 233374 233374 233374 233374 233374 233374 233374 233374 233374 233374 233374 233374 233374 233374 233374 233374 233374 233374 233374 233374 233374 233374 233374 233374 233374 233374 233374 233374 233374 233374 233374 233374 233374 233374 233374 233374 233374 233374 233374 233374 233374 233374 233374 233374 233374 233374 233374 233374 233374 233374 233374 233374 233374 233374 233374 233374 233374 233374 233374 233374 233374 233374 233374 233374 233374 233374 233374 233374 233374 233374 233374 233374 233374 233374 233374 233374 233374 233374 233374 233374 233374 233374 233374 233374 233374 233374 233374 233374 233374 233374 233374 233374 233374 233374 233374 233374 233374 233374 233374 233374 233374 233374 233374 233374 233374 233374 233374 233374 233374 233374 233374 233374 233374 233374 233374 233374 233374 233374 233374 233374 233374 233374 233374 233374 233374 233374 233374 233374 233374 233374 233374 233374 233374 233374 233374 233374 233374 233374 233374 233374 233374 233374 233374 233374 
291267 289850 288371 287099 286305 285723 286619 288093 286730 285847 285271 284469 283663 284471 284936 279983 273857 265982 199412 196080 195953 195431 194410 192745 192031 192035 192022 192034 192092 192092 192104 192110 192134 192134 192134 192134 192134 192134 192134 192134 192134 192134 192134 192134 192134 192134 192134 192134 192134 192134 192134 192134 192134 192134 192134 192134 192134 192134 192134 192134 192134 192134 192134 192134 192134 192134 192134 192134 192134 192134 192134 192134 192134 192134 192134 192134 192134 192134 192134 192134 192134 192134 192134 192134 192134 192134 192134 192134 192134 192134 192134 192134 192134 192134 192134 192134 192134 192134 192134 192134 192134 192134 192134 192134 192134 192134 192134 192134 192134 192134 192134 192134 192134 192134 192134 192134 192134 192134 192134 192134 192134 192134 192134 192134 192134 192134 192134 192134 192134 192134 192134 192134 192134 192134 192134 192134 192134 192134 192134 192134 192134 192134 192134 192134 192134 192134 192134 192134 192134 192134 192134 192134 192134 192134 192134 192134 192134 192134 192134 192134 192134 192134 192134 192134 192134 192134 192134 192134 192134 192134 192134 192134 192134 192134 192134 192134 192134 192134 192134 192134 192134 192134 192134 192134 192134 192134 192134 192134 192134 192134 192134 192134 192134 192134 192134 192134 192134 192134 192134 192134 192134 
291267 289885 288460 287238 286209 285579 286603 287551 286081 285517 284803 284507 283746 285748 286821 284620 282134 275397 274985 275469 275840 275903 275542 275008 274558 274533 274811 274995 275195 275058 274941 274747 274958 275041 275101 274872 273651 268737 260910 260800 260713 260786 261150 260999 260850 260819 260729 260748 260544 259664 257919 255641 254902 254909 254937 254989 255007 255007 255007 255007 255007 255007 255007 255007 255007 255007 255007 255007 255007 255007 255007 255007 255007 255007 255007 255007 255007 255007 255007 255007 255007 255007 255007 255007 255007 255007 255007 255007 255007 255007 255007 255007 255007 255007 255007 255007 255007 255007 255007 255007 255007 255007 255007 255007 255007 255007 255007 255007 255007 255007 255007 255007 255007 255007 255007 255007 255007 255007 255007 255007 255007 255007 255007 255007 255007 255007 255007 255007 255007 255007 255007 255007 255007 255007 255007 255007 255007 255007 255007 255007 255007 255007 255007 255007 255007 255007 255007 255007 255007 255007 255007 255007 255007 255007 255007 255007 255007 255007 255007 255007 255007 255007 255007 255007 255007 255007 255007 255007 255007 255007 255007 255007 255007 255007 255007 255007 255007 255007 255007 255007 255007 255007 255007 255007 255007 255007 255007 255007 255007 255007 255007 255007 255007 255007 255007 255007 255007 255007 255007 255007 255007 
291267 289844 288620 287349 286354 286227 286949 287533 286057 285418 284482 283923 282850 284945 286515 284590 283826 280244 225033 196140 196323 194813 190022 186956 186748 186486 186388 186385 186387 186206 185794 185548 185548 185548 185548 185548 185548 185548 185548 185548 185548 185548 185548 185548 185548 185548 185548 185548 185548 185548 185548 185548 185548 185548 185548 185548 185548 185548 185548 185548 185548 185548 185548 185548 185548 185548 185548 185548 185548 185548 185548 185548 185548 185548 185548 185548 185548 185548 185548 185548 185548 185548 185548 185548 185548 185548 185548 185548 185548 185548 185548 185548 185548 185548 185548 185548 185548 185548 185548 185548 185548 185548 185548 185548 185548 185548 185548 185548 185548 185548 185548 185548 185548 185548 185548 185548 185548 185548 185548 185548 185548 185548 185548 185548 185548 185548 185548 185548 185548 185548 185548 185548 185548 185548 185548 185549 185549 185549 185549 185549 185549 185549 185549 185549 185550 185550 185550 185550 185550 185550 185550 185551 185551 185551 185551 185551 185551 185552 185552 185552 185552 185552 185552 185553 185553 185553 185553 185553 185553 185553 185553 185553 185553 185553 185553 185553 185553 185553 185553 185553 185553 185553 185553 185553 185553 185553 185553 185553 185553 185553 185553 185553 185553 185553 185553 185553 185553 185553 185553 185553 185553 
291267 289846 288506 287335 286333 285725 286439 287339 285942 285529 284737 284136 283530 283931 285503 280491 272620 264954 215942 213961 212519 208911 202842 201425 201315 200800 199312 197404 197181 197181 197181 197181 197193 197199 197199 197209 197209 197209 197209 197209 197209 197209 197209 197209 197209 197209 197209 197209 197209 197209 197209 197209 197209 197209 197209 197209 197209 197209 197209 197209 197209 197209 197209 197209 197209 197209 197209 197209 197209 197209 197209 197209 197209 197209 197209 197209 197209 197209 197209 197209 197209 197209 197209 197209 197209 197209 197209 197209 197209 197209 197209 197209 197209 197209 197209 197209 197209 197209 197209 197209 197209 197209 197209 197209 197209 197209 197209 197209 197209 197209 197209 197209 197209 197209 197209 197209 197209 197209 197209 197209 197209 197209 197209 197209 197209 197209 197209 197209 197209 197209 197209 197209 197209 197209 197209 197209 197209 197209 197209 197209 197209 197209 197209 197209 197209 197209 197209 197209 197209 197209 197209 197209 197209 197209 197209 197209 197209 197209 197209 197209 197209 197209 197209 197209 197209 197209 197209 197209 197209 197209 197209 197209 197209 197209 197209 197209 197209 197209 197209 197209 197209 197209 197209 197209 197209 197209 197209 197209 197209 197209 197209 197209 197209 197209 197209 197209 197209 197209 197209 197209 197209 
291267 289901 288494 287420 286430 286135 286527 287929 286508 285579 284929 284490 283658 284269 286592 283354 276160 270914 270082 220033 204753 204867 203307 202882 202854 202768 202670 202530 201594 200333 199810 198973 198837 198515 197739 196984 196867 196767 196586 195780 194128 191473 190363 190158 190100 190092 190071 190036 190014 189987 189893 189782 189744 189744 189762 189786 189802 189802 189802 189802 189802 189802 189802 189802 189802 189802 189802 189802 189802 189802 189802 189802 189802 189802 189802 189802 189802 189802 189802 189802 189802 189802 189802 189802 189802 189802 189802 189802 189802 189802 189802 189802 189802 189802 189802 189802 189802 189802 189802 189802 189802 189802 189802 189802 189802 189802 189802 189802 189802 189802 189802 189802 189802 189802 189802 189802 189802 189802 189802 189802 189802 189802 189802 189802 189802 189802 189802 189802 189802 189802 189802 189802 189802 189802 189802 189802 189802 189802 189802 189802 189802 189802 189802 189802 189802 189802 189802 189802 189802 189802 189802 189802 189802 189802 189802 189802 189802 189802 189802 189802 189802 189802 189802 189802 189802 189802 189802 189802 189802 189802 189802 189802 189802 189802 189802 189802 189802 189802 189802 189802 189802 189802 189802 189802 189802 189802 189802 189802 189802 189802 189802 189802 189802 189802 189802 189802 189802 189802 189802 189802 189802 
291267 289846 288511 287552 286523 285506 285851 287441 286015 285397 284382 283740 283732 284281 284983 280539 273930 252070 237407 237231 237033 235890 232881 230049 229565 229387 228469 225279 223475 222582 220662 220341 220347 220347 220353 220375 220375 220375 220375 220375 220375 220375 220375 220375 220375 220375 220375 220375 220375 220375 220375 220375 220375 220375 220375 220375 220375 220375 220375 220375 220375 220375 220375 220375 220375 220375 220375 220375 220375 220375 220375 220375 220375 220375 220375 220375 220375 220375 220375 220375 220375 220375 220375 220375 220375 220375 220375 220375 220375 220375 220375 220375 220375 220375 220375 220375 220375 220375 220375 220375 220375 220375 220375 220375 220375 220375 220375 220375 220375 220375 220375 220375 220375 220375 220375 220375 220375 220375 220375 220375 220375 220375 220375 220375 220375 220375 220375 220375 220375 220375 220375 220375 220375 220375 220375 220375 220375 220375 220375 220375 220375 220375 220375 220375 220375 220375 220375 220375 220375 220375 220376 220376 220376 220376 220376 220376 220377 220377 220377 220377 220377 220377 220377 220378 220378 220378 220378 220378 220378 220378 220378 220378 220378 220378 220378 220379 220379 220379 220379 220379 220380 220380 220380 220380 220380 220380 220380 220380 220380 220380 220380 220380 220380 220380 220380 220380 220380 220380 220380 220380 220380 
291267 289882 288486 287447 286146 285613 286641 287543 286193 285111 284496 283693 283991 284546 286019 282780 273467 259026 212085 206473 206165 205570 200114 194971 192440 191984 191899 191990 191482 190077 186025 182859 182787 182764 182776 182788 182788 182794 182794 182812 182812 182812 182824 182824 182824 182824 182824 182824 182824 182824 182824 182824 182824 182824 182824 182824 182824 182824 182824 182824 182824 182824 182824 182824 182824 182824 182824 182824 182824 182824 182824 182824 182824 182824 182824 182824 182824 182824 182824 182824 182824 182824 182824 182824 182824 182824 182824 182824 182824 182824 182824 182824 182824 182824 182824 182824 182824 182824 182824 182824 182824 182824 182824 182824 182824 182824 182824 182824 182824 182824 182824 182824 182824 182824 182824 182824 182824 182824 182824 182824 182824 182824 182824 182824 182824 182824 182824 182824 182824 182824 182824 182824 182824 182824 182824 182824 182824 182824 182824 182824 182824 182824 182824 182824 182824 182826 182826 182826 182826 182826 182826 182826 182828 182828 182828 182828 182828 182829 182829 182829 182829 182829 182829 182829 182829 182829 182829 182829 182829 182829 182829 182829 182829 182829 182829 182829 182829 182829 182829 182829 182829 182829 182829 182829 182829 182829 182829 182829 182829 182829 182829 182829 182829 182829 182829 182829 182829 182829 182829 182829 182829 
291267 289822 288531 287378 286344 285663 286693 287791 286352 285520 284823 283953 283378 284032 283703 276023 257222 238843 185071 164253 162645 161552 160451 158912 155182 145574 145574 145586 145586 145586 145586 145586 145586 145586 145586 145586 145586 145586 145586 145586 145586 145586 145586 145586 145586 145586 145586 145586 145586 145586 145586 145586 145586 145586 145586 145586 145586 145586 145586 145586 145586 145586 145586 145586 145586 145586 145586 145586 145586 145586 145586 145586 145586 145586 145586 145586 145586 145586 145586 145586 145586 145586 145586 145586 145586 145586 145586 145586 145586 145586 145586 145586 145586 145586 145586 145586 145586 145586 145586 145586 145586 145586 145586 145586 145586 145586 145586 145586 145586 145586 145586 145586 145586 145586 145586 145586 145586 145586 145586 145586 145586 145586 145586 145586 145586 145586 145586 145586 145586 145586 145586 145586 145586 145586 145586 145586 145586 145586 145586 145586 145586 145586 145586 145586 145586 145586 145586 145586 145586 145586 145586 145586 145586 145586 145586 145586 145586 145586 145586 145586 145586 145586 145586 145586 145586 145586 145586 145586 145586 145586 145586 145586 145586 145586 145586 145586 145586 145586 145586 145586 145586 145586 145586 145586 145586 145586 145586 145586 145586 145586 145586 145586 145586 145586 145586 145586 145586 145586 145586 145586 145586 
291267 289818 288398 287338 286415 285800 286299 287485 286032 285433 284587 283939 283952 285651 287181 285805 284973 276744 274790 274703 274913 275557 275241 275110 275020 274947 274780 274944 275208 275041 274977 274945 274872 275292 275344 275398 275216 275160 274979 275101 275000 275052 275286 275069 275116 275025 274794 274639 274911 275145 274815 274675 274483 274616 274946 274997 275241 274966 274940 274663 274482 274470 274902 275298 275072 274950 274790 274719 274644 275068 275126 274871 274681 274358 274534 274438 274736 275164 274898 274701 274471 274355 274632 275207 275403 275160 275064 274874 274609 274755 274882 275130 274851 274782 274869 274632 274433 274529 274963 274685 274508 274316 274347 274538 275218 275290 275043 275052 274756 274839 274621 274817 275101 274862 274808 274818 274720 274555 275031 275149 274847 274644 274452 274274 274519 274929 275115 274811 274584 274454 274707 274783 274999 275165 274928 274783 274638 274915 274674 275027 275089 274825 274724 274694 274668 274415 274517 275107 274863 274848 274800 274706 274620 274646 274928 274662 274729 274586 274732 274776 274871 274995 274731 274424 274156 274482 274302 274559 275393 275139 274993 274924 274770 274692 274910 274976 274745 274638 274780 274555 274334 274864 274986 274719 274507 274520 274722 274856 274954 275042 274790 274694 274616 274694 274626 274854 275202 274975 274990 274798 274734 
291267 289834 288598 287319 286503 286007 286673 286923 285517 284588 284176 284407 283424 284665 286120 283916 280855 277410 257653 234069 234287 234414 234092 233881 233600 233394 233184 233718 234209 234112 234029 233997 234008 233985 234053 234087 233904 233757 233639 233662 233580 233969 234101 233963 233838 233760 233628 233722 233790 234176 233959 233722 233588 233424 233430 233437 234017 233861 233802 233700 233826 233726 233889 233997 233837 233729 233805 233710 233611 233693 233805 233518 233303 233201 233097 232953 233496 233742 233559 233468 233610 233499 233453 233586 233698 233554 233436 233424 233378 233240 233976 234078 233827 233701 233529 233391 233465 233548 233676 233522 233393 233279 233204 233648 233732 233976 233664 233455 233271 233056 233120 233600 233896 233738 233645 233644 233865 233839 233916 234108 233750 233446 233262 233000 232828 233829 233951 233704 233542 233290 233174 233309 233520 233906 233711 233618 233549 233429 233312 233534 234064 233934 233798 233806 233737 233669 234013 234061 233943 233826 233764 233746 233729 233827 233983 233839 233758 233634 233620 233575 233913 234142 233795 233484 233161 232909 232740 233854 233893 233693 233672 233524 233426 233272 233342 233842 233557 233367 233436 233336 233159 233328 233440 233272 233451 233507 233385 233366 233626 233896 233726 233588 233396 233409 233269 233469 233669 233536 233382 233269 233242 
291267 289895 288652 287552 286550 285406 286251 286913 285480 284546 284221 283998 283665 284563 285882 283727 279230 275021 256588 233351 233936 233931 233433 232295 229496 227054 226860 226869 226821 226744 226611 226580 226592 226598 226622 226650 226650 226650 226650 226650 226650 226650 226650 226650 226650 226650 226650 226650 226650 226650 226650 226650 226650 226650 226650 226650 226650 226650 226650 226650 226650 226650 226650 226650 226650 226650 226650 226650 226650 226650 226650 226650 226650 226650 226650 226650 226650 226650 226650 226650 226650 226650 226650 226650 226650 226650 226650 226650 226650 226650 226650 226650 226650 226650 226650 226650 226650 226650 226650 226650 226650 226650 226650 226650 226650 226650 226650 226650 226650 226650 226650 226650 226650 226650 226650 226650 226650 226650 226650 226650 226650 226650 226650 226650 226650 226650 226650 226650 226650 226650 226650 226650 226650 226650 226650 226650 226650 226650 226650 226650 226650 226650 226650 226650 226650 226650 226650 226650 226650 226650 226650 226650 226650 226650 226650 226650 226650 226650 226650 226650 226650 226650 226650 226650 226650 226650 226650 226650 226650 226650 226650 226650 226650 226650 226650 226650 226650 226650 226650 226650 226650 226650 226650 226650 226650 226650 226650 226650 226650 226650 226650 226650 226650 226650 226650 226650 226650 226650 226650 226650 226650 
291267 289925 288479 287425 286164 285270 285799 287695 286277 285306 284776 283910 283744 285964 286038 281258 270879 260864 254371 200936 174095 174191 174146 174085 174044 174122 174102 174108 174108 174016 173999 173900 173855 173710 173500 172776 171421 171109 170952 170616 170388 170220 169553 167968 166759 166636 166642 166648 166660 166676 166676 166676 166676 166676 166676 166676 166676 166676 166676 166676 166676 166676 166676 166676 166676 166676 166676 166676 166676 166676 166676 166676 166676 166676 166676 166676 166676 166676 166676 166676 166676 166676 166676 166676 166676 166676 166676 166676 166676 166676 166676 166676 166676 166676 166676 166676 166676 166676 166676 166676 166676 166676 166676 166676 166676 166676 166676 166676 166676 166676 166676 166676 166676 166676 166676 166676 166676 166676 166676 166676 166676 166676 166676 166676 166676 166676 166676 166676 166676 166676 166676 166676 166676 166676 166676 166676 166676 166676 166676 166676 166676 166676 166676 166676 166676 166676 166676 166676 166676 166676 166676 166676 166676 166676 166676 166676 166676 166676 166676 166676 166676 166676 166676 166676 166676 166676 166676 166676 166676 166676 166676 166676 166676 166676 166676 166676 166676 166676 166676 166676 166676 166676 166676 166676 166676 166676 166676 166676 166676 166676 166676 166676 166676 166676 166676 166676 166676 166676 166676 166676 166676 
291267 289862 288443 287498 286252 285576 286467 287597 286197 285581 285399 284457 283786 285097 286948 285433 284150 281796 276730 255017 248954 249610 249286 249023 248786 248864 248811 249099 249167 249034 248883 248830 249108 249104 249250 249438 249248 249143 249015 248947 248926 249040 249190 248971 248836 248651 248448 248416 248866 249236 248955 248667 248654 248479 248795 248834 249154 248882 248723 248622 248601 248816 248971 249323 249092 248932 248812 248676 248798 248974 249196 248939 248769 248656 248554 248420 248502 249196 248958 248945 248757 248664 248571 249025 249275 249080 248893 248865 248888 248847 248913 249123 248893 248891 248738 248595 248453 248655 249155 248841 248527 248327 248364 248344 248547 249015 248741 248562 248720 248603 248734 248849 249059 248827 248868 248640 248690 248704 248914 249108 248814 248634 248386 248241 248297 248841 249121 248847 248758 248713 248606 248701 248953 249229 249001 248875 248779 248732 248722 248978 249180 248908 248875 248690 248851 248704 248898 249122 248823 248582 248393 248327 248605 248807 249105 248852 248691 248809 248637 248525 248920 249084 248855 248668 248546 248475 248331 248513 249239 248997 248897 248770 248624 248708 248770 248972 248744 248609 248374 248433 248590 248812 249200 249004 248862 248685 248630 248524 248984 249286 248938 248773 248587 248456 248466 248571 249141 248939 248979 248851 248983 
291267 289866 288513 287365 286539 286249 286545 287177 285787 285330 284449 283584 283318 284762 285580 283444 278861 241349 228716 214099 211784 207435 203451 200444 198998 198570 197653 194249 180090 178765 177945 177422 177419 177435 177447 177447 177447 177447 177447 177447 177447 177447 177447 177447 177447 177447 177447 177447 177447 177447 177447 177447 177447 177447 177447 177447 177447 177447 177447 177447 177447 177447 177447 177447 177447 177447 177447 177447 177447 177447 177447 177447 177447 177447 177447 177447 177447 177447 177447 177447 177447 177447 177447 177447 177447 177447 177447 177447 177447 177447 177447 177447 177447 177447 177447 177447 177447 177447 177447 177447 177447 177447 177447 177447 177447 177447 177447 177447 177447 177447 177447 177447 177447 177447 177447 177447 177447 177447 177447 177447 177447 177447 177447 177447 177447 177447 177447 177447 177447 177447 177447 177447 177447 177447 177447 177447 177447 177447 177447 177447 177447 177447 177447 177447 177447 177447 177447 177447 177447 177447 177447 177447 177447 177447 177447 177447 177447 177447 177447 177447 177447 177447 177447 177447 177447 177447 177447 177447 177447 177447 177447 177447 177447 177447 177447 177447 177447 177447 177447 177447 177447 177447 177447 177447 177447 177447 177447 177447 177447 177447 177447 177447 177447 177447 177447 177447 177447 177447 177447 177447 177447 
291267 289960 288571 287515 286461 285822 286369 287307 285941 284662 284022 283191 282916 284471 286622 284983 281602 281253 281206 281255 281501 281861 281615 281397 281248 281174 281032 281518 281948 281834 281810 281808 281727 281619 281667 281759 281599 281602 281435 281172 281210 281324 281638 281397 281271 281099 280951 281098 281606 281772 281528 281355 281534 281403 281168 281224 281526 281310 281092 281176 281089 281460 281568 281636 281471 281306 281227 281054 280997 281459 281585 281369 281365 281178 281144 281121 281517 281679 281428 281223 281146 281056 280938 281445 281625 281425 281393 281325 281340 281378 281511 281647 281370 281123 280902 280874 280982 281510 281692 281438 281275 281157 281192 281433 281530 281710 281463 281314 281178 281184 281351 281424 281554 281352 281154 280993 281114 280974 281490 281634 281433 281315 281164 281155 280926 281144 281488 281229 281306 281145 280981 280890 281267 281575 281358 281201 281002 281121 280946 281226 281744 281537 281489 281385 281215 281057 281369 281613 281369 281235 281154 280958 280785 280989 281729 281509 281275 281185 281030 281236 281298 281670 281460 281462 281244 281058 280906 281525 281630 281405 281424 281254 281383 281287 281361 281393 281153 280951 281325 281215 281040 281408 281458 281232 281160 280949 281261 281269 281439 281493 281260 281370 281265 281124 281029 281327 281639 281462 281466 281318 281406 
291267 289856 288609 287423 286451 285544 286313 287541 286112 284953 284052 283664 282981 284733 285764 281308 256872 248973 248795 248265 249954 250194 249752 249432 249415 249089 249229 249193 249956 249502 248669 247920 247705 247691 247793 248079 247412 246063 241425 237450 236681 232857 223791 214054 211080 211050 210988 210968 210803 210455 210178 210124 210111 210068 210102 210128 210079 209823 209651 209588 209634 209634 209656 209706 209706 209706 209706 209706 209706 209706 209706 209706 209706 209706 209706 209706 209706 209706 209706 209706 209706 209706 209706 209706 209706 209706 209706 209706 209706 209706 209706 209706 209706 209706 209706 209706 209706 209706 209706 209706 209706 209706 209706 209706 209706 209706 209706 209706 209706 209706 209706 209706 209706 209706 209706 209706 209706 209706 209706 209706 209706 209706 209706 209706 209706 209706 209706 209706 209706 209706 209706 209706 209706 209706 209706 209706 209706 209706 209707 209707 209707 209707 209707 209707 209707 209707 209708 209708 209708 209708 209708 209708 209709 209709 209709 209709 209709 209709 209709 209709 209709 209710 209710 209710 209710 209710 209710 209711 209711 209711 209711 209711 209711 209711 209711 209711 209711 209711 209711 209711 209711 209711 209711 209711 209711 209711 209711 209711 209711 209711 209711 209711 209711 209711 209711 209711 209711 209711 209711 209711 209711 
291267 289796 288491 287387 286506 285480 287065 287471 286034 284892 284725 284144 283545 285938 286839 284798 281210 263090 251817 250133 250177 250039 249682 249076 247953 247608 247418 247424 247424 247412 247405 247401 247393 247377 248011 248011 247933 247874 247784 247688 247844 247906 247932 247748 247581 247404 247259 247341 247385 247749 247600 247489 247650 247583 247560 247610 247678 247538 247463 247406 247307 247166 247662 247730 247587 247483 247373 247342 247345 247744 247786 247523 247417 247256 247108 247453 247523 247605 247478 247424 247616 247554 247523 247597 247663 247398 247303 247025 246858 246848 247014 247048 246958 246930 247625 247540 247512 247596 247658 247585 247559 247560 247694 247646 247709 247749 247562 247299 247332 247136 246925 247065 247137 246973 246927 247442 247329 247264 247310 247368 247089 246895 246740 246968 247228 247307 247501 247442 247418 247379 247640 247661 247727 247791 247507 247413 247235 247035 246884 246987 247269 247140 247571 247464 247323 247258 247400 247526 247266 247181 247342 247178 246994 247068 247122 246978 246815 246758 246618 247006 247619 247677 247611 247545 247634 247664 247632 247724 247802 247589 247378 247241 247031 247212 247244 247373 247219 247111 246970 247237 247151 247532 247544 247441 247406 247285 247248 247311 247380 247626 247422 247255 247292 247155 247010 247612 247684 247607 247549 247576 247556 
291267 289796 288444 287256 286278 285179 285475 288007 286497 285144 284572 283846 283864 285047 287615 286210 285224 284331 284165 263835 256013 256115 255899 255721 255579 255318 254836 253627 249863 247943 247922 247845 247630 247001 246764 246783 246693 246597 246591 246437 246384 246399 246494 246453 246401 246335 246292 246230 246280 246406 246330 246250 246205 246164 246227 246287 246315 246214 246108 246075 246000 245964 246050 246420 246349 246314 246238 246229 246182 246264 246352 246199 246084 246092 246044 245925 245991 246069 245957 245867 245808 245757 245687 245865 246343 246276 246233 246227 246228 246202 246302 246382 246283 246154 246067 245995 245904 246258 246350 246229 246171 246138 246123 246125 246205 246351 246241 246182 246146 246119 246212 246256 246368 246268 246233 246202 246200 246194 246276 246396 246253 246112 246011 245877 245735 245785 246363 246207 246124 246060 245977 245900 246206 246280 246193 246172 246122 246109 246074 246153 246233 246148 246140 246073 246171 246219 246253 246299 246198 246143 246171 246081 246047 246105 246213 246111 246029 246106 246088 246121 246179 246291 246156 246040 245897 245908 246119 246219 246283 246170 246068 246045 245976 245926 245982 246234 246130 246054 246079 246061 246139 246165 246413 246330 246290 246298 246239 246192 246214 246370 246250 246123 245960 246049 245962 246006 246076 245993 246183 246180 246154 
291267 289848 288460 287860 286555 285832 286453 287167 285721 284701 283966 283578 283146 284848 286952 285219 283025 280243 272050 272250 272781 272365 270140 269300 269097 269235 269463 269414 268771 265275 261128 261066 261094 260924 259950 256587 253314 252547 252511 252487 252534 252534 252534 252533 252549 252555 252555 252567 252567 252591 252591 252591 252591 252591 252591 252591 252591 252591 252591 252591 252591 252591 252591 252591 252591 252591 252591 252591 252591 252591 252591 252591 252591 252591 252591 252591 252591 252591 252591 252591 252591 252591 252591 252591 252591 252591 252591 252591 252591 252591 252591 252591 252591 252591 252591 252591 252591 252591 252591 252591 252591 252591 252591 252591 252591 252591 252591 252591 252591 252591 252591 252591 252591 252591 252591 252591 252591 252591 252591 252591 252591 252591 252591 252591 252591 252591 252591 252591 252591 252591 252591 252591 252591 252591 252591 252591 252591 252591 252591 252591 252591 252591 252591 252591 252591 252591 252591 252591 252591 252591 252591 252591 252591 252591 252591 252591 252591 252591 252593 252593 252593 252593 252593 252594 252594 252594 252594 252594 252594 252594 252594 252594 252595 252595 252595 252595 252595 252595 252596 252596 252596 252596 252596 252596 252596 252596 252596 252596 252596 252596 252596 252596 252596 252596 252596 252596 252596 252596 252596 252596 252596 
291267 289834 288421 287263 286423 285905 287419 287809 286364 285478 284545 284091 283669 284622 285021 279566 272712 263450 252983 253430 253963 253781 251287 248311 247790 247749 248327 247517 245014 240155 232200 230409 230294 229976 229084 225336 221222 218804 217653 217397 217399 217477 217505 217441 217385 217320 217286 217241 217295 217415 217323 217271 217229 217213 217161 217183 217299 217147 217062 217044 217016 217038 217116 217296 217186 217072 217024 216978 216939 217029 217411 217335 217265 217155 217077 217042 217224 217328 217219 217179 217193 217185 217156 217258 217332 217212 217161 217051 216930 216909 217139 217279 217138 217051 217019 216998 216964 217100 217240 217160 217137 217096 217035 217031 217059 217261 217155 217123 217098 217080 217087 217179 217223 217080 216968 216937 216855 216976 217126 217254 217167 217223 217165 217096 217077 217179 217257 217177 217114 217103 217097 216989 217089 217345 217211 217107 217049 216994 216945 217071 217293 217215 217149 217092 217063 217092 217221 217317 217162 217089 217039 216979 216967 217075 217197 217102 217047 217017 216955 216915 216989 217177 217066 217015 216982 216876 216812 216891 217235 217110 217072 217052 217096 217078 217118 217266 217182 217114 217016 217060 217057 217154 217226 217096 216970 216942 216992 216981 217091 217281 217213 217149 217121 217113 217142 217176 217218 217169 217089 217088 217095 
291267 289837 288472 287424 286714 285912 286517 287361 285908 285614 284884 283915 283035 284522 285440 279017 248634 235099 228942 228864 228261 226561 224756 224406 224016 224220 223827 222352 217972 210974 210482 210317 210308 210175 210186 210589 210589 210589 210595 210595 210595 210601 210601 210601 210601 210601 210601 210601 210601 210601 210601 210601 210601 210601 210601 210601 210601 210601 210601 210601 210601 210601 210601 210601 210601 210601 210601 210601 210601 210601 210601 210601 210601 210601 210601 210601 210601 210601 210601 210601 210601 210601 210601 210601 210601 210601 210601 210601 210601 210601 210601 210601 210601 210601 210601 210601 210601 210601 210601 210601 210601 210601 210601 210601 210601 210601 210601 210601 210601 210601 210601 210601 210601 210601 210601 210601 210601 210601 210601 210601 210601 210601 210601 210601 210601 210601 210601 210601 210601 210601 210601 210601 210601 210601 210601 210601 210601 210601 210601 210601 210601 210601 210601 210601 210601 210601 210601 210601 210601 210601 210601 210601 210601 210601 210601 210601 210601 210601 210601 210601 210601 210601 210601 210601 210601 210601 210601 210601 210601 210601 210601 210601 210601 210601 210601 210601 210601 210601 210601 210601 210601 210601 210601 210601 210601 210601 210601 210601 210601 210601 210601 210601 210601 210601 210601 210601 210601 210601 210601 210601 210601 
291267 289879 288631 287448 286373 285994 286825 287137 285700 285032 285165 284571 283965 284630 285033 281021 278252 275854 256569 251493 251438 250924 246233 241403 240582 240804 240141 238831 237192 234702 229258 225547 225482 225506 225534 225546 225546 225546 225546 225546 225546 225552 225552 225552 225552 225552 225552 225552 225552 225552 225552 225552 225552 225552 225552 225552 225552 225552 225552 225552 225552 225552 225552 225552 225552 225552 225552 225552 225552 225552 225552 225552 225552 225552 225552 225552 225552 225552 225552 225552 225552 225552 225552 225552 225552 225552 225552 225552 225552 225552 225552 225552 225552 225552 225552 225552 225552 225552 225552 225552 225552 225552 225552 225552 225552 225552 225552 225552 225552 225552 225552 225552 225552 225552 225552 225552 225552 225552 225552 225552 225552 225552 225552 225552 225552 225552 225552 225552 225552 225552 225552 225552 225552 225552 225552 225552 225552 225552 225552 225552 225552 225552 225552 225552 225552 225552 225552 225552 225552 225552 225552 225552 225552 225552 225552 225552 225552 225552 225552 225552 225552 225552 225552 225552 225552 225552 225552 225552 225552 225552 225552 225552 225552 225552 225552 225552 225552 225552 225552 225552 225552 225552 225552 225552 225552 225552 225552 225552 225552 225552 225552 225552 225552 225552 225552 225552 225552 225552 225552 225552 225552 
291267 290008 288645 287493 286103 285246 285851 287839 286468 285436 284478 283808 283734 284639 285195 281647 274664 228319 220735 220490 220604 221741 221107 220381 219870 220237 219748 220073 220075 219908 219797 219682 220274 220305 220407 220567 220505 220497 220614 220604 220642 220674 220692 220469 220260 220038 219845 219978 220015 220081 219731 219450 219811 219772 219502 220108 220164 219836 219639 219546 219469 219370 219391 219843 219617 219519 219257 219910 219910 220187 220241 220003 219814 219648 219480 219529 219591 220581 220368 220250 220096 220177 220187 220293 220371 220237 220223 220096 220195 220141 220333 220397 220028 219704 219512 219294 219012 219307 220503 220158 220030 219753 219536 219348 219387 219449 219101 218810 219774 219734 219526 219881 219915 219554 219289 219090 218817 218942 218959 220129 219947 219798 220091 219984 220160 220210 220312 219984 219872 220039 219712 219482 219556 219644 219353 219087 218917 219657 220020 220075 220167 219846 219655 219493 219222 219205 219247 219495 219152 218796 218548 218447 218436 218494 220384 220099 219888 220176 219997 219907 220078 220262 220037 219814 219972 219822 219950 220107 220193 219836 219546 219323 219834 219795 219836 220084 219943 219847 219713 219676 219637 219781 220585 220223 219939 219738 219520 220000 220033 220096 219769 219639 219284 218935 218669 219323 220437 220110 219895 219553 219484 
291267 289777 288419 287163 286575 286286 287335 287767 286390 285613 285004 284804 284126 285519 286176 283924 281900 272073 260232 252708 254331 254058 252515 248884 246681 246614 246264 246184 245690 243727 238878 230700 223075 222353 222364 222376 222325 222274 222231 222240 222259 222293 222339 222250 222185 222130 222082 222044 222216 222276 222224 222190 222135 222113 222103 222202 222202 222124 222079 222054 222050 222067 222165 222283 222191 222151 222093 222057 222028 222130 222232 222176 222138 222078 222079 222068 222146 222270 222170 222112 222114 222091 222057 222103 222273 222189 222142 222101 222080 222074 222136 222212 222155 222107 222138 222144 222159 222204 222232 222099 222048 222014 221966 221931 222036 222130 222058 221986 222069 222019 222028 222062 222138 222060 222012 221992 221975 221966 222097 222223 222137 222089 222026 221973 222061 222115 222233 222122 222012 221969 221950 221939 222079 222217 222146 222132 222093 222041 222121 222181 222221 222122 222075 222039 221972 222007 222052 222208 222129 222096 222080 222114 222103 222195 222235 222135 222101 222041 222048 222064 222138 222210 222131 222085 222063 221997 221994 222078 222220 222149 222084 222035 222021 221953 222022 222210 222117 222059 222009 221967 221936 221998 222134 222079 222043 222117 222083 222041 222121 222185 222133 222124 222106 222117 222138 222218 222272 222225 222194 222149 222142 
291267 289874 288642 287472 286460 285662 286319 287251 285794 285308 284654 283879 283192 284478 285820 284032 281841 276422 272661 256808 231021 231495 230778 228723 225293 224851 224703 224416 224347 224316 224303 224275 224216 224227 224252 224207 224135 224049 224007 223968 223977 223993 224073 224005 223893 223816 223806 223768 223853 223947 223834 223805 223831 223832 223791 223841 223957 223861 223763 223665 223700 223666 223747 223929 223843 223775 223745 223693 223648 223790 223888 223804 223809 223806 223788 223766 223852 223904 223866 223798 223707 223655 223638 223708 223900 223806 223746 223812 223824 223755 223833 223873 223766 223697 223651 223635 223643 223877 223905 223836 223716 223694 223646 223683 223711 223811 223694 223637 223599 223633 223632 223788 223920 223854 223876 223832 223770 223782 223868 223942 223880 223817 223819 223807 223733 223801 223959 223781 223700 223626 223568 223484 223775 223841 223742 223619 223552 223694 223758 223907 223975 223849 223826 223741 223654 223553 223613 223717 223628 223719 223763 223785 223767 223815 223865 223811 223801 223759 223783 223760 223890 223946 223839 223768 223718 223661 223599 223675 223914 223795 223717 223737 223661 223606 223642 223871 223809 223716 223625 223632 223708 223842 223944 223878 223804 223719 223650 223709 223819 223883 223798 223707 223641 223564 223553 223771 223911 223846 223829 223772 223742 
291267 289922 288605 287665 286564 285483 286337 287141 285692 285215 284500 283343 282977 285151 287245 285748 284901 284614 284504 280417 271955 272264 271874 271594 271215 271434 270088 265564 259201 258577 258473 258417 258208 257376 255342 254944 254866 254797 254888 254871 254873 254931 254995 254980 254979 254998 255003 255033 255055 255085 255039 254965 254936 254926 254874 254898 254968 254906 254862 254848 254831 254853 254923 255049 254932 254850 254763 254698 254716 254772 254812 254711 254643 254590 254491 254475 254639 254929 254794 254724 254720 254719 254709 254787 254867 254815 254783 254799 254784 254815 254933 254943 254895 254850 254780 254744 254780 254862 254952 254835 254782 254730 254653 254558 254710 254920 254843 254806 254832 254797 254818 254884 254958 254862 254803 254772 254750 254772 254868 254982 254869 254806 254773 254700 254772 254851 254915 254829 254782 254703 254668 254747 254829 254863 254774 254755 254691 254730 254779 254869 254919 254850 254815 254826 254840 254818 254851 254885 254835 254788 254766 254721 254676 254866 254948 254864 254805 254781 254761 254704 254752 254842 254752 254669 254597 254726 254733 254839 254937 254885 254832 254753 254691 254641 254735 254957 254903 254840 254770 254761 254783 254823 254929 254834 254789 254770 254791 254773 254831 254909 254833 254797 254720 254673 254608 254682 254912 254843 254794 254727 254728 
291267 289940 288554 287350 286469 285417 286125 287669 286278 285640 284685 283982 284197 283876 283900 277025 258673 231303 208823 208037 207719 205876 198239 192365 190579 190450 190460 190466 190494 190480 190436 190380 190215 190010 189962 189990 189844 189736 189604 189333 188660 186336 184850 183342 180996 180702 180714 180714 180726 180732 180732 180732 180732 180732 180732 180732 180732 180732 180732 180732 180732 180732 180732 180732 180732 180732 180732 180732 180732 180732 180732 180732 180732 180732 180732 180732 180732 180732 180732 180732 180732 180732 180732 180732 180732 180732 180732 180732 180732 180732 180732 180732 180732 180732 180732 180732 180732 180732 180732 180732 180732 180732 180732 180732 180732 180732 180732 180732 180732 180732 180732 180732 180732 180732 180732 180732 180732 180732 180732 180732 180732 180732 180732 180732 180732 180732 180732 180732 180732 180732 180732 180732 180732 180732 180732 180732 180732 180732 180732 180732 180732 180732 180732 180732 180732 180732 180732 180732 180732 180732 180732 180732 180732 180732 180732 180732 180732 180732 180732 180732 180732 180732 180732 180732 180732 180732 180732 180732 180732 180732 180732 180732 180732 180732 180732 180732 180732 180732 180732 180732 180732 180732 180732 180732 180732 180732 180732 180732 180732 180732 180732 180732 180732 180732 180732 180732 180732 180732 180732 180732 180732 
291267 289925 288405 287309 286422 285634 287629 288233 286837 285699 285094 284411 284683 285173 286544 284918 280707 280324 279999 280313 280963 281361 281109 280940 280883 280675 280396 280604 280674 280488 280663 280613 280715 280668 280766 281136 280885 280709 280562 280397 280422 280747 281075 280726 280455 280478 280350 280221 280427 280981 280664 280507 280276 280147 279976 280404 280912 280639 280467 280374 280181 280324 280481 280859 280533 280418 280211 280006 279879 280375 280981 280700 280506 280403 280198 280067 280251 280961 280735 280517 280375 280358 280324 280641 280905 280657 280459 280606 280516 280430 280660 280854 280512 280245 280336 280110 280221 280739 280857 280599 280559 280276 280086 279979 280242 280910 280584 280292 280158 279953 279921 280693 280977 280767 280658 280474 280271 280181 280722 280874 280596 280475 280214 280078 280080 280437 280951 280743 280565 280447 280603 280665 280763 280829 280528 280318 280165 280179 280213 280771 280909 280583 280426 280159 280109 280016 280244 280794 280508 280313 280405 280222 280236 280760 280986 280640 280366 280187 280165 280026 280712 280818 280577 280376 280333 280126 280152 280624 280974 280731 280626 280434 280390 280242 280270 280758 280465 280225 280134 279996 280194 280567 280855 280593 280502 280428 280276 280515 280611 280673 280445 280374 280189 280289 280252 280672 281050 280847 280776 280627 280586 
291267 289831 288575 287199 286475 285694 286581 287763 286413 285321 284936 283698 283520 284598 286085 283906 278884 244376 241052 240283 240317 240496 238595 235361 234742 233711 231206 223452 217586 216300 216241 216171 216161 216290 216292 216319 216183 216188 216218 216218 216280 216302 216320 216320 216320 216320 216320 216326 216326 216326 216326 216326 216326 216326 216326 216326 216326 216326 216326 216326 216326 216326 216326 216326 216326 216326 216326 216326 216326 216326 216326 216326 216326 216326 216326 216326 216326 216326 216326 216326 216326 216326 216326 216326 216326 216326 216326 216326 216326 216326 216326 216326 216326 216326 216326 216326 216326 216326 216326 216326 216326 216326 216326 216326 216326 216326 216326 216326 216326 216326 216326 216326 216326 216326 216326 216326 216326 216326 216326 216326 216326 216326 216326 216326 216326 216326 216326 216326 216326 216326 216326 216326 216326 216326 216326 216326 216326 216326 216326 216326 216326 216326 216326 216326 216326 216326 216326 216326 216326 216326 216326 216326 216326 216326 216326 216326 216326 216326 216326 216326 216326 216326 216326 216326 216326 216326 216326 216326 216326 216326 216326 216326 216326 216326 216326 216326 216326 216326 216326 216326 216326 216326 216326 216326 216326 216326 216326 216326 216326 216326 216326 216326 216326 216326 216326 216326 216326 216326 216326 216326 216326 
291267 289802 288489 287238 286238 285847 286937 287401 286060 285300 284343 283349 283319 283663 282846 271401 249674 197189 194693 193797 192773 192062 189475 188385 188128 188413 188107 188141 188108 187870 187517 186164 183531 182616 182355 182326 182326 182326 182326 182326 182332 182338 182338 182338 182338 182338 182338 182338 182338 182338 182338 182338 182338 182338 182338 182338 182338 182338 182338 182338 182338 182338 182338 182338 182338 182338 182338 182338 182338 182338 182338 182338 182338 182338 182338 182338 182338 182338 182338 182338 182338 182338 182338 182338 182338 182338 182338 182338 182338 182338 182338 182338 182338 182338 182338 182338 182338 182338 182338 182338 182338 182338 182338 182338 182338 182338 182338 182338 182338 182338 182338 182338 182338 182338 182338 182338 182338 182338 182338 182338 182338 182338 182338 182338 182338 182338 182338 182338 182338 182338 182338 182338 182338 182338 182338 182338 182338 182338 182338 182338 182338 182338 182338 182338 182338 182338 182338 182338 182338 182338 182338 182338 182338 182338 182338 182338 182338 182338 182338 182338 182338 182338 182338 182338 182338 182338 182338 182338 182338 182338 182338 182338 182338 182338 182338 182338 182338 182338 182338 182338 182338 182338 182338 182338 182338 182338 182338 182338 182338 182338 182338 182338 182338 182338 182338 182338 182338 182338 182338 182338 182338 
291267 289859 288521 287597 286602 285976 286451 287185 285793 285436 284712 283614 284269 285039 286760 285387 284005 282011 274860 274588 274820 275898 275722 275533 275418 275213 275175 275249 275283 275160 275083 275077 275122 275485 275515 275589 275425 275247 275036 274949 275324 275415 275487 275257 275100 275116 274933 274992 275120 275292 275113 274912 274838 274892 274820 275341 275457 275245 275085 274967 275055 275177 275315 275433 275196 275048 274994 274902 274749 274875 275409 275179 275008 274817 274856 274727 275406 275576 275376 275254 275117 274971 275120 275194 275280 275082 275201 274988 274804 275019 275124 275202 275022 274942 274776 275051 274943 275185 275299 275173 275051 275121 274978 274901 275287 275359 275059 274870 274632 274481 274383 275043 275563 275342 275297 275237 275124 274943 274996 275066 274882 274715 274560 274432 274578 274672 275530 275311 275309 275255 275101 274984 275086 275150 274974 275029 275191 275000 274902 275004 275170 274912 274827 274668 274594 274920 275022 275450 275249 275052 274894 274967 275079 275316 275434 275230 275064 274967 274912 274711 274797 275315 275094 275046 274833 274683 275023 275096 275496 275272 275147 275127 274992 274834 275197 275337 275137 275009 274913 274908 275099 275203 275263 275103 275123 275142 274989 274865 274967 275032 274873 274720 274674 274799 274681 274821 275533 275409 275307 275181 275053 
291267 289914 288666 287492 286387 285798 286737 287205 285713 285485 284635 284682 284336 285368 285585 282265 276106 249197 225021 224143 223939 223174 221942 221824 221761 221828 221964 221970 221992 221920 221934 221918 221878 221822 221835 221911 221815 221754 221716 221727 221719 221811 221859 221779 221727 221680 221640 221742 221770 221794 221655 221559 221490 221349 221429 221643 221749 221652 221620 221578 221453 221500 221588 221680 221600 221502 221494 221500 221502 221546 221606 221418 221307 221436 221529 221472 221490 221614 221520 221484 221480 221446 221472 221526 221844 221685 221532 221441 221298 221283 221655 221703 221594 221512 221437 221391 221343 221691 221777 221692 221602 221615 221513 221477 221567 221701 221538 221430 221336 221299 221222 221544 221712 221569 221499 221429 221310 221254 221603 221765 221646 221595 221537 221595 221525 221641 221761 221635 221469 221398 221278 221201 221797 221855 221722 221629 221534 221477 221487 221671 221709 221611 221550 221408 221294 221202 221650 221768 221581 221489 221563 221446 221345 221416 221512 221374 221274 221324 221374 221362 221392 221718 221643 221599 221595 221616 221679 221719 221761 221530 221390 221270 221308 221189 221451 221575 221471 221415 221370 221275 221299 221393 221853 221723 221599 221537 221596 221558 221634 221696 221573 221537 221452 221477 221416 221504 221618 221525 221594 221540 221516 
291267 289911 288631 287511 286313 285494 286321 287289 285887 284777 284033 283734 283312 285899 285933 282677 274792 261032 255215 252006 196129 181119 178804 176245 176234 175949 174832 172574 168126 167120 167119 167119 167119 167119 167119 167119 167119 167119 167119 167119 167119 167119 167119 167119 167119 167119 167119 167119 167119 167119 167119 167119 167119 167119 167119 167119 167119 167119 167119 167119 167119 167119 167119 167119 167119 167119 167119 167119 167119 167119 167119 167119 167119 167119 167119 167119 167119 167119 167119 167119 167119 167119 167119 167119 167119 167119 167119 167119 167119 167119 167119 167119 167119 167119 167119 167119 167119 167119 167119 167119 167119 167119 167119 167119 167119 167119 167119 167119 167119 167119 167119 167119 167119 167119 167119 167119 167119 167119 167119 167119 167119 167119 167119 167119 167119 167119 167119 167119 167119 167119 167119 167119 167119 167119 167119 167119 167119 167119 167119 167119 167119 167119 167119 167119 167119 167119 167119 167119 167119 167119 167119 167119 167119 167119 167119 167119 167119 167119 167119 167119 167119 167119 167119 167119 167119 167119 167119 167119 167119 167119 167119 167119 167119 167119 167119 167119 167119 167119 167119 167119 167119 167119 167119 167119 167119 167119 167119 167119 167119 167119 167119 167119 167119 167119 167119 167119 167119 167119 167119 167119 167119 
291267 289820 288506 287407 286664 285631 286007 286997 285581 284677 284204 283264 282146 283239 284310 275664 264453 259773 204723 193556 192938 191805 188508 185948 185477 185415 185432 185462 185474 185369 185327 185357 185369 185395 185401 185491 185491 185491 185491 185491 185491 185497 185497 185497 185497 185497 185497 185497 185497 185497 185497 185497 185497 185497 185497 185497 185497 185497 185497 185497 185497 185497 185497 185497 185497 185497 185497 185497 185497 185497 185497 185497 185497 185503 185503 185503 185503 185503 185503 185503 185503 185503 185503 185503 185503 185503 185503 185503 185503 185503 185503 185503 185503 185503 185503 185503 185503 185503 185503 185503 185503 185503 185503 185503 185503 185503 185503 185503 185503 185503 185503 185503 185503 185503 185503 185503 185503 185503 185503 185503 185503 185503 185503 185503 185503 185503 185509 185509 185509 185509 185509 185509 185509 185509 185509 185511 185511 185511 185511 185511 185511 185511 185511 185512 185512 185512 185512 185512 185512 185512 185512 185512 185512 185514 185514 185514 185514 185514 185515 185515 185515 185515 185515 185515 185515 185515 185515 185515 185515 185515 185515 185515 185515 185515 185515 185516 185516 185516 185516 185516 185516 185516 185516 185516 185516 185516 185516 185517 185517 185517 185517 185517 185517 185517 185518 185518 185518 185518 185518 185518 185518 
291267 289848 288513 287424 286537 285847 286261 286865 285462 284426 283803 283260 282690 283590 284299 278504 259149 209212 201358 198905 198366 192895 178068 171844 171761 171704 171488 171150 171022 170973 170951 170874 170730 170619 170597 170604 170604 170614 170614 170620 170626 170636 170660 170660 170660 170660 170660 170660 170660 170660 170660 170660 170660 170660 170660 170660 170660 170660 170660 170660 170660 170660 170660 170660 170660 170660 170660 170660 170660 170660 170660 170660 170660 170660 170660 170660 170660 170660 170660 170660 170660 170660 170660 170660 170660 170660 170660 170660 170660 170660 170660 170660 170660 170660 170660 170660 170660 170660 170660 170660 170660 170660 170660 170660 170660 170660 170660 170660 170660 170660 170660 170660 170660 170660 170660 170660 170660 170660 170660 170660 170660 170660 170660 170660 170660 170660 170660 170660 170660 170660 170660 170660 170660 170660 170660 170660 170660 170660 170660 170660 170660 170660 170660 170660 170660 170660 170660 170660 170660 170660 170660 170660 170660 170660 170660 170660 170660 170660 170660 170660 170660 170660 170660 170660 170660 170660 170660 170660 170660 170660 170660 170660 170660 170660 170660 170660 170660 170660 170660 170660 170660 170660 170660 170660 170660 170660 170660 170660 170660 170660 170660 170660 170660 170660 170660 170660 170660 170660 170660 170660 170660 
291267 289845 288560 287165 286667 286072 286821 287619 286135 285395 284340 283740 283449 285675 286165 284001 280789 276098 271664 249021 242045 243234 243068 242857 242706 242521 242587 242799 242897 242773 242759 242849 242774 242743 242774 242814 242653 242513 242371 242196 242628 242730 242856 242637 242472 242352 242593 242512 242568 242676 242398 242504 242369 242203 242212 242364 242438 242250 242064 241928 241899 241780 242726 242802 242625 242465 242314 242192 242073 242117 242887 242678 242541 242440 242582 242458 242537 242695 242471 242274 242058 241920 241990 242732 242794 242598 242457 242313 242157 242149 242711 242841 242612 242494 242365 242234 242085 242729 242803 242625 242436 242318 242204 242165 242237 242791 242613 242439 242318 242193 242088 242258 242958 242743 242579 242426 242228 242083 242177 242775 242617 242447 242287 242098 242407 242678 242736 242513 242371 242167 242093 241944 242674 242786 242598 242486 242588 242433 242255 242376 242440 242249 242091 242041 241912 241724 242658 242720 242534 242428 242377 242219 242089 242122 242801 242616 242525 242423 242279 242463 242562 242614 242424 242266 242131 242097 242045 242103 242823 242599 242475 242283 242115 242342 242637 242821 242624 242438 242556 242413 242296 242351 242413 242245 242122 242410 242366 242330 242362 242472 242296 242156 242037 242397 242389 242461 242737 242676 242613 242590 242585 
291267 289821 288477 287181 286573 286098 286629 287613 286083 285766 285140 284970 283904 285316 286011 284077 281803 276142 225087 223845 223896 223539 222165 221202 220878 220807 220207 218652 216503 212273 209592 209526 209532 209532 209556 209562 209562 209562 209562 209562 209562 209562 209562 209562 209562 209562 209562 209562 209562 209562 209562 209562 209562 209562 209562 209562 209562 209562 209562 209562 209562 209562 209562 209562 209562 209562 209562 209562 209562 209562 209562 209562 209562 209562 209562 209562 209562 209562 209562 209562 209562 209562 209562 209562 209562 209562 209562 209562 209562 209562 209562 209562 209562 209562 209562 209562 209562 209562 209562 209562 209562 209562 209562 209562 209562 209562 209562 209562 209562 209562 209562 209562 209562 209562 209562 209562 209562 209562 209562 209562 209562 209562 209562 209562 209562 209562 209562 209562 209562 209562 209562 209562 209562 209562 209562 209562 209562 209562 209562 209562 209562 209562 209562 209562 209562 209562 209562 209562 209562 209562 209562 209562 209562 209562 209562 209562 209562 209562 209562 209562 209562 209562 209562 209562 209562 209562 209562 209562 209562 209562 209562 209562 209562 209562 209562 209562 209562 209562 209562 209562 209562 209562 209562 209562 209562 209562 209562 209562 209562 209562 209562 209562 209562 209562 209562 209562 209562 209562 209562 209562 209562 
291267 289810 288560 287530 286829 285814 286535 286789 285414 284582 283678 283542 283712 284460 286287 285005 283920 255086 248130 248456 248168 247815 246865 245999 245583 244688 242170 235006 227607 223655 221361 219491 219320 219057 218464 216841 216315 216297 216292 216334 216344 216356 216362 216362 216362 216362 216362 216362 216362 216362 216362 216362 216362 216362 216362 216362 216362 216362 216362 216362 216362 216362 216362 216362 216362 216362 216362 216362 216362 216362 216362 216362 216362 216362 216362 216362 216362 216362 216362 216362 216362 216362 216362 216362 216362 216362 216362 216362 216362 216362 216362 216362 216362 216362 216362 216362 216362 216362 216362 216362 216362 216362 216362 216362 216362 216362 216362 216362 216362 216362 216362 216362 216362 216362 216362 216362 216362 216362 216362 216362 216362 216362 216362 216362 216362 216362 216362 216362 216362 216362 216362 216362 216362 216362 216362 216362 216362 216362 216362 216362 216362 216362 216362 216362 216362 216362 216362 216362 216362 216362 216362 216362 216362 216362 216362 216362 216362 216362 216362 216362 216362 216362 216362 216362 216362 216362 216362 216362 216362 216362 216362 216362 216362 216362 216362 216362 216362 216362 216362 216362 216362 216362 216362 216362 216362 216362 216362 216362 216362 216362 216362 216362 216362 216362 216362 216362 216362 216362 216362 216362 216362 
291267 289894 288382 287120 285928 285527 286361 288441 286945 286123 285393 284837 284393 285400 286259 284221 281828 263406 263020 263197 263339 263967 263685 263663 263492 263622 263333 262818 261319 260817 261014 261065 261002 260715 260163 258833 258143 257885 257839 257763 257728 258148 258271 258109 257544 255449 254165 254153 254165 254175 254175 254175 254175 254181 254181 254181 254181 254181 254181 254181 254181 254181 254181 254181 254181 254181 254181 254181 254181 254181 254181 254181 254181 254181 254181 254181 254181 254181 254181 254181 254181 254181 254181 254181 254181 254181 254181 254181 254181 254181 254181 254181 254181 254181 254181 254181 254181 254181 254181 254181 254181 254181 254181 254181 254181 254181 254181 254181 254181 254181 254181 254181 254181 254181 254181 254181 254181 254181 254181 254181 254181 254181 254181 254181 254181 254181 254181 254181 254181 254181 254181 254181 254181 254181 254181 254181 254181 254181 254181 254181 254181 254181 254181 254181 254181 254181 254181 254181 254181 254181 254181 254181 254181 254181 254181 254181 254181 254181 254181 254181 254181 254181 254181 254181 254181 254181 254181 254181 254181 254181 254181 254181 254181 254181 254181 254181 254181 254181 254181 254181 254181 254181 254181 254181 254181 254181 254181 254181 254181 254181 254181 254181 254181 254181 254181 254181 254181 254181 254181 254181 254181 
291267 289860 288485 287257 286046 286184 286771 287547 286251 285068 284364 283321 283669 285843 286442 284454 282348 280732 273263 273000 273041 274233 273905 273618 273463 273297 273193 273303 273673 273559 273652 273684 273588 273558 273958 273958 273776 273591 273429 273346 273248 273628 273896 273680 273427 273412 273294 273117 273769 273833 273597 273381 273482 273426 273338 273374 273620 273412 273209 273094 272904 272811 272857 273883 273689 273561 273365 273252 273178 273540 273676 273462 273426 273270 273357 273291 273586 273808 273564 273379 273239 273071 273040 273133 273703 273443 273278 273137 273275 273116 273188 273614 273395 273300 273411 273700 273532 273586 273632 273450 273378 273474 273301 273184 273660 273736 273470 273211 273113 272891 272694 272727 273725 273526 273294 273076 273112 273270 273694 273772 273574 273339 273187 273052 273054 273304 273830 273611 273381 273342 273254 273074 273132 273822 273588 273419 273400 273402 273244 273344 273530 273311 273136 273348 273327 273187 273412 273520 273263 273065 272942 273011 272897 273628 273860 273621 273425 273343 273256 273118 273580 273688 273450 273431 273255 273108 272999 273233 273727 273542 273347 273147 273192 273508 273594 273696 273464 273370 273394 273222 273260 273468 273496 273354 273404 273440 273554 273506 273540 273736 273460 273513 273263 273036 272974 273076 273184 273061 272960 272940 272789 
291267 289862 288684 287258 286457 285968 286625 287287 285863 285096 284375 283902 283674 284602 286275 283402 279440 272929 216398 200802 195638 194001 191753 191005 190357 189915 188601 187307 187232 187108 187377 187327 187352 187347 187353 187359 187270 187193 187117 187163 187110 187135 187197 187044 186883 186927 186725 186602 186642 186830 186684 186677 186525 186683 186843 186913 186979 186761 186588 186541 186604 186456 186890 186940 186768 186643 186542 186525 186388 186784 187028 186873 186796 186767 186772 186669 186767 187017 186879 186858 186721 186621 186783 187106 187206 186960 186742 186575 186397 186248 187041 187113 186889 186815 186774 186642 186787 186845 186937 186781 186695 186540 186421 186376 186807 187193 187086 187025 186993 186911 186937 187071 187269 187041 186771 186552 186324 186581 186635 187037 186897 186765 186688 186569 186610 186656 187112 186975 186871 186708 186781 186795 186877 186947 186805 186748 186700 186598 186888 187070 187190 186962 186771 186592 186357 186751 186885 186965 186820 186704 186659 186706 186680 186952 187044 186832 186680 186561 186461 186756 186784 186854 186568 186380 186130 186007 186347 186451 186493 186345 186223 186902 186924 187036 187106 187186 186956 186782 186788 186528 186643 186711 186807 186647 186496 186657 186525 186498 186746 187130 186967 186824 186667 186798 186679 187069 187115 186996 186912 186981 186961 
291267 289939 288592 287514 286423 285651 286281 287147 285745 284862 284279 283764 282609 283722 284020 276750 258136 244276 186283 164633 163241 158499 150740 140759 138620 138648 138648 138660 138672 138672 138672 138672 138672 138672 138672 138672 138672 138672 138672 138672 138672 138672 138672 138672 138672 138672 138672 138672 138672 138672 138672 138672 138672 138672 138672 138678 138678 138678 138678 138678 138678 138678 138678 138678 138678 138678 138678 138678 138678 138678 138678 138678 138678 138678 138678 138678 138678 138678 138678 138678 138678 138678 138678 138684 138684 138684 138684 138684 138684 138684 138684 138684 138684 138684 138684 138684 138684 138684 138684 138684 138684 138684 138684 138684 138684 138684 138684 138684 138684 138684 138684 138684 138684 138684 138684 138684 138684 138684 138684 138684 138684 138684 138684 138684 138684 138690 138690 138690 138690 138690 138690 138690 138690 138690 138690 138690 138690 138690 138690 138690 138691 138691 138691 138691 138691 138692 138692 138692 138692 138693 138693 138693 138693 138693 138693 138693 138693 138693 138693 138693 138693 138693 138693 138693 138693 138693 138694 138694 138694 138694 138694 138694 138694 138694 138694 138695 138695 138695 138695 138695 138695 138695 138695 138695 138696 138696 138696 138696 138696 138696 138696 138696 138701 138701 138701 138701 138701 138701 138701 138703 138703 
291267 289932 288625 287360 286423 285487 286497 287011 285575 284754 284280 283923 284118 285288 286034 281892 272784 264433 223757 223694 223726 222822 218151 213066 212763 212350 211222 206051 199346 199301 199281 199271 199254 199261 199273 199319 199253 199210 199196 199155 199126 199051 198978 198933 198883 198804 198782 198741 198833 198913 198849 198796 198738 198746 198794 198834 198932 198866 198841 198802 198738 198698 198801 198843 198798 198780 198735 198719 198704 198836 198876 198782 198700 198631 198627 198567 198733 198855 198782 198670 198642 198641 198683 198709 198787 198692 198660 198645 198611 198637 198785 198877 198796 198728 198695 198646 198713 198853 198909 198847 198782 198720 198728 198801 198835 198979 198908 198830 198752 198713 198657 198703 198775 198695 198739 198700 198680 198742 198796 198824 198751 198697 198654 198684 198672 198704 198892 198789 198678 198614 198539 198488 198722 198794 198700 198727 198720 198743 198764 198864 198926 198842 198808 198776 198801 198768 198820 198890 198807 198764 198672 198626 198641 198749 198849 198763 198757 198661 198581 198478 198818 198862 198812 198786 198758 198749 198763 198857 198927 198855 198758 198730 198681 198675 198721 198825 198743 198770 198714 198670 198777 198857 198889 198835 198783 198789 198755 198720 198786 198882 198803 198724 198726 198727 198674 198754 198818 198723 198714 198696 198644 
291267 289860 288563 287284 286394 285804 286899 287357 285871 284850 283926 284093 284356 284685 283632 274364 262091 217845 182519 180485 178820 171077 164952 164573 164710 164579 163972 161779 159513 159513 159513 159513 159513 159513 159541 159541 159541 159541 159541 159541 159547 159547 159547 159547 159547 159547 159547 159547 159547 159547 159547 159547 159547 159547 159547 159547 159547 159547 159547 159547 159547 159547 159547 159547 159547 159547 159547 159547 159547 159547 159547 159547 159547 159547 159547 159547 159547 159547 159547 159547 159547 159547 159547 159547 159547 159547 159547 159547 159547 159547 159547 159547 159547 159547 159547 159547 159547 159547 159547 159547 159547 159547 159547 159547 159547 159547 159547 159547 159547 159547 159547 159547 159547 159547 159547 159547 159547 159547 159547 159547 159547 159547 159547 159547 159547 159547 159547 159547 159547 159547 159547 159547 159547 159547 159547 159547 159547 159547 159547 159547 159547 159547 159547 159547 159547 159547 159547 159547 159547 159547 159547 159547 159547 159547 159547 159547 159547 159547 159547 159547 159547 159547 159547 159547 159547 159547 159547 159547 159547 159547 159547 159547 159547 159547 159547 159547 159547 159547 159547 159547 159547 159547 159547 159547 159547 159547 159547 159547 159547 159547 159547 159547 159547 159547 159547 159547 159547 159547 159547 159547 159547 
291267 289845 288528 287573 286414 285767 286543 286959 285524 284342 283405 283617 284306 284646 286519 284031 262895 261884 261787 261580 262108 261752 260520 260055 259801 258554 254842 245889 238482 235128 234208 233771 233772 233810 233816 233816 233816 233822 233822 233832 233832 233832 233832 233832 233832 233832 233832 233832 233832 233832 233832 233832 233832 233832 233832 233832 233832 233832 233832 233832 233832 233832 233832 233832 233832 233832 233832 233832 233832 233832 233832 233832 233832 233832 233832 233832 233832 233832 233832 233832 233832 233832 233832 233832 233832 233832 233832 233832 233832 233832 233832 233832 233832 233832 233832 233832 233832 233832 233832 233832 233832 233832 233832 233832 233832 233832 233832 233832 233832 233832 233832 233832 233832 233832 233832 233832 233832 233832 233832 233832 233832 233832 233832 233832 233832 233832 233832 233832 233832 233832 233832 233832 233832 233832 233832 233832 233832 233832 233832 233832 233832 233832 233832 233832 233832 233832 233832 233832 233832 233832 233832 233832 233832 233832 233832 233832 233832 233832 233832 233832 233832 233832 233832 233832 233832 233832 233832 233832 233832 233832 233832 233832 233832 233832 233832 233832 233832 233832 233832 233832 233832 233832 233832 233832 233832 233832 233832 233832 233832 233832 233832 233832 233832 233832 233832 233832 233832 233832 233832 233832 233832 
291267 289780 288466 287264 286255 285953 287211 287809 286300 285319 284932 283835 284045 284549 283991 276719 258621 239585 182341 172983 173107 172027 169760 167719 167028 166580 165540 163041 160201 159210 159205 159205 159205 159211 159211 159211 159211 159211 159211 159211 159211 159211 159211 159211 159211 159211 159211 159211 159211 159211 159211 159211 159211 159211 159211 159211 159211 159211 159211 159211 159211 159211 159211 159211 159211 159211 159211 159211 159211 159211 159211 159211 159211 159211 159211 159211 159211 159211 159211 159211 159211 159211 159211 159211 159211 159211 159211 159211 159211 159211 159211 159211 159211 159211 159211 159211 159211 159211 159211 159211 159211 159211 159211 159211 159211 159211 159211 159211 159211 159211 159211 159211 159211 159211 159211 159211 159211 159211 159211 159211 159211 159211 159211 159211 159211 159211 159211 159211 159211 159211 159211 159211 159211 159211 159211 159211 159211 159211 159211 159211 159211 159211 159211 159211 159211 159211 159211 159211 159211 159211 159211 159211 159211 159211 159211 159211 159211 159211 159211 159211 159211 159211 159211 159211 159211 159211 159211 159211 159211 159211 159211 159211 159211 159211 159211 159211 159211 159211 159211 159211 159211 159211 159211 159211 159211 159211 159211 159211 159211 159211 159211 159211 159211 159211 159211 159211 159211 159211 159211 159211 159211 
291267 289912 288624 287454 286317 285634 286307 287041 285683 284664 284017 283489 283492 285628 286957 285123 282395 277168 222761 203541 200871 198368 197624 197204 196346 196027 193593 187026 183337 182212 182120 182038 181918 181884 181703 181496 181287 181255 181265 181265 181265 181281 181281 181281 181281 181281 181281 181281 181281 181281 181281 181281 181281 181281 181281 181281 181281 181281 181281 181281 181281 181281 181281 181281 181281 181281 181281 181281 181281 181281 181281 181281 181281 181281 181281 181281 181281 181281 181281 181281 181281 181281 181281 181281 181281 181281 181281 181281 181281 181281 181281 181281 181281 181281 181281 181281 181281 181281 181281 181281 181281 181281 181281 181281 181281 181281 181281 181281 181281 181281 181281 181281 181281 181281 181281 181281 181281 181281 181281 181281 181281 181281 181281 181281 181281 181281 181281 181281 181281 181281 181281 181281 181281 181281 181281 181281 181281 181281 181281 181281 181281 181281 181281 181281 181281 181281 181281 181281 181281 181281 181281 181281 181281 181281 181281 181281 181281 181281 181281 181281 181281 181281 181281 181281 181281 181281 181281 181281 181281 181281 181281 181281 181281 181281 181281 181281 181281 181281 181281 181281 181281 181281 181281 181281 181281 181281 181281 181281 181281 181281 181281 181281 181281 181281 181281 181281 181281 181281 181281 181281 181281 
291267 289913 288604 287593 286723 286255 286709 287531 286096 285065 283876 284091 284046 285078 285750 282150 273923 268071 214944 211144 210995 210128 209986 209970 209858 209821 209967 209807 209147 208017 207893 207861 207811 207703 207671 207626 207570 207636 207636 207652 207652 207716 207716 207716 207716 207716 207716 207716 207716 207716 207716 207716 207716 207716 207716 207716 207716 207716 207716 207716 207716 207716 207716 207716 207716 207716 207716 207716 207716 207716 207716 207716 207716 207716 207716 207716 207716 207716 207716 207716 207716 207716 207716 207716 207716 207716 207716 207716 207716 207716 207716 207716 207716 207716 207716 207716 207716 207716 207716 207716 207716 207716 207716 207716 207716 207716 207716 207716 207716 207716 207716 207716 207716 207716 207716 207716 207716 207716 207716 207716 207716 207716 207716 207716 207716 207716 207716 207716 207716 207716 207716 207716 207716 207716 207716 207716 207716 207716 207716 207716 207717 207717 207717 207717 207717 207717 207717 207717 207717 207717 207717 207717 207717 207717 207717 207717 207718 207718 207718 207718 207718 207718 207718 207718 207718 207718 207719 207719 207719 207719 207720 207720 207720 207720 207720 207720 207720 207721 207721 207721 207721 207721 207721 207721 207721 207721 207721 207721 207721 207721 207721 207721 207721 207721 207721 207721 207721 207721 207721 207721 207721 
291267 289865 288527 287378 286726 285359 286219 287485 286069 285296 284001 283285 283234 284435 286354 284172 281203 269516 269451 256496 256609 256759 256561 256397 256283 256072 256286 256510 256596 256534 256444 256362 256376 256329 256539 256835 256672 256533 256498 256519 256441 256506 256712 256525 256405 256440 256305 256252 256478 256566 256392 256176 256088 256348 256295 256418 256618 256405 256416 256240 256250 256209 256279 256511 256354 256311 256229 256099 256058 256137 256641 256436 256289 256132 256278 256241 256371 256477 256297 256230 256096 256014 256215 256333 256489 256271 256220 256087 256005 256006 256598 256730 256544 256442 256334 256143 256106 256322 256652 256453 256484 256415 256320 256270 256378 256436 256250 256037 256296 256205 256130 256324 256424 256267 256325 256237 256160 256192 256359 256551 256371 256346 256346 256226 256174 256224 256286 256150 256002 255875 255985 255852 256106 256654 256493 256385 256430 256346 256232 256372 256470 256294 256322 256315 256273 256183 256291 256434 256223 256113 256292 256223 256085 256163 256441 256327 256208 256168 256088 256179 256296 256566 256368 256178 256004 255941 256131 256317 256577 256396 256228 256272 256144 256054 256269 256574 256351 256348 256266 256289 256209 256277 256541 256374 256263 256274 256231 256201 256331 256551 256378 256348 256247 256132 256260 256402 256556 256434 256318 256244 256206 
291267 289946 288559 287507 286665 285282 286823 287725 286308 285152 284501 284056 283146 283809 283697 275762 261028 217103 217141 216780 216545 215656 211855 207470 205511 205239 205248 205248 205266 205266 205266 205266 205266 205266 205272 205272 205272 205272 205272 205272 205272 205272 205272 205272 205272 205272 205272 205272 205272 205272 205272 205272 205272 205278 205278 205278 205278 205278 205278 205278 205278 205278 205278 205278 205278 205278 205278 205278 205278 205278 205278 205278 205278 205278 205278 205278 205278 205278 205278 205278 205278 205278 205278 205278 205278 205278 205278 205278 205278 205278 205278 205278 205278 205278 205278 205278 205278 205278 205278 205278 205278 205278 205278 205278 205278 205278 205278 205278 205278 205278 205278 205278 205278 205278 205278 205278 205278 205278 205278 205278 205278 205278 205278 205278 205278 205278 205278 205278 205278 205278 205278 205278 205278 205278 205278 205278 205278 205279 205279 205279 205279 205279 205279 205279 205279 205281 205281 205281 205281 205281 205281 205281 205281 205281 205284 205284 205284 205285 205285 205285 205285 205285 205285 205285 205285 205285 205285 205288 205288 205288 205288 205290 205290 205290 205290 205290 205290 205290 205290 205290 205290 205291 205291 205291 205291 205291 205291 205291 205292 205292 205292 205292 205292 205292 205292 205292 205292 205292 205292 205292 205292 
291267 289831 288528 287690 286421 285126 285641 287597 286161 285202 284447 284413 283748 284985 284929 279608 276345 262955 261372 261153 259006 254181 251302 251139 251114 250932 250653 250132 249702 249527 249480 249608 249639 249648 249654 249690 249629 249614 249646 249631 249626 249617 249673 249673 249673 249695 249719 249741 249759 249759 249759 249759 249759 249759 249759 249759 249759 249759 249759 249759 249759 249759 249759 249759 249759 249759 249759 249759 249759 249759 249759 249759 249759 249759 249759 249759 249759 249759 249759 249759 249759 249759 249759 249759 249759 249759 249759 249759 249759 249759 249759 249759 249759 249759 249759 249759 249759 249759 249759 249759 249759 249759 249759 249759 249759 249759 249759 249759 249759 249759 249759 249759 249759 249759 249759 249759 249759 249759 249759 249759 249759 249759 249759 249759 249759 249759 249759 249759 249759 249759 249759 249759 249759 249759 249759 249759 249759 249759 249759 249759 249759 249759 249759 249759 249759 249759 249759 249759 249759 249759 249759 249759 249759 249759 249759 249759 249759 249759 249759 249759 249759 249759 249759 249759 249759 249759 249759 249759 249759 249759 249759 249759 249759 249759 249759 249759 249759 249759 249759 249759 249759 249759 249759 249759 249759 249759 249759 249759 249759 249759 249759 249759 249759 249759 249759 249759 249759 249759 249759 249759 249759 
291267 289768 288400 287206 286231 285397 287117 287917 286582 285622 284707 283939 283862 284673 285493 282632 277108 273455 246592 231689 226277 226333 224643 223895 223379 223355 223324 223346 223362 223229 223150 223035 222996 222907 223193 223285 223121 222972 222880 222781 222901 222956 223116 222946 222914 222803 222729 222601 222661 222923 222714 222519 222444 222287 222406 222588 222982 222654 222451 222223 221996 221852 222012 222612 222392 222268 222067 221939 222642 222862 222948 222724 222658 222510 222762 222637 222695 222803 222568 222508 222669 222677 222570 222733 222837 222642 222489 222431 222416 222299 222782 223152 222935 222677 222432 222438 222258 222378 222948 222759 222654 222568 222405 222278 222626 222970 222796 222574 222413 222344 222247 222499 222897 222671 222566 222427 222740 222745 222901 222965 222737 222615 222524 222369 222419 222621 222701 222485 222350 222226 222611 222520 222616 223042 222814 222724 222582 222794 222578 222626 222762 222508 222458 222340 222121 222531 222609 222913 222734 222598 222641 222776 222653 222677 223123 222932 222776 222614 222470 222345 222745 223153 222871 222668 222490 222320 222464 222522 222970 222694 222665 222459 222372 222180 222454 222856 222704 222574 222937 222833 222770 222872 222976 222762 222718 222634 222587 222453 222539 222997 222742 222522 222330 222558 222424 222447 222839 222709 222507 222328 222594 
291267 289835 288545 287513 286479 285549 286769 287365 285990 285336 284589 283781 283701 284615 285666 282919 281366 279312 271093 255582 256384 256318 255841 255658 255494 255220 254824 254592 253473 253303 253235 253150 252854 252780 252760 252720 252200 250287 247232 245933 243701 236821 227867 226750 226700 226700 226541 226268 226238 226244 226244 226244 226250 226250 226250 226250 226250 226250 226250 226250 226250 226250 226250 226250 226250 226250 226250 226250 226250 226250 226250 226250 226250 226250 226250 226250 226250 226250 226250 226250 226250 226250 226250 226250 226250 226250 226250 226250 226250 226250 226250 226250 226250 226250 226250 226250 226250 226250 226250 226250 226250 226250 226250 226250 226250 226250 226250 226250 226250 226250 226250 226250 226250 226250 226250 226250 226250 226250 226250 226250 226250 226250 226250 226250 226250 226250 226250 226250 226250 226250 226250 226250 226250 226250 226250 226251 226251 226251 226251 226251 226251 226251 226251 226252 226252 226252 226252 226252 226252 226252 226252 226252 226254 226254 226254 226254 226255 226255 226255 226255 226255 226255 226255 226255 226255 226255 226255 226255 226255 226255 226255 226255 226255 226255 226255 226255 226255 226255 226255 226255 226255 226255 226255 226255 226255 226255 226255 226255 226255 226255 226255 226255 226255 226255 226255 226255 226255 226255 226255 226255 226255 
291267 289809 288574 287292 286136 285174 285961 286711 285288 284149 283501 282924 282732 284427 285317 282633 277755 273615 230806 228546 228554 228605 228188 228061 227995 227922 227874 227694 227267 226748 225154 224439 224437 224437 224443 224443 224443 224443 224443 224443 224443 224443 224443 224443 224443 224443 224443 224443 224443 224443 224443 224443 224443 224443 224443 224443 224443 224443 224443 224443 224443 224443 224443 224443 224443 224443 224443 224443 224443 224443 224443 224443 224443 224443 224443 224443 224443 224443 224443 224443 224443 224443 224443 224443 224443 224443 224443 224443 224443 224443 224443 224443 224443 224443 224443 224443 224443 224443 224443 224443 224443 224443 224443 224443 224443 224443 224443 224443 224443 224443 224443 224443 224443 224443 224443 224443 224443 224443 224443 224443 224443 224443 224443 224443 224443 224443 224443 224443 224443 224443 224443 224443 224443 224443 224443 224443 224443 224443 224443 224443 224443 224443 224443 224443 224443 224443 224443 224443 224443 224443 224443 224443 224443 224443 224443 224443 224443 224443 224443 224443 224443 224443 224443 224443 224443 224443 224443 224443 224443 224443 224443 224443 224443 224443 224443 224443 224443 224443 224443 224443 224443 224443 224443 224443 224443 224443 224443 224443 224443 224443 224443 224443 224443 224443 224443 224443 224443 224443 224443 224443 224443 
291267 289874 288620 287239 286314 285394 285749 287497 286160 284954 283963 283732 283394 285212 286839 285200 283869 282807 246566 239920 239947 240771 240549 240540 240553 240384 239370 236749 235923 235841 235787 235754 235803 235904 235954 236024 235890 235778 235710 235642 235696 235776 235830 235690 235561 235419 235404 235392 235594 235678 235504 235284 235293 235179 235042 235345 235667 235539 235428 235285 235225 235109 235213 235647 235533 235374 235234 235376 235490 235596 235816 235636 235544 235344 235201 235211 235507 235599 235405 235410 235290 235265 235149 235445 235497 235295 235142 235059 234895 235072 235098 235654 235399 235194 235237 235148 235232 235492 235600 235412 235317 235406 235300 235316 235420 235552 235333 235203 235097 235273 235222 235262 235550 235381 235181 235011 234857 234898 235298 235786 235620 235470 235339 235169 235216 235268 235704 235558 235493 235434 235378 235282 235378 235638 235494 235457 235335 235177 235347 235535 235601 235378 235301 235165 235031 235078 235210 235436 235278 235169 235084 234955 235032 235114 235652 235471 235346 235412 235279 235262 235304 235430 235261 235170 235263 235194 235310 235384 235570 235373 235208 235084 234962 235013 235269 235709 235570 235500 235300 235289 235293 235335 235655 235545 235452 235365 235240 235210 235534 235656 235473 235395 235466 235435 235336 235494 235562 235401 235474 235386 235414 
291267 289918 288530 287152 286261 286555 287419 287653 286291 285469 284611 283705 283545 284973 286495 284690 282766 280138 272673 269283 269348 269419 267482 265781 265479 264668 262722 258442 256674 256531 257122 257058 256921 256394 255135 251154 247860 247838 247834 247828 247836 247846 247866 247814 247760 247717 247676 247713 247765 247799 247710 247646 247589 247574 247534 247610 247654 247590 247537 247538 247475 247527 247575 247715 247617 247519 247520 247504 247451 247507 247551 247459 247411 247349 247410 247383 247637 247665 247572 247521 247518 247540 247483 247533 247627 247562 247568 247539 247487 247547 247575 247675 247562 247480 247409 247366 247293 247627 247677 247586 247623 247567 247575 247559 247639 247701 247612 247467 247421 247323 247279 247349 247529 247453 247432 247363 247471 247442 247526 247630 247533 247451 247399 247373 247300 247454 247548 247468 247355 247416 247511 247445 247615 247701 247630 247614 247595 247527 247518 247590 247690 247563 247499 247444 247410 247448 247497 247701 247628 247563 247556 247541 247530 247574 247690 247580 247534 247496 247416 247459 247563 247635 247523 247442 247362 247311 247256 247445 247624 247563 247503 247520 247533 247552 247572 247651 247573 247498 247435 247441 247449 247553 247691 247609 247528 247563 247492 247403 247487 247559 247454 247370 247341 247306 247417 247477 247697 247655 247611 247632 247597 
291267 289956 288686 287364 286502 285711 286281 287237 285799 284712 283843 283471 282682 284433 286084 283215 279392 254361 233511 228142 228672 228209 225959 224642 224681 224842 224498 223209 221081 220834 220761 220672 220709 220752 220413 219843 219672 219682 219688 219694 219694 219718 219718 219718 219718 219718 219718 219718 219718 219718 219718 219718 219718 219718 219718 219718 219718 219718 219718 219718 219718 219718 219718 219718 219718 219718 219718 219718 219718 219718 219718 219718 219718 219718 219718 219718 219718 219718 219718 219718 219718 219718 219718 219718 219718 219718 219718 219718 219718 219718 219718 219718 219718 219718 219718 219718 219718 219718 219718 219718 219718 219718 219718 219718 219718 219718 219718 219718 219718 219718 219718 219718 219718 219718 219718 219718 219718 219718 219718 219718 219718 219718 219718 219718 219718 219718 219718 219718 219718 219718 219718 219718 219718 219718 219718 219718 219718 219718 219718 219718 219718 219718 219718 219718 219718 219718 219718 219718 219718 219718 219718 219718 219718 219718 219718 219718 219718 219718 219718 219718 219718 219718 219718 219718 219718 219718 219718 219718 219718 219718 219718 219718 219718 219718 219718 219718 219718 219718 219718 219718 219718 219718 219718 219718 219718 219718 219718 219718 219718 219718 219718 219718 219718 219718 219718 219718 219718 219718 219718 219718 219718 
291267 289837 288487 287147 286275 285752 287041 287681 286313 285235 285213 284653 284874 285424 285821 283504 279276 271107 270794 270967 271345 271668 270765 268980 266607 266011 265680 267051 266930 266370 265662 265517 265512 265615 265735 265763 265516 265285 265065 265065 265117 265369 265433 265197 264993 264826 264936 264718 264974 265136 264898 264608 264747 264827 264605 264835 265047 264795 264477 264871 264671 264460 264910 265128 264939 264856 264658 264552 264525 265357 265469 265078 264813 264389 264301 263958 265266 265440 265100 264809 264644 264579 264382 265036 265222 264971 264746 264514 264674 264528 264735 265407 265135 264827 264586 264456 264289 264589 265519 265229 265078 264912 264702 264502 265210 265336 265055 264764 264588 264436 264352 265294 265452 265117 264840 264735 264552 264863 265177 265353 265118 264904 264667 264896 264786 265124 265270 264916 264626 264768 264637 264788 264902 265090 264727 264950 264953 264716 264505 264807 264876 264555 265036 265005 264783 264588 264712 264776 264591 264577 264476 264410 264794 265373 265511 265078 264730 264413 264148 264739 264892 265040 264777 264572 264373 264286 264712 265116 265324 265081 264953 264980 264672 264405 264459 264777 264490 264255 264951 264821 264891 265085 265173 264859 264920 264664 264401 264311 264773 265011 264771 264642 264454 264181 264086 265192 265566 265365 265204 265037 264843 
291267 289811 288480 287241 286364 285394 286861 287815 286355 285181 284452 283613 283728 284726 285829 283369 279097 271368 271148 270532 269640 268349 267449 266233 265746 265605 265665 265092 262769 257723 253909 252594 252369 252375 252391 252401 252401 252413 252413 252413 252419 252419 252475 252475 252475 252475 252475 252475 252475 252475 252475 252475 252475 252475 252475 252475 252475 252475 252475 252475 252475 252475 252475 252475 252475 252475 252475 252475 252475 252475 252475 252475 252475 252475 252475 252475 252475 252475 252475 252475 252475 252475 252475 252475 252475 252475 252475 252475 252475 252475 252475 252475 252475 252475 252475 252475 252475 252475 252475 252475 252475 252475 252475 252475 252475 252475 252475 252475 252475 252475 252475 252475 252475 252475 252475 252475 252475 252475 252475 252475 252475 252475 252475 252475 252475 252475 252475 252475 252475 252475 252475 252475 252475 252475 252475 252475 252475 252475 252476 252476 252476 252476 252476 252476 252476 252476 252476 252476 252476 252476 252476 252476 252476 252476 252477 252477 252477 252477 252477 252477 252477 252478 252478 252478 252478 252478 252479 252479 252479 252479 252479 252479 252479 252479 252479 252479 252479 252479 252479 252480 252480 252480 252480 252480 252480 252480 252480 252480 252480 252480 252480 252480 252480 252480 252480 252480 252480 252480 252480 252480 252480 
291267 289874 288490 287464 286327 285710 287091 288127 286814 285895 284824 283953 283347 285637 286789 284774 281142 270690 261461 261340 261353 262889 262609 262475 262288 262000 262089 262348 262382 262121 261879 261899 261932 262331 262343 262659 262398 262284 262185 262080 261901 262301 262419 262108 261822 261710 261673 261754 261830 262440 262099 261937 261764 261716 261695 262260 262454 262177 261905 261772 261718 261846 262079 262415 262096 261795 261844 261753 261783 261989 262271 262014 261748 261675 261674 261341 261889 262273 261918 261921 261867 261622 261584 262236 262322 262049 262071 261846 261874 261872 262172 262224 261975 262151 261964 261742 261706 261840 262200 261782 261569 261283 261018 261394 261662 262396 262092 261874 261706 261579 261491 261625 262399 262103 261908 261652 261573 261522 261957 262499 262154 262015 261899 261764 261780 261841 262427 262153 262125 262016 261796 261779 262283 262361 262031 261794 261974 261641 261483 262106 262222 261890 261754 261938 261845 261961 262267 262339 262045 261860 261764 261701 261464 261786 262462 262281 262151 261937 261919 261794 262199 262549 262210 261893 261735 261448 261324 261679 262481 262157 261969 261897 261721 261560 261875 262403 262123 262068 261882 261957 261715 262081 262165 261855 261756 261479 261289 261553 262196 262492 262277 262115 261945 262056 262019 262257 262321 262056 261866 261671 262024 
291267 289911 288653 287595 286462 285667 285965 287083 285663 284523 283805 283572 283392 285686 286063 284086 281643 278146 253507 236505 236920 236917 236166 235268 234447 234458 233855 231403 226654 224445 224024 223896 223885 223605 221854 215816 212733 212704 212824 212824 212834 212834 212834 212834 212834 212834 212834 212834 212834 212834 212834 212834 212834 212834 212834 212834 212834 212834 212834 212834 212834 212834 212834 212834 212834 212834 212834 212834 212834 212834 212834 212834 212834 212834 212834 212834 212834 212834 212834 212834 212834 212834 212834 212834 212834 212834 212834 212834 212834 212834 212834 212834 212834 212834 212834 212834 212834 212834 212834 212834 212834 212834 212834 212834 212834 212834 212834 212834 212834 212834 212834 212834 212834 212834 212834 212834 212834 212834 212834 212834 212834 212834 212834 212834 212834 212834 212834 212834 212834 212834 212834 212834 212834 212834 212834 212834 212834 212834 212834 212834 212834 212834 212834 212834 212834 212834 212834 212834 212834 212834 212834 212834 212834 212834 212834 212834 212834 212834 212834 212834 212834 212834 212834 212834 212834 212834 212834 212834 212834 212834 212834 212834 212834 212834 212834 212834 212834 212834 212834 212834 212834 212834 212834 212834 212834 212834 212834 212834 212834 212834 212834 212834 212834 212834 212834 212834 212834 212834 212834 212834 212834 
291267 289963 288607 287430 286383 285931 286199 287093 285675 285394 285122 284131 284369 285017 286509 285061 283969 282978 282813 278890 279219 279721 279480 279374 279251 278989 278801 279079 279219 279079 279431 279363 279337 279366 279488 279650 279479 279386 279398 279288 279140 279245 279469 279298 279200 278994 278815 278682 278924 279538 279301 279193 278956 278970 279083 279218 279456 279216 279014 278909 278794 278710 279082 279540 279302 279107 278989 278873 278862 279046 279492 279278 279183 279024 278862 278901 279057 279331 279122 278921 278778 278832 278734 278953 279557 279309 279169 278945 278972 279113 279246 279422 279213 279057 279110 279010 279044 279246 279392 279237 278995 278866 278816 278923 279355 279637 279389 279275 279251 279148 278937 279193 279239 279045 278937 278822 278848 278815 278891 279459 279227 279081 278992 278852 278869 279005 279407 279241 279103 279029 278879 278749 279115 279439 279246 279036 278954 278939 278997 279115 279287 279049 278851 278739 278800 279049 279299 279453 279218 279048 278932 278879 278850 279308 279450 279199 279182 279072 278951 279044 279262 279426 279210 279124 278985 278990 278914 279177 279311 279089 278976 278919 278933 279124 279232 279464 279270 279140 278890 278868 278764 278860 279416 279172 279132 279109 279033 279108 279246 279330 279173 279164 279092 279172 279158 279239 279323 279124 279161 279221 279152 
291267 289811 288471 287310 286725 285796 286397 287337 285929 285119 284470 283889 283282 284525 285669 283116 277290 264612 255280 185375 179799 178654 173804 167883 167841 167857 167782 167784 167697 167536 167445 167401 167401 167367 167431 167443 167443 167449 167461 167501 167501 167511 167511 167511 167511 167511 167511 167511 167511 167511 167511 167511 167511 167511 167511 167511 167511 167511 167511 167511 167511 167511 167511 167511 167511 167511 167511 167511 167511 167511 167511 167511 167511 167511 167511 167511 167511 167511 167511 167511 167511 167511 167511 167511 167511 167511 167511 167511 167511 167511 167511 167511 167511 167511 167511 167511 167511 167511 167511 167511 167511 167511 167511 167511 167511 167511 167511 167511 167511 167511 167511 167511 167511 167511 167511 167511 167511 167511 167511 167511 167511 167511 167511 167511 167511 167511 167511 167511 167511 167511 167511 167511 167511 167511 167511 167511 167511 167511 167511 167511 167511 167511 167512 167512 167512 167512 167512 167512 167512 167512 167512 167512 167512 167512 167514 167514 167514 167515 167515 167515 167515 167515 167515 167515 167515 167515 167515 167516 167516 167516 167516 167516 167516 167516 167516 167516 167516 167516 167516 167516 167516 167516 167516 167516 167516 167516 167516 167516 167516 167516 167516 167516 167516 167516 167516 167516 167516 167516 167516 167516 167516 
291267 289811 288527 287285 286318 285779 286015 287471 286067 285410 284388 284053 283908 284771 285360 281575 273718 244019 233203 233150 233191 233361 233124 232953 232885 232861 232689 232713 232787 232700 233103 233059 233087 233038 233074 233136 233039 232969 232905 233054 233047 233084 233108 232984 232948 232956 232875 232833 232957 233039 232883 232769 232630 232824 232738 232893 233003 232898 233029 232953 232904 232878 232918 232970 232784 232685 232577 232420 232480 232556 232634 232530 232494 232409 232377 232589 232881 233075 232956 232798 232823 232862 232779 232852 232920 232805 232701 232870 232839 232764 232834 232986 232851 232769 232697 232783 232720 232742 233028 232883 232872 232801 232715 232709 232763 232907 232791 232704 232721 232641 232639 232901 233065 232979 232902 232843 232831 232758 232968 233058 232862 232801 232685 232741 232714 232890 232966 232830 232787 232812 232717 232709 232987 233011 232906 232869 232829 232741 232726 232926 233022 232853 232695 232577 232443 232775 232819 232935 232818 232699 232696 232690 232774 233006 233118 232954 232901 232753 232761 232685 232796 232858 232705 232591 232623 232589 232540 232600 233095 232996 232902 232817 232803 232704 232827 232969 232812 232709 232733 232668 232719 232820 232940 232765 232682 232717 232667 232795 232924 233032 232886 232789 232698 232788 232895 233013 233115 233037 232980 232933 232896 
291267 289888 288622 287412 286098 285573 286635 287219 285812 284473 283665 283195 283067 284365 285169 280864 278974 268596 263930 263904 263994 264687 263760 263099 262907 262758 260911 255249 250855 250280 250286 250249 250227 250269 250245 250159 250110 250116 250116 250128 250140 250140 250150 250150 250150 250150 250150 250150 250150 250150 250150 250150 250150 250150 250150 250150 250150 250150 250150 250150 250150 250150 250150 250150 250150 250150 250150 250150 250150 250150 250150 250150 250150 250150 250150 250150 250150 250150 250150 250150 250150 250150 250150 250150 250150 250150 250150 250150 250150 250150 250150 250150 250150 250150 250150 250150 250150 250150 250150 250150 250150 250150 250150 250150 250150 250150 250150 250150 250150 250150 250150 250150 250150 250150 250150 250150 250150 250150 250150 250150 250150 250150 250150 250150 250150 250150 250150 250150 250150 250150 250150 250150 250150 250150 250150 250150 250150 250150 250150 250150 250150 250150 250150 250150 250150 250150 250150 250150 250150 250150 250150 250150 250150 250150 250150 250150 250150 250150 250150 250150 250150 250150 250150 250150 250150 250150 250150 250150 250150 250150 250150 250150 250150 250150 250150 250150 250150 250150 250150 250150 250150 250150 250150 250150 250150 250150 250150 250150 250150 250150 250150 250150 250150 250150 250150 250150 250150 250150 250150 250150 250150 
291267 289874 288550 287400 286208 286081 286931 287701 286288 285309 284210 283739 283473 284793 284993 278963 270164 253377 230850 215313 215207 215353 214077 210185 206463 206197 206205 205447 202985 195439 191318 190538 190187 190178 190173 190164 190109 190066 190022 189968 189777 189620 189456 189409 189421 189427 189433 189445 189445 189455 189455 189455 189455 189455 189455 189455 189455 189455 189455 189455 189455 189455 189455 189455 189455 189455 189455 189455 189455 189455 189455 189455 189455 189455 189455 189455 189455 189455 189455 189455 189455 189455 189455 189455 189455 189455 189455 189455 189455 189455 189455 189455 189455 189455 189455 189455 189455 189455 189455 189455 189455 189455 189455 189455 189455 189455 189455 189455 189455 189455 189455 189455 189455 189455 189455 189455 189455 189455 189455 189455 189455 189455 189455 189455 189455 189455 189455 189455 189455 189455 189455 189455 189455 189455 189455 189455 189455 189455 189455 189455 189455 189455 189455 189455 189455 189455 189455 189455 189455 189455 189455 189455 189455 189455 189455 189455 189455 189455 189455 189455 189455 189455 189455 189455 189455 189455 189455 189455 189455 189455 189455 189455 189455 189455 189455 189455 189455 189455 189455 189455 189455 189455 189455 189455 189455 189455 189455 189455 189455 189455 189455 189455 189455 189455 189455 189455 189455 189455 189455 189455 189455 
291267 289872 288412 287202 286411 286242 286975 287513 286155 285015 283843 283707 283238 284093 282821 271620 254424 201516 184921 183583 180456 178386 176368 173607 173082 173082 173082 173094 173100 173100 173100 173100 173100 173100 173100 173100 173100 173100 173100 173100 173100 173100 173100 173100 173100 173100 173100 173100 173100 173100 173100 173100 173100 173100 173100 173100 173100 173100 173100 173100 173100 173100 173100 173100 173100 173100 173100 173100 173100 173100 173100 173100 173100 173100 173100 173100 173100 173100 173100 173100 173100 173100 173100 173100 173100 173100 173100 173100 173100 173100 173100 173100 173100 173100 173100 173100 173100 173100 173100 173100 173100 173100 173100 173100 173100 173100 173100 173100 173100 173100 173100 173100 173100 173100 173100 173100 173100 173100 173100 173100 173100 173100 173100 173100 173100 173100 173100 173100 173100 173100 173100 173100 173100 173100 173100 173100 173100 173100 173100 173100 173100 173100 173100 173100 173100 173100 173100 173100 173100 173100 173100 173100 173100 173100 173100 173100 173100 173100 173100 173100 173100 173100 173100 173100 173100 173100 173100 173100 173100 173100 173100 173100 173100 173100 173100 173100 173100 173100 173100 173100 173100 173100 173100 173100 173100 173100 173100 173100 173100 173100 173100 173100 173100 173100 173100 173100 173100 173100 173100 173100 173100 
291267 289877 288407 287543 286485 285952 286531 287279 285860 285186 284705 284026 283571 285936 286603 285110 283590 281150 274059 274208 274322 274516 274291 274066 273922 273909 273893 273949 274079 273987 274252 274186 274189 274190 274234 274326 274145 274151 274026 273878 273846 274158 274248 274041 273968 273784 273884 273950 274098 274242 274002 273859 273903 273926 273839 273967 274225 274035 273906 273816 273821 273743 273837 274229 274033 274022 273967 273907 273848 273992 274126 273956 273827 273685 273798 273756 273848 274264 274077 274027 273900 273840 273918 274140 274244 274065 273896 273857 273793 273706 274028 274196 274036 273925 273875 273818 273706 274023 274109 273906 273771 273811 273749 273750 273998 274256 274075 273972 273848 273716 273949 274071 274341 274158 273985 273997 273849 273884 274020 274208 274036 273834 273781 273641 273830 273966 274238 274036 273926 273863 273777 273752 273830 274180 273972 273905 273755 273735 273810 273924 274252 274013 273904 273957 273877 273798 273914 274272 274051 273968 273833 273677 274024 274152 274240 274040 273944 273796 273751 273743 273943 274269 274123 274068 274021 273995 273916 274262 274298 274073 273826 273675 273707 273610 273853 274045 273887 273730 273593 273560 273638 274112 274246 274107 273975 273801 273847 273863 273943 274181 273989 273898 274034 273963 274043 274104 274264 274142 274090 273991 274001 
291267 289792 288505 287674 286476 285552 286765 287239 285782 284688 284354 285218 284379 284323 283592 278675 270965 249022 229154 229180 229105 228219 224520 218727 214459 213822 212641 210578 207524 206226 206006 205860 205674 205417 204728 203740 203279 203277 203277 203283 203283 203283 203283 203283 203283 203283 203283 203283 203283 203283 203283 203283 203283 203283 203283 203283 203283 203283 203283 203283 203283 203283 203283 203283 203283 203283 203283 203283 203283 203283 203283 203283 203283 203283 203283 203283 203283 203283 203283 203283 203283 203283 203283 203283 203283 203283 203283 203283 203283 203283 203283 203283 203283 203283 203283 203283 203283 203283 203283 203283 203283 203283 203283 203283 203283 203283 203283 203283 203283 203283 203283 203283 203283 203283 203283 203283 203283 203283 203283 203283 203283 203283 203283 203283 203283 203283 203283 203283 203283 203283 203283 203283 203283 203283 203283 203283 203283 203283 203283 203283 203283 203283 203283 203283 203283 203283 203283 203283 203283 203283 203283 203283 203283 203283 203283 203283 203283 203283 203283 203283 203283 203283 203283 203283 203283 203283 203283 203283 203283 203283 203283 203283 203283 203283 203283 203283 203283 203283 203283 203283 203283 203283 203283 203283 203283 203283 203283 203283 203283 203283 203283 203283 203283 203283 203283 203283 203283 203283 203283 203283 203283 
291267 289853 288526 287580 286732 285981 286235 286999 285615 285344 284882 283978 283463 284888 286688 285113 283477 265244 265503 265213 265261 265753 265476 265377 265148 265511 265273 265533 265621 265486 265366 265476 265436 265404 265758 265930 265724 265552 265426 265431 265240 265456 265732 265522 265448 265302 265170 265309 265523 265765 265504 265296 265185 264907 264788 265232 265488 265188 264979 264865 264902 264864 265556 265730 265455 265283 265220 265007 265046 265565 265657 265431 265220 265210 265399 265256 265364 265532 265213 265132 265093 264972 265259 265369 265495 265296 265228 265145 264953 265048 265234 265812 265555 265382 265143 264955 265186 265448 265550 265267 265138 265056 264831 264927 265195 265463 265187 265101 264901 265070 265085 265265 265651 265458 265240 265024 264888 264903 265530 265728 265468 265278 265196 265189 265061 265289 265617 265341 265230 265220 265248 265070 265285 265381 265147 265116 264930 264688 265118 265202 265642 265366 265200 265166 265245 265070 265376 265424 265190 265009 264848 265045 265215 265397 265603 265367 265178 264943 264830 265056 265222 265568 265256 265117 264879 265023 265026 265350 265550 265240 265249 265063 265286 265125 265423 265675 265356 265217 265195 264966 265061 265268 265558 265249 265024 264952 264852 264930 265364 265730 265483 265253 265103 265063 265157 265365 265827 265642 265465 265374 265191 
291267 289834 288377 287277 286055 285777 286953 288175 286828 285636 284469 283735 283743 284979 285727 281846 273279 242967 211426 204739 202077 200069 199388 197627 194860 194542 194554 194560 194584 194422 194286 194052 193698 192968 191544 188732 187832 186490 184939 184709 184354 183631 182361 181973 181906 181901 181913 181919 181919 181931 181931 181931 181931 181931 181931 181931 181931 181931 181931 181931 181931 181931 181931 181931 181931 181931 181931 181931 181931 181931 181931 181931 181931 181931 181931 181931 181931 181931 181931 181931 181931 181931 181931 181931 181931 181931 181931 181931 181931 181931 181931 181931 181931 181931 181931 181931 181931 181931 181931 181931 181931 181931 181931 181931 181931 181931 181931 181931 181931 181931 181931 181931 181931 181931 181931 181931 181931 181931 181931 181931 181931 181931 181931 181931 181931 181931 181931 181931 181931 181931 181931 181931 181931 181931 181931 181931 181931 181931 181931 181931 181933 181933 181933 181933 181933 181933 181933 181933 181933 181934 181934 181934 181934 181934 181934 181934 181934 181934 181934 181934 181934 181935 181935 181935 181936 181936 181936 181936 181936 181936 181936 181936 181936 181936 181936 181936 181936 181936 181936 181936 181936 181936 181936 181936 181936 181936 181936 181936 181936 181936 181936 181936 181936 181936 181936 181936 181936 181936 181936 181936 181936 
291267 289934 288478 287043 286217 285388 286631 288259 286806 285974 285252 284427 283690 285605 286539 284836 283214 280069 272157 271842 272067 273207 272732 272010 271295 270998 270729 270981 271027 270910 270798 271298 271200 271145 270945 270436 266682 262890 262687 262806 262761 262739 262410 261439 257988 253676 253646 253585 253483 253328 252786 252185 252179 252179 252225 252231 252231 252231 252231 252231 252231 252231 252231 252231 252231 252231 252231 252231 252231 252231 252231 252231 252231 252231 252231 252231 252231 252231 252231 252231 252231 252231 252231 252231 252231 252231 252231 252231 252231 252231 252231 252231 252231 252231 252231 252231 252231 252231 252237 252237 252237 252237 252237 252237 252237 252237 252237 252237 252237 252237 252237 252237 252237 252237 252237 252237 252237 252237 252237 252237 252237 252237 252237 252237 252237 252237 252237 252237 252237 252237 252237 252237 252237 252237 252237 252237 252238 252238 252238 252238 252238 252238 252238 252238 252238 252238 252238 252238 252238 252238 252238 252238 252238 252238 252238 252238 252238 252239 252240 252240 252240 252240 252240 252240 252240 252240 252240 252242 252243 252243 252243 252243 252243 252243 252245 252245 252245 252246 252246 252246 252247 252247 252247 252247 252247 252248 252248 252249 252249 252249 252249 252249 252249 252250 252250 252250 252250 252250 252250 252250 252250 
291267 289782 288440 287286 286183 285449 286647 287873 286513 285763 285292 284509 283859 284219 283767 276891 262264 245071 234871 228949 228755 230011 225823 216819 206999 204217 201725 196815 194164 193093 192133 192108 192110 192108 192126 192138 192091 192081 192040 191946 191920 191890 191857 191857 191863 191879 191885 191891 191891 191903 191903 191903 191903 191903 191903 191903 191903 191903 191903 191903 191903 191903 191903 191903 191903 191903 191903 191903 191903 191903 191903 191903 191903 191903 191903 191903 191903 191903 191903 191903 191903 191903 191903 191903 191903 191903 191903 191903 191903 191903 191903 191903 191903 191903 191903 191903 191903 191903 191903 191903 191903 191903 191903 191903 191903 191903 191903 191903 191903 191903 191903 191903 191903 191903 191903 191903 191903 191903 191903 191903 191903 191903 191903 191903 191903 191903 191903 191903 191903 191903 191903 191903 191903 191903 191903 191903 191903 191903 191903 191903 191903 191903 191903 191903 191903 191903 191903 191903 191903 191903 191903 191903 191903 191903 191903 191903 191903 191903 191903 191903 191903 191903 191903 191903 191903 191903 191903 191903 191903 191903 191903 191903 191903 191903 191903 191903 191903 191903 191903 191903 191903 191903 191903 191903 191903 191903 191903 191903 191903 191903 191903 191903 191903 191903 191903 191903 191903 191903 191903 191903 191903 
291267 289834 288541 287225 286019 285322 286625 287665 286315 285725 285140 284524 283477 284838 285053 281215 270138 210834 192740 192873 192929 192853 192721 192638 192699 192522 191555 190026 189823 189743 189739 189739 189745 189745 189745 189751 189751 189751 189751 189751 189751 189751 189751 189751 189751 189751 189751 189751 189751 189751 189751 189751 189751 189751 189751 189751 189751 189751 189751 189751 189751 189751 189751 189751 189751 189751 189751 189751 189751 189751 189751 189751 189751 189751 189751 189751 189751 189751 189751 189751 189751 189751 189751 189751 189751 189751 189751 189751 189751 189751 189751 189751 189751 189751 189751 189751 189751 189751 189751 189751 189751 189751 189751 189751 189751 189751 189751 189751 189751 189751 189751 189751 189751 189751 189751 189751 189751 189751 189751 189751 189751 189751 189751 189751 189751 189751 189751 189751 189751 189751 189751 189751 189751 189751 189751 189751 189751 189751 189751 189751 189751 189751 189751 189751 189751 189751 189751 189751 189751 189751 189751 189751 189751 189751 189751 189751 189751 189751 189751 189751 189751 189751 189751 189751 189751 189751 189751 189751 189751 189751 189751 189751 189751 189751 189751 189751 189751 189751 189751 189751 189751 189751 189751 189751 189751 189751 189751 189751 189751 189751 189751 189751 189751 189751 189751 189751 189751 189751 189751 189751 189751 
291267 289851 288490 287204 286104 285568 286285 287695 286367 285487 284433 283690 283628 285054 284912 278111 266319 256300 209076 197453 193383 191186 187022 186369 185766 185631 185455 185214 184721 184545 184555 184555 184555 184561 184573 184573 184573 184573 184573 184573 184573 184573 184573 184573 184573 184573 184573 184573 184573 184573 184573 184573 184573 184573 184573 184573 184573 184573 184573 184573 184573 184573 184573 184573 184573 184573 184573 184573 184573 184573 184573 184573 184573 184573 184573 184573 184573 184573 184573 184573 184573 184573 184573 184573 184573 184573 184573 184573 184573 184573 184573 184573 184573 184573 184573 184573 184573 184573 184573 184573 184573 184573 184573 184573 184573 184573 184573 184573 184573 184573 184573 184573 184573 184573 184573 184573 184573 184573 184573 184573 184573 184573 184573 184573 184573 184573 184573 184573 184573 184573 184573 184573 184573 184573 184573 184573 184573 184573 184573 184573 184573 184573 184573 184573 184573 184573 184573 184573 184573 184573 184573 184573 184573 184573 184573 184573 184573 184573 184573 184573 184573 184573 184573 184573 184573 184573 184573 184573 184573 184573 184573 184573 184573 184573 184573 184573 184573 184573 184573 184573 184573 184573 184573 184573 184573 184573 184573 184573 184573 184573 184573 184573 184573 184573 184573 184573 184573 184573 184573 184573 184573 
291267 289936 288582 287424 286486 285436 286149 287641 286347 285395 284260 283740 283912 285084 286802 284777 281450 275906 275093 257440 252406 252922 251679 248778 246891 246634 246418 246539 246595 246574 246589 246587 246590 246593 246611 247221 247021 246863 246706 246744 246600 246671 246925 246693 246513 246416 246282 246215 246495 247051 246794 246638 246640 246467 246423 246783 246889 246705 246569 246460 246395 246591 246625 247019 246812 246661 246689 246696 246631 246709 246821 246679 246698 246559 246497 246612 246746 247008 246825 246764 246606 246485 246677 246741 246839 246572 246427 246280 246113 245934 246464 246970 246833 246799 246724 246699 246620 246684 246790 246564 246547 246445 246484 246251 246314 246418 246181 246285 246242 246052 246505 246625 246737 246540 246345 246272 246489 246416 246846 246994 246809 246783 246680 246696 246575 246633 246707 246526 246369 246233 246737 246589 246768 246876 246706 246648 246495 246324 246535 246607 246699 246542 246455 246291 246100 246340 246432 246720 246555 246418 246274 246451 246289 246341 246915 246809 246774 246707 246780 246826 246918 247090 246900 246725 246766 246633 246566 246625 246683 246424 246570 246338 246167 245940 246000 246824 246612 246639 246549 246368 246360 246452 246614 246435 246318 246546 246316 246194 246285 246837 246701 246563 246400 246407 246658 246734 246838 246715 246612 246501 246851 
291267 289872 288557 287380 286604 286021 286665 287185 285725 285312 284451 284553 284050 284801 286525 284676 282567 279183 278907 278694 279574 279626 279535 279444 279373 279300 279225 279237 279503 279391 279333 279313 279251 279243 279273 279529 279368 279259 279155 279287 279239 279301 279367 279221 279097 279216 279196 279066 279146 279242 279051 278956 278918 278930 279188 279274 279338 279194 279156 279006 278965 278816 278892 279190 279027 278868 279124 279044 279069 279171 279261 279108 279130 279103 279002 278924 279018 279142 279023 278915 278821 279050 279113 279175 279233 279104 279165 279080 278998 278918 279125 279231 279086 278974 278847 278819 279177 279257 279353 279232 279201 279023 278911 278791 278925 279323 279200 279087 278931 278809 278928 279020 279198 279076 278974 278879 278779 278625 278817 279367 279201 279142 278989 278942 278877 278935 279449 279332 279212 279099 279001 279077 279121 279295 279162 279151 279085 279017 278918 278986 279104 278948 278854 279098 279156 279044 279118 279196 279060 278954 279054 279113 279041 279135 279225 279082 278978 278858 278732 278631 279277 279363 279230 279110 279015 279101 278975 279005 279261 279070 278952 278836 278784 279138 279214 279360 279223 279082 279110 279137 279028 279083 279117 278976 278881 278756 278683 278770 278892 279424 279260 279167 279049 279162 279088 279179 279249 279187 279145 279050 278989 
291267 289887 288601 287523 286678 285554 286257 287205 285757 284483 283179 283620 284570 286042 287147 285710 285097 269232 266140 266592 266379 265383 260742 257620 257416 257366 256736 256453 256370 256253 256238 256106 256135 256148 256280 256321 256190 256261 256197 256115 256027 256109 256115 256011 255892 255921 256025 255962 256079 256159 255924 255762 255654 255510 255558 255666 256176 256009 255861 255678 255773 255850 255968 256026 255844 255734 255836 255668 255594 255894 256100 255898 255839 255727 255606 255529 255675 256083 255945 255790 255684 255626 255547 255807 256203 256037 255897 255823 255677 255602 255942 256156 256023 255835 255712 255718 255744 255986 256080 255966 255893 255850 255844 255794 255880 256232 256022 255863 255729 255772 255864 255930 255968 255781 255678 255560 255750 255810 255906 255962 255783 255793 255685 255606 255735 255813 255893 255728 255699 255614 255853 255828 256029 256155 256002 255928 255872 255787 255756 256070 256166 255910 255732 255496 255346 255312 255446 255548 255411 255252 255161 255721 255777 255907 256077 255934 255866 255751 255677 255911 256035 256125 255905 255777 255749 255631 255550 255679 255783 255574 255471 255381 255231 255485 255575 256085 255937 255816 255757 255939 255850 255918 256034 255829 255677 255608 255524 255485 256081 256149 255966 255890 255786 255714 255754 255890 256106 255982 255938 255832 255783 
291267 289908 288467 287333 286540 286294 287017 287697 286338 285555 284736 284140 282952 283461 285605 282505 278538 275113 259429 259084 260278 260348 258139 253261 251759 251596 251472 251996 252014 251879 251721 251661 251649 251692 251822 252126 251977 251857 251722 251574 251501 251835 252101 251728 251485 251445 251366 251323 251409 251711 251400 251157 251084 251055 250891 251337 251967 251668 251603 251493 251436 251377 251651 251723 251416 251290 251196 251252 251056 251186 251760 251495 251391 251257 251291 251114 251248 251706 251417 251259 251015 250859 251137 251188 251864 251547 251500 251390 251279 251214 251249 251571 251301 251255 251252 251278 251368 251468 251714 251495 251383 251236 251155 250920 251544 251610 251323 251160 250931 250708 250624 251370 251746 251480 251424 251279 251088 250971 251429 251735 251445 251394 251130 251024 250870 251178 251798 251510 251327 251204 251196 251305 251572 251656 251434 251393 251329 251326 251339 251419 251955 251615 251366 251138 251019 251228 251551 251739 251480 251212 251088 251173 251464 251792 251868 251551 251429 251407 251189 251413 251505 251605 251279 251143 250960 250888 251044 251630 251982 251694 251454 251373 251154 251142 251484 251808 251582 251412 251189 251274 251494 251722 251894 251606 251530 251521 251367 251282 251332 251710 251457 251259 250999 250905 250816 251644 251910 251700 251768 251636 251546 
291267 289846 288474 287449 286542 285756 286521 287693 286302 285010 284303 283826 283208 284163 286395 283672 276657 269220 267898 260021 257751 258516 257341 253075 247830 247249 247467 247499 247504 247063 245955 243871 243596 243597 243609 243627 243564 243525 243466 243472 243500 243562 243592 243592 243592 243592 243598 243608 243608 243614 243614 243614 243614 243620 243620 243620 243620 243620 243620 243620 243620 243620 243620 243620 243620 243620 243620 243620 243620 243620 243620 243620 243620 243620 243620 243620 243626 243626 243626 243626 243626 243626 243626 243626 243626 243626 243626 243626 243632 243632 243632 243632 243632 243632 243632 243632 243632 243632 243632 243632 243632 243632 243632 243632 243632 243632 243632 243632 243632 243632 243632 243632 243632 243632 243632 243632 243632 243632 243632 243632 243632 243632 243632 243632 243632 243632 243632 243632 243632 243632 243632 243632 243632 243632 243632 243632 243632 243633 243633 243633 243633 243633 243633 243635 243635 243635 243635 243636 243636 243637 243637 243637 243637 243637 243639 243639 243639 243646 243646 243646 243646 243646 243646 243646 243646 243648 243649 243649 243649 243649 243649 243649 243650 243650 243650 243650 243650 243650 243650 243650 243651 243651 243651 243651 243651 243651 243651 243651 243655 243655 243655 243655 243655 243655 243657 243657 243659 243659 243659 243659 243659 
291267 289859 288609 287584 286299 285153 286055 286855 285407 284420 283649 282776 283336 284601 286599 285197 283395 280533 264025 251430 251715 251957 251620 251357 250991 250050 247235 239434 231319 230711 230640 230628 230525 230368 230084 230024 229980 229933 229901 229939 229942 229950 229904 229867 229822 229796 229758 229760 229796 229820 229764 229742 229718 229692 229677 229775 229821 229794 229752 229754 229729 229772 229828 229862 229814 229784 229776 229747 229738 229780 229834 229770 229752 229713 229713 229688 229736 229814 229778 229729 229742 229697 229702 229772 229850 229800 229724 229648 229625 229608 229738 229838 229772 229722 229730 229676 229652 229728 229756 229701 229710 229650 229669 229700 229790 229834 229787 229771 229733 229749 229702 229790 229806 229701 229612 229601 229580 229586 229627 229763 229712 229695 229653 229694 229719 229769 229797 229745 229725 229704 229662 229687 229785 229859 229798 229750 229709 229690 229694 229716 229804 229774 229763 229721 229681 229667 229711 229755 229658 229618 229648 229666 229642 229678 229766 229707 229702 229666 229679 229690 229742 229786 229731 229701 229649 229670 229707 229754 229846 229786 229758 229751 229727 229691 229731 229807 229767 229695 229660 229678 229655 229759 229787 229738 229680 229661 229671 229709 229787 229855 229818 229750 229709 229716 229680 229728 229804 229759 229740 229723 229679 
291267 289900 288480 287342 286146 285550 286803 287921 286486 285526 284660 283888 283017 284567 286138 282883 277486 270358 267644 212177 203212 203989 203462 201971 196980 190311 189426 187713 187236 186917 186002 185642 185652 185652 185652 185652 185652 185652 185652 185652 185652 185652 185652 185652 185652 185652 185652 185652 185652 185652 185652 185652 185652 185652 185652 185652 185652 185652 185652 185652 185652 185652 185652 185652 185652 185652 185652 185652 185652 185652 185652 185652 185652 185652 185652 185652 185652 185652 185652 185652 185652 185652 185652 185652 185652 185652 185652 185652 185652 185652 185652 185652 185652 185652 185652 185652 185652 185652 185652 185652 185652 185652 185652 185652 185652 185652 185652 185652 185652 185652 185652 185652 185652 185652 185652 185652 185652 185652 185652 185652 185652 185652 185652 185652 185652 185652 185652 185652 185652 185652 185652 185652 185652 185652 185652 185652 185652 185652 185652 185652 185652 185652 185652 185652 185652 185652 185652 185652 185652 185652 185652 185652 185652 185652 185652 185652 185652 185652 185652 185652 185652 185652 185652 185652 185652 185652 185652 185652 185652 185652 185652 185652 185652 185652 185652 185652 185652 185652 185652 185652 185652 185652 185652 185652 185652 185652 185652 185652 185652 185652 185652 185652 185652 185652 185652 185652 185652 185652 185652 185652 185652 
291267 289904 288573 287490 286726 285847 286349 287453 286064 285092 283918 282885 283308 285158 286477 284523 282024 279627 254915 251208 251727 250704 246352 241006 239341 239225 238928 239515 239595 239524 239437 239378 239513 239559 239575 239593 239458 239375 239338 239283 239315 239470 239512 239327 239133 239022 238982 239055 239111 239421 239254 239134 239079 239060 238984 239204 239514 239366 239356 239234 239241 239106 239242 239338 239201 239094 238957 238960 238929 239083 239633 239376 239092 238931 238751 238593 239338 239456 239325 239263 239191 239121 239104 239250 239318 239187 239157 239169 239121 239050 239230 239572 239450 239360 239284 239191 239230 239488 239512 239355 239218 239111 239055 239116 239156 239312 239177 239377 239224 239105 239101 239151 239301 239207 239200 239090 239117 239120 239297 239469 239376 239406 239292 239278 239276 239372 239408 239029 238801 238457 238081 238587 238876 238928 238800 238659 238529 239202 239097 239227 239431 239219 239086 239036 238871 238771 239273 239337 239192 239051 238912 238964 238928 239008 239446 239245 239200 239029 238929 238890 239218 239312 239157 239040 238964 238987 239014 239184 239426 239316 239208 239113 239002 239016 239239 239399 239311 239226 239214 239148 239059 239143 239531 239320 239185 239023 238926 238928 238980 239240 239110 239028 238906 238866 239091 239295 239443 239278 239280 239271 239209 
291267 289923 288542 287225 286763 285635 286477 287821 286421 285674 284869 284056 283619 284480 284621 279686 269914 261041 261056 261032 260191 257588 251859 249866 249473 249275 249047 249042 249010 248204 245535 244502 244462 244467 244485 244497 244437 244374 244301 244222 244169 244215 244449 244340 244193 244190 244244 244162 244216 244308 244100 243911 243880 243736 243646 243749 244239 244065 243986 243946 243849 243900 244161 244223 244089 244007 243829 243864 243883 244099 244191 244042 243910 243834 243738 243810 244360 244450 244271 244142 244016 243968 243811 244055 244347 244185 244080 244082 244069 243987 244041 244101 243925 243907 243788 243740 243641 244049 244335 244205 244111 243999 243943 243910 244030 244234 244080 244085 244125 244063 243956 244068 244214 243922 243647 243431 243369 243190 243515 244363 244222 244160 244092 244010 243967 243991 244043 243910 243933 243960 243946 243869 244163 244295 244089 244077 243917 243706 243577 243733 243935 243871 243895 243796 243761 243713 243867 244329 244248 244143 244000 244036 243996 244047 244229 244012 243790 243603 243442 243573 243661 244193 244034 243982 243881 243927 243897 244075 244137 243967 243873 244008 244112 244159 244211 244255 244111 244033 243979 243836 243787 243870 243956 243837 243754 243821 243802 243707 243861 244353 244239 244180 244034 243917 243890 243996 244156 244022 243929 244024 243908 
291267 289814 288532 287574 286798 285593 286393 287003 285595 284953 284795 284149 283973 284536 284944 280064 263674 263260 263206 263344 263780 263827 263423 263266 263038 262764 262476 262845 263591 263285 262354 259030 256542 256506 256562 256614 256423 256292 256074 255667 254597 251820 248342 244772 239890 238147 238131 238143 238155 238167 238167 238167 238167 238173 238173 238173 238173 238173 238173 238173 238173 238173 238173 238173 238173 238173 238173 238173 238173 238173 238173 238173 238173 238173 238173 238173 238173 238173 238173 238173 238173 238173 238173 238173 238173 238173 238173 238173 238173 238173 238173 238173 238173 238173 238173 238173 238173 238173 238173 238173 238173 238173 238173 238173 238173 238173 238173 238173 238173 238173 238173 238173 238173 238173 238173 238173 238173 238173 238173 238173 238173 238173 238173 238173 238173 238173 238173 238173 238173 238173 238173 238173 238173 238173 238173 238173 238173 238173 238173 238173 238173 238173 238173 238173 238173 238173 238173 238173 238173 238173 238173 238173 238173 238173 238173 238173 238173 238173 238173 238173 238173 238173 238173 238173 238173 238173 238173 238173 238173 238173 238173 238173 238173 238173 238173 238173 238173 238173 238173 238173 238173 238173 238173 238173 238173 238173 238173 238173 238173 238173 238173 238173 238173 238173 238173 238173 238173 238173 238173 238173 238173 
291267 289802 288502 287203 286298 285354 286721 287793 286378 285312 285115 284800 283590 284519 284566 277639 253896 248107 248011 246926 244713 242295 241634 241523 241356 241353 241649 241630 241186 239125 236679 236423 236299 236170 236035 235363 232376 230730 230710 230716 230726 230772 230800 230800 230800 230800 230800 230800 230800 230800 230800 230800 230800 230800 230800 230800 230800 230800 230800 230800 230800 230800 230800 230800 230800 230800 230800 230800 230800 230800 230800 230800 230800 230800 230800 230800 230800 230800 230800 230800 230800 230800 230800 230800 230800 230800 230800 230800 230800 230800 230800 230800 230800 230800 230800 230800 230800 230800 230800 230800 230800 230800 230800 230800 230800 230800 230800 230800 230800 230800 230800 230800 230800 230800 230800 230800 230800 230800 230800 230800 230800 230800 230800 230800 230800 230800 230800 230800 230800 230800 230800 230800 230800 230800 230800 230800 230800 230800 230800 230800 230800 230800 230800 230800 230800 230800 230800 230800 230800 230800 230800 230800 230800 230800 230800 230800 230800 230800 230800 230800 230800 230800 230800 230800 230800 230800 230800 230800 230800 230800 230800 230800 230800 230800 230800 230800 230800 230800 230800 230800 230800 230800 230800 230800 230800 230800 230800 230800 230800 230800 230800 230800 230800 230800 230800 230800 230800 230800 230800 230800 230800 
291267 289836 288474 287250 286175 285805 286853 288029 286627 285822 285099 284251 283409 284915 285850 282597 277481 257935 254602 254619 254544 255002 254840 254659 254527 254420 254744 254774 254832 254727 254635 254594 254520 254619 254767 254833 254627 254538 254406 254445 254341 254579 254817 254611 254509 254394 254338 254467 254547 254613 254405 254234 254095 254171 254262 254323 254805 254605 254518 254446 254335 254214 254440 254580 254386 254268 254257 254414 254358 254545 254679 254472 254258 254114 253979 254231 254313 254795 254607 254473 254249 254176 254024 254194 254786 254626 254531 254394 254213 254236 254536 254678 254472 254333 254397 254426 254299 254391 254553 254412 254280 254168 254077 254218 254341 254797 254579 254425 254300 254235 254058 254116 254766 254552 254432 254298 254332 254209 254499 254645 254455 254314 254185 254159 254112 254288 254660 254446 254270 254193 254019 253865 254207 254819 254662 254463 254425 254253 254236 254347 254531 254339 254202 254316 254187 254158 254586 254678 254494 254337 254394 254252 254119 254253 254677 254492 254540 254361 254247 254153 254269 254519 254378 254379 254268 254129 254044 254186 254652 254451 254413 254270 254310 254216 254338 254398 254197 254296 254295 254285 254303 254373 254505 254341 254214 254475 254382 254286 254446 254538 254337 254198 254459 254388 254353 254463 254553 254400 254283 254279 254575 
291267 289902 288634 287522 286595 285392 286047 286807 285414 284363 284492 283682 283737 285304 285724 281581 270907 270313 270209 269550 269747 270202 269868 270000 270014 269921 269144 267178 266546 266292 266075 265838 265493 264468 258886 248617 243279 242151 242099 241848 241227 239938 238960 238661 238659 238665 238671 238699 238699 238699 238699 238699 238699 238699 238699 238699 238699 238699 238699 238699 238699 238699 238699 238699 238699 238699 238699 238699 238699 238699 238699 238699 238699 238699 238699 238699 238699 238699 238699 238699 238699 238699 238699 238699 238699 238699 238699 238699 238699 238699 238699 238699 238699 238699 238699 238699 238699 238699 238699 238699 238699 238699 238699 238699 238699 238699 238699 238699 238699 238699 238699 238699 238699 238699 238699 238699 238699 238699 238699 238699 238699 238699 238699 238699 238699 238699 238699 238699 238699 238699 238699 238699 238699 238699 238699 238699 238699 238699 238699 238699 238699 238699 238699 238699 238699 238699 238699 238699 238699 238699 238699 238699 238699 238699 238699 238699 238699 238699 238699 238699 238699 238699 238699 238699 238699 238699 238699 238699 238699 238699 238699 238699 238699 238699 238699 238699 238699 238699 238699 238699 238699 238699 238699 238699 238699 238699 238699 238699 238699 238699 238699 238699 238699 238699 238699 238699 238699 238699 238699 238699 238699 
291267 289883 288545 287315 286569 285564 287093 287793 286385 285394 284368 284090 283170 284197 284831 279870 250760 230583 230556 230647 230559 230492 229665 228799 228444 228000 227291 226340 226777 226640 226564 226540 226503 227041 227029 227041 226765 226161 223689 220911 220724 220804 220828 220828 220834 220834 220840 220840 220846 220852 220852 220852 220852 220852 220852 220852 220852 220852 220852 220852 220852 220852 220852 220852 220852 220852 220852 220852 220852 220852 220852 220852 220852 220852 220852 220852 220852 220852 220852 220852 220852 220852 220852 220852 220852 220852 220852 220852 220852 220852 220852 220852 220852 220852 220852 220852 220852 220852 220852 220852 220852 220852 220852 220852 220852 220852 220852 220852 220852 220852 220852 220852 220852 220852 220852 220852 220852 220852 220852 220852 220852 220852 220852 220852 220852 220852 220852 220852 220852 220852 220852 220852 220852 220852 220852 220852 220852 220852 220852 220852 220852 220852 220852 220852 220852 220852 220852 220852 220852 220852 220852 220852 220852 220852 220852 220852 220852 220852 220852 220852 220852 220852 220852 220852 220852 220852 220852 220852 220852 220852 220852 220852 220852 220852 220852 220852 220852 220852 220852 220852 220852 220852 220852 220852 220852 220852 220852 220852 220852 220852 220852 220852 220852 220852 220852 220852 220852 220852 220852 220852 220852 
291267 289892 288621 287563 286415 285673 286407 287013 285607 285064 284301 284265 283998 285098 286165 283006 278361 259910 254757 255596 255047 252768 245791 241515 241094 241412 241204 240599 238813 234528 233093 233075 232816 231982 228288 221162 219851 219851 219851 219857 219857 219863 219873 219873 219873 219873 219873 219873 219873 219873 219873 219873 219873 219873 219873 219873 219873 219873 219873 219873 219873 219873 219873 219873 219873 219873 219873 219873 219873 219873 219873 219873 219873 219873 219873 219873 219873 219873 219873 219873 219873 219873 219873 219873 219873 219873 219873 219873 219873 219873 219873 219873 219873 219873 219873 219873 219873 219873 219873 219873 219873 219873 219873 219873 219873 219873 219873 219873 219873 219873 219873 219873 219873 219873 219873 219873 219873 219873 219873 219873 219873 219873 219873 219873 219873 219873 219873 219873 219873 219873 219873 219873 219873 219873 219873 219873 219873 219873 219873 219873 219873 219873 219873 219873 219873 219873 219873 219873 219873 219873 219873 219873 219873 219873 219873 219873 219873 219873 219873 219873 219873 219873 219873 219873 219873 219873 219873 219873 219873 219873 219873 219873 219873 219873 219873 219873 219873 219873 219873 219873 219873 219873 219873 219873 219873 219873 219873 219873 219873 219873 219873 219873 219873 219873 219873 219873 219873 219873 219873 219873 219873 
291267 289921 288553 287283 286458 285854 286643 287473 286075 285271 284899 284729 283986 284692 285662 283586 281834 279285 263211 262986 263138 262420 258499 256945 256727 256481 255598 252967 249384 247202 246986 246935 246946 246891 246505 246417 246415 246415 246415 246415 246415 246415 246425 246425 246425 246425 246425 246425 246425 246425 246425 246425 246425 246425 246425 246425 246425 246425 246425 246425 246425 246425 246425 246425 246425 246425 246425 246425 246425 246425 246425 246425 246425 246425 246425 246425 246425 246425 246425 246425 246425 246425 246425 246425 246425 246425 246425 246425 246425 246425 246425 246425 246425 246425 246425 246425 246425 246425 246425 246425 246425 246425 246425 246425 246425 246425 246425 246425 246425 246425 246425 246425 246425 246425 246425 246425 246425 246425 246425 246425 246425 246425 246425 246425 246425 246425 246425 246425 246425 246425 246425 246425 246425 246425 246425 246425 246425 246425 246425 246425 246425 246425 246425 246425 246425 246425 246425 246425 246425 246425 246425 246425 246425 246425 246425 246425 246425 246425 246425 246425 246425 246425 246425 246425 246425 246425 246425 246425 246425 246425 246425 246425 246425 246425 246425 246425 246425 246425 246425 246425 246425 246425 246425 246425 246425 246425 246425 246425 246425 246425 246425 246425 246425 246425 246425 246425 246425 246425 246425 246425 246425 
291267 289922 288569 287470 286168 285453 286117 287989 286555 285768 284832 284182 283631 285419 286125 284473 282524 244071 243731 243682 243238 241006 236863 235623 235463 234995 234253 232930 230943 228115 227328 227294 227046 226044 223826 222556 222509 222509 222519 222529 222535 222541 222547 222547 222547 222547 222547 222547 222547 222547 222547 222547 222547 222547 222547 222547 222547 222547 222547 222547 222547 222547 222547 222547 222547 222547 222547 222547 222547 222547 222547 222547 222547 222547 222547 222547 222547 222547 222547 222547 222547 222547 222547 222547 222547 222547 222547 222547 222547 222547 222547 222547 222547 222547 222547 222547 222547 222547 222547 222547 222547 222547 222547 222547 222547 222547 222547 222547 222547 222547 222547 222547 222547 222547 222547 222547 222547 222547 222547 222547 222547 222547 222547 222547 222547 222547 222547 222547 222547 222547 222547 222547 222547 222547 222547 222547 222547 222547 222547 222547 222547 222547 222547 222547 222547 222547 222547 222547 222547 222548 222548 222548 222548 222548 222548 222548 222548 222548 222548 222548 222550 222550 222550 222550 222550 222551 222551 222551 222551 222551 222551 222552 222552 222552 222552 222552 222552 222552 222552 222552 222552 222552 222552 222552 222552 222552 222552 222552 222552 222552 222552 222552 222552 222552 222552 222552 222552 222552 222552 222552 222552 
291267 289844 288483 287192 286181 285400 286301 288221 286879 285933 285203 285222 284793 286128 286794 285351 284182 283196 281419 275822 244427 241850 241682 241649 241549 241498 241331 241377 241416 241344 241289 241275 241214 241478 241570 241678 241597 241544 241444 241347 241266 241404 241514 241327 241266 241199 241179 241147 241199 241479 241351 241218 241096 240996 241111 241222 241450 241297 241238 241142 241078 241105 241277 241527 241388 241337 241313 241248 241205 241321 241527 241431 241289 241260 241216 241164 241232 241468 241306 241174 241189 241140 241140 241244 241458 241337 241243 241078 241000 240970 241178 241400 241232 241189 241054 241004 240948 241206 241420 241276 241183 241080 241025 240975 241257 241561 241383 241342 241264 241225 241245 241341 241473 241344 241304 241266 241136 241153 241345 241521 241359 241244 241290 241240 241144 241256 241488 241366 241294 241211 241103 241117 241435 241497 241387 241349 241239 241215 241173 241197 241430 241338 241233 241093 241010 241077 241269 241347 241216 241130 241071 241131 241313 241413 241447 241304 241194 241114 241021 241206 241340 241388 241250 241154 241116 241027 241031 241281 241473 241318 241222 241192 241313 241291 241483 241543 241367 241350 241275 241205 241130 241187 241361 241195 241239 241171 241055 241102 241216 241374 241231 241112 241100 241116 241153 241245 241403 241301 241296 241336 241312 
291267 289878 288582 287665 286306 285211 286327 287449 286053 285174 284993 284738 283990 284987 286423 284524 282413 266218 265997 259784 260165 260493 260332 260201 260120 259843 259584 259394 258947 257640 254808 253973 253937 253924 254009 254040 253985 254003 254041 254041 254069 254099 254099 254099 254099 254099 254099 254099 254099 254099 254099 254099 254099 254099 254099 254099 254099 254099 254099 254099 254099 254099 254099 254099 254099 254099 254099 254099 254099 254099 254099 254099 254099 254099 254099 254099 254099 254099 254099 254099 254099 254099 254099 254099 254099 254099 254099 254099 254099 254099 254099 254099 254099 254099 254099 254099 254099 254099 254099 254099 254099 254099 254099 254099 254099 254099 254099 254099 254099 254099 254099 254099 254099 254099 254099 254099 254099 254099 254099 254099 254099 254099 254099 254099 254099 254099 254099 254099 254099 254099 254099 254099 254099 254099 254099 254099 254099 254099 254099 254099 254099 254099 254099 254099 254099 254099 254099 254099 254099 254099 254099 254099 254099 254099 254099 254099 254099 254099 254099 254099 254099 254099 254099 254099 254099 254099 254099 254099 254099 254099 254099 254099 254099 254099 254099 254099 254099 254099 254099 254099 254099 254099 254099 254099 254099 254099 254099 254099 254099 254099 254099 254099 254099 254099 254099 254099 254099 254099 254099 254099 254099 
291267 289863 288431 287146 287016 286012 286715 287727 286326 285696 284908 283967 283278 284185 285002 282978 280526 278364 263345 250069 250985 252102 251528 250261 246623 244994 243627 239772 238111 238070 238063 238075 238087 238093 238093 238099 238099 238099 238099 238099 238099 238099 238099 238099 238099 238099 238099 238099 238099 238099 238099 238099 238099 238099 238099 238099 238099 238099 238099 238099 238099 238099 238099 238099 238099 238099 238099 238099 238099 238099 238099 238099 238099 238099 238099 238099 238099 238099 238099 238099 238099 238099 238099 238099 238099 238099 238099 238099 238099 238099 238099 238099 238099 238099 238099 238099 238099 238099 238099 238099 238099 238099 238099 238099 238099 238099 238099 238099 238099 238099 238099 238099 238099 238099 238099 238099 238099 238099 238099 238099 238099 238099 238099 238099 238099 238099 238099 238099 238099 238099 238099 238099 238099 238099 238099 238099 238099 238099 238099 238099 238099 238099 238099 238099 238099 238099 238099 238099 238099 238099 238099 238099 238099 238099 238099 238099 238099 238099 238099 238099 238099 238099 238099 238099 238099 238099 238099 238099 238099 238099 238099 238099 238099 238099 238099 238099 238099 238099 238099 238099 238099 238099 238099 238099 238099 238099 238099 238099 238099 238099 238099 238099 238099 238099 238099 238099 238099 238099 238099 238099 238099 
291267 289822 288563 287438 286531 285296 286839 287655 286231 285172 284106 283830 283701 285101 286544 284088 281567 279073 251466 221835 213261 213103 212657 212542 212715 211964 209983 207861 206326 206013 205949 205860 205515 204493 200524 197048 196795 196742 196665 196409 195801 195194 195171 195113 195136 195148 195160 195178 195222 195244 195244 195244 195244 195244 195244 195244 195244 195244 195244 195244 195244 195244 195244 195244 195244 195244 195244 195244 195244 195244 195244 195244 195244 195244 195244 195244 195244 195244 195244 195244 195244 195244 195244 195244 195244 195244 195244 195244 195244 195244 195244 195244 195244 195244 195244 195244 195244 195244 195244 195244 195244 195244 195244 195244 195244 195244 195244 195244 195244 195244 195244 195244 195244 195244 195244 195244 195244 195244 195244 195244 195244 195244 195244 195244 195244 195244 195244 195244 195244 195244 195244 195244 195244 195244 195244 195244 195244 195244 195244 195244 195244 195244 195244 195244 195244 195244 195244 195244 195244 195244 195244 195244 195244 195244 195244 195244 195244 195244 195244 195244 195244 195244 195244 195244 195244 195244 195244 195244 195244 195244 195244 195244 195244 195244 195244 195244 195244 195244 195244 195244 195244 195244 195244 195244 195244 195244 195244 195244 195244 195244 195244 195244 195244 195244 195244 195244 195244 195244 195244 195244 195244 
291267 289793 288449 287427 286679 285822 287387 287671 286265 285483 284502 284163 283317 283975 285103 279084 264358 217988 188585 181642 178767 172372 167473 166001 165449 164828 163057 157861 149801 148188 148198 148198 148198 148226 148226 148226 148226 148226 148226 148226 148226 148226 148226 148226 148226 148226 148226 148226 148226 148226 148226 148226 148226 148226 148226 148226 148226 148226 148226 148226 148226 148226 148226 148226 148226 148226 148226 148226 148226 148226 148226 148226 148226 148226 148226 148226 148226 148226 148226 148226 148226 148226 148226 148226 148226 148226 148226 148226 148226 148226 148226 148226 148226 148226 148226 148226 148226 148226 148226 148226 148226 148226 148226 148226 148226 148226 148226 148226 148226 148226 148226 148226 148226 148226 148226 148226 148226 148226 148226 148226 148226 148226 148226 148226 148226 148226 148226 148226 148226 148226 148226 148226 148226 148226 148226 148226 148226 148226 148226 148226 148226 148226 148226 148226 148226 148226 148226 148226 148226 148226 148226 148226 148226 148229 148229 148229 148229 148229 148229 148230 148230 148230 148230 148230 148231 148231 148231 148231 148231 148231 148231 148231 148231 148231 148231 148231 148231 148231 148231 148231 148231 148231 148231 148231 148231 148231 148231 148231 148231 148231 148231 148231 148231 148231 148231 148231 148231 148231 148231 148231 148231 
291267 289751 288486 287239 286230 285589 286401 287253 285836 285680 284864 284180 283839 285875 286942 285249 283477 280373 277412 274595 268204 265464 265168 264911 264746 264872 264758 264867 264997 264848 264774 264787 264718 264611 265217 265251 265110 265047 265003 264812 264872 264988 265038 264825 264764 264686 264656 264755 264848 265042 264868 264722 264648 264505 264365 264737 265113 264930 264641 264729 264581 264549 264844 264960 264761 264849 264683 264558 264504 264932 264966 264768 264615 264621 264429 264732 264872 264978 264803 264623 264453 264459 264342 264817 265165 264969 264777 264713 264574 264878 264968 265094 264887 264801 264592 264540 264483 264945 264997 264806 264703 264573 264326 264188 264396 264864 264661 264557 264438 264354 264523 264588 264900 264668 264559 264344 264294 264171 264732 265150 264912 264743 264677 264585 264681 264849 264947 264736 264673 264533 264409 264645 264735 264985 264810 264698 264841 264764 264654 264833 265003 264775 264622 264441 264204 264355 264413 265075 264870 264754 264857 264738 264594 264714 264906 264701 264570 264597 264448 264534 264753 265059 264910 264831 264636 264567 264485 264605 265061 264883 264790 264675 264541 264727 264864 264972 264811 264657 264474 264464 264778 264819 265021 264804 264717 264606 264538 264368 264744 265148 264952 264776 264743 264604 264519 264783 264923 264788 264687 264547 264692 
291267 289831 288564 287268 286585 286178 286423 287579 286187 285261 284441 283991 284303 285465 286065 284177 281850 269665 249923 250238 250010 247920 246419 246157 245901 245723 245556 246098 246908 246729 246560 246406 246415 246281 246332 246618 246332 246178 246103 246072 245957 246116 246214 245953 245730 245824 245726 245930 246034 246174 245835 245474 245643 245310 245309 245931 246153 245861 245680 245607 245597 245403 246233 246331 246026 245712 245529 245755 245515 246061 246187 245849 245699 245591 245483 245284 245380 246224 245848 245575 245579 245560 245292 245629 246161 245800 245681 245474 245772 245563 246166 246306 245963 245618 245555 245835 245716 246076 246238 245902 245648 245553 245433 245554 245895 246123 245858 245899 245676 245442 245158 245950 246294 245980 245625 245434 245476 245387 245536 246494 246092 245793 245739 245614 245529 246091 246185 245910 245746 245510 245337 245438 246073 246263 245814 245599 245491 245224 245665 245789 245971 245628 245489 245272 245246 245497 245689 246381 246081 246027 245783 245610 245848 245912 246076 245742 245394 245543 245360 245357 245659 246149 245835 245865 245561 245410 245206 245848 246332 246010 245698 245482 245317 245655 245791 246329 246067 245955 245930 245789 245977 246267 246473 246063 245848 245630 245452 245558 245788 245964 245643 245473 245445 245180 244911 246135 246343 246117 246066 246153 245964 
291267 289890 288573 287413 286655 285411 285919 287323 285927 285346 284330 283444 283268 285144 285993 281206 274080 239987 237664 237543 237253 236944 235978 235553 235272 235256 234997 234690 233300 227415 220523 219951 219946 220458 220490 220530 220499 220453 220445 220440 220415 220449 220495 220370 220246 220045 219938 219790 220268 220322 220236 220216 220161 220214 220242 220312 220402 220286 220167 220100 220045 219902 220014 220410 220285 220173 220047 220016 220018 220158 220274 220206 220169 220262 220209 220256 220342 220422 220266 220114 220135 220029 219957 220013 220131 220037 220026 220236 220170 220146 220162 220392 220275 220180 220140 220119 220152 220224 220334 220131 219982 219969 219760 219699 219803 219895 219784 219680 219621 219552 219542 220204 220342 220240 220191 220116 220072 220171 220217 220277 220126 220054 219976 219872 219832 219912 220382 220245 220163 220111 220226 220157 220269 220301 220176 220077 220030 220126 220035 220102 220276 220186 220131 220089 220197 220134 220202 220288 220162 220072 220154 220089 219969 220061 220157 220060 220071 220153 220037 220012 220041 220177 220044 219910 219869 219855 219849 219929 220367 220244 220162 220157 220058 220027 220137 220217 220045 220110 220066 220004 220003 220057 220145 220016 219951 219879 219844 220121 220281 220373 220267 220219 220133 220103 220066 220308 220342 220250 220201 220133 220128 
291267 289889 288482 287354 286109 285524 286841 288221 286864 285791 285201 284146 283967 285913 287231 285088 281180 271403 261761 244475 229701 225212 224196 223010 222890 222881 222807 222952 223036 222937 222969 222909 222918 222832 222890 222912 222729 222486 222335 222193 222117 222399 222973 222776 222630 222524 222416 222353 222555 222733 222553 222570 222477 222434 222335 222381 222545 222411 222372 222425 222372 222362 222740 222842 222572 222425 222156 221953 221996 222098 222282 222082 221956 221784 221608 222448 222588 222658 222423 222251 222069 222004 222343 222529 222825 222714 222700 222677 222533 222495 222677 222887 222637 222424 222270 222003 221832 222480 222820 222700 222580 222540 222593 222530 222567 222861 222741 222598 222431 222398 222478 222584 222796 222465 222199 222139 221975 222419 222471 222591 222384 222589 222483 222368 222295 222646 222674 222429 222354 222189 222025 222401 222539 222625 222488 222318 222210 222380 222434 222526 222620 222453 222311 222428 222479 222462 222558 222694 222447 222221 222080 221994 222274 222388 222784 222577 222552 222395 222284 222301 222351 222623 222421 222275 222115 222003 222397 222581 222717 222547 222377 222265 222560 222393 222415 222589 222363 222298 222195 222343 222182 222355 222435 222206 222210 222148 222023 222084 222168 222658 222452 222366 222584 222484 222438 222514 222588 222482 222430 222417 222340 
291267 289813 288458 287339 286616 286017 286517 287763 286368 285530 284927 284205 283314 285240 286584 284569 248964 214642 206468 205872 204378 200612 197607 197374 197294 196902 196014 195293 195165 194929 193910 190524 188295 188279 188285 188339 188256 188155 188067 188033 187994 188082 188069 187955 187904 187875 187851 187744 187675 187700 187305 187122 187121 186990 186849 186935 187059 187004 186935 186893 186808 186770 186798 186856 186747 186655 186555 186548 186550 186694 186944 186861 186762 186656 186694 186742 186790 186864 186770 186705 186628 186624 186688 186830 186902 186750 186595 186515 186409 186381 186499 186911 186818 186782 186739 186744 186689 186767 186817 186732 186764 186749 186729 186742 186820 186900 186764 186707 186602 186618 186586 186658 186742 186647 186594 186492 186468 186443 186849 186929 186778 186646 186600 186612 186505 186609 186695 186631 186573 186612 186578 186595 186637 186929 186815 186754 186675 186684 186727 186871 186971 186821 186693 186546 186479 186355 186707 186881 186823 186786 186748 186701 186671 186761 186873 186743 186646 186492 186446 186389 186855 186943 186831 186725 186694 186725 186718 186757 186837 186739 186756 186765 186721 186664 186788 186910 186775 186714 186663 186636 186638 186726 186900 186718 186669 186668 186566 186476 186560 186942 186845 186736 186698 186716 186740 186806 186926 186834 186764 186692 186694 
291267 289875 288550 287650 286619 285327 285903 286879 285459 284639 283535 283380 282929 284929 286385 284954 283954 264139 262563 262658 263308 263618 263223 262936 262769 262519 262352 263117 263074 262455 260306 253107 249413 249376 249428 249486 249438 249411 249396 249380 249322 249328 249362 249215 249093 248943 248812 249184 249230 249330 249199 249077 249095 248936 248803 248899 249131 248943 248871 248716 248761 248744 249060 249168 248964 248827 248670 248450 248646 249004 249218 249028 248898 248815 248863 248802 248866 249138 248895 248794 248702 248616 248552 248912 249252 249082 248987 248998 248875 248871 249112 249276 249055 248905 248819 248774 248613 248668 248814 248638 248467 248486 248420 248527 249110 249142 248884 248629 248563 248373 248738 248847 249135 248978 248873 248773 248648 248908 248980 249182 248990 248969 248944 248781 248690 248978 249082 248886 248710 248607 248477 248533 248707 249077 248891 248693 248499 248384 248370 248903 249187 249025 248953 248850 248834 248811 249028 249226 249081 249085 248991 248983 249012 249110 249228 249020 248884 248821 248711 248535 248687 248787 248646 248507 248717 248714 248820 248962 249094 248815 248628 248502 248225 248131 248184 248274 248091 247986 247842 247752 247575 247801 248965 248868 248739 248890 248917 248853 249038 249246 249050 248938 248826 248688 248560 248708 249066 248920 248873 248932 249051 
291267 289829 288551 287535 286308 285433 286699 287599 286253 285140 284694 284390 284270 285047 285296 281551 273411 264771 261976 246826 246915 246877 246546 246234 246399 246135 245842 245889 245947 245833 245713 245557 245469 245404 245472 246802 246625 246484 246330 246187 246498 246534 246622 246424 246371 246214 246377 246238 246342 246422 246185 246056 245980 245806 246256 246354 246464 246227 246086 246031 245922 246243 246333 246481 246233 246246 246070 245970 245961 246060 246314 246067 245952 246310 246180 245962 246076 246186 245939 245764 245558 246063 245961 246302 246410 246206 246035 246312 246161 246015 246068 246302 246085 245899 245736 245709 245556 245630 246698 246432 246329 246165 246064 245959 246459 246561 246350 246152 246051 245986 246161 246355 246525 246310 246150 245976 246285 246167 246241 246339 246106 245915 245726 245589 245474 245662 246636 246420 246283 246110 245928 246213 246440 246532 246294 246071 245877 245722 245611 245865 246713 246504 246338 246352 246289 246114 246208 246280 245988 245774 245647 245438 245278 245488 246464 246285 246102 245963 245884 245718 245916 246530 246295 246159 245978 245877 245827 246146 246238 246085 245963 246263 246232 246196 246550 246612 246310 246019 245840 245609 245504 246544 246644 246381 246100 246182 246102 245967 246173 246267 246167 246413 246401 246339 246456 246484 246634 246392 246087 245811 245837 
291267 289703 288483 287319 286131 285344 287209 287873 286381 285687 284630 284298 283990 285088 284985 280834 274068 271325 268035 190401 188683 188126 183293 176197 173206 172625 171152 169613 169571 169515 169488 169483 169460 169289 169267 169285 169285 169297 169297 169313 169319 169319 169319 169319 169319 169319 169319 169319 169319 169319 169319 169319 169319 169319 169319 169319 169319 169319 169319 169319 169319 169319 169319 169319 169319 169319 169319 169319 169319 169325 169325 169325 169325 169325 169325 169325 169325 169325 169325 169325 169325 169325 169325 169325 169325 169325 169325 169325 169325 169325 169325 169325 169325 169325 169325 169325 169325 169325 169325 169325 169325 169325 169325 169325 169325 169325 169325 169325 169325 169325 169325 169325 169325 169325 169325 169325 169325 169325 169325 169325 169325 169325 169325 169325 169325 169325 169331 169331 169331 169331 169331 169331 169331 169331 169331 169331 169332 169332 169332 169332 169332 169332 169332 169332 169332 169332 169333 169333 169333 169333 169333 169334 169334 169334 169334 169334 169334 169334 169334 169334 169334 169334 169334 169334 169334 169334 169334 169334 169334 169334 169334 169334 169334 169337 169337 169337 169337 169337 169337 169337 169337 169337 169338 169338 169338 169338 169339 169339 169339 169339 169339 169339 169339 169339 169339 169339 169339 169339 169339 169339 169339 
291267 289784 288624 287407 286295 285810 286869 287141 285704 284726 284068 283386 283440 284388 285087 279890 271426 205489 198789 198900 197740 193022 188125 186462 184918 183522 181269 173912 168527 168100 167949 167956 167956 167956 167968 167974 167974 167974 167974 167974 167974 167974 167974 167974 167974 167974 167974 167974 167974 167974 167974 167974 167974 167974 167974 167974 167974 167974 167974 167974 167974 167974 167974 167974 167974 167974 167974 167974 167974 167974 167974 167974 167974 167974 167974 167974 167974 167974 167974 167974 167974 167974 167974 167974 167974 167974 167974 167974 167974 167974 167974 167974 167974 167974 167974 167974 167974 167974 167974 167974 167974 167974 167974 167974 167974 167974 167974 167974 167974 167974 167974 167974 167974 167974 167974 167974 167974 167974 167974 167974 167974 167974 167974 167974 167974 167974 167974 167974 167974 167974 167974 167974 167974 167974 167974 167974 167974 167974 167974 167974 167974 167974 167974 167974 167974 167974 167974 167975 167975 167975 167975 167975 167975 167975 167977 167977 167978 167978 167978 167978 167978 167978 167978 167978 167978 167978 167978 167978 167979 167979 167979 167979 167979 167979 167979 167979 167979 167979 167979 167979 167979 167979 167979 167979 167979 167979 167979 167979 167979 167979 167979 167979 167979 167979 167979 167979 167979 167979 167979 167979 167979 
291267 289924 288577 287297 286147 285589 286685 287223 285910 285165 284071 283876 283509 283928 285735 281606 276628 254982 246608 245787 245487 243755 241460 239519 239242 238758 236402 230631 223088 219803 219086 219094 219094 219100 219100 219106 219106 219106 219106 219106 219106 219106 219106 219106 219106 219106 219106 219106 219106 219106 219106 219106 219106 219106 219106 219106 219106 219106 219106 219106 219106 219106 219106 219106 219106 219106 219106 219106 219106 219106 219106 219106 219106 219106 219106 219106 219106 219106 219106 219106 219106 219106 219106 219106 219106 219106 219106 219106 219106 219106 219106 219106 219106 219106 219106 219106 219106 219106 219106 219106 219106 219106 219106 219106 219106 219106 219106 219106 219106 219106 219106 219106 219106 219106 219106 219106 219106 219106 219106 219106 219106 219106 219106 219106 219106 219106 219106 219106 219106 219106 219106 219106 219106 219106 219106 219106 219106 219106 219106 219106 219106 219106 219106 219106 219106 219106 219106 219106 219106 219106 219106 219106 219106 219106 219106 219106 219106 219106 219106 219106 219106 219106 219106 219106 219106 219106 219106 219106 219106 219106 219106 219106 219106 219106 219106 219106 219106 219106 219106 219106 219106 219106 219106 219106 219106 219106 219106 219106 219106 219106 219106 219106 219106 219106 219106 219106 219106 219106 219106 219106 219106 
291267 289766 288337 287136 286748 285847 286433 287677 286295 285467 284983 283922 283508 284423 286733 285143 283500 281187 278774 247680 229206 229252 229004 228827 228928 228656 227664 223474 215573 215474 215451 215441 215566 215458 215512 215558 215420 215357 215356 215296 215214 215448 215548 215427 215393 215289 215285 215212 215270 215572 215422 215275 215184 215087 215228 215288 215574 215404 215286 215200 215212 215194 215414 215590 215435 215410 215389 215291 215282 215395 215485 215374 215255 215156 215188 215150 215302 215550 215396 215386 215312 215213 215201 215257 215431 215304 215224 215223 215192 215266 215446 215542 215377 215267 215193 215199 215140 215181 215377 215263 215205 215174 215062 215082 215186 215396 215296 215301 215162 215189 215161 215275 215457 215334 215220 215253 215335 215226 215338 215456 215288 215186 215253 215202 215214 215371 215571 215458 215350 215255 215304 215243 215329 215467 215300 215202 215168 215107 215272 215362 215628 215479 215328 215230 215230 215181 215291 215423 215293 215187 215077 215019 215283 215380 215524 215425 215269 215192 215297 215192 215392 215486 215368 215319 215231 215209 215150 215190 215529 215364 215269 215243 215170 215218 215336 215406 215275 215229 215271 215330 215267 215289 215447 215325 215134 215060 215106 215249 215471 215561 215428 215332 215324 215320 215294 215360 215582 215524 215506 215473 215423 
291267 289806 288612 287614 286672 285442 286495 287239 285801 284535 283459 283344 283811 285518 286118 282137 270659 253190 241396 241336 241332 241674 241120 240471 240437 240701 240366 240227 239506 235839 228455 226359 226350 226365 226350 226361 226314 226278 226248 226242 226205 226213 226182 226011 225936 225930 225930 225954 225954 225978 225978 225978 225978 225978 225978 225978 225978 225978 225978 225978 225978 225978 225978 225978 225978 225978 225978 225978 225978 225978 225978 225978 225978 225978 225978 225978 225978 225978 225978 225978 225978 225978 225978 225978 225978 225978 225978 225978 225978 225978 225978 225978 225978 225978 225978 225978 225978 225978 225978 225978 225978 225978 225978 225978 225978 225978 225978 225978 225978 225978 225978 225978 225978 225978 225978 225978 225978 225978 225978 225978 225978 225978 225978 225978 225978 225978 225978 225978 225978 225978 225978 225978 225978 225978 225978 225978 225978 225978 225978 225978 225978 225978 225978 225978 225978 225978 225978 225978 225978 225978 225978 225978 225978 225978 225978 225978 225978 225978 225978 225978 225978 225978 225978 225978 225978 225978 225978 225978 225978 225978 225978 225978 225978 225978 225978 225978 225978 225978 225978 225978 225978 225978 225978 225978 225978 225978 225978 225978 225978 225978 225978 225978 225978 225978 225978 225978 225978 225978 225978 225978 225978 
291267 289765 288476 287135 286257 285461 286423 287535 286115 285793 284737 283794 283625 284821 285705 281404 272687 264640 227747 216793 217539 218408 217188 213132 209745 209469 208948 205707 198241 195774 195752 195748 195783 195768 195786 195900 195821 195798 195724 195648 195568 195724 195762 195680 195596 195545 195452 195448 195590 195742 195682 195674 195633 195582 195623 195701 195733 195605 195556 195487 195375 195457 195527 195581 195509 195593 195576 195650 195634 195688 195734 195675 195639 195583 195532 195486 195538 195618 195469 195402 195442 195497 195447 195501 195567 195485 195440 195368 195387 195557 195575 195659 195576 195595 195494 195544 195444 195524 195618 195562 195514 195468 195446 195481 195653 195713 195666 195630 195636 195620 195663 195673 195755 195594 195397 195321 195187 195210 195286 195658 195616 195543 195591 195524 195642 195702 195736 195658 195601 195582 195534 195470 195540 195572 195501 195623 195522 195514 195417 195471 195577 195504 195458 195420 195374 195351 195698 195730 195634 195587 195479 195495 195388 195524 195672 195567 195506 195455 195538 195493 195583 195645 195539 195429 195360 195305 195355 195673 195729 195684 195627 195610 195575 195581 195665 195747 195701 195657 195612 195605 195601 195645 195717 195553 195391 195329 195226 195112 195481 195743 195666 195672 195607 195554 195525 195559 195619 195540 195657 195585 195511 
291267 289784 288408 287031 286612 285670 286717 287815 286398 285885 284873 284000 282907 283846 284080 278512 261579 217883 192457 188174 188141 185428 182350 181710 181650 181527 181479 181464 181114 179617 177700 177131 177128 177190 177190 177190 177190 177190 177190 177190 177190 177190 177190 177190 177190 177190 177190 177190 177190 177190 177190 177190 177190 177190 177190 177190 177190 177190 177190 177190 177190 177190 177190 177190 177190 177190 177190 177190 177190 177190 177190 177190 177190 177190 177190 177190 177190 177190 177190 177190 177190 177190 177190 177190 177190 177190 177190 177190 177190 177190 177190 177190 177190 177190 177190 177190 177190 177190 177190 177190 177190 177190 177190 177190 177190 177190 177190 177190 177190 177190 177190 177190 177190 177190 177190 177190 177190 177190 177190 177190 177190 177190 177190 177190 177190 177190 177190 177190 177190 177190 177190 177190 177190 177190 177190 177190 177190 177190 177190 177190 177190 177190 177190 177190 177190 177190 177190 177190 177190 177190 177190 177190 177190 177190 177190 177190 177190 177190 177190 177190 177190 177190 177190 177190 177190 177190 177190 177190 177190 177190 177190 177190 177190 177190 177190 177190 177190 177190 177190 177190 177190 177190 177190 177190 177190 177190 177190 177190 177190 177190 177190 177190 177190 177190 177190 177190 177190 177190 177190 177190 177190 
291267 289827 288434 287329 286539 285972 286883 287389 286048 285241 284576 284043 282864 284508 286096 284515 282858 281728 277558 252424 222015 216399 215334 212852 208916 207801 207296 206111 203198 200531 199508 199449 199346 198653 197671 197606 197577 197577 197577 197587 197593 197599 197605 197605 197605 197605 197605 197605 197605 197605 197605 197605 197605 197605 197605 197605 197605 197605 197605 197605 197605 197605 197605 197605 197605 197605 197605 197605 197605 197605 197605 197605 197605 197605 197605 197605 197605 197605 197605 197605 197605 197605 197605 197605 197605 197605 197605 197605 197605 197605 197605 197605 197605 197605 197605 197605 197605 197605 197605 197605 197605 197605 197605 197605 197605 197605 197605 197605 197605 197605 197605 197605 197605 197605 197605 197605 197605 197605 197605 197605 197605 197605 197605 197605 197605 197605 197605 197605 197605 197605 197605 197605 197605 197605 197605 197605 197605 197605 197605 197605 197606 197606 197606 197608 197608 197608 197608 197608 197608 197608 197608 197608 197609 197609 197609 197609 197609 197609 197609 197609 197610 197610 197610 197610 197610 197610 197610 197610 197610 197610 197610 197610 197610 197610 197610 197610 197610 197610 197610 197610 197610 197610 197610 197610 197610 197610 197610 197610 197610 197610 197610 197610 197610 197610 197610 197610 197610 197610 197610 197610 197610 
291267 289816 288453 287256 286175 285199 286781 288295 286907 286008 285252 285088 284315 284673 284141 277697 267642 241630 236155 236121 235345 234753 234068 232698 231988 231808 231613 232451 232457 232376 232234 232151 232099 232010 232038 232278 232172 232047 231961 231906 231801 231868 232162 231911 231661 231550 231498 231690 231740 231850 231661 231491 231269 231095 231264 231518 232232 232013 231837 231850 231631 231533 231727 231999 231802 231581 231525 231343 231203 231233 232075 231890 231700 231595 231577 231395 231683 232225 232091 232025 231970 231977 231956 232052 232164 231905 231708 231565 231445 231462 232100 232142 231858 231579 231542 231401 231191 231587 231651 231420 231288 231543 231382 231246 231632 232046 231849 231815 231618 231571 231625 231704 232024 231790 231684 231525 231362 231516 231646 232032 231799 231716 231713 231684 231553 231719 231763 231542 231391 231393 231281 231296 231860 231952 231760 231536 231674 231753 231643 231809 231891 231679 231473 231341 231171 231014 231792 232124 231860 231864 231754 231587 231584 231635 231767 231610 231466 231261 231341 231785 231871 232121 231870 231640 231403 231448 231528 231916 232044 231838 231737 231543 231509 231531 231932 231994 231779 231632 231511 231549 231392 231776 231854 231674 231833 231769 231780 231711 231823 231863 231618 231526 231457 231261 231157 231239 231793 231674 231577 231896 231856 
291267 289862 288541 287239 286323 286322 286881 287613 286320 285555 284654 283689 283627 284747 285941 283504 279008 273524 220434 216823 216674 216572 215978 215663 215233 214166 211336 205306 203441 203362 203340 203522 203513 203524 203568 203608 203539 203434 203350 203308 203237 203341 203453 203373 203343 203312 203365 203315 203355 203407 203214 203167 203082 202938 202845 203187 203265 203161 203062 203109 203063 203139 203325 203383 203230 203154 203031 202962 203009 203197 203297 203133 203098 203006 202927 202862 203010 203266 203174 203117 203096 203065 203143 203287 203437 203262 203160 203083 202981 203063 203215 203323 203185 203129 202997 202857 202713 202873 203175 203064 202905 202880 202962 203126 203218 203330 203218 203174 203152 203084 203112 203212 203262 203160 203072 202965 203176 203233 203275 203317 203154 203046 202934 202886 202895 203167 203339 203133 202961 202845 202834 202724 202838 202984 202914 202853 202879 202892 202870 203140 203370 203200 203036 202939 202802 202757 203102 203404 203266 203130 203056 203103 203053 203201 203407 203254 203139 203005 203006 203115 203157 203175 203093 202982 202872 202879 203019 203219 203297 203167 203083 203030 203004 202989 203097 203319 203152 203144 203066 202988 202842 203076 203206 203112 203008 203040 203141 203088 203292 203356 203257 203266 203204 203154 203161 203379 203453 203318 203247 203275 203140 
291267 289822 288481 287441 286368 285761 286427 287549 286148 285308 284905 284307 283668 284447 284154 277420 247873 219488 219337 218953 217000 211457 206260 205549 205535 205541 205495 205609 205729 205625 205653 205659 205739 205775 205775 205787 205787 205787 205787 205787 205793 205793 205799 205799 205799 205799 205799 205799 205799 205799 205799 205799 205799 205799 205799 205799 205799 205799 205799 205799 205799 205799 205799 205799 205799 205799 205799 205799 205799 205799 205799 205799 205799 205799 205799 205799 205799 205799 205799 205799 205799 205799 205799 205799 205799 205799 205799 205799 205799 205799 205799 205799 205799 205799 205799 205799 205799 205799 205799 205799 205799 205799 205799 205799 205799 205799 205799 205799 205799 205799 205799 205799 205799 205799 205799 205799 205799 205799 205799 205799 205799 205799 205799 205799 205799 205799 205799 205799 205799 205799 205799 205799 205799 205799 205799 205799 205799 205799 205799 205799 205799 205799 205799 205799 205799 205799 205800 205800 205800 205800 205800 205801 205801 205801 205801 205801 205801 205801 205801 205801 205801 205801 205801 205801 205801 205801 205801 205801 205802 205802 205802 205802 205802 205802 205802 205803 205803 205804 205804 205804 205804 205804 205804 205804 205804 205804 205804 205804 205804 205804 205804 205804 205804 205804 205804 205804 205804 205804 205804 205804 205804 
291267 289842 288463 287132 286091 286190 287509 288273 286787 285642 284607 284036 283650 285262 287553 284594 271954 271486 271230 270763 271420 272310 271926 271817 271563 271220 270846 271133 271641 271385 271525 271665 271447 271260 271638 271820 271471 271201 271070 271045 271105 271373 271965 271666 271463 271222 271054 270805 271344 271596 271168 270787 270820 270960 270751 271265 271657 271291 271089 270732 270760 270851 271005 271581 271223 271161 270824 270638 270346 270714 271698 271238 270943 270694 270720 270985 271242 271642 271365 271034 270813 270596 270468 271010 271676 271269 270966 270709 270454 270478 271032 271744 271353 271015 270891 270832 270785 271398 271648 271239 270932 270762 271068 271297 271507 271753 271390 270988 270735 270822 270976 271094 271534 271162 271306 271104 270943 270668 271088 271332 270940 270621 271042 270882 270670 271108 271576 271232 271007 271088 271156 271146 271373 271585 271099 270678 270407 270692 270857 271211 271571 271182 270938 270712 270882 270669 271043 271769 271362 271018 270710 270849 270983 271480 271770 271371 270924 270757 271022 271192 271394 271592 271225 271140 270902 270903 270853 271185 271647 271297 271029 270733 270367 270740 271241 271621 271275 270986 271010 270987 271343 271438 271634 271255 271115 270830 270549 270178 270608 271732 271394 271203 270973 270796 270914 271105 271751 271501 271405 271454 271222 
291267 289804 288491 287429 286796 285706 286423 287155 285710 284722 283933 283165 282846 285316 286222 283161 280140 278927 253452 235771 235817 235854 235488 235170 234850 235236 234862 234906 234933 234824 235491 235438 235496 235123 233689 232713 232693 232693 232693 232693 232703 232703 232703 232703 232703 232703 232703 232703 232703 232703 232703 232703 232703 232703 232703 232703 232703 232703 232703 232703 232703 232703 232703 232703 232703 232703 232703 232703 232703 232703 232703 232703 232703 232703 232703 232703 232703 232703 232703 232703 232703 232703 232703 232703 232703 232703 232703 232703 232703 232703 232703 232703 232703 232703 232703 232703 232703 232703 232703 232703 232703 232703 232703 232703 232703 232703 232703 232703 232703 232703 232703 232703 232703 232703 232703 232703 232703 232703 232703 232703 232703 232703 232703 232703 232703 232703 232703 232703 232703 232703 232703 232703 232703 232703 232703 232703 232703 232703 232703 232703 232703 232703 232703 232703 232703 232703 232703 232703 232703 232703 232703 232703 232703 232703 232703 232703 232703 232703 232703 232703 232703 232703 232703 232703 232703 232703 232703 232703 232703 232703 232703 232703 232703 232703 232703 232703 232703 232703 232703 232703 232703 232703 232703 232703 232703 232703 232703 232703 232703 232703 232703 232703 232703 232703 232703 232703 232703 232703 232703 232703 232703 
291267 289918 288453 287261 286389 285282 286069 288103 286704 285918 285017 284755 284065 285701 286260 282879 276244 267992 267775 267670 268292 268342 267854 267464 267107 266723 266836 267431 267791 267642 267577 267481 267591 267529 267717 268075 267850 267660 267566 267709 267675 267795 267841 267555 267500 267470 267506 267296 267528 267594 267354 267091 267014 266817 266597 267277 267995 267775 267614 267451 267328 267260 267396 267866 267579 267388 267388 267284 267079 267345 267835 267560 267594 267334 267119 267059 267452 267628 267333 267133 266936 266819 266648 267338 268004 267750 267506 267350 267234 267424 267798 267898 267616 267349 267201 267057 266862 267461 267857 267609 267616 267473 267380 267189 267377 267667 267437 267222 266918 267333 267308 267517 267709 267495 267355 267297 267091 266986 267628 267840 267581 267410 267238 267359 267550 267602 267778 267528 267362 267383 267230 267301 267453 267573 267317 267111 267295 267129 267093 267205 267727 267461 267222 267108 266921 267177 267620 267789 267539 267359 267276 267005 267177 267673 267763 267475 267318 267395 267243 267138 267536 267718 267432 267317 267066 266951 266895 267630 267797 267543 267341 267345 267245 267057 267499 267713 267472 267500 267378 267306 267248 267584 267682 267467 267346 267186 266964 267126 267674 267806 267549 267384 267255 267371 267213 267359 267715 267513 267578 267473 267449 
291267 289825 288403 287349 286746 285503 287097 287837 286419 285349 284536 283839 283296 284490 286335 284439 281896 280229 278678 224268 224602 224161 221849 220250 219963 219124 217478 213877 209348 208162 208119 208103 208064 208035 208041 208041 208041 208041 208041 208041 208041 208041 208041 208041 208041 208041 208041 208041 208041 208041 208041 208041 208041 208041 208041 208041 208041 208041 208041 208041 208041 208041 208041 208041 208041 208041 208041 208041 208041 208041 208041 208041 208041 208041 208041 208041 208041 208041 208041 208041 208041 208041 208041 208041 208041 208041 208041 208041 208041 208041 208041 208041 208041 208041 208041 208041 208041 208041 208041 208041 208041 208041 208041 208041 208041 208041 208041 208041 208041 208041 208041 208041 208041 208041 208041 208041 208041 208041 208041 208041 208041 208041 208041 208041 208041 208041 208041 208041 208041 208041 208041 208041 208041 208041 208041 208041 208041 208041 208041 208041 208041 208041 208041 208041 208041 208041 208041 208041 208041 208041 208041 208041 208041 208041 208041 208041 208041 208041 208041 208041 208041 208041 208041 208041 208041 208041 208041 208041 208041 208041 208041 208041 208041 208041 208041 208041 208041 208041 208041 208041 208041 208041 208041 208041 208041 208041 208041 208041 208041 208041 208041 208041 208041 208041 208041 208041 208041 208041 208041 208041 208041 
291267 289880 288568 287435 286318 285276 286009 287503 286118 285154 284529 284118 284142 284846 285038 280700 270717 257951 168700 133596 133069 131954 131490 131476 131470 131460 131436 131381 131391 131391 131390 131402 131402 131402 131402 131402 131402 131402 131402 131402 131402 131402 131402 131402 131402 131402 131402 131402 131402 131402 131402 131402 131402 131402 131402 131402 131402 131402 131402 131402 131402 131402 131402 131402 131402 131402 131402 131402 131402 131402 131402 131402 131402 131402 131402 131402 131402 131402 131402 131402 131402 131402 131402 131402 131402 131402 131402 131402 131402 131402 131402 131402 131402 131402 131402 131402 131402 131402 131402 131402 131402 131402 131402 131402 131402 131402 131402 131402 131402 131402 131402 131402 131402 131402 131402 131402 131402 131402 131402 131402 131402 131402 131402 131402 131402 131402 131402 131402 131402 131402 131402 131402 131402 131402 131402 131402 131402 131402 131403 131403 131403 131403 131403 131403 131403 131403 131403 131403 131403 131403 131403 131403 131403 131404 131404 131404 131404 131404 131404 131405 131405 131405 131405 131405 131405 131406 131406 131406 131406 131406 131406 131406 131406 131406 131407 131407 131407 131407 131407 131407 131407 131407 131407 131407 131407 131407 131407 131407 131407 131407 131407 131407 131407 131407 131407 131407 131407 131407 131407 131407 131407 
291267 289846 288470 287397 286790 285749 286949 287815 286405 285438 284708 283808 284037 284896 286134 284332 281681 262206 262058 262209 262403 262613 262384 262252 262168 262116 262100 262204 262376 262289 262175 262229 262160 262076 262156 262536 262379 262230 262112 262076 262100 262220 262558 262366 262274 262106 261949 262146 262296 262396 262226 262094 261976 261915 262139 262305 262379 262215 262098 262004 261999 261876 262078 262356 262139 262070 261990 261860 262049 262131 262267 262081 261929 261853 261811 261735 262139 262475 262243 262173 262046 261974 262022 262180 262336 262111 262044 261947 261890 261948 262078 262328 262165 262009 261896 261902 261805 261961 262429 262248 262123 261956 261826 262021 262203 262427 262230 262074 262122 262164 262051 262123 262361 262150 261968 261953 261811 261816 262028 262396 262212 262109 262048 261994 262021 262161 262397 262223 262099 262044 261949 261970 262066 262462 262275 262178 262142 262068 261993 262039 262205 262029 262108 262038 261966 261837 262133 262199 262009 261894 262010 262049 261918 262064 262370 262169 262012 261806 261784 261844 262270 262384 262205 262095 261918 261868 262000 262114 262284 262099 262115 262182 262074 261934 262052 262158 261941 261815 261776 261675 261651 261863 262405 262221 262062 261907 261839 261986 262338 262438 262247 262124 262065 262015 261896 262340 262404 262259 262182 262103 262020 
291267 289841 288732 287642 286529 285479 285905 286441 285015 284322 283777 283201 282273 283857 284631 280649 276997 274485 260013 259802 260175 260195 258963 257258 257120 257086 257078 257176 257194 257089 257037 256985 256985 256971 257005 257039 256909 256765 256632 256695 256638 256724 257008 256819 256696 256644 256533 256598 256646 256934 256772 256695 256549 256450 256321 256423 256731 256559 256410 256289 256302 256241 256313 256799 256656 256620 256530 256376 256617 256657 256907 256792 256702 256662 256653 256603 256711 256807 256622 256429 256316 256360 256477 256653 256725 256539 256421 256316 256482 256395 256535 256861 256727 256660 256776 256695 256639 256761 256805 256605 256587 256435 256275 256488 256556 256652 256477 256336 256397 256349 256213 256365 256799 256642 256620 256591 256504 256569 256691 256735 256563 256372 256270 256394 256298 256728 256772 256569 256423 256372 256390 256341 256437 256919 256801 256771 256672 256590 256674 256762 256880 256655 256588 256405 256344 256197 256282 256748 256626 256457 256272 256112 256432 256538 256906 256739 256622 256472 256445 256518 256580 256710 256565 256648 256526 256597 256504 256578 256654 256485 256334 256399 256377 256224 256561 256691 256534 256416 256392 256382 256243 256351 256791 256682 256566 256655 256565 256434 256496 256558 256404 256285 256190 256135 256364 256804 256900 256786 256693 256617 256531 
291267 289905 288535 287554 286748 285866 286363 287363 285938 284933 284150 284343 284222 285003 285657 283418 282329 270773 262944 263233 263643 262998 260501 256136 255387 254952 253160 249970 249582 249513 249468 249458 249353 249124 249130 249095 249003 249053 249034 248992 248995 249019 249083 249083 249083 249083 249169 249175 249175 249181 249181 249181 249181 249181 249181 249181 249181 249181 249181 249181 249181 249181 249181 249181 249181 249181 249181 249181 249181 249181 249181 249181 249181 249181 249181 249181 249181 249181 249181 249181 249181 249181 249181 249181 249181 249181 249181 249181 249181 249181 249181 249181 249181 249181 249181 249181 249181 249181 249181 249181 249181 249181 249181 249181 249181 249181 249181 249181 249181 249181 249181 249181 249181 249181 249181 249181 249181 249181 249181 249181 249181 249181 249181 249181 249181 249181 249181 249181 249181 249181 249181 249181 249181 249181 249181 249181 249181 249181 249181 249181 249181 249181 249181 249181 249181 249181 249181 249181 249181 249181 249181 249181 249181 249181 249181 249181 249181 249181 249181 249181 249181 249181 249181 249181 249181 249181 249181 249181 249181 249181 249181 249181 249181 249181 249181 249181 249181 249181 249181 249181 249181 249181 249181 249181 249181 249181 249181 249181 249181 249181 249181 249181 249181 249181 249181 249181 249181 249181 249181 249181 249181 
291267 289833 288511 287441 286451 285625 287047 287745 286248 285354 284703 284277 283928 284508 285660 282158 275583 268582 247830 217035 217353 217558 217323 217262 217214 217036 216800 216658 216823 216739 216647 216605 216592 216514 216508 216516 216231 215717 215325 215123 214531 213468 212439 211566 211508 211436 211407 211326 210989 210000 209205 209116 209115 209165 209189 209229 209241 209241 209241 209241 209241 209241 209241 209241 209241 209241 209241 209241 209241 209241 209241 209241 209241 209241 209241 209241 209241 209241 209241 209241 209241 209241 209241 209241 209241 209241 209241 209241 209241 209241 209241 209241 209241 209241 209241 209241 209241 209241 209241 209241 209241 209241 209241 209241 209241 209241 209241 209241 209241 209241 209241 209241 209241 209241 209241 209241 209241 209241 209241 209241 209241 209241 209241 209241 209241 209241 209241 209241 209241 209241 209241 209241 209241 209241 209241 209241 209241 209241 209241 209241 209241 209241 209241 209241 209241 209241 209241 209241 209241 209241 209241 209241 209241 209241 209241 209241 209241 209241 209241 209241 209241 209241 209241 209241 209241 209241 209241 209241 209241 209241 209241 209241 209241 209241 209241 209241 209241 209241 209241 209241 209241 209241 209241 209241 209241 209241 209241 209241 209241 209241 209241 209241 209241 209241 209241 209241 209241 209241 209241 209241 209241 
291267 289790 288507 287120 286149 285976 287275 288019 286688 285702 284803 284228 283456 284962 286080 283675 280315 275556 272405 272359 271660 269265 267938 267547 267453 267595 267278 266781 264803 257951 254258 254247 254238 254229 254249 254381 254259 254213 254155 254098 254098 254031 253885 253501 253448 253386 253361 253368 253156 252865 252792 252792 252792 252804 252872 252946 252958 252958 252958 252958 252958 252958 252958 252958 252958 252958 252958 252958 252958 252958 252958 252958 252958 252958 252958 252958 252958 252958 252958 252958 252958 252958 252958 252958 252958 252958 252958 252958 252958 252958 252958 252958 252958 252958 252958 252958 252958 252958 252958 252958 252958 252958 252958 252958 252958 252958 252958 252958 252958 252958 252958 252958 252958 252958 252958 252958 252958 252958 252958 252958 252958 252958 252958 252958 252958 252958 252958 252958 252958 252958 252958 252958 252958 252958 252958 252958 252958 252958 252958 252958 252958 252958 252958 252958 252958 252958 252958 252958 252958 252958 252958 252958 252958 252958 252958 252958 252958 252958 252958 252958 252958 252958 252958 252958 252958 252958 252958 252958 252958 252958 252958 252958 252958 252958 252958 252958 252958 252958 252958 252958 252958 252958 252958 252958 252958 252958 252958 252958 252958 252958 252958 252958 252958 252958 252958 252958 252958 252958 252958 252958 252958 
291267 289888 288537 287323 286640 286581 287081 287115 285707 284707 284149 283675 283345 283687 283615 275938 241884 231192 227800 227473 228018 226543 222876 219876 219516 219456 219262 219274 218947 217942 216207 215107 215053 215053 215087 215093 215093 215099 215099 215099 215201 215201 215207 215207 215207 215207 215207 215207 215207 215207 215207 215207 215207 215207 215207 215207 215207 215207 215207 215207 215207 215207 215207 215207 215207 215207 215207 215207 215207 215207 215207 215207 215207 215207 215207 215207 215207 215207 215207 215207 215207 215207 215207 215207 215207 215207 215207 215207 215207 215207 215207 215207 215207 215207 215207 215207 215207 215207 215207 215207 215207 215207 215207 215207 215207 215207 215207 215207 215207 215207 215207 215207 215207 215207 215207 215207 215207 215207 215207 215207 215207 215207 215207 215207 215207 215207 215207 215207 215207 215207 215207 215207 215207 215207 215207 215207 215207 215207 215207 215207 215207 215207 215207 215207 215207 215207 215207 215207 215207 215207 215207 215207 215207 215207 215207 215207 215207 215207 215207 215207 215207 215207 215207 215207 215207 215207 215207 215207 215207 215207 215207 215207 215207 215207 215207 215207 215207 215207 215207 215207 215207 215207 215207 215207 215207 215207 215207 215207 215207 215207 215207 215207 215207 215207 215207 215207 215207 215207 215207 215207 215207 
291267 289878 288481 287384 286476 285707 286345 287803 286387 285637 285205 284722 284012 285824 285745 280061 270038 240403 240026 239787 238894 237425 235205 235092 234899 234560 233743 231387 229122 228478 228402 228320 228294 227764 226796 226620 226562 226255 224615 220635 219288 219285 219291 219291 219291 219291 219291 219291 219291 219291 219291 219291 219291 219291 219291 219291 219291 219291 219291 219291 219291 219291 219291 219291 219291 219291 219291 219291 219291 219291 219291 219291 219291 219291 219291 219291 219291 219291 219291 219291 219291 219291 219291 219291 219291 219291 219291 219291 219291 219291 219291 219291 219291 219291 219291 219291 219291 219291 219291 219291 219291 219291 219291 219291 219291 219291 219291 219291 219291 219291 219291 219291 219291 219291 219291 219291 219291 219291 219291 219291 219291 219291 219291 219291 219291 219291 219291 219291 219291 219291 219291 219291 219291 219291 219291 219291 219291 219291 219291 219291 219291 219291 219291 219291 219291 219291 219291 219291 219291 219291 219291 219291 219291 219294 219294 219294 219294 219294 219295 219295 219295 219295 219295 219295 219296 219296 219296 219296 219296 219296 219296 219296 219296 219296 219296 219296 219296 219296 219296 219296 219296 219296 219296 219296 219296 219296 219296 219296 219296 219296 219296 219296 219296 219296 219296 219296 219296 219296 219296 219296 219296 
291267 289970 288584 287473 286278 285712 286225 287279 285960 284937 283890 283269 282672 283598 286549 283288 268057 267514 259276 259249 259487 259513 258993 258481 258228 257864 257619 257822 258961 258722 258751 258628 258432 258901 258892 259126 258857 258665 258492 258562 258167 257687 256025 254176 253169 251057 246123 244834 245240 245307 244758 243708 241892 241168 239783 234089 225850 223131 222852 222855 222840 222835 222577 222100 221893 221893 221893 221899 221905 221905 221911 221911 221911 221911 221911 221911 221911 221911 221911 221911 221911 221911 221911 221911 221911 221911 221911 221911 221911 221911 221911 221911 221911 221911 221911 221911 221911 221911 221911 221911 221911 221911 221911 221911 221911 221911 221911 221911 221911 221911 221911 221911 221911 221911 221911 221911 221911 221911 221911 221911 221911 221911 221911 221911 221911 221911 221911 221911 221911 221911 221911 221911 221911 221911 221911 221911 221911 221911 221911 221911 221911 221911 221911 221911 221911 221911 221911 221911 221911 221911 221911 221911 221911 221911 221911 221911 221911 221911 221911 221911 221911 221911 221911 221911 221911 221911 221911 221911 221911 221911 221911 221911 221911 221911 221911 221911 221911 221911 221911 221911 221911 221911 221911 221911 221911 221911 221911 221911 221911 221911 221911 221911 221911 221911 221911 221911 221911 221911 221911 221911 221911 
291267 289914 288531 287275 286143 285884 286629 287881 286540 285698 285119 284553 284330 284779 285691 283334 278186 267884 210602 202132 202579 201949 198483 194731 193656 193482 193164 191970 189088 186479 182011 180209 180201 180201 180217 180217 180217 180217 180217 180217 180217 180217 180217 180217 180217 180217 180217 180217 180217 180217 180217 180217 180217 180217 180217 180217 180217 180217 180217 180217 180217 180217 180217 180217 180217 180217 180217 180217 180217 180217 180217 180217 180217 180217 180217 180217 180217 180217 180217 180217 180217 180217 180217 180217 180217 180217 180217 180217 180217 180217 180217 180217 180217 180217 180217 180217 180217 180217 180217 180217 180217 180217 180217 180217 180217 180217 180217 180217 180217 180217 180217 180217 180217 180217 180217 180217 180217 180217 180217 180217 180217 180217 180217 180217 180217 180217 180217 180217 180217 180217 180217 180217 180217 180217 180217 180217 180217 180217 180217 180217 180218 180218 180218 180218 180220 180220 180220 180220 180220 180220 180220 180220 180221 180221 180221 180221 180221 180221 180221 180221 180221 180222 180222 180222 180222 180222 180222 180222 180222 180222 180222 180222 180222 180222 180222 180222 180222 180222 180222 180222 180222 180222 180222 180222 180222 180222 180222 180222 180222 180222 180222 180222 180222 180222 180222 180222 180222 180222 180222 180222 180222 
291267 289826 288427 287279 286650 285583 287403 287853 286417 285745 284642 284046 284019 285129 286414 284250 279718 270891 252219 252044 252296 252686 251995 251573 251432 250663 248676 241810 233502 231109 230608 230532 230390 229741 227501 226448 226428 226409 226414 226392 226380 226410 226440 226338 226245 226291 226185 226067 226119 226149 226088 226064 226243 226201 226220 226274 226344 226275 226290 226289 226278 226282 226370 226396 226198 226052 225943 225760 225582 225728 225800 225706 225630 225575 226110 226062 226112 226204 226128 226008 225872 225834 225910 226253 226357 226291 226230 226196 226181 226164 226218 226288 226219 226119 226081 226065 226037 226149 226243 226038 225897 226037 225877 225806 225874 225968 225831 225726 225669 225631 225557 225641 226239 226117 226043 225989 225936 225860 225956 226246 226190 226135 226141 226171 226145 226157 226279 226118 226001 225939 225842 225798 225822 226228 226094 226014 225900 225882 225934 226055 226195 226108 226062 226038 226026 226017 226083 226295 226212 226198 226198 226143 226151 226233 226275 226069 226003 225876 225783 225718 225810 225886 225763 225673 225596 225484 225483 225593 226273 226184 226155 226091 226052 226071 226117 226141 225993 225892 225786 225861 225982 226027 226125 226060 226202 226148 226198 226164 226214 226298 226154 226036 225968 226033 225958 226018 226100 226029 225996 225941 226113 
291267 289844 288496 287369 286061 285573 286433 287679 286256 285187 284357 283915 283175 284349 285887 283389 278105 268504 228876 221877 220995 220402 217342 210732 208797 208052 206954 205100 203206 202766 202740 202738 202740 202767 202801 202871 202871 202871 202871 202877 202877 202877 202877 202877 202877 202877 202877 202877 202877 202877 202877 202877 202877 202877 202877 202877 202877 202877 202877 202877 202877 202877 202877 202877 202877 202877 202877 202877 202877 202877 202877 202877 202877 202877 202877 202877 202877 202877 202877 202877 202877 202877 202877 202877 202877 202877 202877 202877 202877 202877 202877 202877 202877 202877 202877 202877 202877 202877 202877 202877 202877 202877 202877 202877 202877 202877 202877 202877 202877 202877 202877 202877 202877 202877 202877 202877 202877 202877 202877 202877 202877 202877 202877 202877 202877 202877 202877 202877 202877 202877 202877 202877 202877 202877 202877 202877 202877 202877 202877 202877 202877 202877 202877 202877 202877 202877 202877 202877 202877 202877 202877 202877 202877 202877 202877 202877 202877 202877 202877 202877 202877 202877 202877 202877 202877 202877 202877 202877 202877 202877 202877 202877 202877 202877 202877 202877 202877 202877 202877 202877 202877 202877 202877 202877 202877 202877 202877 202877 202877 202877 202877 202877 202877 202877 202877 202877 202877 202877 202877 202877 202877 
291267 289891 288490 287354 286180 286088 287497 287565 286185 285304 284225 284314 283990 284513 285153 281484 274483 269446 213885 194494 195822 195735 194085 189638 181170 177293 176369 175405 174717 173626 173438 173352 173348 173016 172027 169686 168760 168074 167518 167512 167518 167518 167518 167518 167518 167518 167518 167518 167518 167518 167518 167518 167518 167518 167518 167518 167518 167518 167518 167518 167518 167518 167518 167518 167518 167518 167518 167518 167518 167518 167518 167518 167518 167518 167518 167518 167518 167518 167518 167518 167518 167518 167518 167518 167518 167518 167518 167518 167518 167518 167518 167518 167518 167518 167518 167518 167518 167518 167518 167518 167518 167518 167518 167518 167518 167518 167518 167518 167518 167518 167518 167518 167518 167518 167518 167518 167518 167518 167518 167518 167518 167518 167518 167518 167518 167518 167518 167518 167518 167518 167518 167518 167518 167518 167518 167518 167518 167518 167518 167518 167518 167518 167518 167518 167518 167518 167518 167518 167518 167518 167518 167518 167518 167518 167518 167518 167518 167518 167518 167518 167518 167518 167518 167518 167518 167518 167518 167518 167518 167518 167518 167518 167518 167518 167518 167518 167518 167518 167518 167518 167518 167518 167518 167518 167518 167518 167518 167518 167518 167518 167518 167518 167518 167518 167518 167518 167518 167518 167518 167518 167518 
291267 289813 288455 287211 286282 285948 287339 287693 286367 285126 284392 283643 282956 283789 284848 279295 240427 236906 236758 236710 236890 237680 237332 236943 236926 236487 235853 233948 228305 221264 220211 220240 220315 220266 220405 220420 220252 220114 220023 219876 220049 220097 220126 219876 219728 219814 219962 219980 220020 220038 220038 220038 220038 220038 220038 220044 220044 220044 220044 220044 220044 220044 220044 220044 220044 220044 220044 220044 220044 220044 220044 220044 220044 220044 220044 220044 220044 220044 220044 220044 220044 220044 220044 220044 220044 220044 220044 220044 220044 220044 220044 220044 220044 220044 220044 220044 220044 220044 220044 220044 220044 220044 220044 220044 220044 220044 220044 220044 220044 220044 220044 220044 220044 220044 220044 220044 220044 220044 220044 220044 220044 220044 220044 220044 220044 220044 220044 220044 220044 220044 220044 220044 220044 220044 220044 220044 220044 220044 220044 220044 220044 220044 220044 220044 220044 220044 220044 220044 220044 220044 220044 220044 220044 220044 220044 220044 220044 220044 220044 220044 220044 220044 220044 220044 220044 220044 220044 220044 220044 220044 220044 220044 220044 220044 220044 220044 220044 220044 220044 220044 220044 220044 220044 220044 220044 220044 220044 220044 220044 220044 220044 220044 220044 220044 220044 220044 220044 220044 220044 220044 220044 
291267 289897 288600 287548 286541 285960 286649 287611 286176 285297 284672 284171 284086 284847 286600 284805 282846 280512 236297 236106 237491 237696 237187 236696 236201 235310 232752 227748 223747 219218 210924 209438 209354 209352 209372 209388 209362 209296 209286 209245 209244 209256 209300 209299 209299 209309 209337 209359 209365 209381 209381 209381 209381 209381 209381 209381 209381 209381 209381 209381 209381 209381 209381 209381 209381 209381 209381 209381 209381 209381 209381 209381 209381 209381 209381 209381 209381 209381 209381 209381 209381 209381 209381 209381 209381 209381 209381 209381 209381 209381 209381 209381 209381 209381 209381 209381 209381 209381 209381 209381 209381 209381 209381 209381 209381 209381 209381 209381 209381 209381 209381 209381 209381 209381 209381 209381 209381 209381 209381 209381 209381 209381 209381 209381 209381 209381 209381 209381 209381 209381 209381 209381 209381 209381 209381 209381 209381 209381 209381 209381 209381 209381 209381 209381 209381 209381 209381 209381 209381 209381 209381 209381 209381 209381 209381 209381 209381 209381 209381 209381 209381 209381 209381 209381 209381 209381 209381 209381 209381 209381 209381 209381 209381 209381 209381 209381 209381 209381 209381 209381 209381 209381 209381 209381 209381 209381 209381 209381 209381 209381 209381 209381 209381 209381 209381 209381 209381 209381 209381 209381 209381 
291267 289764 288395 287300 286846 285757 287199 287895 286518 285990 285113 284030 283778 284663 286932 285508 284237 282077 251424 251222 251161 249406 245870 242721 241308 241170 241239 240892 239970 235798 232481 231775 231707 231749 231791 231797 231797 231803 231803 231803 231803 231803 231803 231803 231803 231803 231803 231803 231803 231803 231803 231803 231803 231803 231803 231803 231803 231803 231803 231803 231803 231803 231803 231803 231803 231803 231803 231803 231803 231803 231803 231803 231803 231803 231803 231803 231803 231803 231803 231803 231803 231803 231803 231803 231803 231803 231803 231803 231803 231803 231803 231803 231803 231803 231803 231803 231803 231803 231803 231803 231803 231803 231803 231803 231803 231803 231803 231803 231803 231803 231803 231803 231803 231803 231803 231803 231803 231803 231803 231803 231803 231803 231803 231803 231803 231803 231803 231803 231803 231803 231803 231803 231803 231803 231803 231803 231804 231804 231804 231804 231804 231804 231804 231804 231804 231804 231805 231805 231805 231805 231805 231806 231806 231806 231806 231806 231807 231807 231807 231807 231807 231807 231807 231807 231807 231808 231808 231808 231808 231808 231808 231808 231808 231808 231808 231808 231808 231808 231808 231808 231808 231808 231808 231808 231808 231808 231808 231808 231808 231808 231808 231808 231808 231808 231808 231808 231808 231808 231808 231808 231808 
291267 289887 288554 287248 286410 285698 286351 287419 285992 285005 284422 283540 283236 285255 286592 284374 283567 282571 204557 200152 199858 199428 198427 197353 196846 196177 194316 188404 181938 180338 180051 180066 180066 180066 180098 180122 180122 180122 180122 180122 180122 180122 180122 180122 180122 180122 180122 180122 180122 180122 180122 180122 180122 180122 180122 180122 180122 180122 180122 180122 180122 180122 180122 180122 180122 180122 180122 180122 180122 180122 180122 180122 180122 180122 180122 180122 180122 180122 180122 180122 180122 180122 180122 180122 180122 180122 180122 180122 180122 180122 180122 180122 180122 180122 180122 180122 180122 180122 180122 180122 180122 180122 180122 180122 180122 180122 180122 180122 180122 180122 180122 180122 180122 180122 180122 180122 180122 180122 180122 180122 180122 180122 180122 180122 180122 180122 180122 180122 180122 180122 180122 180122 180122 180122 180122 180122 180122 180122 180122 180122 180122 180122 180122 180122 180122 180122 180122 180122 180122 180122 180122 180122 180122 180122 180122 180122 180122 180122 180122 180122 180122 180122 180122 180122 180122 180122 180122 180122 180122 180122 180122 180122 180122 180122 180122 180122 180122 180122 180122 180122 180122 180122 180122 180122 180122 180122 180122 180122 180122 180122 180122 180122 180122 180122 180122 180122 180122 180122 180122 180122 180122 
291267 289880 288414 287414 286546 285668 285965 286977 285678 284719 284131 283833 283515 284467 284481 280716 277024 274583 270846 199378 185709 185950 181225 173253 167771 167442 167432 167454 167460 167460 167460 167460 167460 167472 167472 167472 167472 167472 167472 167472 167472 167472 167472 167472 167472 167472 167472 167472 167472 167472 167472 167472 167472 167472 167472 167472 167472 167472 167472 167472 167472 167472 167472 167472 167472 167472 167472 167472 167472 167472 167472 167472 167472 167472 167472 167472 167472 167472 167472 167472 167472 167472 167472 167472 167472 167472 167472 167472 167472 167472 167472 167472 167472 167472 167472 167472 167472 167472 167472 167472 167472 167472 167472 167472 167472 167472 167472 167472 167472 167472 167472 167472 167472 167472 167472 167472 167472 167472 167472 167472 167472 167472 167472 167472 167472 167472 167472 167472 167472 167472 167472 167472 167472 167472 167472 167472 167472 167472 167472 167472 167472 167472 167472 167472 167472 167472 167472 167472 167472 167472 167472 167472 167472 167472 167472 167472 167472 167472 167472 167472 167472 167472 167472 167472 167472 167472 167472 167472 167472 167472 167472 167472 167472 167472 167472 167472 167472 167472 167472 167472 167472 167472 167472 167472 167472 167472 167472 167472 167472 167472 167472 167472 167472 167472 167472 167472 167472 167472 167472 167472 167472 
291267 289884 288601 287626 286629 285714 286485 287271 285838 285330 284979 284354 283954 285361 286209 284444 282445 278981 273200 266171 266189 266907 266348 265407 264594 264142 262657 257970 253525 253219 253249 253239 253240 253219 253206 253234 253155 253126 253022 252986 252954 252986 253014 252956 252928 252874 252868 252836 253049 253087 252931 252775 252706 252678 252833 252879 252953 252771 252612 252612 252591 252733 252841 252953 252868 252806 252765 252785 252756 252886 253084 252941 252828 252718 252672 252547 252613 252691 252587 252522 252860 252801 252879 252989 253005 252838 252795 252668 252599 252552 252626 252762 252675 252612 252459 252450 252932 252975 253053 252920 252797 252680 252649 252773 252983 253027 252935 252812 252755 252728 252857 252965 253061 253005 252989 252958 252930 252896 252954 253076 252812 252654 252488 252300 252427 252707 252829 252733 252661 252597 252537 252824 252868 252992 252859 252771 252699 252644 252565 252757 253025 252887 252815 252740 252773 252729 252819 252885 252820 252787 252748 252724 252749 252903 253035 252940 252907 252844 252826 252813 253003 253043 252965 252906 252869 252814 252797 252843 253009 252750 252594 252694 252514 252316 252392 252450 252316 252186 252229 252790 252777 252850 252956 252867 252762 252751 252777 252717 252801 252901 252828 252767 252771 252768 252753 252843 253001 252883 252809 252688 252609 
291267 289915 288669 287593 286557 286266 286677 287611 286269 285232 285036 284632 284199 285094 286610 284780 283843 268161 267938 268129 268470 268646 268318 268193 268075 267817 267633 267692 268299 267699 266936 266811 266719 266715 266830 266959 266529 265345 263044 262271 261696 260942 261022 260874 260721 260539 260417 260190 259578 258929 258831 258797 258852 258918 259093 259125 259165 259046 258885 258833 258784 258841 258925 258981 258766 258630 258491 258447 258491 258685 258959 258844 258731 258687 258776 258688 258756 258954 258713 258503 258346 258203 258567 258614 258828 258709 258671 258563 258731 258652 258794 258926 258653 258440 258256 258249 258244 258327 258951 258837 258796 258736 258662 258607 258839 259107 258906 258660 258597 258376 258410 258516 258718 258572 258476 258423 258484 258687 258723 258871 258672 258625 258476 258434 258368 258472 258960 258812 258712 258693 258528 258452 258502 259026 258855 258688 258555 258407 258323 258451 258953 258808 258696 258592 258454 258367 258817 258923 258830 258791 258751 258661 258714 258788 258880 258574 258334 258075 258080 257845 258226 258296 258128 258001 258173 258036 258028 258548 258822 258629 258691 258635 258546 258504 258694 258778 258638 258522 258641 258549 258555 258597 258851 258691 258513 258498 258476 258460 258563 258929 258687 258598 258449 258494 258518 258607 258673 258564 258527 258387 258387 
291267 289812 288474 287310 286533 285941 287481 287847 286460 285824 284924 284830 283795 284367 285796 283764 280584 275312 258256 244953 245240 245094 243630 239965 233706 231505 229718 223241 213084 209809 209757 209704 209675 209612 209412 208942 208389 208335 208318 208295 208316 208330 208319 208104 207960 207976 208000 208006 208018 208030 208030 208030 208030 208030 208030 208030 208030 208030 208030 208030 208030 208030 208030 208030 208030 208030 208030 208030 208030 208030 208030 208030 208030 208030 208030 208030 208030 208030 208030 208030 208030 208030 208030 208030 208030 208030 208030 208030 208030 208030 208030 208030 208030 208030 208030 208030 208030 208030 208030 208030 208030 208030 208030 208030 208030 208030 208030 208030 208030 208030 208030 208030 208030 208030 208030 208030 208030 208030 208030 208030 208030 208030 208030 208030 208030 208030 208030 208030 208030 208030 208030 208030 208030 208030 208030 208030 208030 208030 208030 208030 208030 208030 208030 208030 208030 208030 208030 208030 208030 208030 208030 208030 208030 208030 208030 208030 208030 208030 208030 208030 208030 208030 208030 208030 208030 208030 208030 208030 208030 208030 208030 208030 208030 208030 208030 208030 208030 208030 208030 208030 208030 208030 208030 208030 208030 208030 208030 208030 208030 208030 208030 208030 208030 208030 208030 208030 208030 208030 208030 208030 208030 
291267 289758 288392 287203 286598 285358 287029 288265 286873 285966 285241 284519 283502 284162 285284 282170 265890 265456 265214 265250 265579 266399 265829 264860 262728 262526 262641 262717 262841 262678 262635 262439 261901 260793 258136 251928 249995 249950 249801 249885 249822 249589 248805 247185 246810 246676 246611 246555 246601 247049 246846 246724 246620 246576 246763 246831 246927 246759 246721 246657 246602 246529 246629 247089 246918 246771 246650 246521 246457 246653 247097 246845 246635 246378 246238 246081 246927 247009 246778 246612 246594 246545 246392 246800 246868 246752 246701 246643 246783 246855 246883 247003 246788 246615 246562 246349 246122 246372 246830 246612 246662 246641 246573 246426 246759 246837 246697 246600 246683 246572 246521 246717 246999 246871 246794 246738 246732 246649 246843 246893 246697 246630 246648 246539 246496 246654 246722 246413 246224 245977 245771 245481 246220 246602 246457 246288 246248 246119 246577 246866 246932 246801 246757 246677 246788 246662 246822 246912 246845 246961 246886 246854 246858 247008 247110 246829 246640 246387 246249 245989 246194 246256 246192 246123 246085 246133 246120 246295 247113 246819 246583 246403 246087 245840 245954 247036 246788 246545 246363 246615 246427 246540 246652 246528 246498 246753 246751 246642 247012 247104 246939 246725 246767 246625 246493 246511 246603 246341 246155 246134 245928 
291267 289865 288417 287464 286388 285723 286837 287919 286571 285620 284785 284294 283596 285132 285458 281659 275029 270782 230722 192794 192930 193683 192764 190840 187024 182574 181289 179459 179283 179230 179234 179232 179240 179187 179183 179183 179126 179069 179036 179014 178997 179024 179065 178974 178886 178818 178903 178759 178450 177896 177567 177261 177248 177111 176937 176850 176721 176471 176199 176156 176022 175725 175056 173107 172388 172374 172386 172432 172438 172460 172482 172482 172482 172482 172482 172482 172482 172482 172482 172482 172482 172482 172482 172482 172482 172482 172482 172482 172482 172482 172482 172482 172482 172482 172482 172482 172482 172482 172482 172482 172482 172482 172482 172482 172482 172482 172482 172482 172482 172482 172482 172482 172482 172482 172482 172482 172482 172482 172482 172482 172482 172482 172482 172482 172482 172482 172482 172482 172482 172482 172482 172482 172482 172482 172482 172482 172482 172482 172482 172482 172482 172482 172482 172482 172482 172482 172482 172482 172482 172482 172482 172482 172482 172482 172482 172482 172482 172482 172482 172482 172482 172482 172482 172482 172482 172482 172482 172482 172482 172482 172482 172482 172482 172482 172482 172482 172482 172482 172482 172482 172482 172482 172482 172482 172482 172482 172482 172482 172482 172482 172482 172482 172482 172482 172482 172482 172482 172482 172482 172482 172482 
291267 289817 288498 287211 286202 285903 286859 287669 286221 285545 284740 284272 283466 284084 286266 284429 281738 276879 276720 276697 276812 277131 276608 276261 275987 275619 273732 268659 266462 266344 266252 266397 266184 265993 266008 266075 265985 265958 266053 266046 266044 266130 266172 266172 266172 266172 266178 266184 266184 266184 266184 266184 266184 266184 266184 266184 266184 266184 266184 266184 266184 266184 266184 266184 266184 266184 266184 266184 266184 266184 266184 266184 266184 266184 266184 266184 266184 266184 266184 266184 266184 266184 266184 266184 266184 266184 266184 266184 266184 266184 266184 266184 266184 266184 266184 266184 266184 266184 266184 266184 266184 266184 266184 266184 266184 266184 266184 266184 266184 266184 266184 266184 266184 266184 266184 266184 266184 266184 266184 266184 266184 266184 266184 266184 266184 266184 266184 266184 266184 266184 266184 266184 266184 266184 266184 266184 266184 266184 266184 266184 266184 266184 266184 266184 266184 266184 266184 266184 266184 266184 266184 266184 266184 266184 266184 266184 266184 266184 266184 266184 266184 266184 266184 266184 266184 266184 266184 266184 266184 266184 266184 266184 266184 266184 266184 266184 266184 266184 266184 266184 266184 266184 266184 266184 266184 266184 266184 266184 266184 266184 266184 266184 266184 266184 266184 266184 266184 266184 266184 266184 266184 
291267 289825 288355 287334 286561 285725 286243 287763 286430 285698 284787 284662 284295 285451 286684 284678 280629 277740 267242 258047 258235 259587 258295 257366 257086 256946 256991 257323 257391 257278 257342 257391 257386 257319 257374 257458 257196 257188 257009 256932 256809 257112 257178 256918 257006 256906 256893 256883 256959 257081 256854 256624 256802 256865 256759 256847 257123 256898 256647 256490 256510 256558 256652 257402 257213 257060 257001 256869 257123 257177 257361 257071 256811 256749 257016 256803 256874 256948 256686 256565 256777 257039 256916 256994 257096 256845 256837 256636 256469 256552 256640 257220 256984 256834 256548 256516 256366 256786 257310 257109 256949 256870 256658 256735 257118 257332 257073 256870 256709 256561 256651 256763 256939 256760 256851 256786 256812 256695 257205 257443 257105 256789 256654 256563 256758 256846 256996 256726 256566 256562 256534 256522 256606 257168 256854 256784 256709 256514 256651 256863 257067 256786 256562 256432 256276 256336 257078 257420 257157 256947 256804 256815 257001 257059 257141 256967 256835 256791 256838 256859 256923 257503 257177 256986 256726 256921 256614 256789 256831 256615 256816 256647 256479 256329 256907 257195 256920 256799 256522 256635 256460 256853 257263 257023 256734 256473 256348 256181 256517 257433 257274 257132 256989 257028 256991 257272 257390 257104 256871 256845 256647 
291267 289858 288547 287257 286933 285721 286933 287681 286242 285399 285015 284178 283435 284031 285847 283853 274164 256719 252471 252258 251542 250504 247581 245993 245672 245440 245109 244816 243355 241391 240960 240869 240755 240895 240969 240991 240907 240823 240704 240633 240628 240856 240800 240591 240456 240311 240175 240307 240357 240689 240508 240369 240247 240155 240144 240561 240625 240505 240497 240484 240443 240455 240703 240805 240602 240461 240257 240080 239963 240494 240676 240515 240455 240383 240311 240480 240518 240724 240524 240328 240189 240311 240104 240429 240501 240278 240139 240030 239974 240181 240499 240681 240551 240459 240323 240327 240267 240377 240689 240507 240496 240390 240202 240159 240241 240407 240324 240279 240513 240505 240558 240640 240720 240624 240548 240525 240566 240616 240690 240758 240544 240378 240229 240035 240321 240465 240527 240440 240382 240347 240310 240279 240357 240709 240344 239996 239677 240055 239800 239875 239983 239785 239680 239530 240195 240041 240092 240232 240132 240130 239990 239866 239750 240139 240407 240162 240258 240089 239915 239844 240314 240462 240348 240314 240230 240154 240425 240541 240687 240541 240460 240353 240334 240215 240548 240664 240495 240342 240254 240176 240007 240068 240728 240603 240456 240404 240309 240442 240540 240678 240423 240172 239999 240350 240226 240354 240450 240333 240554 240508 240424 
291267 289828 288503 287105 286363 285795 286213 287919 286431 285392 284660 283964 283889 285190 286968 283439 277428 273875 266740 196894 188504 188048 186886 186855 186786 186530 185638 182840 181478 181391 181346 181308 181261 181256 181280 181348 181296 181268 181221 181233 181248 181270 181294 181165 181129 181039 180933 180855 180927 180945 180768 180611 180769 180696 180842 180883 181031 180917 180835 180953 180926 180873 180953 181179 181008 180847 180781 180716 180753 180873 180967 180876 180829 180762 180759 180797 181070 181228 181100 181023 180949 180950 180938 180979 181069 180938 180806 180715 180679 180506 180952 181070 180950 180865 180837 180812 180762 180956 181160 181048 180971 180896 180921 180824 180942 180984 180867 180782 180727 180974 180891 180985 181187 181055 180871 180739 180628 180566 180660 181142 181038 181030 180991 180938 180902 181090 181204 181133 181046 181027 181029 180931 181011 181067 180960 180919 180933 180884 180847 181025 181263 181116 181012 180903 180765 180829 180997 181059 180855 180723 180698 180663 180564 180770 180828 180697 180627 180871 180838 180781 180921 181037 180930 180978 180941 180850 180864 181066 181112 181025 180935 180909 180983 180955 181073 181233 181101 180980 180855 180726 180954 181070 181104 180878 180779 180735 180582 180449 180765 180837 180746 180904 180999 181046 181075 181103 181191 181129 181090 181064 181064 
291267 289882 288653 287290 286396 285692 286051 287113 285672 284879 283889 283589 282938 284637 286288 284208 280779 271427 263958 198701 175317 174362 173906 173095 171936 171872 171813 171437 170223 167981 166752 166720 166726 166726 166732 166744 166744 166744 166744 166744 166744 166744 166744 166744 166744 166744 166744 166744 166744 166744 166744 166744 166744 166744 166744 166744 166744 166744 166744 166744 166744 166744 166744 166744 166744 166744 166744 166744 166744 166744 166744 166744 166744 166744 166744 166744 166744 166744 166744 166744 166744 166744 166744 166744 166744 166744 166744 166744 166744 166744 166744 166744 166744 166744 166744 166744 166744 166744 166744 166744 166744 166744 166744 166744 166744 166744 166744 166744 166744 166744 166744 166744 166744 166744 166744 166744 166744 166744 166744 166744 166744 166744 166744 166744 166744 166744 166744 166744 166744 166744 166744 166744 166744 166744 166744 166744 166744 166744 166744 166744 166744 166744 166744 166744 166744 166744 166744 166744 166744 166744 166744 166744 166744 166744 166744 166744 166744 166744 166744 166744 166744 166744 166744 166744 166744 166744 166744 166744 166744 166744 166744 166744 166744 166744 166744 166744 166744 166744 166744 166744 166744 166744 166744 166744 166744 166744 166744 166744 166744 166744 166744 166744 166744 166744 166744 166744 166744 166744 166744 166744 166744 
291267 289821 288525 287322 286205 285387 286587 287741 286259 285173 284914 284307 284473 285665 286400 284302 280958 276418 244445 244291 244451 244482 244279 244107 243846 243358 242949 241730 237740 234777 234656 234595 234468 234267 234104 233886 233737 233740 233776 233782 233814 233832 233856 233856 233856 233856 233856 233856 233856 233856 233856 233856 233856 233856 233856 233856 233856 233856 233856 233856 233856 233856 233856 233856 233856 233856 233856 233856 233856 233856 233856 233856 233856 233856 233856 233856 233856 233856 233856 233856 233856 233856 233856 233856 233856 233856 233856 233856 233856 233856 233856 233856 233856 233856 233856 233856 233856 233856 233856 233856 233856 233856 233856 233856 233856 233856 233856 233856 233856 233856 233856 233856 233856 233856 233856 233856 233856 233856 233856 233856 233856 233856 233856 233856 233856 233856 233856 233856 233856 233856 233856 233856 233856 233856 233856 233856 233856 233856 233856 233856 233856 233856 233856 233856 233856 233856 233856 233856 233856 233856 233856 233856 233856 233856 233856 233856 233856 233856 233856 233856 233856 233856 233856 233856 233856 233856 233856 233856 233856 233856 233856 233856 233856 233856 233856 233856 233856 233856 233856 233856 233856 233856 233856 233856 233856 233856 233856 233856 233856 233856 233856 233856 233856 233856 233856 233856 233856 233856 233856 233856 233856 
291267 289862 288567 287673 286697 286168 286513 287029 285538 284482 283854 283789 283705 285365 286753 284896 281680 275511 243792 227133 224980 225501 225301 224971 224794 224729 224517 224395 224461 224331 224469 224354 224273 224195 224242 224470 224352 224190 224057 223968 224008 224032 224558 224349 224223 224129 224217 224130 224198 224266 224145 223966 224246 224134 224037 224165 224225 224061 223997 223860 223805 223795 224095 224549 224297 224165 224027 223848 223723 223933 223985 223845 223684 223576 223372 223249 224187 224531 224343 224262 224160 224009 223913 223961 223997 223831 223716 223985 223889 224041 224089 224199 224020 224114 223993 224044 223961 224013 224171 223954 223808 223693 223568 223495 223855 224525 224310 224130 224051 223949 223925 223983 224399 224210 224025 223911 224036 223921 224004 224360 224184 224051 223867 223923 223810 224204 224412 224193 224034 223871 223749 223946 224354 224460 224276 224097 223975 223890 224199 224301 224405 224264 224061 223934 224033 223906 223974 224456 224251 224119 223977 223860 223741 224073 224203 224029 223846 223697 223785 224242 224320 224358 224186 224053 224020 223905 223785 223885 224345 224152 224042 223850 223753 223831 223971 224433 224227 224038 224008 223919 224191 224249 224307 224146 224048 223947 224027 224349 224383 224485 224298 224125 223970 223813 223667 224097 224509 224388 224247 224160 224200 
291267 289850 288469 287372 286378 285994 287233 287801 286470 285352 284408 283933 283198 284076 286409 284752 282605 279066 264672 254755 253691 253673 252821 250920 250498 250523 250572 250600 250622 250573 250500 250497 250502 250452 250480 250538 250465 250433 250383 250365 250303 250333 250455 250351 250358 250312 250226 250126 250190 250442 250375 250383 250307 250306 250345 250397 250485 250401 250315 250201 250105 250053 250189 250451 250338 250192 250125 250053 249991 250026 250440 250281 250141 250066 249976 249988 250096 250276 250187 250129 250131 250081 250091 250231 250463 250340 250285 250191 250170 250092 250186 250338 250205 250111 250019 249976 249974 250044 250402 250315 250226 250114 250110 250106 250282 250484 250365 250289 250213 250178 250227 250353 250399 250338 250276 250295 250200 250213 250313 250371 250164 250009 249948 249838 250010 250297 250379 250249 250169 250068 250010 250227 250318 250380 250268 250213 250125 250164 250149 250251 250319 250178 250184 250203 250095 250018 250047 250121 250039 250130 250043 250009 249985 250285 250379 250268 250176 250090 250148 250133 250291 250369 250259 250188 250118 250141 250060 250184 250252 250138 250189 250233 250222 250172 250228 250408 250203 250043 249933 249830 249842 250201 250277 250171 250100 250045 250050 250041 250104 250394 250252 250152 250048 250065 250141 250263 250383 250257 250205 250215 250185 
291267 289841 288651 287459 286501 285437 285695 287277 285868 284870 283836 283337 283429 284786 286107 284439 281664 275407 275140 275622 275856 275431 273761 272432 270142 267315 266177 263605 262045 261824 261768 261719 261676 261845 262176 262330 262185 261565 258712 254368 253952 254010 254016 254016 254016 254016 254016 254016 254016 254016 254016 254016 254016 254016 254016 254016 254016 254016 254016 254016 254016 254016 254016 254016 254016 254016 254016 254016 254016 254016 254016 254016 254016 254016 254016 254016 254016 254016 254016 254016 254016 254016 254016 254016 254016 254016 254016 254016 254016 254016 254016 254016 254016 254016 254016 254016 254016 254016 254016 254016 254016 254016 254016 254016 254016 254016 254016 254016 254016 254016 254016 254016 254016 254016 254016 254016 254016 254016 254016 254016 254016 254016 254016 254016 254016 254016 254016 254016 254016 254016 254016 254016 254016 254016 254016 254016 254016 254016 254016 254016 254016 254016 254016 254016 254016 254016 254016 254016 254016 254016 254016 254016 254016 254016 254016 254016 254016 254016 254016 254016 254016 254016 254016 254016 254016 254016 254016 254016 254016 254016 254016 254016 254016 254016 254016 254016 254016 254016 254016 254016 254016 254016 254016 254016 254016 254016 254016 254016 254016 254016 254016 254016 254016 254016 254016 254016 254016 254016 254016 254016 254016 
291267 289896 288606 287374 286419 285870 285891 287385 286026 285032 284645 283931 284457 285537 285877 283862 281009 279326 279804 256232 219255 219248 218869 218751 218652 218357 217333 214346 211086 209991 208867 208445 208353 208153 207578 206939 206721 206680 206686 206686 206698 206698 206716 206716 206716 206716 206716 206716 206716 206716 206716 206716 206716 206716 206716 206716 206716 206716 206716 206716 206716 206716 206716 206716 206716 206716 206716 206716 206716 206716 206716 206716 206716 206716 206716 206716 206716 206716 206716 206716 206716 206716 206716 206716 206716 206716 206716 206716 206716 206716 206716 206716 206716 206716 206716 206716 206716 206716 206716 206716 206716 206716 206716 206716 206716 206716 206716 206716 206716 206716 206716 206716 206716 206716 206716 206716 206716 206716 206716 206716 206716 206716 206716 206716 206716 206716 206716 206716 206716 206716 206716 206716 206716 206716 206716 206716 206716 206716 206716 206716 206716 206716 206716 206716 206716 206716 206716 206716 206716 206716 206716 206716 206716 206716 206716 206716 206716 206716 206716 206716 206716 206716 206716 206716 206716 206716 206716 206716 206716 206716 206716 206716 206716 206716 206716 206716 206716 206716 206716 206716 206716 206716 206716 206716 206716 206716 206716 206716 206716 206716 206716 206716 206716 206716 206716 206716 206716 206716 206716 206716 206716 
291267 289894 288683 287400 286691 285634 286171 287219 285777 284736 284382 283741 283235 284552 286313 284497 281961 276761 253370 249043 249259 246080 241592 241355 241240 240990 240164 239942 239970 239726 239421 239317 239505 239488 239544 239812 239797 239776 239756 239737 239731 239775 239859 239766 239689 239613 239591 239555 239591 239647 239477 239431 239472 239331 239232 239543 239633 239502 239430 239424 239358 239210 239458 239528 239369 239441 239347 239265 239330 239436 239554 239423 239296 239154 239053 239251 239602 239684 239586 239564 239491 239398 239390 239504 239576 239395 239334 239288 239273 239390 239452 239524 239455 239397 239346 239453 239528 239676 239738 239533 239420 239264 239133 238978 239038 239684 239527 239406 239256 239152 239010 239052 239654 239485 239348 239207 239155 239304 239386 239622 239486 239386 239342 239239 239229 239349 239621 239474 239499 239378 239365 239279 239408 239490 239369 239294 239338 239283 239519 239570 239622 239448 239347 239258 239126 238960 239314 239516 239401 239270 239176 239294 239307 239444 239536 239370 239300 239299 239259 239117 239291 239457 239285 239199 239143 239064 239151 239414 239626 239490 239387 239374 239311 239324 239508 239592 239425 239282 239130 239012 239074 239200 239454 239348 239240 239206 239104 239135 239231 239653 239493 239415 239336 239270 239261 239313 239693 239572 239512 239417 239375 
291267 289903 288521 287353 286318 286025 286791 287775 286394 285515 284482 284637 284296 285265 286559 285066 283907 269422 259594 259462 259635 260236 259731 258908 257500 256983 256813 256420 254079 252624 252053 251743 251435 250433 247797 245940 245232 242753 240712 240628 240612 240574 240606 240606 240612 240612 240612 240612 240628 240628 240628 240628 240628 240628 240628 240628 240628 240628 240628 240628 240628 240628 240628 240628 240628 240628 240628 240628 240628 240628 240628 240628 240628 240628 240628 240628 240628 240628 240628 240628 240628 240628 240628 240628 240628 240628 240628 240628 240628 240628 240628 240628 240628 240628 240628 240628 240628 240628 240628 240628 240628 240628 240628 240628 240628 240628 240628 240628 240628 240628 240628 240628 240628 240628 240628 240628 240628 240628 240628 240628 240628 240628 240628 240628 240628 240628 240628 240628 240628 240628 240628 240628 240628 240628 240628 240628 240628 240628 240628 240628 240628 240628 240628 240628 240628 240628 240628 240628 240628 240628 240628 240628 240628 240628 240628 240628 240628 240628 240628 240628 240628 240628 240628 240628 240628 240628 240628 240628 240628 240628 240628 240628 240628 240628 240628 240628 240628 240628 240628 240628 240628 240628 240628 240628 240628 240628 240628 240628 240628 240628 240628 240628 240628 240628 240628 240628 240628 240628 240628 240628 240628 
291267 289796 288489 287655 286486 285679 286703 286911 285509 285546 284585 283906 283381 284804 285495 282140 274281 256431 228184 228444 228757 228215 226374 225558 225485 225439 224981 223794 222018 221496 221256 221250 221278 221311 221335 221375 221375 221387 221387 221387 221393 221399 221405 221405 221405 221405 221405 221405 221405 221405 221405 221405 221405 221405 221405 221405 221405 221405 221405 221405 221405 221405 221405 221405 221405 221405 221405 221405 221405 221405 221405 221405 221405 221405 221405 221405 221405 221405 221405 221405 221405 221405 221405 221405 221405 221405 221405 221405 221405 221405 221405 221405 221405 221405 221405 221405 221405 221405 221405 221405 221405 221405 221405 221405 221405 221405 221405 221405 221405 221405 221405 221405 221405 221405 221405 221405 221405 221405 221405 221405 221405 221405 221405 221405 221405 221405 221405 221405 221405 221405 221405 221405 221405 221405 221405 221405 221405 221405 221405 221405 221405 221405 221405 221405 221405 221405 221405 221405 221405 221405 221405 221405 221405 221405 221405 221405 221405 221405 221405 221405 221405 221405 221405 221405 221405 221405 221405 221405 221405 221405 221405 221405 221405 221405 221405 221405 221405 221405 221405 221405 221405 221405 221405 221405 221405 221405 221405 221405 221405 221405 221405 221405 221405 221405 221405 221405 221405 221405 221405 221405 221405 
291267 289894 288488 287234 286844 285830 286191 287241 285831 285180 284356 283478 283452 285794 286378 283369 277782 256676 256104 256106 256133 254274 246466 236107 229967 225878 225312 224923 224688 224628 224627 224613 224595 224610 224585 224513 224451 224445 224451 224457 224457 224463 224481 224481 224481 224481 224481 224481 224481 224481 224481 224481 224481 224481 224481 224481 224481 224481 224481 224481 224481 224481 224481 224481 224481 224481 224481 224481 224481 224481 224481 224481 224481 224481 224481 224481 224481 224481 224481 224481 224481 224481 224481 224481 224481 224481 224481 224481 224481 224481 224481 224481 224481 224481 224481 224481 224481 224481 224481 224481 224481 224481 224481 224481 224481 224481 224481 224481 224481 224481 224481 224481 224481 224481 224481 224481 224481 224481 224481 224481 224481 224481 224481 224481 224481 224481 224481 224481 224481 224481 224481 224481 224481 224481 224481 224481 224481 224481 224481 224481 224481 224481 224481 224481 224481 224481 224481 224481 224481 224481 224481 224481 224481 224481 224481 224481 224481 224481 224481 224481 224481 224481 224481 224481 224481 224481 224481 224481 224481 224481 224481 224481 224481 224481 224481 224481 224481 224481 224481 224481 224481 224481 224481 224481 224481 224481 224481 224481 224481 224481 224481 224481 224481 224481 224481 224481 224481 224481 224481 224481 224481 
291267 289767 288418 287157 286578 285709 286547 287329 285946 285088 284007 283776 282968 284921 286678 285057 283487 281609 277682 277309 277842 278872 278563 278255 278138 277840 277917 278083 278095 277918 277827 277682 277700 277718 277842 278542 278307 278098 278060 277963 277780 277996 278414 278134 277870 277651 277435 277660 277954 278472 278199 277981 277826 277766 277642 277940 278136 277833 277540 277733 277901 277856 278046 278190 277942 277970 277910 277833 277710 277740 277886 277592 277345 277136 276995 277281 277863 278537 278244 278028 277922 277740 277566 278090 278274 277987 277768 277703 277615 277429 277595 278309 278032 277897 277662 277824 277737 277885 278133 277847 277651 277549 277448 277228 278012 278212 277904 277872 277628 277657 277752 277928 278236 277913 277665 277608 277460 277810 278103 278385 278106 278013 277762 277797 277632 277702 277950 277657 277420 277430 277749 277630 278009 278187 277889 277694 277491 277401 277715 278089 278349 278077 277977 277869 277682 277634 278112 278214 277942 277696 277716 277989 277811 278089 278209 277974 277696 277466 277310 277223 277561 278527 278255 278030 277909 277799 277741 278044 278378 278132 278010 277817 277834 277671 277931 278041 277771 277456 277306 277233 277276 277521 278253 277997 277755 277552 277305 277522 277896 278242 277984 277773 277796 278018 278051 278193 278291 278080 278170 277980 277886 
291267 289864 288531 287475 286817 285723 286121 287235 285906 284537 284401 283475 283602 284963 285800 280743 272258 245030 244608 244452 244984 244448 241930 240815 240673 240320 240123 239548 236439 225982 218871 217177 217106 217114 217130 217154 217154 217160 217178 217178 217178 217184 217184 217184 217184 217184 217184 217184 217184 217184 217184 217184 217184 217184 217184 217184 217184 217184 217184 217184 217184 217184 217184 217184 217184 217184 217184 217184 217184 217184 217184 217184 217184 217184 217184 217184 217184 217184 217184 217184 217184 217184 217184 217184 217184 217184 217184 217184 217184 217184 217184 217184 217184 217184 217184 217184 217184 217184 217184 217184 217184 217184 217184 217184 217184 217184 217184 217184 217184 217184 217184 217184 217184 217184 217184 217184 217184 217184 217184 217184 217184 217184 217184 217184 217184 217184 217184 217184 217184 217184 217184 217184 217184 217184 217184 217184 217184 217184 217186 217186 217186 217186 217186 217186 217186 217188 217188 217188 217188 217189 217189 217189 217189 217189 217189 217189 217189 217189 217189 217189 217189 217189 217189 217189 217189 217189 217189 217189 217189 217189 217189 217189 217189 217189 217189 217189 217189 217189 217189 217189 217189 217189 217189 217189 217189 217189 217189 217189 217189 217189 217189 217189 217189 217189 217189 217189 217189 217189 217189 217189 217189 
291267 289905 288563 287355 286296 285346 286989 287895 286496 285659 284560 283902 284061 285072 286642 283480 250139 249547 249109 249075 249246 249651 247132 246448 246162 246065 245844 245920 246298 246172 246653 246620 246482 246360 246544 246574 246298 246031 246075 246114 246060 246351 246545 246222 246154 246188 245960 245699 245871 246397 246123 246348 246175 245984 245808 246042 246224 245974 245661 245703 245500 245319 246139 246633 246346 246099 245863 245814 246034 246346 246546 246258 245997 245772 245771 245455 245930 246310 246035 245773 245778 245661 245462 245716 246516 246197 245985 245862 246030 245895 246137 246375 246023 245881 245736 245536 245719 245865 246471 246191 246045 245934 245728 246117 246290 246350 246120 246003 245957 246380 246305 246358 246466 246075 245832 245705 245386 245178 245834 246442 246064 245766 245728 245523 245393 246082 246528 246188 246064 245855 245778 245600 246432 246482 246161 245984 245968 245994 245852 245999 246227 245972 245811 245685 246039 246014 246224 246324 246062 245883 245705 246070 246071 246327 246609 246305 246097 245776 245556 245605 246443 246535 246340 246109 246041 245993 245903 246283 246525 246108 245878 245716 245355 245263 245297 246089 245868 245781 245677 245731 246106 246342 246484 246213 245976 245715 245502 245318 246253 246413 246128 245973 245837 245724 245570 246108 246750 246527 246358 246320 246313 
291267 289909 288558 287276 286587 286204 287139 287735 286244 285252 284839 284108 284111 284863 285983 284375 282950 278055 266500 219625 195919 195701 193745 190675 190054 189193 186210 178589 174352 174280 174267 174260 174212 174216 174216 174216 174216 174216 174216 174216 174216 174216 174216 174216 174216 174216 174216 174216 174216 174216 174216 174216 174216 174216 174216 174216 174216 174216 174216 174216 174216 174216 174216 174216 174216 174216 174216 174216 174216 174216 174216 174216 174216 174216 174216 174216 174216 174216 174216 174216 174216 174216 174216 174216 174216 174216 174216 174216 174216 174216 174216 174216 174216 174216 174216 174216 174216 174216 174216 174216 174216 174216 174216 174216 174216 174216 174216 174216 174216 174216 174216 174216 174216 174216 174216 174216 174216 174216 174216 174216 174216 174216 174216 174216 174216 174216 174216 174216 174216 174216 174216 174216 174216 174216 174216 174216 174216 174216 174216 174216 174216 174216 174216 174216 174216 174216 174216 174216 174216 174216 174216 174216 174216 174216 174216 174216 174216 174216 174216 174216 174216 174216 174216 174216 174216 174216 174216 174216 174216 174216 174216 174216 174216 174216 174216 174216 174216 174216 174216 174216 174216 174216 174216 174216 174216 174216 174216 174216 174216 174216 174216 174216 174216 174216 174216 174216 174216 174216 174216 174216 174216 
291267 289808 288453 287472 286285 285216 286153 287871 286384 285826 285034 284042 283826 285407 286101 282786 275649 257471 257070 256740 255499 253110 247649 243954 243431 243076 242838 239343 229075 220638 218906 218866 218876 218878 218882 218873 218873 218873 218873 218885 218885 218885 218885 218885 218885 218885 218885 218885 218885 218885 218885 218885 218885 218885 218885 218885 218885 218885 218885 218885 218885 218885 218885 218885 218885 218885 218885 218885 218885 218885 218885 218885 218885 218885 218885 218885 218885 218885 218885 218885 218885 218885 218885 218885 218885 218885 218885 218885 218885 218885 218885 218885 218885 218885 218885 218885 218885 218885 218885 218885 218885 218885 218885 218885 218885 218885 218885 218885 218885 218885 218885 218885 218885 218885 218885 218885 218885 218885 218885 218885 218885 218885 218885 218885 218885 218885 218885 218885 218885 218885 218885 218885 218885 218885 218885 218885 218885 218885 218885 218885 218885 218885 218885 218885 218885 218885 218885 218885 218885 218885 218885 218885 218885 218885 218885 218885 218885 218885 218885 218885 218885 218885 218885 218885 218885 218885 218885 218885 218885 218885 218885 218885 218885 218885 218885 218885 218885 218885 218885 218885 218885 218885 218885 218885 218885 218885 218885 218885 218885 218885 218885 218885 218885 218885 218885 218885 218885 218885 218885 218885 218885 
291267 289877 288535 287105 285997 285225 286417 288357 286965 285976 285324 284642 284078 285271 286697 285110 283992 282032 281154 243354 232255 232878 231765 228683 226144 225436 222805 216417 212735 212023 211327 211314 211329 211279 211153 211073 210703 210349 210322 210318 210281 210297 210381 210312 210264 210178 210111 210149 210217 210295 210230 210185 210177 210131 210161 210257 210359 210232 210142 210127 210064 209961 210029 210341 210244 210142 210149 210063 210058 210108 210264 210157 210060 209981 210055 210141 210189 210219 210068 209960 209842 209954 209952 210070 210092 209959 209967 209929 209984 209921 210069 210135 210037 210004 210083 210042 210026 210084 210240 210146 210074 210067 209950 210049 210098 210262 210123 210027 209979 209965 209887 210025 210293 210201 210126 210098 210051 210017 210130 210242 210160 210055 209974 209913 210033 210081 210139 210043 210003 209981 209948 209974 210030 210188 210099 210056 210064 209991 210018 210108 210232 210130 210044 210026 209949 210027 210149 210235 210123 210079 209946 209865 209975 210067 210263 210194 210134 210113 210085 210048 210157 210251 210154 210055 210059 210070 210078 210194 210308 210203 210151 210106 210048 209993 210110 210304 210158 210042 209931 209939 209914 210062 210126 210018 209975 210042 209973 209912 210049 210263 210210 210160 210096 210067 210070 210195 210321 210216 210134 210081 210094 
291267 289827 288481 287758 286727 285614 286315 287387 286005 285433 284832 284798 283816 285729 286521 284194 280194 274950 239186 229369 224469 224249 222570 219172 215947 215121 213769 209432 205233 203834 202237 202188 202224 202256 202262 202318 202318 202318 202318 202318 202318 202318 202318 202318 202318 202318 202318 202318 202318 202318 202318 202318 202318 202318 202318 202318 202318 202318 202318 202318 202318 202318 202318 202318 202318 202318 202318 202318 202318 202318 202318 202318 202318 202318 202318 202318 202318 202318 202318 202318 202318 202318 202318 202318 202318 202318 202318 202318 202318 202318 202318 202318 202318 202318 202318 202318 202318 202318 202318 202318 202318 202318 202318 202318 202318 202318 202318 202318 202318 202318 202318 202318 202318 202318 202318 202318 202318 202318 202318 202318 202318 202318 202318 202318 202318 202318 202318 202318 202318 202318 202318 202318 202318 202318 202318 202318 202318 202318 202318 202318 202318 202318 202318 202318 202318 202318 202318 202318 202318 202319 202319 202319 202319 202319 202319 202319 202319 202319 202319 202319 202321 202321 202321 202321 202321 202321 202321 202322 202322 202322 202322 202322 202322 202322 202322 202323 202323 202323 202323 202323 202323 202323 202323 202323 202323 202323 202323 202323 202323 202323 202323 202323 202323 202323 202323 202323 202323 202323 202323 202323 202323 
291267 289864 288497 287353 286957 286118 286847 287209 285796 285213 284381 283583 283564 284611 285586 283080 278755 273303 272193 257330 252956 252965 250428 248047 246716 246175 245145 240116 234309 233152 233149 233147 233147 233153 233159 233159 233159 233159 233159 233159 233159 233159 233159 233159 233159 233159 233159 233159 233159 233159 233159 233159 233159 233159 233159 233159 233159 233159 233159 233159 233159 233159 233159 233159 233159 233159 233159 233159 233159 233159 233159 233159 233159 233159 233159 233159 233159 233159 233159 233159 233159 233159 233159 233159 233159 233159 233159 233159 233159 233159 233159 233159 233159 233159 233159 233159 233159 233159 233159 233159 233159 233159 233159 233159 233159 233159 233159 233159 233159 233159 233159 233159 233159 233159 233159 233159 233159 233159 233159 233159 233159 233159 233159 233159 233159 233159 233159 233159 233159 233159 233159 233159 233159 233159 233159 233159 233159 233159 233159 233159 233159 233159 233159 233159 233159 233159 233159 233159 233159 233159 233159 233159 233159 233159 233159 233159 233159 233159 233159 233159 233159 233159 233159 233159 233159 233159 233159 233159 233159 233159 233159 233159 233159 233159 233159 233159 233159 233159 233159 233159 233159 233159 233159 233159 233159 233159 233159 233159 233159 233159 233159 233159 233159 233159 233159 233159 233159 233159 233159 233159 233159 
291267 289849 288513 287429 286425 285664 286259 287167 285732 284610 284466 283881 282971 284367 286799 284651 282144 247259 247302 247189 246503 245155 243596 240275 238634 238427 237726 232347 230176 228774 228729 228729 228729 228739 228739 228739 228739 228739 228739 228739 228739 228739 228739 228739 228739 228739 228739 228739 228739 228739 228739 228739 228739 228739 228739 228739 228739 228739 228739 228739 228739 228739 228739 228739 228739 228739 228739 228739 228739 228739 228739 228739 228739 228739 228739 228739 228739 228739 228739 228739 228739 228739 228739 228739 228739 228739 228739 228739 228739 228739 228739 228739 228739 228739 228739 228739 228739 228739 228739 228739 228739 228739 228739 228739 228739 228739 228739 228739 228739 228739 228739 228739 228739 228739 228739 228739 228739 228739 228739 228739 228739 228739 228739 228739 228739 228739 228739 228739 228739 228739 228739 228739 228739 228739 228739 228739 228739 228739 228739 228739 228739 228739 228739 228739 228739 228739 228739 228739 228739 228739 228739 228739 228739 228739 228739 228739 228739 228739 228739 228739 228739 228739 228739 228739 228739 228739 228739 228739 228739 228739 228739 228739 228739 228739 228739 228739 228739 228739 228739 228739 228739 228739 228739 228739 228739 228739 228739 228739 228739 228739 228739 228739 228739 228739 228739 228739 228739 228739 228739 228739 228739 
291267 289818 288482 287488 286163 285092 287041 287921 286572 285924 285137 284625 284262 284277 284574 280360 237839 236341 236168 235825 235557 234830 233085 231296 231015 230702 230016 228557 227048 224333 223263 223204 223190 223161 223175 223202 223006 222620 221963 221774 221343 221018 220877 220417 219978 219862 219622 219109 218466 217356 216489 215318 214528 214520 214530 214546 214570 214570 214570 214570 214570 214570 214570 214570 214570 214570 214570 214570 214570 214570 214570 214570 214570 214570 214570 214570 214570 214570 214570 214570 214570 214570 214570 214570 214570 214570 214570 214570 214570 214570 214570 214570 214570 214570 214570 214570 214570 214570 214570 214570 214570 214570 214570 214570 214570 214570 214570 214570 214570 214570 214570 214570 214570 214570 214570 214570 214570 214570 214570 214570 214570 214570 214570 214570 214570 214570 214570 214570 214570 214570 214570 214570 214570 214570 214570 214570 214570 214570 214570 214570 214570 214570 214570 214570 214570 214570 214570 214570 214570 214570 214570 214570 214570 214570 214570 214570 214570 214570 214570 214570 214570 214570 214570 214570 214570 214570 214570 214570 214570 214570 214570 214570 214570 214570 214570 214570 214570 214570 214570 214570 214570 214570 214570 214570 214570 214570 214570 214570 214570 214570 214570 214570 214570 214570 214570 214570 214570 214570 214570 214570 214570 
291267 289790 288547 287357 286489 285627 285919 287197 285811 285238 284308 284145 284298 285210 286518 284657 273115 272726 271394 270873 270917 271472 270974 270693 270848 270373 269839 268809 264029 255050 249361 244982 244140 243821 243313 242937 242904 242874 242827 242799 242766 242807 242839 242839 242839 242857 242863 242875 242887 242893 242893 242893 242893 242893 242893 242893 242893 242893 242893 242893 242893 242893 242893 242893 242893 242893 242893 242893 242893 242893 242893 242893 242893 242893 242893 242893 242893 242893 242893 242893 242893 242893 242893 242893 242893 242893 242893 242893 242893 242893 242893 242893 242893 242893 242893 242893 242893 242893 242893 242893 242893 242893 242893 242893 242893 242893 242893 242893 242893 242893 242893 242893 242893 242893 242893 242893 242893 242893 242893 242893 242893 242893 242893 242893 242893 242893 242893 242893 242893 242893 242893 242893 242893 242893 242893 242893 242893 242893 242893 242893 242893 242893 242893 242894 242894 242894 242894 242894 242894 242894 242895 242895 242895 242895 242895 242895 242895 242895 242895 242895 242895 242897 242897 242897 242897 242897 242897 242898 242898 242898 242898 242898 242898 242898 242898 242898 242898 242898 242898 242898 242898 242898 242898 242898 242898 242898 242898 242898 242898 242898 242898 242898 242898 242898 242898 242898 242898 242898 242898 242898 242898 
291267 289880 288587 287201 286725 286383 286627 287173 285768 285386 284928 284326 284239 285898 286724 285327 284580 283501 283939 283627 281192 281262 281090 280869 280662 280515 280419 280509 281075 280970 280915 280891 280815 280777 280906 281026 280956 280906 280798 280746 280703 280734 280990 280885 280760 280669 280599 280494 280856 280956 280830 280735 280642 280618 280589 280643 280963 280831 280730 280656 280560 280564 280624 280954 280836 280745 280681 280624 280539 280638 280922 280834 280762 280655 280583 280457 280663 280979 280864 280776 280738 280763 280645 280731 280847 280702 280791 280710 280660 280604 280670 280766 280633 280535 280457 280440 280451 280549 280939 280826 280716 280780 280713 280683 280749 280831 280737 280667 280798 280752 280631 280681 280807 280707 280610 280531 280460 280634 280782 280914 280793 280734 280679 280768 280669 280745 280889 280758 280656 280561 280488 280471 280571 280913 280804 280693 280639 280633 280577 280861 280941 280790 280765 280762 280695 280613 280681 280763 280599 280655 280581 280559 280597 280673 280817 280679 280605 280754 280640 280569 280649 280773 280662 280588 280499 280700 280628 280744 280866 280743 280614 280508 280507 280515 280863 280923 280836 280728 280616 280564 280570 280681 280967 280855 280788 280686 280640 280605 280651 280903 280795 280663 280634 280591 280636 280714 280976 280920 280834 280747 280716 
291267 289830 288643 287360 286254 285521 285721 287517 286095 285035 285074 284574 283525 284499 285098 279211 271336 263217 191788 155916 155863 155948 155706 155385 155052 155012 155008 155018 155080 155080 155080 155080 155080 155080 155080 155080 155080 155080 155080 155080 155080 155080 155080 155080 155080 155080 155080 155080 155080 155080 155080 155080 155080 155080 155080 155080 155080 155080 155080 155080 155080 155080 155080 155080 155080 155080 155080 155080 155080 155080 155080 155080 155080 155080 155080 155080 155080 155080 155080 155080 155080 155080 155080 155080 155080 155080 155080 155080 155080 155080 155080 155080 155080 155080 155080 155080 155080 155080 155080 155080 155080 155080 155080 155080 155080 155080 155080 155080 155080 155080 155080 155080 155080 155080 155080 155080 155080 155080 155080 155080 155080 155080 155080 155080 155080 155080 155080 155080 155080 155080 155080 155080 155080 155080 155080 155080 155080 155080 155080 155080 155080 155080 155080 155080 155080 155080 155080 155080 155080 155080 155080 155080 155080 155080 155080 155080 155080 155080 155080 155080 155080 155080 155080 155080 155080 155080 155080 155080 155080 155080 155080 155080 155080 155080 155080 155080 155080 155080 155080 155080 155080 155080 155080 155080 155080 155080 155080 155080 155080 155080 155080 155080 155080 155080 155080 155080 155080 155080 155080 155080 155080 
291267 289860 288472 287392 286509 285453 286737 287401 285989 285275 284910 284064 282934 284559 285850 283927 280893 256685 249186 249075 249079 249397 246610 241646 233874 231703 229786 224372 219227 216933 216890 216859 216832 216833 216805 216795 216793 216793 216793 216809 216821 216827 216839 216839 216839 216839 216839 216839 216839 216839 216839 216839 216839 216839 216839 216839 216839 216839 216839 216839 216839 216839 216839 216839 216839 216839 216839 216839 216839 216839 216839 216839 216839 216839 216839 216839 216839 216839 216839 216839 216839 216839 216839 216839 216839 216839 216839 216839 216839 216839 216839 216839 216839 216839 216839 216839 216839 216839 216839 216839 216839 216839 216839 216839 216839 216839 216839 216839 216839 216839 216839 216839 216839 216839 216839 216839 216839 216839 216839 216839 216839 216839 216839 216839 216839 216839 216839 216839 216839 216839 216839 216839 216839 216839 216839 216839 216839 216839 216839 216839 216839 216839 216839 216839 216839 216839 216839 216839 216839 216839 216839 216839 216839 216839 216839 216839 216839 216839 216839 216839 216839 216839 216839 216839 216839 216839 216839 216839 216839 216839 216839 216839 216839 216839 216839 216839 216839 216839 216839 216839 216839 216839 216839 216839 216839 216839 216839 216839 216839 216839 216839 216839 216839 216839 216839 216839 216839 216839 216839 216839 216839 
291267 289817 288401 287279 286454 285952 286825 287681 286204 285921 285029 283907 284102 285338 286149 284187 281748 262235 245626 245396 245415 246429 245044 241214 234118 229803 226511 219341 217221 217214 217220 217220 217220 217236 217236 217236 217236 217236 217236 217236 217236 217236 217236 217236 217236 217236 217236 217236 217236 217236 217236 217236 217236 217236 217236 217236 217236 217236 217236 217236 217236 217236 217236 217236 217236 217236 217236 217236 217236 217236 217236 217236 217236 217236 217236 217236 217236 217236 217236 217236 217236 217236 217236 217236 217236 217236 217236 217236 217236 217236 217236 217236 217236 217236 217236 217236 217236 217236 217236 217236 217236 217236 217236 217236 217236 217236 217236 217236 217236 217236 217236 217236 217236 217236 217236 217236 217236 217236 217236 217236 217236 217236 217236 217236 217236 217236 217236 217236 217236 217236 217236 217236 217236 217236 217236 217236 217236 217236 217236 217236 217236 217236 217236 217236 217236 217236 217236 217236 217236 217236 217236 217236 217236 217236 217236 217236 217236 217236 217236 217236 217236 217236 217236 217236 217236 217236 217236 217236 217236 217236 217236 217236 217236 217236 217236 217236 217236 217236 217236 217236 217236 217236 217236 217236 217236 217236 217236 217236 217236 217236 217236 217236 217236 217236 217236 217236 217236 217236 217236 217236 217236 
291267 289856 288533 287250 285886 285455 286755 288207 286733 285826 284798 284026 283271 284473 285931 281640 272569 265783 222935 197434 197475 197529 197168 196645 196453 196362 196553 196540 196335 195294 193373 192327 192242 192209 192259 192401 192396 192389 192387 192423 192405 192451 192471 192412 192338 192293 192239 192247 192340 192388 192300 192244 192168 192169 192130 192314 192374 192136 191941 191786 191663 192054 192088 192144 192006 191931 191892 191775 191677 191869 192227 192086 192072 191963 191950 191987 192079 192355 192186 191999 191837 191674 191499 191529 192325 192234 192131 192028 191947 191993 192144 192288 192134 191978 191978 191875 191800 191977 192089 192006 191896 192094 192015 191948 192106 192186 192048 191883 191805 191710 191655 191709 192327 192179 192101 192030 191933 191861 192065 192173 192061 191919 191907 191779 191714 191818 192392 192313 192277 192213 192169 192145 192189 192297 192150 192030 191864 191930 191983 192015 192137 192003 191915 191814 191802 192129 192303 192321 192122 191955 191833 191728 191621 192045 192121 191982 191887 191794 191759 191891 191991 192245 192121 192045 191997 191913 191827 191879 192213 192050 191976 191855 191844 191886 192022 192136 192018 191925 191924 191845 191755 191861 192263 192192 192145 192136 192172 192131 192219 192325 192164 192053 192022 192002 191869 191920 192000 191940 192224 192212 192189 
291267 289891 288535 287226 286035 286076 287349 287783 286486 285237 284459 283918 283450 284724 285842 281156 272294 266325 244302 211985 208936 209117 208762 208477 208108 207389 205985 204260 204091 203948 203870 203779 203889 204333 204343 204268 204068 203983 203932 203900 203795 203839 203895 203895 203901 203901 203913 203919 203941 203941 203941 203941 203941 203941 203941 203941 203941 203941 203941 203941 203941 203941 203941 203941 203941 203941 203941 203941 203941 203941 203941 203941 203941 203941 203941 203941 203941 203941 203941 203941 203941 203941 203941 203941 203941 203941 203941 203941 203941 203941 203941 203941 203941 203941 203941 203941 203941 203941 203941 203941 203941 203941 203941 203941 203941 203941 203941 203941 203941 203941 203941 203941 203941 203941 203941 203941 203941 203941 203941 203941 203941 203941 203941 203941 203941 203941 203941 203941 203941 203941 203941 203941 203941 203941 203941 203941 203941 203941 203941 203941 203941 203941 203941 203941 203941 203941 203941 203941 203941 203941 203941 203941 203941 203941 203942 203942 203942 203942 203942 203942 203942 203944 203944 203944 203944 203944 203944 203944 203945 203945 203945 203945 203945 203945 203946 203946 203946 203946 203946 203946 203946 203946 203946 203946 203946 203946 203946 203946 203946 203946 203946 203946 203946 203946 203946 203946 203946 203946 203946 203946 203946 
291267 289838 288425 287492 286405 285890 286699 287539 286101 284915 284992 284704 283742 284687 285638 283155 278599 270507 184902 178331 172657 172248 169732 168929 168861 168758 168644 168519 168604 168109 167838 167797 167797 167750 167808 167898 167898 167910 167910 167916 167916 167940 167950 167950 167950 167950 167950 167950 167950 167950 167950 167950 167950 167950 167950 167950 167950 167950 167950 167950 167950 167950 167950 167950 167950 167950 167950 167950 167950 167950 167950 167950 167950 167950 167950 167950 167950 167950 167950 167950 167950 167950 167950 167950 167950 167950 167950 167950 167950 167950 167950 167950 167950 167950 167950 167950 167950 167950 167950 167950 167950 167950 167950 167950 167950 167950 167950 167950 167950 167950 167950 167950 167950 167950 167950 167950 167950 167950 167950 167950 167950 167950 167950 167950 167950 167950 167950 167950 167950 167950 167950 167950 167950 167950 167950 167950 167950 167950 167950 167950 167950 167950 167950 167950 167950 167950 167950 167950 167950 167950 167950 167950 167950 167950 167950 167950 167950 167950 167950 167950 167950 167950 167950 167950 167950 167950 167950 167950 167950 167950 167950 167950 167950 167950 167950 167950 167950 167950 167950 167950 167950 167950 167950 167950 167950 167950 167950 167950 167950 167950 167950 167950 167950 167950 167950 167950 167950 167950 167950 167950 167950 
291267 289881 288579 287298 286372 285869 286823 287633 286258 285195 284353 283539 283359 285048 286517 283670 278676 273607 246083 245885 245702 245351 243863 243284 243157 243050 243034 243162 242847 241945 241224 241280 241236 241216 241222 241228 241142 241082 241170 241164 241104 241140 241162 241064 240951 240910 240989 240901 240939 241035 240892 240804 240700 240629 240568 240912 241070 240907 240852 240797 240783 240804 240964 241024 240946 240886 240789 240910 240860 241040 241104 240986 240852 240686 240731 240660 240893 241021 240916 240844 240837 240794 240797 240991 241171 240929 240706 240466 240299 240136 240638 240920 240763 240669 240540 240519 240609 240974 241116 240947 240836 240860 240711 240718 240892 240944 240851 240803 240872 240888 240924 240996 241144 241056 240982 240978 240913 240944 240996 241046 240791 240662 240460 240311 240606 240811 240905 240787 240699 240581 240465 240633 240683 241087 240953 240811 240735 240656 240595 240949 241031 240829 240739 240652 240590 240570 240674 240902 240792 240897 240867 240814 240708 240818 240964 240818 240839 240793 240787 240714 240746 240984 240895 240861 240816 240790 240834 241028 241116 240914 240734 240596 240494 240358 240444 240924 240761 240642 240774 240747 240608 240894 240938 240830 240836 240852 240816 240766 240870 241064 240988 240941 240888 240850 240933 241036 241136 241038 240946 240899 240908 
291267 289751 288418 287328 286287 285225 286117 287181 285833 285216 284768 284146 283373 284470 286004 283992 282396 277878 276821 276633 276577 277786 275204 264642 264557 264447 264298 264030 263612 263422 263418 263399 263443 263545 263567 263597 263597 263597 263597 263597 263597 263597 263597 263597 263597 263597 263597 263597 263597 263597 263597 263597 263597 263597 263597 263597 263597 263597 263597 263597 263597 263597 263597 263597 263597 263597 263597 263597 263597 263597 263597 263597 263597 263597 263597 263597 263597 263597 263597 263597 263597 263597 263597 263597 263597 263597 263597 263597 263597 263597 263597 263597 263597 263597 263597 263597 263597 263597 263597 263597 263597 263597 263597 263597 263597 263597 263597 263597 263597 263597 263597 263597 263597 263597 263597 263597 263597 263597 263597 263597 263597 263597 263597 263597 263597 263597 263597 263597 263597 263597 263597 263597 263597 263597 263597 263597 263597 263597 263597 263597 263597 263597 263597 263597 263597 263597 263597 263597 263597 263597 263597 263597 263597 263597 263597 263597 263597 263597 263597 263597 263597 263597 263597 263597 263597 263597 263597 263597 263597 263597 263597 263597 263597 263597 263597 263597 263597 263597 263597 263597 263597 263597 263597 263597 263597 263597 263597 263597 263597 263597 263597 263597 263597 263597 263597 263597 263597 263597 263597 263597 263597 
291267 289941 288527 287468 286860 286029 287307 287689 286304 285599 284744 284011 284350 285209 286058 283613 278263 268354 205673 190155 190095 190564 187055 179984 177692 177073 175370 171742 166394 165163 165159 165159 165169 165169 165169 165175 165175 165175 165175 165175 165175 165175 165175 165175 165175 165175 165175 165175 165175 165175 165175 165175 165175 165175 165175 165175 165175 165175 165175 165175 165175 165175 165175 165175 165175 165175 165175 165175 165175 165175 165175 165175 165175 165175 165175 165175 165175 165175 165175 165175 165175 165175 165175 165175 165175 165175 165175 165175 165175 165175 165175 165175 165175 165175 165175 165175 165175 165175 165175 165175 165175 165175 165175 165175 165175 165175 165175 165175 165175 165175 165175 165175 165175 165175 165175 165175 165175 165175 165175 165175 165175 165175 165175 165175 165175 165175 165175 165175 165175 165175 165175 165175 165175 165175 165175 165175 165175 165175 165175 165175 165175 165175 165175 165175 165175 165175 165175 165175 165175 165175 165175 165175 165175 165175 165175 165175 165175 165175 165175 165175 165175 165175 165175 165175 165175 165175 165175 165175 165175 165175 165175 165175 165175 165175 165175 165175 165175 165175 165175 165175 165175 165175 165175 165175 165175 165175 165175 165175 165175 165175 165175 165175 165175 165175 165175 165175 165175 165175 165175 165175 165175 
291267 289846 288521 287338 286719 286099 286665 287077 285652 284699 284089 283890 283510 283950 285922 284087 281829 280229 279035 229819 199415 199821 199007 196752 193855 193047 191562 187546 180313 178210 178084 178189 177960 177074 173695 171558 171527 171551 171557 171575 171581 171587 171593 171593 171593 171593 171593 171593 171593 171593 171593 171593 171593 171593 171593 171593 171593 171593 171593 171593 171593 171593 171593 171593 171593 171593 171593 171593 171593 171593 171593 171593 171593 171593 171593 171593 171593 171593 171593 171593 171593 171593 171593 171593 171593 171593 171593 171593 171593 171593 171593 171593 171593 171593 171593 171593 171593 171593 171593 171593 171593 171593 171593 171593 171593 171593 171593 171593 171593 171593 171593 171593 171593 171593 171593 171593 171593 171593 171593 171593 171593 171593 171593 171593 171593 171593 171593 171593 171593 171593 171593 171593 171593 171593 171593 171593 171593 171593 171593 171593 171593 171593 171593 171593 171593 171593 171593 171593 171593 171593 171593 171593 171593 171593 171593 171593 171593 171593 171593 171593 171593 171593 171593 171593 171593 171593 171593 171593 171593 171593 171593 171593 171593 171593 171593 171593 171593 171593 171593 171593 171593 171593 171593 171593 171593 171593 171593 171593 171593 171593 171593 171593 171593 171593 171593 171593 171593 171593 171593 171593 171593 
291267 289811 288630 287269 286566 285476 286731 287141 285751 284737 284716 284587 283695 284487 286152 283999 280441 244717 238871 239092 238716 237088 234867 234279 233993 233872 233788 233930 233716 233150 231014 228147 227915 227961 227961 227959 227699 227518 227422 227398 227373 227211 226867 226270 226223 226239 226329 226339 226345 226357 226357 226357 226357 226357 226357 226357 226357 226357 226357 226357 226357 226357 226357 226357 226357 226357 226357 226357 226357 226357 226357 226357 226357 226357 226357 226357 226357 226357 226357 226357 226357 226357 226357 226357 226357 226357 226357 226357 226357 226357 226357 226357 226357 226357 226357 226357 226357 226357 226357 226357 226357 226357 226357 226357 226357 226357 226357 226357 226357 226357 226357 226357 226357 226357 226357 226357 226357 226357 226357 226357 226357 226357 226357 226357 226357 226357 226357 226357 226357 226357 226357 226357 226357 226357 226357 226357 226357 226357 226357 226357 226358 226358 226358 226358 226358 226358 226358 226358 226358 226358 226358 226358 226358 226359 226359 226359 226359 226359 226359 226361 226361 226361 226361 226361 226362 226362 226362 226362 226362 226362 226362 226362 226362 226362 226362 226362 226362 226362 226362 226362 226362 226362 226362 226362 226362 226362 226362 226362 226362 226362 226362 226362 226362 226362 226362 226362 226362 226362 226362 226362 226362 
291267 289858 288453 287277 286475 285724 287151 287855 286444 285492 285139 284251 284013 284059 284148 278027 245526 236775 232706 232390 232429 230627 225667 222563 222208 221903 221019 218673 216474 216350 216210 216106 216011 215878 215999 216004 215893 215757 215649 215569 215406 215160 212526 209472 209320 209316 209282 209288 209306 209324 209324 209324 209324 209324 209324 209324 209324 209324 209324 209324 209324 209324 209324 209324 209324 209324 209324 209324 209324 209324 209324 209324 209324 209324 209324 209324 209324 209324 209324 209324 209324 209324 209324 209324 209324 209324 209324 209324 209324 209324 209324 209324 209324 209324 209324 209324 209324 209324 209324 209324 209324 209324 209324 209324 209324 209324 209324 209324 209324 209324 209324 209324 209324 209324 209324 209324 209324 209324 209324 209324 209324 209324 209324 209324 209324 209324 209324 209324 209324 209324 209324 209324 209324 209324 209324 209324 209324 209324 209324 209324 209324 209324 209324 209324 209324 209324 209324 209324 209324 209324 209324 209324 209324 209324 209324 209324 209324 209324 209324 209324 209324 209324 209324 209324 209324 209324 209324 209324 209324 209324 209324 209324 209324 209324 209324 209324 209324 209324 209324 209324 209324 209324 209324 209324 209324 209324 209324 209324 209324 209324 209324 209324 209324 209324 209324 209324 209324 209324 209324 209324 209324 
291267 289905 288552 287488 286502 285952 286293 286959 285594 284210 283704 283322 283424 283928 286998 285626 284655 282842 282276 282849 283038 283832 283457 283207 282919 283089 283193 283263 283727 283550 283451 283355 283742 283718 283774 283866 283561 283375 283496 283211 283218 283457 283635 283282 282972 282667 282680 283107 283553 283809 283431 283183 283036 283084 282913 283238 283696 283349 283149 282883 282737 282640 283318 283418 283057 282803 282448 282393 282418 283644 283824 283465 283176 283050 283011 282912 283430 283626 283265 283289 283010 282896 282762 283121 283475 283135 282814 282830 282522 282677 282929 283849 283492 283248 282916 282696 282504 282674 283760 283381 283150 282925 283096 282809 283061 283471 283095 283104 283006 283256 282987 283313 283435 283143 282781 283003 283123 283166 283425 283529 283140 282837 282658 282626 282539 283229 283767 283439 283330 283177 283023 282801 283225 283475 283110 282771 282697 282414 282621 283709 283783 283440 283109 283070 282943 282797 283300 283840 283533 283413 283147 283021 282794 282909 283523 283132 282803 282825 282610 282324 282714 283546 283140 282941 283041 283036 282907 282963 283565 283190 283021 282960 282936 283090 283262 283368 282969 282740 282575 282725 282501 282969 283705 283383 283232 282963 282876 282720 282742 283610 283289 282999 283002 282753 282844 283352 283586 283340 283160 283150 282985 
291267 289843 288490 287293 286582 285526 286575 287547 286158 285496 284910 284403 284039 284227 283176 275028 255469 189735 175703 175348 174392 173328 170000 166071 165336 165335 165335 165335 165375 165375 165375 165375 165381 165381 165381 165381 165381 165381 165381 165381 165381 165381 165381 165381 165381 165381 165381 165381 165381 165381 165381 165381 165381 165381 165381 165381 165381 165381 165381 165381 165381 165381 165381 165381 165381 165381 165381 165381 165381 165381 165381 165381 165381 165381 165381 165381 165381 165381 165381 165381 165381 165381 165381 165381 165381 165381 165381 165381 165381 165381 165381 165381 165381 165381 165381 165381 165381 165381 165381 165381 165381 165381 165381 165381 165381 165381 165381 165381 165381 165381 165381 165381 165381 165381 165381 165381 165381 165381 165381 165381 165381 165381 165381 165381 165381 165381 165381 165381 165381 165381 165381 165381 165381 165381 165381 165381 165381 165381 165381 165381 165381 165381 165381 165381 165381 165381 165382 165382 165382 165382 165382 165382 165382 165382 165382 165382 165382 165383 165383 165383 165383 165383 165383 165383 165383 165383 165383 165383 165383 165383 165383 165383 165385 165385 165385 165385 165385 165386 165386 165386 165386 165386 165386 165386 165386 165386 165386 165386 165386 165386 165386 165386 165386 165386 165386 165386 165386 165386 165386 165386 165386 
291267 289883 288570 287527 286918 285891 286235 287285 285885 285569 284504 284312 284025 284588 286245 284112 280503 275598 244909 243752 243957 243903 243246 242359 241990 241560 240559 237642 231746 228932 228861 228863 228892 228908 228914 228948 228948 228948 228948 228966 228966 228966 228972 228972 228972 228972 228972 228972 228972 228972 228972 228972 228972 228972 228972 228972 228972 228972 228972 228972 228972 228972 228972 228972 228972 228972 228972 228972 228972 228972 228972 228972 228972 228972 228972 228972 228972 228972 228972 228972 228972 228972 228972 228972 228972 228972 228972 228972 228972 228972 228972 228972 228972 228972 228972 228972 228972 228972 228972 228972 228972 228972 228972 228972 228972 228972 228972 228972 228972 228972 228972 228972 228972 228972 228972 228972 228972 228972 228972 228972 228972 228972 228972 228972 228972 228972 228972 228972 228972 228973 228973 228973 228973 228973 228973 228973 228973 228974 228974 228974 228974 228974 228974 228974 228974 228974 228974 228974 228974 228974 228974 228974 228974 228974 228976 228976 228976 228977 228977 228977 228977 228977 228977 228977 228977 228977 228977 228977 228977 228977 228977 228977 228977 228977 228977 228977 228977 228977 228977 228977 228977 228977 228977 228977 228977 228977 228977 228977 228977 228977 228977 228977 228977 228977 228977 228977 228977 228977 228977 228978 228978 
291267 289801 288444 287410 286696 286133 286489 287195 285748 285109 284245 283347 283651 284522 285583 280423 262411 262027 261486 261046 261879 261465 258097 253575 252866 252839 251787 247804 237848 232412 230805 230619 230624 230633 230621 230642 230642 230658 230658 230658 230676 230682 230698 230698 230698 230698 230698 230698 230698 230698 230698 230698 230698 230698 230698 230698 230698 230698 230698 230698 230698 230698 230698 230698 230698 230698 230698 230698 230698 230698 230698 230698 230698 230698 230698 230698 230698 230698 230698 230698 230698 230698 230698 230698 230698 230698 230698 230698 230698 230698 230698 230698 230698 230698 230698 230698 230698 230698 230698 230698 230698 230698 230698 230698 230698 230698 230698 230698 230698 230698 230698 230698 230698 230698 230698 230698 230698 230698 230698 230698 230698 230698 230698 230698 230698 230698 230698 230698 230698 230698 230698 230698 230698 230698 230698 230698 230698 230698 230698 230698 230698 230698 230698 230698 230698 230698 230698 230698 230698 230698 230698 230698 230698 230698 230698 230698 230698 230698 230698 230698 230698 230698 230698 230698 230698 230698 230698 230698 230698 230698 230698 230698 230698 230698 230698 230698 230698 230698 230698 230698 230698 230698 230698 230698 230698 230698 230698 230698 230698 230698 230698 230698 230698 230698 230698 230698 230698 230698 230698 230698 230698 
291267 289847 288541 287296 286356 285721 286503 287813 286316 285353 284513 283690 283309 284159 285171 277664 270656 268706 247289 239036 239090 240530 239895 238345 233563 225210 221165 212129 205889 205278 205098 205071 205029 204983 204947 204951 204951 204963 204969 204975 204987 204987 204987 204987 204987 204987 204987 204987 204987 204987 204987 204987 204987 204987 204987 204987 204987 204987 204987 204987 204987 204987 204987 204987 204987 204987 204987 204987 204987 204987 204987 204987 204987 204987 204987 204987 204987 204987 204987 204987 204987 204987 204987 204987 204987 204987 204987 204987 204987 204987 204987 204987 204987 204987 204987 204987 204987 204987 204987 204987 204987 204987 204987 204987 204987 204987 204987 204987 204987 204987 204987 204987 204987 204987 204987 204987 204987 204987 204987 204987 204987 204987 204987 204987 204987 204987 204987 204987 204987 204987 204987 204987 204987 204987 204987 204987 204987 204987 204987 204987 204987 204987 204987 204987 204987 204987 204987 204987 204987 204987 204987 204987 204987 204987 204987 204987 204987 204987 204987 204987 204987 204987 204987 204987 204987 204987 204987 204987 204987 204987 204987 204987 204987 204987 204987 204987 204987 204987 204987 204987 204987 204987 204987 204987 204987 204987 204987 204987 204987 204987 204987 204987 204987 204987 204987 204987 204987 204987 204987 204987 204987 
291267 289850 288527 287306 286303 285383 285957 288031 286552 285751 284825 284671 284376 285153 285991 282621 264807 263836 264007 263393 263038 261203 256168 255357 255189 254907 255004 254969 254883 254453 253802 252016 249739 249550 249562 249596 249441 249312 249368 249244 249153 249025 248586 247167 245501 245478 245063 243884 240420 237143 236901 236884 236865 236813 236821 236842 236689 236391 236313 236325 236335 236335 236357 236363 236363 236363 236363 236363 236363 236363 236363 236363 236363 236363 236363 236363 236363 236363 236363 236363 236363 236363 236363 236363 236363 236363 236363 236363 236363 236363 236363 236363 236363 236363 236363 236363 236363 236363 236363 236363 236363 236363 236363 236363 236363 236363 236363 236363 236363 236363 236363 236363 236363 236363 236363 236363 236363 236363 236363 236363 236363 236363 236363 236363 236363 236363 236363 236363 236363 236363 236363 236363 236363 236363 236363 236363 236363 236363 236363 236363 236363 236363 236363 236363 236363 236363 236363 236363 236363 236363 236363 236364 236364 236364 236364 236364 236364 236364 236364 236364 236365 236365 236365 236367 236367 236367 236367 236367 236367 236367 236367 236367 236367 236368 236368 236368 236368 236368 236368 236368 236368 236368 236368 236368 236368 236368 236368 236368 236368 236368 236368 236368 236368 236368 236368 236368 236368 236368 236368 236368 236368 
291267 289850 288494 287429 286395 285445 286293 287599 286115 285574 285145 284131 283451 283588 284171 279222 268630 258433 251441 148813 148476 146508 143088 141575 141423 141291 140981 140233 138012 136611 136492 136498 136498 136504 136504 136510 136510 136510 136510 136510 136510 136510 136510 136510 136510 136510 136510 136510 136510 136510 136510 136510 136510 136510 136510 136510 136510 136510 136510 136510 136510 136510 136510 136510 136510 136510 136510 136510 136510 136510 136510 136510 136510 136510 136510 136510 136510 136510 136510 136510 136510 136510 136510 136510 136510 136510 136510 136510 136510 136510 136510 136510 136510 136510 136510 136510 136510 136510 136510 136510 136510 136510 136510 136510 136510 136510 136510 136510 136510 136510 136510 136510 136510 136510 136510 136510 136510 136510 136510 136510 136510 136510 136510 136510 136510 136510 136510 136510 136510 136510 136510 136510 136510 136510 136510 136510 136510 136510 136510 136510 136510 136510 136510 136510 136510 136510 136510 136510 136510 136510 136510 136510 136510 136510 136510 136510 136510 136510 136510 136510 136510 136510 136510 136510 136510 136510 136510 136510 136510 136510 136510 136510 136510 136510 136510 136510 136510 136510 136510 136510 136510 136510 136510 136510 136510 136510 136510 136510 136510 136510 136510 136510 136510 136510 136510 136510 136510 136510 136510 136510 136510 
291267 289875 288492 287742 286591 286030 286513 286759 285437 284701 284082 283671 283773 285006 285586 283350 279909 275648 275689 275535 275747 276431 276055 275808 275579 275319 275358 275589 276131 275927 275883 275737 276096 276127 276367 276505 276216 276025 275962 275905 276012 276160 276338 275994 275844 275734 275486 275874 276026 276114 275724 275690 275595 275351 275188 275548 276142 275787 275645 275644 275487 275585 275739 276025 275740 275470 275557 275618 275660 275808 276348 276041 275805 275539 275564 275564 275936 276106 275790 275516 275213 275468 275327 275599 276093 275765 275627 275605 275546 275339 275709 276135 275779 275583 275516 275344 275072 275486 276294 275964 275757 275476 275580 275559 275637 276039 275719 275609 275690 275758 275562 275650 276072 275703 275502 275265 275187 275312 275695 276285 275926 275920 275672 275538 275327 275841 276223 275855 275552 275832 275576 275645 275680 276100 275731 275836 275551 275830 275601 275757 275907 275545 275455 275205 275260 275259 275631 276097 275797 275861 275680 275821 275699 275737 275977 275571 275417 275208 275387 275072 275646 275854 275451 275346 275604 275282 275140 275842 276132 275846 275551 275623 275410 275214 275921 276131 275856 275732 275543 275437 275351 275944 276086 275760 275481 275368 275280 274959 275589 276329 276064 275996 275779 275592 275371 275665 276201 275955 275789 275695 275839 
291267 289856 288578 287300 286157 285220 286719 287955 286534 286126 285167 284281 284810 285520 286546 284486 280658 266210 259069 259020 259676 258588 254726 253476 253191 253015 252758 251592 247286 241174 237290 236934 236867 236878 236517 235403 234290 234302 234320 234354 234388 234394 234430 234430 234480 234480 234480 234480 234480 234480 234480 234480 234480 234480 234480 234480 234480 234480 234480 234480 234480 234480 234480 234480 234480 234480 234480 234480 234480 234480 234480 234480 234480 234480 234480 234480 234480 234480 234480 234480 234480 234480 234480 234480 234480 234480 234480 234480 234480 234480 234480 234480 234480 234480 234480 234480 234480 234480 234480 234480 234480 234480 234480 234480 234480 234480 234480 234480 234480 234480 234480 234480 234480 234480 234480 234480 234480 234480 234480 234480 234480 234480 234480 234480 234480 234480 234480 234480 234480 234480 234480 234480 234480 234480 234480 234480 234480 234480 234480 234480 234480 234480 234480 234480 234480 234480 234480 234480 234480 234480 234481 234481 234481 234481 234481 234481 234482 234482 234482 234482 234482 234482 234482 234482 234482 234482 234482 234484 234484 234484 234484 234484 234484 234484 234484 234485 234485 234485 234485 234485 234485 234485 234485 234485 234485 234485 234485 234485 234485 234485 234485 234485 234485 234485 234485 234485 234485 234485 234485 234485 234485 
291267 289791 288524 287164 285980 285235 286825 288003 286606 285401 284377 283949 283546 284920 287141 285568 284614 277088 277112 277079 277208 277208 277089 276985 276899 276810 276804 277156 277196 277118 277063 277022 276996 276992 277038 277206 277074 277047 276972 276948 276860 276974 277106 277002 276863 276782 276834 276761 276934 277092 276988 276995 276893 276827 276761 276807 276907 276797 276722 276631 276641 276538 276588 277026 276884 276813 276890 276924 276914 276933 276991 276861 276742 276844 276803 276860 276976 277068 276919 276863 276842 276834 276962 277011 277075 276998 276902 276763 276744 276838 277069 277147 277043 276905 276884 276921 276809 276967 277013 276868 276789 276681 276610 276754 276870 277094 276959 276842 276795 276897 276902 276961 277015 276887 276787 276700 276859 276859 276957 277025 276858 276723 276817 276859 276837 276909 277085 276972 276994 276897 276856 276749 276815 276955 276824 276765 276681 276836 276761 276900 276998 276914 276981 276884 276811 276733 276802 276864 276743 276638 276598 276581 276528 276704 277136 277010 276936 276894 276855 276796 276928 277128 277013 277012 276883 276811 276746 276818 276894 276774 276760 276710 276645 276562 276936 277074 276976 276860 276796 276700 276628 276746 277026 276928 276842 276975 276906 276852 276912 276982 276865 276771 276711 276656 276589 276747 277177 277095 277039 276968 276959 
291267 289800 288481 287204 286599 285545 285745 287329 286007 285572 284866 284410 283819 284638 286101 284427 282634 278360 270070 263225 263841 263871 262749 261382 261106 261116 260628 261344 260851 258428 256293 255152 254565 253846 251036 246350 246280 246210 246136 246022 245943 246117 246221 245941 245785 245663 245453 245308 245532 245770 245568 245431 245240 245134 245479 245775 246003 245786 245649 245711 245619 245532 245918 245986 245844 245860 245757 245714 245729 245841 245889 245700 245655 245444 245270 245302 245442 245882 245658 245560 245409 245442 245382 246036 246106 245862 245768 245738 245620 245594 245721 246023 245866 245703 245667 245625 245566 245644 246082 245874 245742 245565 245418 245699 245917 246059 245884 245734 245557 245493 245441 246007 246165 246012 245879 245828 245670 245574 245864 246058 245900 245781 245688 245640 245583 246069 246117 245896 245688 245529 245361 245220 245458 246074 245858 245749 245718 245630 245637 245765 245831 245669 245684 245567 245579 245511 245787 245933 245805 245798 245725 245615 245671 245767 246131 245913 245721 245550 245606 245449 245599 245819 245633 245479 245389 245491 245743 245797 246027 245875 245714 245598 245449 245682 245785 245911 245786 245852 245681 245593 245712 246012 246092 245844 245761 245683 245566 245373 245457 245775 245610 245516 245652 245769 245735 246048 246130 245981 245813 245707 245783
[truncated: 304,128 more chars]
