# Supplementary material for: Impact of truck contamination and information sharing on foot-and-mouth disease spreading in beef cattle production systems
Source: PLoS One. 2020 Oct 16;15(10):e0240819. doi: 10.1371/journal.pone.0240819 (PMC7567383; doi:10.1371/journal.pone.0240819)
Supplement: S1 Data — (ZIP) [file pone.0240819.s001.zip › FMD ABM data/scenario analysis/scenario8_D&IN_B_P/scenario8_D&IN_B_P.xlsx]

## Sheet: scenario8_D&IN_B_P
nfarm infect	ncatt removed	ncatt total	np infect	np day
26	101886	323293	4	78
41	181763	330677	4	83
34	89114	336529	4	103
35	163886	327639	4	80
24	93875	334666	4	101
21	40744	331723	4	97
17	47267	340094	4	113
15	29137	343022	4	116
12	36272	340942	4	107
10	40793	338145	4	109
34	74707	353990	4	141
43	103869	344351	4	113
16	23178	339226	4	118
8	29772	330989	4	97
26	64821	349482	4	132
39	44970	355450	4	142
15	46920	338855	4	102
34	83531	334839	4	91
23	52352	336225	4	101
17	81338	339446	4	101
27	84845	340395	4	106
16	45506	356480	4	139
23	88024	334010	4	100
31	108583	342654	4	112
14	44484	340317	4	113
14	22320	408576	3	273
29	96982	360441	4	158
9	30183	411009	3	279
12	49806	405381	3	268
8	75360	336512	4	95
27	66601	414478	3	293
26	110925	332335	4	85
9	21924	486023	2	450
31	102812	333374	4	95
6	18639	480554	2	446
11	46263	345616	4	128
18	67527	334796	4	98
28	143442	335550	4	94
31	117644	328405	4	85
25	102579	343371	4	113
44	82839	337818	4	103
9	11589	427937	3	327
10	11427	481142	2	445
37	103918	335526	4	102
3	9567	552757	1	618
15	41912	402047	3	263
7	38767	485291	2	447
25	45896	340726	4	104
21	80295	335963	4	102
37	89628	342540	4	116
16	40790	337429	4	113
10	70391	412893	3	284
16	63139	341683	4	111
7	18113	555712	1	620
42	129821	343100	4	113
6	19597	555452	1	620
17	66103	409491	3	272
18	94614	411273	3	271
22	65575	355640	4	149
12	17794	485216	2	454
3	1955	630396	0	800
12	33511	411435	3	281
22	66487	484569	2	452
14	97749	479250	2	440
20	120980	328236	4	85
21	50735	337702	4	107
3	8699	632189	0	800
22	52389	415368	3	286
7	46984	476718	2	439
17	109511	332512	4	89
13	61144	406070	3	261
11	42280	630235	0	800
29	50876	369204	4	183
36	85749	337152	4	104
23	55474	351352	4	132
9	44667	481724	2	448
35	89005	338425	4	113
18	64932	480815	2	446
31	28792	350371	4	135
14	48153	404842	3	266
8	32502	481293	2	440
47	147312	332487	4	98
16	22332	344151	4	122
2	3276	632106	0	800
30	62750	356913	4	155
13	62126	480333	2	441
13	56169	408932	3	271
3	11307	631761	0	800
15	46628	334565	4	100
26	74937	334878	4	103
12	30052	410302	3	273
7	42217	410141	3	273
17	51187	356124	4	150
24	92922	328729	4	85
10	29537	350198	4	139
17	98886	331804	4	91
30	86840	331550	4	89
39	94939	341836	4	120
19	64094	328801	4	88
26	102537	336503	4	102
26	139978	333776	4	86
4	9884	631742	0	800
9	49851	414225	3	282
16	57653	332871	4	95
27	117304	335071	4	102
6	34976	483352	2	440
43	106540	334155	4	97
2	2982	630963	0	800
25	75081	366473	4	176
8	36644	409825	3	269
13	37716	418077	3	308
11	31731	337905	4	114
26	67808	413065	3	280
19	74413	331252	4	96
23	58062	337586	4	100
13	63574	410529	3	283
15	62080	412295	3	284
14	59137	405965	3	275
9	28514	421741	3	311
33	103799	335888	4	103
2	3308	630715	0	800
24	68677	341472	4	116
36	102814	337876	4	100
2	8592	633370	0	800
11	62476	406095	3	264
24	118076	328839	4	91
20	98527	331110	4	96
37	114642	335889	4	96
8	40738	552896	1	621
19	74365	328513	4	91
19	67835	341232	4	120
19	30555	355515	4	146
6	9438	631974	0	800
18	97365	410869	3	273
30	146832	330300	4	81
25	85779	415752	3	288
27	125177	329667	4	83
33	50562	333862	4	104
38	124730	331091	4	89
40	102864	335560	4	103
23	76319	333206	4	105
9	27973	552874	1	618
24	78915	327072	4	83
15	34853	339709	4	115
10	59846	478511	2	439
26	57547	345695	4	128
21	60671	332168	4	88
6	48741	484005	2	451
15	35190	419277	3	292
17	64550	335697	4	99
12	18712	557664	1	628
14	31492	336455	4	109
3	21919	556972	1	623
22	70806	329303	4	94
4	4533	632947	0	800
30	116884	332844	4	94
7	49998	480760	2	446
17	34891	337338	4	109
33	96262	344360	4	111
27	111519	322607	4	76
4	9555	631735	0	800
30	81407	331393	4	97
3	18761	630720	0	800
36	102420	333773	4	99
14	32203	350059	4	138
34	92319	342093	4	112
25	95458	331819	4	94
15	99795	329829	4	83
9	37480	482768	2	446
3	4392	630712	0	800
13	28819	488103	2	459
9	32411	556063	1	621
14	40775	345015	4	118
17	52718	415405	3	288
29	99216	331287	4	83
13	44007	481537	2	445
19	39397	407836	3	268
18	46203	345148	4	121
21	54153	334159	4	103
6	29390	555479	1	624
20	46450	348619	4	133
16	64024	336891	4	109
23	65022	340495	4	110
20	38138	332626	4	96
26	61939	337221	4	105
5	42102	482436	2	454
16	30588	344127	4	121
13	46470	333472	4	94
28	88918	352936	4	138
43	136423	329879	4	89
8	19373	555498	1	623
9	37765	555354	1	621
14	64059	410207	3	275
13	61562	481436	2	442
28	98078	420814	3	302
9	34796	414959	3	283
7	36409	480075	2	441
33	114832	338365	4	106
42	116527	328068	4	91
29	66483	332186	4	93
11	69119	555767	1	622
20	57838	343539	4	112
16	88872	407148	3	264
29	107380	329380	4	87
29	85546	333624	4	107
16	52032	480404	2	441
20	79413	412667	3	279
12	79011	327553	4	85
7	13600	631764	0	800
11	51605	335724	4	98
7	15950	631091	0	800
28	76041	335935	4	94
22	152320	328439	4	86
5	21588	630366	0	800
7	26614	482857	2	451
15	35015	344909	4	124
29	74267	347119	4	128
16	31078	345814	4	128
30	69435	334526	4	96
23	65457	338566	4	108
31	63360	378883	4	201
27	104279	332687	4	90
19	57224	412021	3	283
30	80820	344604	4	110
36	116940	336581	4	101
17	63990	347889	4	128
31	75251	347226	4	129
18	52644	338305	4	106
27	103701	334528	4	96
25	117410	332466	4	88
19	30788	416381	3	290
17	26339	428649	3	319
31	76087	343643	4	119
15	37534	417621	3	302
41	111747	347596	4	132
13	17436	350862	4	133
6	27319	483209	2	444
14	44116	414615	3	295
22	102635	405945	3	270
26	117707	332968	4	90
32	49910	335727	4	107
14	58946	554559	1	618
14	33185	406882	3	271
11	30449	339611	4	115
29	78055	331258	4	99
13	44014	418124	3	292
17	43541	346796	4	131
11	62596	337139	4	104
25	60773	332136	4	104
5	5181	632767	0	800
21	67827	343718	4	117
6	39090	482269	2	446
25	109463	334439	4	96
26	66150	334467	4	99
24	73848	417094	3	290
21	81507	335843	4	96
19	51589	330164	4	84
22	57109	331764	4	92
52	69683	342088	4	115
22	40757	345337	4	120
2	3529	628810	0	800
33	128760	330842	4	83
24	67140	334200	4	100
18	66973	331213	4	95
13	92368	416554	3	291
17	80623	339582	4	114
23	116440	336034	4	101
19	43468	416175	3	283
10	20451	337948	4	104
23	120309	327918	4	80
25	112238	344281	4	118
19	58315	344128	4	119
32	75281	350445	4	136
1	1086	632570	0	800
34	118715	328100	4	81
24	54693	337541	4	102
23	54997	343338	4	121
30	79557	332569	4	99
30	48549	364618	4	173
49	147588	327175	4	82
5	7879	630652	0	800
20	50095	341068	4	115
3	7462	632052	0	800
14	37914	485358	2	453
17	64962	405748	3	265
25	97052	332359	4	97
20	121815	342238	4	126
3	9435	632369	0	800
17	43550	348525	4	135
5	15976	632420	0	800
20	72337	335507	4	94
12	23760	333620	4	102
23	40706	360042	4	154
26	122320	332160	4	89
6	16626	484664	2	448
4	3785	559034	1	627
14	63155	408947	3	272
19	31949	350178	4	135
29	64530	332654	4	96
4	17763	631420	0	800
31	99714	337302	4	106
4	13474	554545	1	621
14	70767	403135	3	261
3	7211	630628	0	800
26	79274	401757	3	265
13	34530	414730	3	287
3	1267	632384	0	800
16	49997	341375	4	104
30	68775	350135	4	140
16	59830	341539	4	115
17	52883	337163	4	108
7	21579	632561	0	800
17	52118	412033	3	282
23	62211	336752	4	99
26	54785	341748	4	115
17	33273	335846	4	97
19	76143	405680	3	264
36	95145	331970	4	97
40	60978	346964	4	122
22	50895	349942	4	138
15	45024	334211	4	99
11	37042	403474	3	269
16	107651	325606	4	80
26	93067	337798	4	104
20	47960	344783	4	124
4	11449	555434	1	620
5	8234	554046	1	622
19	68281	339426	4	111
21	90783	330278	4	81
10	42784	411746	3	284
25	106493	338039	4	98
23	57388	354335	4	145
25	75579	349253	4	136
30	106284	338769	4	111
20	58896	332665	4	90
25	91484	334522	4	103
18	50558	341526	4	115
15	81241	344222	4	118
25	85634	342092	4	114
25	67385	350665	4	134
40	111264	342549	4	121
28	88584	339366	4	106
23	61874	332070	4	94
24	69753	336723	4	99
37	118834	338390	4	102
21	96630	331970	4	94
12	31615	409927	3	275
29	103006	341948	4	110
24	103757	338462	4	104
7	26855	556239	1	621
15	39693	410087	3	273
14	54555	412485	3	277
12	76072	400517	3	259
4	15608	487038	2	458
42	45370	362650	4	163
14	29560	554356	1	622
38	101831	337854	4	106
3	2728	631198	0	800
2	2284	631244	0	800
24	98610	335163	4	105
13	53372	343596	4	123
28	113131	333262	4	96
15	65185	408144	3	266
22	87796	326832	4	81
25	91623	333361	4	97
39	78601	339635	4	108
4	18925	555125	1	621
14	25707	344111	4	126
37	71594	348046	4	125
14	57864	404186	3	268
21	66283	337333	4	105
42	114592	333423	4	93
17	43040	340505	4	114
22	75198	334909	4	97
24	81584	327438	4	83
11	34928	484291	2	449
17	74183	335189	4	98
18	95248	332038	4	88
33	67816	347466	4	124
33	47908	341593	4	121
13	57000	476625	2	442
5	4717	630702	0	800
30	115298	336099	4	91
17	73973	410134	3	271
21	24002	355197	4	151
41	113578	347479	4	128
34	130314	331400	4	93
10	27622	344693	4	119
22	93542	331639	4	87
29	73428	342190	4	103
20	50584	332370	4	96
9	49652	341718	4	109
7	29140	556812	1	619
12	52082	412289	3	277
35	77128	334728	4	103
46	137585	326709	4	78
37	158986	325745	4	84
31	118947	332259	4	97
33	81660	334526	4	100
17	48203	341707	4	112
12	57802	410058	3	272
21	64848	338158	4	106
55	175355	340139	4	106
23	56966	341905	4	113
40	141203	331818	4	89
26	59257	335567	4	94
20	58592	339651	4	120
10	36990	630818	0	800
20	75889	341368	4	113
11	40779	480120	2	445
37	35117	351936	4	139
16	38791	410999	3	276
29	50739	352719	4	139
40	148341	328389	4	85
4	10343	557162	1	621
18	60821	346412	4	119
22	49483	353968	4	150
13	57653	483278	2	457
22	73857	338865	4	113
23	109956	332464	4	90
32	113597	335518	4	101
25	101262	337596	4	104
11	42032	410935	3	275
26	45580	350767	4	138
21	64991	338049	4	103
28	56003	349276	4	137
15	48387	332638	4	87
22	57336	345819	4	122
10	43151	483417	2	445
26	85045	336347	4	103
28	65701	331338	4	94
25	92369	331831	4	87
5	18109	631763	0	800
22	87253	328715	4	88
19	46446	330966	4	88
16	33954	355148	4	146
3	10548	632114	0	800
17	68384	325782	4	82
8	38856	555999	1	626
18	30034	354088	4	145
18	89432	339318	4	102
23	52452	345561	4	134
26	138867	338200	4	97
13	22718	342038	4	102
19	57916	479170	2	443
20	61736	348256	4	129
28	97160	329376	4	89
32	86675	335264	4	105
37	160402	337439	4	102
11	45425	482222	2	449
11	34559	343144	4	121
25	59904	325875	4	85
9	49972	412597	3	278
29	140965	332941	4	87
29	135025	328651	4	85
13	80240	413841	3	285
20	69214	337670	4	107
13	44318	416404	3	290
17	46999	342482	4	113
11	21804	553832	1	621
40	123321	335433	4	98
7	20688	631137	0	800
10	30847	553852	1	619
5	17926	629177	0	800
24	83218	406444	3	273
3	7315	555871	1	621
24	62468	331257	4	100
19	28647	354640	4	148
17	40370	350469	4	132
15	42346	334325	4	103
27	61230	338567	4	105
30	44083	337586	4	113
24	47778	344238	4	124
14	48646	407577	3	279
19	65670	328877	4	85
17	66928	409142	3	271
33	96581	350117	4	141
34	88555	336655	4	109
32	96617	327553	4	82
3	5391	632442	0	800
30	93404	345522	4	133
15	63705	412248	3	278
7	22719	335310	4	93
12	30408	337712	4	111
24	109249	326448	4	85
7	26480	558018	1	622
28	128100	407638	3	265
2	21454	553115	1	618
19	56114	415092	3	284
10	53938	411999	3	283
3	5983	632834	0	800
2	8594	556526	1	625
6	22388	631843	0	800
3	16481	630267	0	800
3	7155	630235	0	800
1	83	631646	0	800
3	1016	631191	0	800
4	5035	630423	0	800
6	10912	630357	0	800
19	64487	410620	3	275
