# Supplementary material for: Impact of truck contamination and information sharing on foot-and-mouth disease spreading in beef cattle production systems
Source: PLoS One. 2020 Oct 16;15(10):e0240819. doi: 10.1371/journal.pone.0240819 (PMC7567383; doi:10.1371/journal.pone.0240819)
Supplement: S1 Data — (ZIP) [file pone.0240819.s001.zip › FMD ABM data/scenario analysis/scenario9_D&IN_B_PP/rcatt.txt]

0 0 0 0 0 0 0 0 0 0 0 0 0 0 0 0 0 11843 11843 11843 11843 11843 11843 11843 11843 11843 11843 11843 11843 11843 11843 11843 11843 11843 11843 11843 11843 11843 11843 11843 11843 11843 11843 11843 11843 11843 11843 11843 11843 11843 11843 11843 11843 11843 11843 11843 11843 11843 11843 11843 11843 11843 11843 11843 11843 11843 11843 11843 11843 11843 11843 11843 11843 11843 11843 11843 11843 11843 11843 11843 11843 11843 11843 11843 11843 11843 11843 11843 11843 11843 11843 11843 11843 11843 11843 11843 11843 11843 11843 11843 11843 11843 11843 11843 11843 11843 11843 11843 11843 11843 11843 11843 11843 11843 11843 11843 11843 11843 11843 11843 11843 11843 11843 11843 11843 11843 11843 11843 11843 11843 11843 11843 11843 11843 11843 11843 11843 11843 11843 11843 11843 11843 11843 11843 11843 11843 11843 11843 11843 11843 11843 11843 11843 11843 11843 11843 11843 11843 11843 11843 11843 11843 11843 11843 11843 11843 11843 11843 11843 11843 11843 11843 11843 11843 11843 11843 11843 11843 11843 11843 11843 11843 11843 11843 11843 11843 11843 11843 11843 11843 11843 11843 11843 11843 11843 11843 11843 11843 11843 11843 11843 
0 0 0 0 0 0 0 0 0 0 0 0 0 0 0 0 0 4711 8257 8257 8257 8257 8257 8257 8257 8257 8257 8257 8257 8257 8257 8257 8257 8257 8257 8257 8257 8257 8257 8257 8257 8257 8257 8257 8257 8257 8257 8257 8257 8257 8257 8257 8257 8257 8257 8257 8257 8257 8257 8257 8257 8257 8257 8257 8257 8257 8257 8257 8257 8257 8257 8257 8257 8257 8257 8257 8257 8257 8257 8257 8257 8257 8257 8257 8257 8257 8257 8257 8257 8257 8257 8257 8257 8257 8257 8257 8257 8257 8257 8257 8257 8257 8257 8257 8257 8257 8257 8257 8257 8257 8257 8257 8257 8257 8257 8257 8257 8257 8257 8257 8257 8257 8257 8257 8257 8257 8257 8257 8257 8257 8257 8257 8257 8257 8257 8257 8257 8257 8257 8257 8257 8257 8257 8257 8257 8257 8257 8257 8257 8257 8257 8257 8257 8257 8257 8257 8257 8257 8257 8257 8257 8257 8257 8257 8257 8257 8257 8257 8257 8257 8257 8257 8257 8257 8257 8257 8257 8257 8257 8257 8257 8257 8257 8257 8257 8257 8257 8257 8257 8257 8257 8257 8257 8257 8257 8257 8257 8257 8257 8257 8257 
0 0 0 0 0 0 0 0 0 0 0 0 0 0 0 0 0 1076 1076 1076 1076 1076 1076 1076 1076 1076 1076 1076 1076 1076 1076 1076 1076 1076 1076 1076 1076 1076 1076 1076 1076 1076 1076 1076 1076 1076 1076 1076 1076 1076 1076 1076 1076 1076 1076 1076 1076 1076 1076 1076 1076 1076 1076 1076 1076 1076 1076 1076 1076 1076 1076 1076 1076 1076 1076 1076 1076 1076 1076 1076 1076 1076 1076 1076 1076 1076 1076 1076 1076 1076 1076 1076 1076 1076 1076 1076 1076 1076 1076 1076 1076 1076 1076 1076 1076 1076 1076 1076 1076 1076 1076 1076 1076 1076 1076 1076 1076 1076 1076 1076 1076 1076 1076 1076 1076 1076 1076 1076 1076 1076 1076 1076 1076 1076 1076 1076 1076 1076 1076 1076 1076 1076 1076 1076 1076 1076 1076 1076 1076 1076 1076 1076 1076 1076 1076 1076 1076 1076 1076 1076 1076 1076 1076 1076 1076 1076 1076 1076 1076 1076 1076 1076 1076 1076 1076 1076 1076 1076 1076 1076 1076 1076 1076 1076 1076 1076 1076 1076 1076 1076 1076 1076 1076 1076 1076 1076 1076 1076 1076 1076 1076 
0 0 0 0 0 0 0 0 0 0 0 0 0 0 0 0 0 5573 7447 7447 7447 7447 7447 7447 7447 7447 7447 7447 7447 7447 7447 7447 7447 7447 7447 7447 7447 7447 7447 7447 7447 7447 7447 7447 7447 7447 7447 7447 7447 7447 7447 7447 7447 7447 7447 7447 7447 7447 7447 7447 7447 7447 7447 7447 7447 7447 7447 7447 7447 7447 7447 7447 7447 7447 7447 7447 7447 7447 7447 7447 7447 7447 7447 7447 7447 7447 7447 7447 7447 7447 7447 7447 7447 7447 7447 7447 7447 7447 7447 7447 7447 7447 7447 7447 7447 7447 7447 7447 7447 7447 7447 7447 7447 7447 7447 7447 7447 7447 7447 7447 7447 7447 7447 7447 7447 7447 7447 7447 7447 7447 7447 7447 7447 7447 7447 7447 7447 7447 7447 7447 7447 7447 7447 7447 7447 7447 7447 7447 7447 7447 7447 7447 7447 7447 7447 7447 7447 7447 7447 7447 7447 7447 7447 7447 7447 7447 7447 7447 7447 7447 7447 7447 7447 7447 7447 7447 7447 7447 7447 7447 7447 7447 7447 7447 7447 7447 7447 7447 7447 7447 7447 7447 7447 7447 7447 7447 7447 7447 7447 7447 7447 
0 0 0 0 0 0 0 0 0 0 0 0 0 0 0 0 0 0 23485 25380 25380 25380 25380 25380 25380 25380 25380 25380 25380 25380 25380 25380 25380 25380 25380 25380 25380 25380 25380 25380 25380 25380 25380 25380 25380 25380 25380 25380 25380 25380 25380 25380 25380 25380 25380 25380 25380 25380 25380 25380 25380 25380 25380 25380 25380 25380 25380 25380 25380 25380 25380 25380 25380 25380 25380 25380 25380 25380 25380 25380 25380 25380 25380 25380 25380 25380 25380 25380 25380 25380 25380 25380 25380 25380 25380 25380 25380 25380 25380 25380 25380 25380 25380 25380 25380 25380 25380 25380 25380 25380 25380 25380 25380 25380 25380 25380 25380 25380 25380 25380 25380 25380 25380 25380 25380 25380 25380 25380 25380 25380 25380 25380 25380 25380 25380 25380 25380 25380 25380 25380 25380 25380 25380 25380 25380 25380 25380 25380 25380 25380 25380 25380 25380 25380 25380 25380 25380 25380 25380 25380 25380 25380 25380 25380 25380 25380 25380 25380 25380 25380 25380 25380 25380 25380 25380 25380 25380 25380 25380 25380 25380 25380 25380 25380 25380 25380 25380 25380 25380 25380 25380 25380 25380 25380 25380 25380 25380 25380 25380 25380 25380 
0 0 0 0 0 0 0 0 0 0 0 0 0 0 0 0 0 0 113254 144877 146308 146308 146308 146308 146308 146308 146308 146308 146308 146308 146308 146308 146308 146308 146308 146308 146308 146308 146308 146308 146308 146308 146308 146308 146308 146308 146308 146308 146308 146308 146308 146308 146308 146308 146308 146308 146308 146308 146308 146308 146308 146308 146308 146308 146308 146308 146308 146308 146308 146308 146308 146308 146308 146308 146308 146308 146308 146308 146308 146308 146308 146308 146308 146308 146308 146308 146308 146308 146308 146308 146308 146308 146308 146308 146308 146308 146308 146308 146308 146308 146308 146308 146308 146308 146308 146308 146308 146308 146308 146308 146308 146308 146308 146308 146308 146308 146308 146308 146308 146308 146308 146308 146308 146308 146308 146308 146308 146308 146308 146308 146308 146308 146308 146308 146308 146308 146308 146308 146308 146308 146308 146308 146308 146308 146308 146308 146308 146308 146308 146308 146308 146308 146308 146308 146308 146308 146308 146308 146308 146308 146308 146308 146308 146308 146308 146308 146308 146308 146308 146308 146308 146308 146308 146308 146308 146308 146308 146308 146308 146308 146308 146308 146308 146308 146308 146308 146308 146308 146308 146308 146308 146308 146308 146308 146308 146308 146308 146308 146308 146308 146308 
0 0 0 0 0 0 0 0 0 0 0 0 0 0 0 0 0 15883 15883 15883 15883 15883 15883 15883 15883 15883 15883 15883 15883 15883 15883 15883 15883 15883 15883 15883 15883 15883 15883 15883 15883 15883 15883 15883 15883 15883 15883 15883 15883 15883 15883 15883 15883 15883 15883 15883 15883 15883 15883 15883 15883 15883 15883 15883 15883 15883 15883 15883 15883 15883 15883 15883 15883 15883 15883 15883 15883 15883 15883 15883 15883 15883 15883 15883 15883 15883 15883 15883 15883 15883 15883 15883 15883 15883 15883 15883 15883 15883 15883 15883 15883 15883 15883 15883 15883 15883 15883 15883 15883 15883 15883 15883 15883 15883 15883 15883 15883 15883 15883 15883 15883 15883 15883 15883 15883 15883 15883 15883 15883 15883 15883 15883 15883 15883 15883 15883 15883 15883 15883 15883 15883 15883 15883 15883 15883 15883 15883 15883 15883 15883 15883 15883 15883 15883 15883 15883 15883 15883 15883 15883 15883 15883 15883 15883 15883 15883 15883 15883 15883 15883 15883 15883 15883 15883 15883 15883 15883 15883 15883 15883 15883 15883 15883 15883 15883 15883 15883 15883 15883 15883 15883 15883 15883 15883 15883 15883 15883 15883 15883 15883 15883 
0 0 0 0 0 0 0 0 0 0 0 0 0 0 0 0 21388 23951 23951 23951 23951 23951 23951 23951 23951 23951 23951 23951 23951 23951 23951 23951 23951 23951 23951 23951 23951 23951 23951 23951 23951 23951 23951 23951 23951 23951 23951 23951 23951 23951 23951 23951 23951 23951 23951 23951 23951 23951 23951 23951 23951 23951 23951 23951 23951 23951 23951 23951 23951 23951 23951 23951 23951 23951 23951 23951 23951 23951 23951 23951 23951 23951 23951 23951 23951 23951 23951 23951 23951 23951 23951 23951 23951 23951 23951 23951 23951 23951 23951 23951 23951 23951 23951 23951 23951 23951 23951 23951 23951 23951 23951 23951 23951 23951 23951 23951 23951 23951 23951 23951 23951 23951 23951 23951 23951 23951 23951 23951 23951 23951 23951 23951 23951 23951 23951 23951 23951 23951 23951 23951 23951 23951 23951 23951 23951 23951 23951 23951 23951 23951 23951 23951 23951 23951 23951 23951 23951 23951 23951 23951 23951 23951 23951 23951 23951 23951 23951 23951 23951 23951 23951 23951 23951 23951 23951 23951 23951 23951 23951 23951 23951 23951 23951 23951 23951 23951 23951 23951 23951 23951 23951 23951 23951 23951 23951 23951 23951 23951 23951 23951 23951 
0 0 0 0 0 0 0 0 0 0 0 0 0 0 0 0 0 0 30392 32247 36989 36989 36989 36989 36989 36989 36989 36989 36989 36989 36989 36989 36989 36989 36989 36989 36989 36989 36989 36989 36989 36989 36989 36989 36989 36989 36989 36989 36989 36989 36989 36989 36989 36989 36989 36989 36989 36989 36989 36989 36989 36989 36989 36989 36989 36989 36989 36989 36989 36989 36989 36989 36989 36989 36989 36989 36989 36989 36989 36989 36989 36989 36989 36989 36989 36989 36989 36989 36989 36989 36989 36989 36989 36989 36989 36989 36989 36989 36989 36989 36989 36989 36989 36989 36989 36989 36989 36989 36989 36989 36989 36989 36989 36989 36989 36989 36989 36989 36989 36989 36989 36989 36989 36989 36989 36989 36989 36989 36989 36989 36989 36989 36989 36989 36989 36989 36989 36989 36989 36989 36989 36989 36989 36989 36989 36989 36989 36989 36989 36989 36989 36989 36989 36989 36989 36989 36989 36989 36989 36989 36989 36989 36989 36989 36989 36989 36989 36989 36989 36989 36989 36989 36989 36989 36989 36989 36989 36989 36989 36989 36989 36989 36989 36989 36989 36989 36989 36989 36989 36989 36989 36989 36989 36989 36989 36989 36989 36989 36989 36989 36989 
0 0 0 0 0 0 0 0 0 0 0 0 0 0 0 0 76 76 76 76 76 76 76 76 76 76 76 76 76 76 76 76 76 76 76 76 76 76 76 76 76 76 76 76 76 76 76 76 76 76 76 76 76 76 76 76 76 76 76 76 76 76 76 76 76 76 76 76 76 76 76 76 76 76 76 76 76 76 76 76 76 76 76 76 76 76 76 76 76 76 76 76 76 76 76 76 76 76 76 76 76 76 76 76 76 76 76 76 76 76 76 76 76 76 76 76 76 76 76 76 76 76 76 76 76 76 76 76 76 76 76 76 76 76 76 76 76 76 76 76 76 76 76 76 76 76 76 76 76 76 76 76 76 76 76 76 76 76 76 76 76 76 76 76 76 76 76 76 76 76 76 76 76 76 76 76 76 76 76 76 76 76 76 76 76 76 76 76 76 76 76 76 76 76 76 76 76 76 76 76 76 
0 0 0 0 0 0 0 0 0 0 0 0 0 0 0 0 0 0 17206 33857 33857 33857 33857 33857 33857 33857 33857 33857 33857 33857 33857 33857 33857 33857 33857 33857 33857 33857 33857 33857 33857 33857 33857 33857 33857 33857 33857 33857 33857 33857 33857 33857 33857 33857 33857 33857 33857 33857 33857 33857 33857 33857 33857 33857 33857 33857 33857 33857 33857 33857 33857 33857 33857 33857 33857 33857 33857 33857 33857 33857 33857 33857 33857 33857 33857 33857 33857 33857 33857 33857 33857 33857 33857 33857 33857 33857 33857 33857 33857 33857 33857 33857 33857 33857 33857 33857 33857 33857 33857 33857 33857 33857 33857 33857 33857 33857 33857 33857 33857 33857 33857 33857 33857 33857 33857 33857 33857 33857 33857 33857 33857 33857 33857 33857 33857 33857 33857 33857 33857 33857 33857 33857 33857 33857 33857 33857 33857 33857 33857 33857 33857 33857 33857 33857 33857 33857 33857 33857 33857 33857 33857 33857 33857 33857 33857 33857 33857 33857 33857 33857 33857 33857 33857 33857 33857 33857 33857 33857 33857 33857 33857 33857 33857 33857 33857 33857 33857 33857 33857 33857 33857 33857 33857 33857 33857 33857 33857 33857 33857 33857 33857 
0 0 0 0 0 0 0 0 0 0 0 0 0 0 0 0 0 26681 27654 27654 27654 27654 27654 27654 27654 27654 27654 27654 27654 27654 27654 27654 27654 27654 27654 27654 27654 27654 27654 27654 27654 27654 27654 27654 27654 27654 27654 27654 27654 27654 27654 27654 27654 27654 27654 27654 27654 27654 27654 27654 27654 27654 27654 27654 27654 27654 27654 27654 27654 27654 27654 27654 27654 27654 27654 27654 27654 27654 27654 27654 27654 27654 27654 27654 27654 27654 27654 27654 27654 27654 27654 27654 27654 27654 27654 27654 27654 27654 27654 27654 27654 27654 27654 27654 27654 27654 27654 27654 27654 27654 27654 27654 27654 27654 27654 27654 27654 27654 27654 27654 27654 27654 27654 27654 27654 27654 27654 27654 27654 27654 27654 27654 27654 27654 27654 27654 27654 27654 27654 27654 27654 27654 27654 27654 27654 27654 27654 27654 27654 27654 27654 27654 27654 27654 27654 27654 27654 27654 27654 27654 27654 27654 27654 27654 27654 27654 27654 27654 27654 27654 27654 27654 27654 27654 27654 27654 27654 27654 27654 27654 27654 27654 27654 27654 27654 27654 27654 27654 27654 27654 27654 27654 27654 27654 27654 27654 27654 27654 27654 27654 27654 
0 0 0 0 0 0 0 0 0 0 0 0 0 0 0 0 0 53374 69768 72323 72323 72323 72323 72323 72323 72323 72323 72323 72323 72323 72323 72323 72323 72323 72323 72323 72323 72323 72323 72323 72323 72323 72323 72323 72323 72323 72323 72323 72323 72323 72323 72323 72323 72323 72323 72323 72323 72323 72323 72323 72323 72323 72323 72323 72323 72323 72323 72323 72323 72323 72323 72323 72323 72323 72323 72323 72323 72323 72323 72323 72323 72323 72323 72323 72323 72323 72323 72323 72323 72323 72323 72323 72323 72323 72323 72323 72323 72323 72323 72323 72323 72323 72323 72323 72323 72323 72323 72323 72323 72323 72323 72323 72323 72323 72323 72323 72323 72323 72323 72323 72323 72323 72323 72323 72323 72323 72323 72323 72323 72323 72323 72323 72323 72323 72323 72323 72323 72323 72323 72323 72323 72323 72323 72323 72323 72323 72323 72323 72323 72323 72323 72323 72323 72323 72323 72323 72323 72323 72323 72323 72323 72323 72323 72323 72323 72323 72323 72323 72323 72323 72323 72323 72323 72323 72323 72323 72323 72323 72323 72323 72323 72323 72323 72323 72323 72323 72323 72323 72323 72323 72323 72323 72323 72323 72323 72323 72323 72323 72323 72323 72323 
0 0 0 0 0 0 0 0 0 0 0 0 0 0 0 0 0 1557 1557 1557 1557 1557 1557 1557 1557 1557 1557 1557 1557 1557 1557 1557 1557 1557 1557 1557 1557 1557 1557 1557 1557 1557 1557 1557 1557 1557 1557 1557 1557 1557 1557 1557 1557 1557 1557 1557 1557 1557 1557 1557 1557 1557 1557 1557 1557 1557 1557 1557 1557 1557 1557 1557 1557 1557 1557 1557 1557 1557 1557 1557 1557 1557 1557 1557 1557 1557 1557 1557 1557 1557 1557 1557 1557 1557 1557 1557 1557 1557 1557 1557 1557 1557 1557 1557 1557 1557 1557 1557 1557 1557 1557 1557 1557 1557 1557 1557 1557 1557 1557 1557 1557 1557 1557 1557 1557 1557 1557 1557 1557 1557 1557 1557 1557 1557 1557 1557 1557 1557 1557 1557 1557 1557 1557 1557 1557 1557 1557 1557 1557 1557 1557 1557 1557 1557 1557 1557 1557 1557 1557 1557 1557 1557 1557 1557 1557 1557 1557 1557 1557 1557 1557 1557 1557 1557 1557 1557 1557 1557 1557 1557 1557 1557 1557 1557 1557 1557 1557 1557 1557 1557 1557 1557 1557 1557 1557 1557 1557 1557 1557 1557 1557 
0 0 0 0 0 0 0 0 0 0 0 0 0 0 0 0 0 25204 28344 28344 28344 28344 28344 28344 28344 28344 28344 28344 28344 28344 28344 28344 28344 28344 28344 28344 28344 28344 28344 28344 28344 28344 28344 28344 28344 28344 28344 28344 28344 28344 28344 28344 28344 28344 28344 28344 28344 28344 28344 28344 28344 28344 28344 28344 28344 28344 28344 28344 28344 28344 28344 28344 28344 28344 28344 28344 28344 28344 28344 28344 28344 28344 28344 28344 28344 28344 28344 28344 28344 28344 28344 28344 28344 28344 28344 28344 28344 28344 28344 28344 28344 28344 28344 28344 28344 28344 28344 28344 28344 28344 28344 28344 28344 28344 28344 28344 28344 28344 28344 28344 28344 28344 28344 28344 28344 28344 28344 28344 28344 28344 28344 28344 28344 28344 28344 28344 28344 28344 28344 28344 28344 28344 28344 28344 28344 28344 28344 28344 28344 28344 28344 28344 28344 28344 28344 28344 28344 28344 28344 28344 28344 28344 28344 28344 28344 28344 28344 28344 28344 28344 28344 28344 28344 28344 28344 28344 28344 28344 28344 28344 28344 28344 28344 28344 28344 28344 28344 28344 28344 28344 28344 28344 28344 28344 28344 28344 28344 28344 28344 28344 28344 
0 0 0 0 0 0 0 0 0 0 0 0 0 0 0 0 0 0 0 68018 73700 73700 73700 73700 73700 73700 73700 73700 73700 73700 73700 73700 73700 73700 73700 73700 73700 73700 73700 73700 73700 73700 73700 73700 73700 73700 73700 73700 73700 73700 73700 73700 73700 73700 73700 73700 73700 73700 73700 73700 73700 73700 73700 73700 73700 73700 73700 73700 73700 73700 73700 73700 73700 73700 73700 73700 73700 73700 73700 73700 73700 73700 73700 73700 73700 73700 73700 73700 73700 73700 73700 73700 73700 73700 73700 73700 73700 73700 73700 73700 73700 73700 73700 73700 73700 73700 73700 73700 73700 73700 73700 73700 73700 73700 73700 73700 73700 73700 73700 73700 73700 73700 73700 73700 73700 73700 73700 73700 73700 73700 73700 73700 73700 73700 73700 73700 73700 73700 73700 73700 73700 73700 73700 73700 73700 73700 73700 73700 73700 73700 73700 73700 73700 73700 73700 73700 73700 73700 73700 73700 73700 73700 73700 73700 73700 73700 73700 73700 73700 73700 73700 73700 73700 73700 73700 73700 73700 73700 73700 73700 73700 73700 73700 73700 73700 73700 73700 73700 73700 73700 73700 73700 73700 73700 73700 73700 73700 73700 73700 73700 73700 
0 0 0 0 0 0 0 0 0 0 0 0 0 0 0 0 0 0 44151 60293 60293 60293 60293 60293 60293 60293 60293 60293 60293 60293 60293 60293 60293 60293 60293 60293 60293 60293 60293 60293 60293 60293 60293 60293 60293 60293 60293 60293 60293 60293 60293 60293 60293 60293 60293 60293 60293 60293 60293 60293 60293 60293 60293 60293 60293 60293 60293 60293 60293 60293 60293 60293 60293 60293 60293 60293 60293 60293 60293 60293 60293 60293 60293 60293 60293 60293 60293 60293 60293 60293 60293 60293 60293 60293 60293 60293 60293 60293 60293 60293 60293 60293 60293 60293 60293 60293 60293 60293 60293 60293 60293 60293 60293 60293 60293 60293 60293 60293 60293 60293 60293 60293 60293 60293 60293 60293 60293 60293 60293 60293 60293 60293 60293 60293 60293 60293 60293 60293 60293 60293 60293 60293 60293 60293 60293 60293 60293 60293 60293 60293 60293 60293 60293 60293 60293 60293 60293 60293 60293 60293 60293 60293 60293 60293 60293 60293 60293 60293 60293 60293 60293 60293 60293 60293 60293 60293 60293 60293 60293 60293 60293 60293 60293 60293 60293 60293 60293 60293 60293 60293 60293 60293 60293 60293 60293 60293 60293 60293 60293 60293 60293 
0 0 0 0 0 0 0 0 0 0 0 0 0 0 0 0 28425 30390 30390 30390 30390 30390 30390 30390 30390 30390 30390 30390 30390 30390 30390 30390 30390 30390 30390 30390 30390 30390 30390 30390 30390 30390 30390 30390 30390 30390 30390 30390 30390 30390 30390 30390 30390 30390 30390 30390 30390 30390 30390 30390 30390 30390 30390 30390 30390 30390 30390 30390 30390 30390 30390 30390 30390 30390 30390 30390 30390 30390 30390 30390 30390 30390 30390 30390 30390 30390 30390 30390 30390 30390 30390 30390 30390 30390 30390 30390 30390 30390 30390 30390 30390 30390 30390 30390 30390 30390 30390 30390 30390 30390 30390 30390 30390 30390 30390 30390 30390 30390 30390 30390 30390 30390 30390 30390 30390 30390 30390 30390 30390 30390 30390 30390 30390 30390 30390 30390 30390 30390 30390 30390 30390 30390 30390 30390 30390 30390 30390 30390 30390 30390 30390 30390 30390 30390 30390 30390 30390 30390 30390 30390 30390 30390 30390 30390 30390 30390 30390 30390 30390 30390 30390 30390 30390 30390 30390 30390 30390 30390 30390 30390 30390 30390 30390 30390 30390 30390 30390 30390 30390 30390 30390 30390 30390 30390 30390 30390 30390 30390 30390 30390 30390 
0 0 0 0 0 0 0 0 0 0 0 0 0 0 0 0 0 0 84024 84254 84254 84254 84254 84254 84254 84254 84254 84254 84254 84254 84254 84254 84254 84254 84254 84254 84254 84254 84254 84254 84254 84254 84254 84254 84254 84254 84254 84254 84254 84254 84254 84254 84254 84254 84254 84254 84254 84254 84254 84254 84254 84254 84254 84254 84254 84254 84254 84254 84254 84254 84254 84254 84254 84254 84254 84254 84254 84254 84254 84254 84254 84254 84254 84254 84254 84254 84254 84254 84254 84254 84254 84254 84254 84254 84254 84254 84254 84254 84254 84254 84254 84254 84254 84254 84254 84254 84254 84254 84254 84254 84254 84254 84254 84254 84254 84254 84254 84254 84254 84254 84254 84254 84254 84254 84254 84254 84254 84254 84254 84254 84254 84254 84254 84254 84254 84254 84254 84254 84254 84254 84254 84254 84254 84254 84254 84254 84254 84254 84254 84254 84254 84254 84254 84254 84254 84254 84254 84254 84254 84254 84254 84254 84254 84254 84254 84254 84254 84254 84254 84254 84254 84254 84254 84254 84254 84254 84254 84254 84254 84254 84254 84254 84254 84254 84254 84254 84254 84254 84254 84254 84254 84254 84254 84254 84254 84254 84254 84254 84254 84254 84254 
0 0 0 0 0 0 0 0 0 0 0 0 0 0 0 0 0 0 70905 103168 118069 118069 118069 118069 118069 118069 118069 118069 118069 118069 118069 118069 118069 118069 118069 118069 118069 118069 118069 118069 118069 118069 118069 118069 118069 118069 118069 118069 118069 118069 118069 118069 118069 118069 118069 118069 118069 118069 118069 118069 118069 118069 118069 118069 118069 118069 118069 118069 118069 118069 118069 118069 118069 118069 118069 118069 118069 118069 118069 118069 118069 118069 118069 118069 118069 118069 118069 118069 118069 118069 118069 118069 118069 118069 118069 118069 118069 118069 118069 118069 118069 118069 118069 118069 118069 118069 118069 118069 118069 118069 118069 118069 118069 118069 118069 118069 118069 118069 118069 118069 118069 118069 118069 118069 118069 118069 118069 118069 118069 118069 118069 118069 118069 118069 118069 118069 118069 118069 118069 118069 118069 118069 118069 118069 118069 118069 118069 118069 118069 118069 118069 118069 118069 118069 118069 118069 118069 118069 118069 118069 118069 118069 118069 118069 118069 118069 118069 118069 118069 118069 118069 118069 118069 118069 118069 118069 118069 118069 118069 118069 118069 118069 118069 118069 118069 118069 118069 118069 118069 118069 118069 118069 118069 118069 118069 118069 118069 118069 118069 118069 118069 
0 0 0 0 0 0 0 0 0 0 0 0 0 0 0 0 0 0 0 71353 83885 83885 83885 83885 83885 83885 83885 83885 83885 83885 83885 83885 83885 83885 83885 83885 83885 83885 83885 83885 83885 83885 83885 83885 83885 83885 83885 83885 83885 83885 83885 83885 83885 83885 83885 83885 83885 83885 83885 83885 83885 83885 83885 83885 83885 83885 83885 83885 83885 83885 83885 83885 83885 83885 83885 83885 83885 83885 83885 83885 83885 83885 83885 83885 83885 83885 83885 83885 83885 83885 83885 83885 83885 83885 83885 83885 83885 83885 83885 83885 83885 83885 83885 83885 83885 83885 83885 83885 83885 83885 83885 83885 83885 83885 83885 83885 83885 83885 83885 83885 83885 83885 83885 83885 83885 83885 83885 83885 83885 83885 83885 83885 83885 83885 83885 83885 83885 83885 83885 83885 83885 83885 83885 83885 83885 83885 83885 83885 83885 83885 83885 83885 83885 83885 83885 83885 83885 83885 83885 83885 83885 83885 83885 83885 83885 83885 83885 83885 83885 83885 83885 83885 83885 83885 83885 83885 83885 83885 83885 83885 83885 83885 83885 83885 83885 83885 83885 83885 83885 83885 83885 83885 83885 83885 83885 83885 83885 83885 83885 83885 83885 
0 0 0 0 0 0 0 0 0 0 0 0 0 0 0 0 0 0 27433 34610 35920 35920 35920 35920 35920 35920 35920 35920 35920 35920 35920 35920 35920 35920 35920 35920 35920 35920 35920 35920 35920 35920 35920 35920 35920 35920 35920 35920 35920 35920 35920 35920 35920 35920 35920 35920 35920 35920 35920 35920 35920 35920 35920 35920 35920 35920 35920 35920 35920 35920 35920 35920 35920 35920 35920 35920 35920 35920 35920 35920 35920 35920 35920 35920 35920 35920 35920 35920 35920 35920 35920 35920 35920 35920 35920 35920 35920 35920 35920 35920 35920 35920 35920 35920 35920 35920 35920 35920 35920 35920 35920 35920 35920 35920 35920 35920 35920 35920 35920 35920 35920 35920 35920 35920 35920 35920 35920 35920 35920 35920 35920 35920 35920 35920 35920 35920 35920 35920 35920 35920 35920 35920 35920 35920 35920 35920 35920 35920 35920 35920 35920 35920 35920 35920 35920 35920 35920 35920 35920 35920 35920 35920 35920 35920 35920 35920 35920 35920 35920 35920 35920 35920 35920 35920 35920 35920 35920 35920 35920 35920 35920 35920 35920 35920 35920 35920 35920 35920 35920 35920 35920 35920 35920 35920 35920 35920 35920 35920 35920 35920 35920 
0 0 0 0 0 0 0 0 0 0 0 0 0 0 0 0 0 7126 16387 16387 16387 16387 16387 16387 16387 16387 16387 16387 16387 16387 16387 16387 16387 16387 16387 16387 16387 16387 16387 16387 16387 16387 16387 16387 16387 16387 16387 16387 16387 16387 16387 16387 16387 16387 16387 16387 16387 16387 16387 16387 16387 16387 16387 16387 16387 16387 16387 16387 16387 16387 16387 16387 16387 16387 16387 16387 16387 16387 16387 16387 16387 16387 16387 16387 16387 16387 16387 16387 16387 16387 16387 16387 16387 16387 16387 16387 16387 16387 16387 16387 16387 16387 16387 16387 16387 16387 16387 16387 16387 16387 16387 16387 16387 16387 16387 16387 16387 16387 16387 16387 16387 16387 16387 16387 16387 16387 16387 16387 16387 16387 16387 16387 16387 16387 16387 16387 16387 16387 16387 16387 16387 16387 16387 16387 16387 16387 16387 16387 16387 16387 16387 16387 16387 16387 16387 16387 16387 16387 16387 16387 16387 16387 16387 16387 16387 16387 16387 16387 16387 16387 16387 16387 16387 16387 16387 16387 16387 16387 16387 16387 16387 16387 16387 16387 16387 16387 16387 16387 16387 16387 16387 16387 16387 16387 16387 16387 16387 16387 16387 16387 16387 
0 0 0 0 0 0 0 0 0 0 0 0 0 0 0 0 0 94415 136770 140616 140616 140616 140616 140616 140616 140616 140616 140616 140616 140616 140616 140616 140616 140616 140616 140616 140616 140616 140616 140616 140616 140616 140616 140616 140616 140616 140616 140616 140616 140616 140616 140616 140616 140616 140616 140616 140616 140616 140616 140616 140616 140616 140616 140616 140616 140616 140616 140616 140616 140616 140616 140616 140616 140616 140616 140616 140616 140616 140616 140616 140616 140616 140616 140616 140616 140616 140616 140616 140616 140616 140616 140616 140616 140616 140616 140616 140616 140616 140616 140616 140616 140616 140616 140616 140616 140616 140616 140616 140616 140616 140616 140616 140616 140616 140616 140616 140616 140616 140616 140616 140616 140616 140616 140616 140616 140616 140616 140616 140616 140616 140616 140616 140616 140616 140616 140616 140616 140616 140616 140616 140616 140616 140616 140616 140616 140616 140616 140616 140616 140616 140616 140616 140616 140616 140616 140616 140616 140616 140616 140616 140616 140616 140616 140616 140616 140616 140616 140616 140616 140616 140616 140616 140616 140616 140616 140616 140616 140616 140616 140616 140616 140616 140616 140616 140616 140616 140616 140616 140616 140616 140616 140616 140616 140616 140616 140616 140616 140616 140616 140616 140616 
0 0 0 0 0 0 0 0 0 0 0 0 0 0 0 0 0 0 48832 61791 66167 66167 66167 66167 66167 66167 66167 66167 66167 66167 66167 66167 66167 66167 66167 66167 66167 66167 66167 66167 66167 66167 66167 66167 66167 66167 66167 66167 66167 66167 66167 66167 66167 66167 66167 66167 66167 66167 66167 66167 66167 66167 66167 66167 66167 66167 66167 66167 66167 66167 66167 66167 66167 66167 66167 66167 66167 66167 66167 66167 66167 66167 66167 66167 66167 66167 66167 66167 66167 66167 66167 66167 66167 66167 66167 66167 66167 66167 66167 66167 66167 66167 66167 66167 66167 66167 66167 66167 66167 66167 66167 66167 66167 66167 66167 66167 66167 66167 66167 66167 66167 66167 66167 66167 66167 66167 66167 66167 66167 66167 66167 66167 66167 66167 66167 66167 66167 66167 66167 66167 66167 66167 66167 66167 66167 66167 66167 66167 66167 66167 66167 66167 66167 66167 66167 66167 66167 66167 66167 66167 66167 66167 66167 66167 66167 66167 66167 66167 66167 66167 66167 66167 66167 66167 66167 66167 66167 66167 66167 66167 66167 66167 66167 66167 66167 66167 66167 66167 66167 66167 66167 66167 66167 66167 66167 66167 66167 66167 66167 66167 66167 
0 0 0 0 0 0 0 0 0 0 0 0 0 0 0 0 0 16920 22518 22518 22518 22518 22518 22518 22518 22518 22518 22518 22518 22518 22518 22518 22518 22518 22518 22518 22518 22518 22518 22518 22518 22518 22518 22518 22518 22518 22518 22518 22518 22518 22518 22518 22518 22518 22518 22518 22518 22518 22518 22518 22518 22518 22518 22518 22518 22518 22518 22518 22518 22518 22518 22518 22518 22518 22518 22518 22518 22518 22518 22518 22518 22518 22518 22518 22518 22518 22518 22518 22518 22518 22518 22518 22518 22518 22518 22518 22518 22518 22518 22518 22518 22518 22518 22518 22518 22518 22518 22518 22518 22518 22518 22518 22518 22518 22518 22518 22518 22518 22518 22518 22518 22518 22518 22518 22518 22518 22518 22518 22518 22518 22518 22518 22518 22518 22518 22518 22518 22518 22518 22518 22518 22518 22518 22518 22518 22518 22518 22518 22518 22518 22518 22518 22518 22518 22518 22518 22518 22518 22518 22518 22518 22518 22518 22518 22518 22518 22518 22518 22518 22518 22518 22518 22518 22518 22518 22518 22518 22518 22518 22518 22518 22518 22518 22518 22518 22518 22518 22518 22518 22518 22518 22518 22518 22518 22518 22518 22518 22518 22518 22518 22518 
0 0 0 0 0 0 0 0 0 0 0 0 0 0 0 0 0 7717 7717 7717 7717 7717 7717 7717 7717 7717 7717 7717 7717 7717 7717 7717 7717 7717 7717 7717 7717 7717 7717 7717 7717 7717 7717 7717 7717 7717 7717 7717 7717 7717 7717 7717 7717 7717 7717 7717 7717 7717 7717 7717 7717 7717 7717 7717 7717 7717 7717 7717 7717 7717 7717 7717 7717 7717 7717 7717 7717 7717 7717 7717 7717 7717 7717 7717 7717 7717 7717 7717 7717 7717 7717 7717 7717 7717 7717 7717 7717 7717 7717 7717 7717 7717 7717 7717 7717 7717 7717 7717 7717 7717 7717 7717 7717 7717 7717 7717 7717 7717 7717 7717 7717 7717 7717 7717 7717 7717 7717 7717 7717 7717 7717 7717 7717 7717 7717 7717 7717 7717 7717 7717 7717 7717 7717 7717 7717 7717 7717 7717 7717 7717 7717 7717 7717 7717 7717 7717 7717 7717 7717 7717 7717 7717 7717 7717 7717 7717 7717 7717 7717 7717 7717 7717 7717 7717 7717 7717 7717 7717 7717 7717 7717 7717 7717 7717 7717 7717 7717 7717 7717 7717 7717 7717 7717 7717 7717 7717 7717 7717 7717 7717 7717 
0 0 0 0 0 0 0 0 0 0 0 0 0 0 0 0 0 28496 64686 64876 64876 64876 64876 64876 64876 64876 64876 64876 64876 64876 64876 64876 64876 64876 64876 64876 64876 64876 64876 64876 64876 64876 64876 64876 64876 64876 64876 64876 64876 64876 64876 64876 64876 64876 64876 64876 64876 64876 64876 64876 64876 64876 64876 64876 64876 64876 64876 64876 64876 64876 64876 64876 64876 64876 64876 64876 64876 64876 64876 64876 64876 64876 64876 64876 64876 64876 64876 64876 64876 64876 64876 64876 64876 64876 64876 64876 64876 64876 64876 64876 64876 64876 64876 64876 64876 64876 64876 64876 64876 64876 64876 64876 64876 64876 64876 64876 64876 64876 64876 64876 64876 64876 64876 64876 64876 64876 64876 64876 64876 64876 64876 64876 64876 64876 64876 64876 64876 64876 64876 64876 64876 64876 64876 64876 64876 64876 64876 64876 64876 64876 64876 64876 64876 64876 64876 64876 64876 64876 64876 64876 64876 64876 64876 64876 64876 64876 64876 64876 64876 64876 64876 64876 64876 64876 64876 64876 64876 64876 64876 64876 64876 64876 64876 64876 64876 64876 64876 64876 64876 64876 64876 64876 64876 64876 64876 64876 64876 64876 64876 64876 64876 
0 0 0 0 0 0 0 0 0 0 0 0 0 0 0 0 0 0 0 10896 10896 10896 10896 10896 10896 10896 10896 10896 10896 10896 10896 10896 10896 10896 10896 10896 10896 10896 10896 10896 10896 10896 10896 10896 10896 10896 10896 10896 10896 10896 10896 10896 10896 10896 10896 10896 10896 10896 10896 10896 10896 10896 10896 10896 10896 10896 10896 10896 10896 10896 10896 10896 10896 10896 10896 10896 10896 10896 10896 10896 10896 10896 10896 10896 10896 10896 10896 10896 10896 10896 10896 10896 10896 10896 10896 10896 10896 10896 10896 10896 10896 10896 10896 10896 10896 10896 10896 10896 10896 10896 10896 10896 10896 10896 10896 10896 10896 10896 10896 10896 10896 10896 10896 10896 10896 10896 10896 10896 10896 10896 10896 10896 10896 10896 10896 10896 10896 10896 10896 10896 10896 10896 10896 10896 10896 10896 10896 10896 10896 10896 10896 10896 10896 10896 10896 10896 10896 10896 10896 10896 10896 10896 10896 10896 10896 10896 10896 10896 10896 10896 10896 10896 10896 10896 10896 10896 10896 10896 10896 10896 10896 10896 10896 10896 10896 10896 10896 10896 10896 10896 10896 10896 10896 10896 10896 10896 10896 10896 10896 10896 10896 
0 0 0 0 0 0 0 0 0 0 0 0 0 0 0 0 0 87019 90473 90473 90473 90473 90473 90473 90473 90473 90473 90473 90473 90473 90473 90473 90473 90473 90473 90473 90473 90473 90473 90473 90473 90473 90473 90473 90473 90473 90473 90473 90473 90473 90473 90473 90473 90473 90473 90473 90473 90473 90473 90473 90473 90473 90473 90473 90473 90473 90473 90473 90473 90473 90473 90473 90473 90473 90473 90473 90473 90473 90473 90473 90473 90473 90473 90473 90473 90473 90473 90473 90473 90473 90473 90473 90473 90473 90473 90473 90473 90473 90473 90473 90473 90473 90473 90473 90473 90473 90473 90473 90473 90473 90473 90473 90473 90473 90473 90473 90473 90473 90473 90473 90473 90473 90473 90473 90473 90473 90473 90473 90473 90473 90473 90473 90473 90473 90473 90473 90473 90473 90473 90473 90473 90473 90473 90473 90473 90473 90473 90473 90473 90473 90473 90473 90473 90473 90473 90473 90473 90473 90473 90473 90473 90473 90473 90473 90473 90473 90473 90473 90473 90473 90473 90473 90473 90473 90473 90473 90473 90473 90473 90473 90473 90473 90473 90473 90473 90473 90473 90473 90473 90473 90473 90473 90473 90473 90473 90473 90473 90473 90473 90473 90473 
0 0 0 0 0 0 0 0 0 0 0 0 0 0 0 0 0 30633 39271 39271 39271 39271 39271 39271 39271 39271 39271 39271 39271 39271 39271 39271 39271 39271 39271 39271 39271 39271 39271 39271 39271 39271 39271 39271 39271 39271 39271 39271 39271 39271 39271 39271 39271 39271 39271 39271 39271 39271 39271 39271 39271 39271 39271 39271 39271 39271 39271 39271 39271 39271 39271 39271 39271 39271 39271 39271 39271 39271 39271 39271 39271 39271 39271 39271 39271 39271 39271 39271 39271 39271 39271 39271 39271 39271 39271 39271 39271 39271 39271 39271 39271 39271 39271 39271 39271 39271 39271 39271 39271 39271 39271 39271 39271 39271 39271 39271 39271 39271 39271 39271 39271 39271 39271 39271 39271 39271 39271 39271 39271 39271 39271 39271 39271 39271 39271 39271 39271 39271 39271 39271 39271 39271 39271 39271 39271 39271 39271 39271 39271 39271 39271 39271 39271 39271 39271 39271 39271 39271 39271 39271 39271 39271 39271 39271 39271 39271 39271 39271 39271 39271 39271 39271 39271 39271 39271 39271 39271 39271 39271 39271 39271 39271 39271 39271 39271 39271 39271 39271 39271 39271 39271 39271 39271 39271 39271 39271 39271 39271 39271 39271 39271 
0 0 0 0 0 0 0 0 0 0 0 0 0 0 0 0 0 0 37973 51556 51556 51556 51556 51556 51556 51556 51556 51556 51556 51556 51556 51556 51556 51556 51556 51556 51556 51556 51556 51556 51556 51556 51556 51556 51556 51556 51556 51556 51556 51556 51556 51556 51556 51556 51556 51556 51556 51556 51556 51556 51556 51556 51556 51556 51556 51556 51556 51556 51556 51556 51556 51556 51556 51556 51556 51556 51556 51556 51556 51556 51556 51556 51556 51556 51556 51556 51556 51556 51556 51556 51556 51556 51556 51556 51556 51556 51556 51556 51556 51556 51556 51556 51556 51556 51556 51556 51556 51556 51556 51556 51556 51556 51556 51556 51556 51556 51556 51556 51556 51556 51556 51556 51556 51556 51556 51556 51556 51556 51556 51556 51556 51556 51556 51556 51556 51556 51556 51556 51556 51556 51556 51556 51556 51556 51556 51556 51556 51556 51556 51556 51556 51556 51556 51556 51556 51556 51556 51556 51556 51556 51556 51556 51556 51556 51556 51556 51556 51556 51556 51556 51556 51556 51556 51556 51556 51556 51556 51556 51556 51556 51556 51556 51556 51556 51556 51556 51556 51556 51556 51556 51556 51556 51556 51556 51556 51556 51556 51556 51556 51556 51556 
0 0 0 0 0 0 0 0 0 0 0 0 0 0 0 0 0 0 48273 53216 53216 53216 53216 53216 53216 53216 53216 53216 53216 53216 53216 53216 53216 53216 53216 53216 53216 53216 53216 53216 53216 53216 53216 53216 53216 53216 53216 53216 53216 53216 53216 53216 53216 53216 53216 53216 53216 53216 53216 53216 53216 53216 53216 53216 53216 53216 53216 53216 53216 53216 53216 53216 53216 53216 53216 53216 53216 53216 53216 53216 53216 53216 53216 53216 53216 53216 53216 53216 53216 53216 53216 53216 53216 53216 53216 53216 53216 53216 53216 53216 53216 53216 53216 53216 53216 53216 53216 53216 53216 53216 53216 53216 53216 53216 53216 53216 53216 53216 53216 53216 53216 53216 53216 53216 53216 53216 53216 53216 53216 53216 53216 53216 53216 53216 53216 53216 53216 53216 53216 53216 53216 53216 53216 53216 53216 53216 53216 53216 53216 53216 53216 53216 53216 53216 53216 53216 53216 53216 53216 53216 53216 53216 53216 53216 53216 53216 53216 53216 53216 53216 53216 53216 53216 53216 53216 53216 53216 53216 53216 53216 53216 53216 53216 53216 53216 53216 53216 53216 53216 53216 53216 53216 53216 53216 53216 53216 53216 53216 53216 53216 53216 
0 0 0 0 0 0 0 0 0 0 0 0 0 0 0 0 0 0 15613 15613 15613 15613 15613 15613 15613 15613 15613 15613 15613 15613 15613 15613 15613 15613 15613 15613 15613 15613 15613 15613 15613 15613 15613 15613 15613 15613 15613 15613 15613 15613 15613 15613 15613 15613 15613 15613 15613 15613 15613 15613 15613 15613 15613 15613 15613 15613 15613 15613 15613 15613 15613 15613 15613 15613 15613 15613 15613 15613 15613 15613 15613 15613 15613 15613 15613 15613 15613 15613 15613 15613 15613 15613 15613 15613 15613 15613 15613 15613 15613 15613 15613 15613 15613 15613 15613 15613 15613 15613 15613 15613 15613 15613 15613 15613 15613 15613 15613 15613 15613 15613 15613 15613 15613 15613 15613 15613 15613 15613 15613 15613 15613 15613 15613 15613 15613 15613 15613 15613 15613 15613 15613 15613 15613 15613 15613 15613 15613 15613 15613 15613 15613 15613 15613 15613 15613 15613 15613 15613 15613 15613 15613 15613 15613 15613 15613 15613 15613 15613 15613 15613 15613 15613 15613 15613 15613 15613 15613 15613 15613 15613 15613 15613 15613 15613 15613 15613 15613 15613 15613 15613 15613 15613 15613 15613 15613 15613 15613 15613 15613 15613 15613 
0 0 0 0 0 0 0 0 0 0 0 0 0 0 0 0 0 0 12899 43923 43923 43923 43923 43923 43923 43923 43923 43923 43923 43923 43923 43923 43923 43923 43923 43923 43923 43923 43923 43923 43923 43923 43923 43923 43923 43923 43923 43923 43923 43923 43923 43923 43923 43923 43923 43923 43923 43923 43923 43923 43923 43923 43923 43923 43923 43923 43923 43923 43923 43923 43923 43923 43923 43923 43923 43923 43923 43923 43923 43923 43923 43923 43923 43923 43923 43923 43923 43923 43923 43923 43923 43923 43923 43923 43923 43923 43923 43923 43923 43923 43923 43923 43923 43923 43923 43923 43923 43923 43923 43923 43923 43923 43923 43923 43923 43923 43923 43923 43923 43923 43923 43923 43923 43923 43923 43923 43923 43923 43923 43923 43923 43923 43923 43923 43923 43923 43923 43923 43923 43923 43923 43923 43923 43923 43923 43923 43923 43923 43923 43923 43923 43923 43923 43923 43923 43923 43923 43923 43923 43923 43923 43923 43923 43923 43923 43923 43923 43923 43923 43923 43923 43923 43923 43923 43923 43923 43923 43923 43923 43923 43923 43923 43923 43923 43923 43923 43923 43923 43923 43923 43923 43923 43923 43923 43923 43923 43923 43923 43923 43923 43923 
0 0 0 0 0 0 0 0 0 0 0 0 0 0 0 0 0 0 47731 47731 47731 47731 47731 47731 47731 47731 47731 47731 47731 47731 47731 47731 47731 47731 47731 47731 47731 47731 47731 47731 47731 47731 47731 47731 47731 47731 47731 47731 47731 47731 47731 47731 47731 47731 47731 47731 47731 47731 47731 47731 47731 47731 47731 47731 47731 47731 47731 47731 47731 47731 47731 47731 47731 47731 47731 47731 47731 47731 47731 47731 47731 47731 47731 47731 47731 47731 47731 47731 47731 47731 47731 47731 47731 47731 47731 47731 47731 47731 47731 47731 47731 47731 47731 47731 47731 47731 47731 47731 47731 47731 47731 47731 47731 47731 47731 47731 47731 47731 47731 47731 47731 47731 47731 47731 47731 47731 47731 47731 47731 47731 47731 47731 47731 47731 47731 47731 47731 47731 47731 47731 47731 47731 47731 47731 47731 47731 47731 47731 47731 47731 47731 47731 47731 47731 47731 47731 47731 47731 47731 47731 47731 47731 47731 47731 47731 47731 47731 47731 47731 47731 47731 47731 47731 47731 47731 47731 47731 47731 47731 47731 47731 47731 47731 47731 47731 47731 47731 47731 47731 47731 47731 47731 47731 47731 47731 47731 47731 47731 47731 47731 47731 
0 0 0 0 0 0 0 0 0 0 0 0 0 0 0 0 0 19433 19433 19433 19433 19433 19433 19433 19433 19433 19433 19433 19433 19433 19433 19433 19433 19433 19433 19433 19433 19433 19433 19433 19433 19433 19433 19433 19433 19433 19433 19433 19433 19433 19433 19433 19433 19433 19433 19433 19433 19433 19433 19433 19433 19433 19433 19433 19433 19433 19433 19433 19433 19433 19433 19433 19433 19433 19433 19433 19433 19433 19433 19433 19433 19433 19433 19433 19433 19433 19433 19433 19433 19433 19433 19433 19433 19433 19433 19433 19433 19433 19433 19433 19433 19433 19433 19433 19433 19433 19433 19433 19433 19433 19433 19433 19433 19433 19433 19433 19433 19433 19433 19433 19433 19433 19433 19433 19433 19433 19433 19433 19433 19433 19433 19433 19433 19433 19433 19433 19433 19433 19433 19433 19433 19433 19433 19433 19433 19433 19433 19433 19433 19433 19433 19433 19433 19433 19433 19433 19433 19433 19433 19433 19433 19433 19433 19433 19433 19433 19433 19433 19433 19433 19433 19433 19433 19433 19433 19433 19433 19433 19433 19433 19433 19433 19433 19433 19433 19433 19433 19433 19433 19433 19433 19433 19433 19433 19433 19433 19433 19433 19433 19433 19433 
0 0 0 0 0 0 0 0 0 0 0 0 0 0 0 0 0 0 55510 80822 82446 82446 82446 82446 82446 82446 82446 82446 82446 82446 82446 82446 82446 82446 82446 82446 82446 82446 82446 82446 82446 82446 82446 82446 82446 82446 82446 82446 82446 82446 82446 82446 82446 82446 82446 82446 82446 82446 82446 82446 82446 82446 82446 82446 82446 82446 82446 82446 82446 82446 82446 82446 82446 82446 82446 82446 82446 82446 82446 82446 82446 82446 82446 82446 82446 82446 82446 82446 82446 82446 82446 82446 82446 82446 82446 82446 82446 82446 82446 82446 82446 82446 82446 82446 82446 82446 82446 82446 82446 82446 82446 82446 82446 82446 82446 82446 82446 82446 82446 82446 82446 82446 82446 82446 82446 82446 82446 82446 82446 82446 82446 82446 82446 82446 82446 82446 82446 82446 82446 82446 82446 82446 82446 82446 82446 82446 82446 82446 82446 82446 82446 82446 82446 82446 82446 82446 82446 82446 82446 82446 82446 82446 82446 82446 82446 82446 82446 82446 82446 82446 82446 82446 82446 82446 82446 82446 82446 82446 82446 82446 82446 82446 82446 82446 82446 82446 82446 82446 82446 82446 82446 82446 82446 82446 82446 82446 82446 82446 82446 82446 82446 
0 0 0 0 0 0 0 0 0 0 0 0 0 0 0 0 0 0 10471 12609 12609 12609 12609 12609 12609 12609 12609 12609 12609 12609 12609 12609 12609 12609 12609 12609 12609 12609 12609 12609 12609 12609 12609 12609 12609 12609 12609 12609 12609 12609 12609 12609 12609 12609 12609 12609 12609 12609 12609 12609 12609 12609 12609 12609 12609 12609 12609 12609 12609 12609 12609 12609 12609 12609 12609 12609 12609 12609 12609 12609 12609 12609 12609 12609 12609 12609 12609 12609 12609 12609 12609 12609 12609 12609 12609 12609 12609 12609 12609 12609 12609 12609 12609 12609 12609 12609 12609 12609 12609 12609 12609 12609 12609 12609 12609 12609 12609 12609 12609 12609 12609 12609 12609 12609 12609 12609 12609 12609 12609 12609 12609 12609 12609 12609 12609 12609 12609 12609 12609 12609 12609 12609 12609 12609 12609 12609 12609 12609 12609 12609 12609 12609 12609 12609 12609 12609 12609 12609 12609 12609 12609 12609 12609 12609 12609 12609 12609 12609 12609 12609 12609 12609 12609 12609 12609 12609 12609 12609 12609 12609 12609 12609 12609 12609 12609 12609 12609 12609 12609 12609 12609 12609 12609 12609 12609 12609 12609 12609 12609 12609 12609 
0 0 0 0 0 0 0 0 0 0 0 0 0 0 0 0 0 0 23263 46557 46557 46557 46557 46557 46557 46557 46557 46557 46557 46557 46557 46557 46557 46557 46557 46557 46557 46557 46557 46557 46557 46557 46557 46557 46557 46557 46557 46557 46557 46557 46557 46557 46557 46557 46557 46557 46557 46557 46557 46557 46557 46557 46557 46557 46557 46557 46557 46557 46557 46557 46557 46557 46557 46557 46557 46557 46557 46557 46557 46557 46557 46557 46557 46557 46557 46557 46557 46557 46557 46557 46557 46557 46557 46557 46557 46557 46557 46557 46557 46557 46557 46557 46557 46557 46557 46557 46557 46557 46557 46557 46557 46557 46557 46557 46557 46557 46557 46557 46557 46557 46557 46557 46557 46557 46557 46557 46557 46557 46557 46557 46557 46557 46557 46557 46557 46557 46557 46557 46557 46557 46557 46557 46557 46557 46557 46557 46557 46557 46557 46557 46557 46557 46557 46557 46557 46557 46557 46557 46557 46557 46557 46557 46557 46557 46557 46557 46557 46557 46557 46557 46557 46557 46557 46557 46557 46557 46557 46557 46557 46557 46557 46557 46557 46557 46557 46557 46557 46557 46557 46557 46557 46557 46557 46557 46557 46557 46557 46557 46557 46557 46557 
0 0 0 0 0 0 0 0 0 0 0 0 0 0 0 0 0 37957 42267 42267 42267 42267 42267 42267 42267 42267 42267 42267 42267 42267 42267 42267 42267 42267 42267 42267 42267 42267 42267 42267 42267 42267 42267 42267 42267 42267 42267 42267 42267 42267 42267 42267 42267 42267 42267 42267 42267 42267 42267 42267 42267 42267 42267 42267 42267 42267 42267 42267 42267 42267 42267 42267 42267 42267 42267 42267 42267 42267 42267 42267 42267 42267 42267 42267 42267 42267 42267 42267 42267 42267 42267 42267 42267 42267 42267 42267 42267 42267 42267 42267 42267 42267 42267 42267 42267 42267 42267 42267 42267 42267 42267 42267 42267 42267 42267 42267 42267 42267 42267 42267 42267 42267 42267 42267 42267 42267 42267 42267 42267 42267 42267 42267 42267 42267 42267 42267 42267 42267 42267 42267 42267 42267 42267 42267 42267 42267 42267 42267 42267 42267 42267 42267 42267 42267 42267 42267 42267 42267 42267 42267 42267 42267 42267 42267 42267 42267 42267 42267 42267 42267 42267 42267 42267 42267 42267 42267 42267 42267 42267 42267 42267 42267 42267 42267 42267 42267 42267 42267 42267 42267 42267 42267 42267 42267 42267 42267 42267 42267 42267 42267 42267 
0 0 0 0 0 0 0 0 0 0 0 0 0 0 0 0 0 0 0 23009 35533 35533 35533 35533 35533 35533 35533 35533 35533 35533 35533 35533 35533 35533 35533 35533 35533 35533 35533 35533 35533 35533 35533 35533 35533 35533 35533 35533 35533 35533 35533 35533 35533 35533 35533 35533 35533 35533 35533 35533 35533 35533 35533 35533 35533 35533 35533 35533 35533 35533 35533 35533 35533 35533 35533 35533 35533 35533 35533 35533 35533 35533 35533 35533 35533 35533 35533 35533 35533 35533 35533 35533 35533 35533 35533 35533 35533 35533 35533 35533 35533 35533 35533 35533 35533 35533 35533 35533 35533 35533 35533 35533 35533 35533 35533 35533 35533 35533 35533 35533 35533 35533 35533 35533 35533 35533 35533 35533 35533 35533 35533 35533 35533 35533 35533 35533 35533 35533 35533 35533 35533 35533 35533 35533 35533 35533 35533 35533 35533 35533 35533 35533 35533 35533 35533 35533 35533 35533 35533 35533 35533 35533 35533 35533 35533 35533 35533 35533 35533 35533 35533 35533 35533 35533 35533 35533 35533 35533 35533 35533 35533 35533 35533 35533 35533 35533 35533 35533 35533 35533 35533 35533 35533 35533 35533 35533 35533 35533 35533 35533 35533 
0 0 0 0 0 0 0 0 0 0 0 0 0 0 0 0 0 0 29291 37316 37316 37316 37316 37316 37316 37316 37316 37316 37316 37316 37316 37316 37316 37316 37316 37316 37316 37316 37316 37316 37316 37316 37316 37316 37316 37316 37316 37316 37316 37316 37316 37316 37316 37316 37316 37316 37316 37316 37316 37316 37316 37316 37316 37316 37316 37316 37316 37316 37316 37316 37316 37316 37316 37316 37316 37316 37316 37316 37316 37316 37316 37316 37316 37316 37316 37316 37316 37316 37316 37316 37316 37316 37316 37316 37316 37316 37316 37316 37316 37316 37316 37316 37316 37316 37316 37316 37316 37316 37316 37316 37316 37316 37316 37316 37316 37316 37316 37316 37316 37316 37316 37316 37316 37316 37316 37316 37316 37316 37316 37316 37316 37316 37316 37316 37316 37316 37316 37316 37316 37316 37316 37316 37316 37316 37316 37316 37316 37316 37316 37316 37316 37316 37316 37316 37316 37316 37316 37316 37316 37316 37316 37316 37316 37316 37316 37316 37316 37316 37316 37316 37316 37316 37316 37316 37316 37316 37316 37316 37316 37316 37316 37316 37316 37316 37316 37316 37316 37316 37316 37316 37316 37316 37316 37316 37316 37316 37316 37316 37316 37316 37316 
0 0 0 0 0 0 0 0 0 0 0 0 0 0 0 0 0 29321 65575 65575 65575 65575 65575 65575 65575 65575 65575 65575 65575 65575 65575 65575 65575 65575 65575 65575 65575 65575 65575 65575 65575 65575 65575 65575 65575 65575 65575 65575 65575 65575 65575 65575 65575 65575 65575 65575 65575 65575 65575 65575 65575 65575 65575 65575 65575 65575 65575 65575 65575 65575 65575 65575 65575 65575 65575 65575 65575 65575 65575 65575 65575 65575 65575 65575 65575 65575 65575 65575 65575 65575 65575 65575 65575 65575 65575 65575 65575 65575 65575 65575 65575 65575 65575 65575 65575 65575 65575 65575 65575 65575 65575 65575 65575 65575 65575 65575 65575 65575 65575 65575 65575 65575 65575 65575 65575 65575 65575 65575 65575 65575 65575 65575 65575 65575 65575 65575 65575 65575 65575 65575 65575 65575 65575 65575 65575 65575 65575 65575 65575 65575 65575 65575 65575 65575 65575 65575 65575 65575 65575 65575 65575 65575 65575 65575 65575 65575 65575 65575 65575 65575 65575 65575 65575 65575 65575 65575 65575 65575 65575 65575 65575 65575 65575 65575 65575 65575 65575 65575 65575 65575 65575 65575 65575 65575 65575 65575 65575 65575 65575 65575 65575 
0 0 0 0 0 0 0 0 0 0 0 0 0 0 0 0 0 45818 61469 61469 61469 61469 61469 61469 61469 61469 61469 61469 61469 61469 61469 61469 61469 61469 61469 61469 61469 61469 61469 61469 61469 61469 61469 61469 61469 61469 61469 61469 61469 61469 61469 61469 61469 61469 61469 61469 61469 61469 61469 61469 61469 61469 61469 61469 61469 61469 61469 61469 61469 61469 61469 61469 61469 61469 61469 61469 61469 61469 61469 61469 61469 61469 61469 61469 61469 61469 61469 61469 61469 61469 61469 61469 61469 61469 61469 61469 61469 61469 61469 61469 61469 61469 61469 61469 61469 61469 61469 61469 61469 61469 61469 61469 61469 61469 61469 61469 61469 61469 61469 61469 61469 61469 61469 61469 61469 61469 61469 61469 61469 61469 61469 61469 61469 61469 61469 61469 61469 61469 61469 61469 61469 61469 61469 61469 61469 61469 61469 61469 61469 61469 61469 61469 61469 61469 61469 61469 61469 61469 61469 61469 61469 61469 61469 61469 61469 61469 61469 61469 61469 61469 61469 61469 61469 61469 61469 61469 61469 61469 61469 61469 61469 61469 61469 61469 61469 61469 61469 61469 61469 61469 61469 61469 61469 61469 61469 61469 61469 61469 61469 61469 61469 
0 0 0 0 0 0 0 0 0 0 0 0 0 0 0 0 0 0 29353 46272 46272 46272 46272 46272 46272 46272 46272 46272 46272 46272 46272 46272 46272 46272 46272 46272 46272 46272 46272 46272 46272 46272 46272 46272 46272 46272 46272 46272 46272 46272 46272 46272 46272 46272 46272 46272 46272 46272 46272 46272 46272 46272 46272 46272 46272 46272 46272 46272 46272 46272 46272 46272 46272 46272 46272 46272 46272 46272 46272 46272 46272 46272 46272 46272 46272 46272 46272 46272 46272 46272 46272 46272 46272 46272 46272 46272 46272 46272 46272 46272 46272 46272 46272 46272 46272 46272 46272 46272 46272 46272 46272 46272 46272 46272 46272 46272 46272 46272 46272 46272 46272 46272 46272 46272 46272 46272 46272 46272 46272 46272 46272 46272 46272 46272 46272 46272 46272 46272 46272 46272 46272 46272 46272 46272 46272 46272 46272 46272 46272 46272 46272 46272 46272 46272 46272 46272 46272 46272 46272 46272 46272 46272 46272 46272 46272 46272 46272 46272 46272 46272 46272 46272 46272 46272 46272 46272 46272 46272 46272 46272 46272 46272 46272 46272 46272 46272 46272 46272 46272 46272 46272 46272 46272 46272 46272 46272 46272 46272 46272 46272 46272 
0 0 0 0 0 0 0 0 0 0 0 0 0 0 0 0 18901 27432 27432 27432 27432 27432 27432 27432 27432 27432 27432 27432 27432 27432 27432 27432 27432 27432 27432 27432 27432 27432 27432 27432 27432 27432 27432 27432 27432 27432 27432 27432 27432 27432 27432 27432 27432 27432 27432 27432 27432 27432 27432 27432 27432 27432 27432 27432 27432 27432 27432 27432 27432 27432 27432 27432 27432 27432 27432 27432 27432 27432 27432 27432 27432 27432 27432 27432 27432 27432 27432 27432 27432 27432 27432 27432 27432 27432 27432 27432 27432 27432 27432 27432 27432 27432 27432 27432 27432 27432 27432 27432 27432 27432 27432 27432 27432 27432 27432 27432 27432 27432 27432 27432 27432 27432 27432 27432 27432 27432 27432 27432 27432 27432 27432 27432 27432 27432 27432 27432 27432 27432 27432 27432 27432 27432 27432 27432 27432 27432 27432 27432 27432 27432 27432 27432 27432 27432 27432 27432 27432 27432 27432 27432 27432 27432 27432 27432 27432 27432 27432 27432 27432 27432 27432 27432 27432 27432 27432 27432 27432 27432 27432 27432 27432 27432 27432 27432 27432 27432 27432 27432 27432 27432 27432 27432 27432 27432 27432 27432 27432 27432 27432 27432 27432 
0 0 0 0 0 0 0 0 0 0 0 0 0 0 0 0 0 0 53430 70893 72838 72838 72838 72838 72838 72838 72838 72838 72838 72838 72838 72838 72838 72838 72838 72838 72838 72838 72838 72838 72838 72838 72838 72838 72838 72838 72838 72838 72838 72838 72838 72838 72838 72838 72838 72838 72838 72838 72838 72838 72838 72838 72838 72838 72838 72838 72838 72838 72838 72838 72838 72838 72838 72838 72838 72838 72838 72838 72838 72838 72838 72838 72838 72838 72838 72838 72838 72838 72838 72838 72838 72838 72838 72838 72838 72838 72838 72838 72838 72838 72838 72838 72838 72838 72838 72838 72838 72838 72838 72838 72838 72838 72838 72838 72838 72838 72838 72838 72838 72838 72838 72838 72838 72838 72838 72838 72838 72838 72838 72838 72838 72838 72838 72838 72838 72838 72838 72838 72838 72838 72838 72838 72838 72838 72838 72838 72838 72838 72838 72838 72838 72838 72838 72838 72838 72838 72838 72838 72838 72838 72838 72838 72838 72838 72838 72838 72838 72838 72838 72838 72838 72838 72838 72838 72838 72838 72838 72838 72838 72838 72838 72838 72838 72838 72838 72838 72838 72838 72838 72838 72838 72838 72838 72838 72838 72838 72838 72838 72838 72838 72838 
0 0 0 0 0 0 0 0 0 0 0 0 0 0 0 0 0 18896 24177 24177 24177 24177 24177 24177 24177 24177 24177 24177 24177 24177 24177 24177 24177 24177 24177 24177 24177 24177 24177 24177 24177 24177 24177 24177 24177 24177 24177 24177 24177 24177 24177 24177 24177 24177 24177 24177 24177 24177 24177 24177 24177 24177 24177 24177 24177 24177 24177 24177 24177 24177 24177 24177 24177 24177 24177 24177 24177 24177 24177 24177 24177 24177 24177 24177 24177 24177 24177 24177 24177 24177 24177 24177 24177 24177 24177 24177 24177 24177 24177 24177 24177 24177 24177 24177 24177 24177 24177 24177 24177 24177 24177 24177 24177 24177 24177 24177 24177 24177 24177 24177 24177 24177 24177 24177 24177 24177 24177 24177 24177 24177 24177 24177 24177 24177 24177 24177 24177 24177 24177 24177 24177 24177 24177 24177 24177 24177 24177 24177 24177 24177 24177 24177 24177 24177 24177 24177 24177 24177 24177 24177 24177 24177 24177 24177 24177 24177 24177 24177 24177 24177 24177 24177 24177 24177 24177 24177 24177 24177 24177 24177 24177 24177 24177 24177 24177 24177 24177 24177 24177 24177 24177 24177 24177 24177 24177 24177 24177 24177 24177 24177 24177 
0 0 0 0 0 0 0 0 0 0 0 0 0 0 0 0 0 22021 25137 25137 25137 25137 25137 25137 25137 25137 25137 25137 25137 25137 25137 25137 25137 25137 25137 25137 25137 25137 25137 25137 25137 25137 25137 25137 25137 25137 25137 25137 25137 25137 25137 25137 25137 25137 25137 25137 25137 25137 25137 25137 25137 25137 25137 25137 25137 25137 25137 25137 25137 25137 25137 25137 25137 25137 25137 25137 25137 25137 25137 25137 25137 25137 25137 25137 25137 25137 25137 25137 25137 25137 25137 25137 25137 25137 25137 25137 25137 25137 25137 25137 25137 25137 25137 25137 25137 25137 25137 25137 25137 25137 25137 25137 25137 25137 25137 25137 25137 25137 25137 25137 25137 25137 25137 25137 25137 25137 25137 25137 25137 25137 25137 25137 25137 25137 25137 25137 25137 25137 25137 25137 25137 25137 25137 25137 25137 25137 25137 25137 25137 25137 25137 25137 25137 25137 25137 25137 25137 25137 25137 25137 25137 25137 25137 25137 25137 25137 25137 25137 25137 25137 25137 25137 25137 25137 25137 25137 25137 25137 25137 25137 25137 25137 25137 25137 25137 25137 25137 25137 25137 25137 25137 25137 25137 25137 25137 25137 25137 25137 25137 25137 25137 
0 0 0 0 0 0 0 0 0 0 0 0 0 0 0 0 40297 40297 40386 40386 40386 40386 40386 40386 40386 40386 40386 40386 40386 40386 40386 40386 40386 40386 40386 40386 40386 40386 40386 40386 40386 40386 40386 40386 40386 40386 40386 40386 40386 40386 40386 40386 40386 40386 40386 40386 40386 40386 40386 40386 40386 40386 40386 40386 40386 40386 40386 40386 40386 40386 40386 40386 40386 40386 40386 40386 40386 40386 40386 40386 40386 40386 40386 40386 40386 40386 40386 40386 40386 40386 40386 40386 40386 40386 40386 40386 40386 40386 40386 40386 40386 40386 40386 40386 40386 40386 40386 40386 40386 40386 40386 40386 40386 40386 40386 40386 40386 40386 40386 40386 40386 40386 40386 40386 40386 40386 40386 40386 40386 40386 40386 40386 40386 40386 40386 40386 40386 40386 40386 40386 40386 40386 40386 40386 40386 40386 40386 40386 40386 40386 40386 40386 40386 40386 40386 40386 40386 40386 40386 40386 40386 40386 40386 40386 40386 40386 40386 40386 40386 40386 40386 40386 40386 40386 40386 40386 40386 40386 40386 40386 40386 40386 40386 40386 40386 40386 40386 40386 40386 40386 40386 40386 40386 40386 40386 40386 40386 40386 40386 40386 40386 
0 0 0 0 0 0 0 0 0 0 0 0 0 0 0 0 0 28514 32618 32618 32618 32618 32618 32618 32618 32618 32618 32618 32618 32618 32618 32618 32618 32618 32618 32618 32618 32618 32618 32618 32618 32618 32618 32618 32618 32618 32618 32618 32618 32618 32618 32618 32618 32618 32618 32618 32618 32618 32618 32618 32618 32618 32618 32618 32618 32618 32618 32618 32618 32618 32618 32618 32618 32618 32618 32618 32618 32618 32618 32618 32618 32618 32618 32618 32618 32618 32618 32618 32618 32618 32618 32618 32618 32618 32618 32618 32618 32618 32618 32618 32618 32618 32618 32618 32618 32618 32618 32618 32618 32618 32618 32618 32618 32618 32618 32618 32618 32618 32618 32618 32618 32618 32618 32618 32618 32618 32618 32618 32618 32618 32618 32618 32618 32618 32618 32618 32618 32618 32618 32618 32618 32618 32618 32618 32618 32618 32618 32618 32618 32618 32618 32618 32618 32618 32618 32618 32618 32618 32618 32618 32618 32618 32618 32618 32618 32618 32618 32618 32618 32618 32618 32618 32618 32618 32618 32618 32618 32618 32618 32618 32618 32618 32618 32618 32618 32618 32618 32618 32618 32618 32618 32618 32618 32618 32618 32618 32618 32618 32618 32618 32618 
0 0 0 0 0 0 0 0 0 0 0 0 0 0 0 0 0 51883 106708 111469 111469 111469 111469 111469 111469 111469 111469 111469 111469 111469 111469 111469 111469 111469 111469 111469 111469 111469 111469 111469 111469 111469 111469 111469 111469 111469 111469 111469 111469 111469 111469 111469 111469 111469 111469 111469 111469 111469 111469 111469 111469 111469 111469 111469 111469 111469 111469 111469 111469 111469 111469 111469 111469 111469 111469 111469 111469 111469 111469 111469 111469 111469 111469 111469 111469 111469 111469 111469 111469 111469 111469 111469 111469 111469 111469 111469 111469 111469 111469 111469 111469 111469 111469 111469 111469 111469 111469 111469 111469 111469 111469 111469 111469 111469 111469 111469 111469 111469 111469 111469 111469 111469 111469 111469 111469 111469 111469 111469 111469 111469 111469 111469 111469 111469 111469 111469 111469 111469 111469 111469 111469 111469 111469 111469 111469 111469 111469 111469 111469 111469 111469 111469 111469 111469 111469 111469 111469 111469 111469 111469 111469 111469 111469 111469 111469 111469 111469 111469 111469 111469 111469 111469 111469 111469 111469 111469 111469 111469 111469 111469 111469 111469 111469 111469 111469 111469 111469 111469 111469 111469 111469 111469 111469 111469 111469 111469 111469 111469 111469 111469 111469 
0 0 0 0 0 0 0 0 0 0 0 0 0 0 0 0 0 18726 18786 18786 18786 18786 18786 18786 18786 18786 18786 18786 18786 18786 18786 18786 18786 18786 18786 18786 18786 18786 18786 18786 18786 18786 18786 18786 18786 18786 18786 18786 18786 18786 18786 18786 18786 18786 18786 18786 18786 18786 18786 18786 18786 18786 18786 18786 18786 18786 18786 18786 18786 18786 18786 18786 18786 18786 18786 18786 18786 18786 18786 18786 18786 18786 18786 18786 18786 18786 18786 18786 18786 18786 18786 18786 18786 18786 18786 18786 18786 18786 18786 18786 18786 18786 18786 18786 18786 18786 18786 18786 18786 18786 18786 18786 18786 18786 18786 18786 18786 18786 18786 18786 18786 18786 18786 18786 18786 18786 18786 18786 18786 18786 18786 18786 18786 18786 18786 18786 18786 18786 18786 18786 18786 18786 18786 18786 18786 18786 18786 18786 18786 18786 18786 18786 18786 18786 18786 18786 18786 18786 18786 18786 18786 18786 18786 18786 18786 18786 18786 18786 18786 18786 18786 18786 18786 18786 18786 18786 18786 18786 18786 18786 18786 18786 18786 18786 18786 18786 18786 18786 18786 18786 18786 18786 18786 18786 18786 18786 18786 18786 18786 18786 18786 
0 0 0 0 0 0 0 0 0 0 0 0 0 0 0 0 0 0 37405 41745 43167 43167 43167 43167 43167 43167 43167 43167 43167 43167 43167 43167 43167 43167 43167 43167 43167 43167 43167 43167 43167 43167 43167 43167 43167 43167 43167 43167 43167 43167 43167 43167 43167 43167 43167 43167 43167 43167 43167 43167 43167 43167 43167 43167 43167 43167 43167 43167 43167 43167 43167 43167 43167 43167 43167 43167 43167 43167 43167 43167 43167 43167 43167 43167 43167 43167 43167 43167 43167 43167 43167 43167 43167 43167 43167 43167 43167 43167 43167 43167 43167 43167 43167 43167 43167 43167 43167 43167 43167 43167 43167 43167 43167 43167 43167 43167 43167 43167 43167 43167 43167 43167 43167 43167 43167 43167 43167 43167 43167 43167 43167 43167 43167 43167 43167 43167 43167 43167 43167 43167 43167 43167 43167 43167 43167 43167 43167 43167 43167 43167 43167 43167 43167 43167 43167 43167 43167 43167 43167 43167 43167 43167 43167 43167 43167 43167 43167 43167 43167 43167 43167 43167 43167 43167 43167 43167 43167 43167 43167 43167 43167 43167 43167 43167 43167 43167 43167 43167 43167 43167 43167 43167 43167 43167 43167 43167 43167 43167 43167 43167 43167 
0 0 0 0 0 0 0 0 0 0 0 0 0 0 0 0 0 88082 104367 104367 104367 104367 104367 104367 104367 104367 104367 104367 104367 104367 104367 104367 104367 104367 104367 104367 104367 104367 104367 104367 104367 104367 104367 104367 104367 104367 104367 104367 104367 104367 104367 104367 104367 104367 104367 104367 104367 104367 104367 104367 104367 104367 104367 104367 104367 104367 104367 104367 104367 104367 104367 104367 104367 104367 104367 104367 104367 104367 104367 104367 104367 104367 104367 104367 104367 104367 104367 104367 104367 104367 104367 104367 104367 104367 104367 104367 104367 104367 104367 104367 104367 104367 104367 104367 104367 104367 104367 104367 104367 104367 104367 104367 104367 104367 104367 104367 104367 104367 104367 104367 104367 104367 104367 104367 104367 104367 104367 104367 104367 104367 104367 104367 104367 104367 104367 104367 104367 104367 104367 104367 104367 104367 104367 104367 104367 104367 104367 104367 104367 104367 104367 104367 104367 104367 104367 104367 104367 104367 104367 104367 104367 104367 104367 104367 104367 104367 104367 104367 104367 104367 104367 104367 104367 104367 104367 104367 104367 104367 104367 104367 104367 104367 104367 104367 104367 104367 104367 104367 104367 104367 104367 104367 104367 104367 104367 104367 104367 104367 104367 104367 104367 
0 0 0 0 0 0 0 0 0 0 0 0 0 0 0 0 8448 9716 9716 9716 9716 9716 9716 9716 9716 9716 9716 9716 9716 9716 9716 9716 9716 9716 9716 9716 9716 9716 9716 9716 9716 9716 9716 9716 9716 9716 9716 9716 9716 9716 9716 9716 9716 9716 9716 9716 9716 9716 9716 9716 9716 9716 9716 9716 9716 9716 9716 9716 9716 9716 9716 9716 9716 9716 9716 9716 9716 9716 9716 9716 9716 9716 9716 9716 9716 9716 9716 9716 9716 9716 9716 9716 9716 9716 9716 9716 9716 9716 9716 9716 9716 9716 9716 9716 9716 9716 9716 9716 9716 9716 9716 9716 9716 9716 9716 9716 9716 9716 9716 9716 9716 9716 9716 9716 9716 9716 9716 9716 9716 9716 9716 9716 9716 9716 9716 9716 9716 9716 9716 9716 9716 9716 9716 9716 9716 9716 9716 9716 9716 9716 9716 9716 9716 9716 9716 9716 9716 9716 9716 9716 9716 9716 9716 9716 9716 9716 9716 9716 9716 9716 9716 9716 9716 9716 9716 9716 9716 9716 9716 9716 9716 9716 9716 9716 9716 9716 9716 9716 9716 9716 9716 9716 9716 9716 9716 9716 9716 9716 9716 9716 9716 
0 0 0 0 0 0 0 0 0 0 0 0 0 0 0 0 0 0 42588 56159 56159 56159 56159 56159 56159 56159 56159 56159 56159 56159 56159 56159 56159 56159 56159 56159 56159 56159 56159 56159 56159 56159 56159 56159 56159 56159 56159 56159 56159 56159 56159 56159 56159 56159 56159 56159 56159 56159 56159 56159 56159 56159 56159 56159 56159 56159 56159 56159 56159 56159 56159 56159 56159 56159 56159 56159 56159 56159 56159 56159 56159 56159 56159 56159 56159 56159 56159 56159 56159 56159 56159 56159 56159 56159 56159 56159 56159 56159 56159 56159 56159 56159 56159 56159 56159 56159 56159 56159 56159 56159 56159 56159 56159 56159 56159 56159 56159 56159 56159 56159 56159 56159 56159 56159 56159 56159 56159 56159 56159 56159 56159 56159 56159 56159 56159 56159 56159 56159 56159 56159 56159 56159 56159 56159 56159 56159 56159 56159 56159 56159 56159 56159 56159 56159 56159 56159 56159 56159 56159 56159 56159 56159 56159 56159 56159 56159 56159 56159 56159 56159 56159 56159 56159 56159 56159 56159 56159 56159 56159 56159 56159 56159 56159 56159 56159 56159 56159 56159 56159 56159 56159 56159 56159 56159 56159 56159 56159 56159 56159 56159 56159 
0 0 0 0 0 0 0 0 0 0 0 0 0 0 0 0 18454 29395 29395 29395 29395 29395 29395 29395 29395 29395 29395 29395 29395 29395 29395 29395 29395 29395 29395 29395 29395 29395 29395 29395 29395 29395 29395 29395 29395 29395 29395 29395 29395 29395 29395 29395 29395 29395 29395 29395 29395 29395 29395 29395 29395 29395 29395 29395 29395 29395 29395 29395 29395 29395 29395 29395 29395 29395 29395 29395 29395 29395 29395 29395 29395 29395 29395 29395 29395 29395 29395 29395 29395 29395 29395 29395 29395 29395 29395 29395 29395 29395 29395 29395 29395 29395 29395 29395 29395 29395 29395 29395 29395 29395 29395 29395 29395 29395 29395 29395 29395 29395 29395 29395 29395 29395 29395 29395 29395 29395 29395 29395 29395 29395 29395 29395 29395 29395 29395 29395 29395 29395 29395 29395 29395 29395 29395 29395 29395 29395 29395 29395 29395 29395 29395 29395 29395 29395 29395 29395 29395 29395 29395 29395 29395 29395 29395 29395 29395 29395 29395 29395 29395 29395 29395 29395 29395 29395 29395 29395 29395 29395 29395 29395 29395 29395 29395 29395 29395 29395 29395 29395 29395 29395 29395 29395 29395 29395 29395 29395 29395 29395 29395 29395 29395 
0 0 0 0 0 0 0 0 0 0 0 0 0 0 0 0 0 70793 83743 87164 87164 87164 87164 87164 87164 87164 87164 87164 87164 87164 87164 87164 87164 87164 87164 87164 87164 87164 87164 87164 87164 87164 87164 87164 87164 87164 87164 87164 87164 87164 87164 87164 87164 87164 87164 87164 87164 87164 87164 87164 87164 87164 87164 87164 87164 87164 87164 87164 87164 87164 87164 87164 87164 87164 87164 87164 87164 87164 87164 87164 87164 87164 87164 87164 87164 87164 87164 87164 87164 87164 87164 87164 87164 87164 87164 87164 87164 87164 87164 87164 87164 87164 87164 87164 87164 87164 87164 87164 87164 87164 87164 87164 87164 87164 87164 87164 87164 87164 87164 87164 87164 87164 87164 87164 87164 87164 87164 87164 87164 87164 87164 87164 87164 87164 87164 87164 87164 87164 87164 87164 87164 87164 87164 87164 87164 87164 87164 87164 87164 87164 87164 87164 87164 87164 87164 87164 87164 87164 87164 87164 87164 87164 87164 87164 87164 87164 87164 87164 87164 87164 87164 87164 87164 87164 87164 87164 87164 87164 87164 87164 87164 87164 87164 87164 87164 87164 87164 87164 87164 87164 87164 87164 87164 87164 87164 87164 87164 87164 87164 87164 87164 
0 0 0 0 0 0 0 0 0 0 0 0 0 0 0 0 0 51298 59077 59077 59077 59077 59077 59077 59077 59077 59077 59077 59077 59077 59077 59077 59077 59077 59077 59077 59077 59077 59077 59077 59077 59077 59077 59077 59077 59077 59077 59077 59077 59077 59077 59077 59077 59077 59077 59077 59077 59077 59077 59077 59077 59077 59077 59077 59077 59077 59077 59077 59077 59077 59077 59077 59077 59077 59077 59077 59077 59077 59077 59077 59077 59077 59077 59077 59077 59077 59077 59077 59077 59077 59077 59077 59077 59077 59077 59077 59077 59077 59077 59077 59077 59077 59077 59077 59077 59077 59077 59077 59077 59077 59077 59077 59077 59077 59077 59077 59077 59077 59077 59077 59077 59077 59077 59077 59077 59077 59077 59077 59077 59077 59077 59077 59077 59077 59077 59077 59077 59077 59077 59077 59077 59077 59077 59077 59077 59077 59077 59077 59077 59077 59077 59077 59077 59077 59077 59077 59077 59077 59077 59077 59077 59077 59077 59077 59077 59077 59077 59077 59077 59077 59077 59077 59077 59077 59077 59077 59077 59077 59077 59077 59077 59077 59077 59077 59077 59077 59077 59077 59077 59077 59077 59077 59077 59077 59077 59077 59077 59077 59077 59077 59077 
0 0 0 0 0 0 0 0 0 0 0 0 0 0 0 0 6244 9359 9359 9359 9359 9359 9359 9359 9359 9359 9359 9359 9359 9359 9359 9359 9359 9359 9359 9359 9359 9359 9359 9359 9359 9359 9359 9359 9359 9359 9359 9359 9359 9359 9359 9359 9359 9359 9359 9359 9359 9359 9359 9359 9359 9359 9359 9359 9359 9359 9359 9359 9359 9359 9359 9359 9359 9359 9359 9359 9359 9359 9359 9359 9359 9359 9359 9359 9359 9359 9359 9359 9359 9359 9359 9359 9359 9359 9359 9359 9359 9359 9359 9359 9359 9359 9359 9359 9359 9359 9359 9359 9359 9359 9359 9359 9359 9359 9359 9359 9359 9359 9359 9359 9359 9359 9359 9359 9359 9359 9359 9359 9359 9359 9359 9359 9359 9359 9359 9359 9359 9359 9359 9359 9359 9359 9359 9359 9359 9359 9359 9359 9359 9359 9359 9359 9359 9359 9359 9359 9359 9359 9359 9359 9359 9359 9359 9359 9359 9359 9359 9359 9359 9359 9359 9359 9359 9359 9359 9359 9359 9359 9359 9359 9359 9359 9359 9359 9359 9359 9359 9359 9359 9359 9359 9359 9359 9359 9359 9359 9359 9359 9359 9359 9359 
0 0 0 0 0 0 0 0 0 0 0 0 0 0 0 0 0 0 56932 80869 93734 93734 93734 93734 93734 93734 93734 93734 93734 93734 93734 93734 93734 93734 93734 93734 93734 93734 93734 93734 93734 93734 93734 93734 93734 93734 93734 93734 93734 93734 93734 93734 93734 93734 93734 93734 93734 93734 93734 93734 93734 93734 93734 93734 93734 93734 93734 93734 93734 93734 93734 93734 93734 93734 93734 93734 93734 93734 93734 93734 93734 93734 93734 93734 93734 93734 93734 93734 93734 93734 93734 93734 93734 93734 93734 93734 93734 93734 93734 93734 93734 93734 93734 93734 93734 93734 93734 93734 93734 93734 93734 93734 93734 93734 93734 93734 93734 93734 93734 93734 93734 93734 93734 93734 93734 93734 93734 93734 93734 93734 93734 93734 93734 93734 93734 93734 93734 93734 93734 93734 93734 93734 93734 93734 93734 93734 93734 93734 93734 93734 93734 93734 93734 93734 93734 93734 93734 93734 93734 93734 93734 93734 93734 93734 93734 93734 93734 93734 93734 93734 93734 93734 93734 93734 93734 93734 93734 93734 93734 93734 93734 93734 93734 93734 93734 93734 93734 93734 93734 93734 93734 93734 93734 93734 93734 93734 93734 93734 93734 93734 93734 
0 0 0 0 0 0 0 0 0 0 0 0 0 0 0 0 0 0 1727 1727 1727 1727 1727 1727 1727 1727 1727 1727 1727 1727 1727 1727 1727 1727 1727 1727 1727 1727 1727 1727 1727 1727 1727 1727 1727 1727 1727 1727 1727 1727 1727 1727 1727 1727 1727 1727 1727 1727 1727 1727 1727 1727 1727 1727 1727 1727 1727 1727 1727 1727 1727 1727 1727 1727 1727 1727 1727 1727 1727 1727 1727 1727 1727 1727 1727 1727 1727 1727 1727 1727 1727 1727 1727 1727 1727 1727 1727 1727 1727 1727 1727 1727 1727 1727 1727 1727 1727 1727 1727 1727 1727 1727 1727 1727 1727 1727 1727 1727 1727 1727 1727 1727 1727 1727 1727 1727 1727 1727 1727 1727 1727 1727 1727 1727 1727 1727 1727 1727 1727 1727 1727 1727 1727 1727 1727 1727 1727 1727 1727 1727 1727 1727 1727 1727 1727 1727 1727 1727 1727 1727 1727 1727 1727 1727 1727 1727 1727 1727 1727 1727 1727 1727 1727 1727 1727 1727 1727 1727 1727 1727 1727 1727 1727 1727 1727 1727 1727 1727 1727 1727 1727 1727 1727 1727 1727 1727 1727 1727 1727 1727 1727 
0 0 0 0 0 0 0 0 0 0 0 0 0 0 0 0 0 40980 76648 76648 76648 76648 76648 76648 76648 76648 76648 76648 76648 76648 76648 76648 76648 76648 76648 76648 76648 76648 76648 76648 76648 76648 76648 76648 76648 76648 76648 76648 76648 76648 76648 76648 76648 76648 76648 76648 76648 76648 76648 76648 76648 76648 76648 76648 76648 76648 76648 76648 76648 76648 76648 76648 76648 76648 76648 76648 76648 76648 76648 76648 76648 76648 76648 76648 76648 76648 76648 76648 76648 76648 76648 76648 76648 76648 76648 76648 76648 76648 76648 76648 76648 76648 76648 76648 76648 76648 76648 76648 76648 76648 76648 76648 76648 76648 76648 76648 76648 76648 76648 76648 76648 76648 76648 76648 76648 76648 76648 76648 76648 76648 76648 76648 76648 76648 76648 76648 76648 76648 76648 76648 76648 76648 76648 76648 76648 76648 76648 76648 76648 76648 76648 76648 76648 76648 76648 76648 76648 76648 76648 76648 76648 76648 76648 76648 76648 76648 76648 76648 76648 76648 76648 76648 76648 76648 76648 76648 76648 76648 76648 76648 76648 76648 76648 76648 76648 76648 76648 76648 76648 76648 76648 76648 76648 76648 76648 76648 76648 76648 76648 76648 76648 
0 0 0 0 0 0 0 0 0 0 0 0 0 0 0 0 0 0 0 50750 62718 62811 62811 62811 62811 62811 62811 62811 62811 62811 62811 62811 62811 62811 62811 62811 62811 62811 62811 62811 62811 62811 62811 62811 62811 62811 62811 62811 62811 62811 62811 62811 62811 62811 62811 62811 62811 62811 62811 62811 62811 62811 62811 62811 62811 62811 62811 62811 62811 62811 62811 62811 62811 62811 62811 62811 62811 62811 62811 62811 62811 62811 62811 62811 62811 62811 62811 62811 62811 62811 62811 62811 62811 62811 62811 62811 62811 62811 62811 62811 62811 62811 62811 62811 62811 62811 62811 62811 62811 62811 62811 62811 62811 62811 62811 62811 62811 62811 62811 62811 62811 62811 62811 62811 62811 62811 62811 62811 62811 62811 62811 62811 62811 62811 62811 62811 62811 62811 62811 62811 62811 62811 62811 62811 62811 62811 62811 62811 62811 62811 62811 62811 62811 62811 62811 62811 62811 62811 62811 62811 62811 62811 62811 62811 62811 62811 62811 62811 62811 62811 62811 62811 62811 62811 62811 62811 62811 62811 62811 62811 62811 62811 62811 62811 62811 62811 62811 62811 62811 62811 62811 62811 62811 62811 62811 62811 62811 62811 62811 62811 62811 
0 0 0 0 0 0 0 0 0 0 0 0 0 0 0 0 0 0 69987 92664 92664 92664 92664 92664 92664 92664 92664 92664 92664 92664 92664 92664 92664 92664 92664 92664 92664 92664 92664 92664 92664 92664 92664 92664 92664 92664 92664 92664 92664 92664 92664 92664 92664 92664 92664 92664 92664 92664 92664 92664 92664 92664 92664 92664 92664 92664 92664 92664 92664 92664 92664 92664 92664 92664 92664 92664 92664 92664 92664 92664 92664 92664 92664 92664 92664 92664 92664 92664 92664 92664 92664 92664 92664 92664 92664 92664 92664 92664 92664 92664 92664 92664 92664 92664 92664 92664 92664 92664 92664 92664 92664 92664 92664 92664 92664 92664 92664 92664 92664 92664 92664 92664 92664 92664 92664 92664 92664 92664 92664 92664 92664 92664 92664 92664 92664 92664 92664 92664 92664 92664 92664 92664 92664 92664 92664 92664 92664 92664 92664 92664 92664 92664 92664 92664 92664 92664 92664 92664 92664 92664 92664 92664 92664 92664 92664 92664 92664 92664 92664 92664 92664 92664 92664 92664 92664 92664 92664 92664 92664 92664 92664 92664 92664 92664 92664 92664 92664 92664 92664 92664 92664 92664 92664 92664 92664 92664 92664 92664 92664 92664 92664 
0 0 0 0 0 0 0 0 0 0 0 0 0 0 0 0 0 82340 104820 104820 104820 104820 104820 104820 104820 104820 104820 104820 104820 104820 104820 104820 104820 104820 104820 104820 104820 104820 104820 104820 104820 104820 104820 104820 104820 104820 104820 104820 104820 104820 104820 104820 104820 104820 104820 104820 104820 104820 104820 104820 104820 104820 104820 104820 104820 104820 104820 104820 104820 104820 104820 104820 104820 104820 104820 104820 104820 104820 104820 104820 104820 104820 104820 104820 104820 104820 104820 104820 104820 104820 104820 104820 104820 104820 104820 104820 104820 104820 104820 104820 104820 104820 104820 104820 104820 104820 104820 104820 104820 104820 104820 104820 104820 104820 104820 104820 104820 104820 104820 104820 104820 104820 104820 104820 104820 104820 104820 104820 104820 104820 104820 104820 104820 104820 104820 104820 104820 104820 104820 104820 104820 104820 104820 104820 104820 104820 104820 104820 104820 104820 104820 104820 104820 104820 104820 104820 104820 104820 104820 104820 104820 104820 104820 104820 104820 104820 104820 104820 104820 104820 104820 104820 104820 104820 104820 104820 104820 104820 104820 104820 104820 104820 104820 104820 104820 104820 104820 104820 104820 104820 104820 104820 104820 104820 104820 104820 104820 104820 104820 104820 104820 
0 0 0 0 0 0 0 0 0 0 0 0 0 0 0 0 0 0 0 0 23300 23300 23300 23300 23300 23300 23300 23300 23300 23300 23300 23300 23300 23300 23300 23300 23300 23300 23300 23300 23300 23300 23300 23300 23300 23300 23300 23300 23300 23300 23300 23300 23300 23300 23300 23300 23300 23300 23300 23300 23300 23300 23300 23300 23300 23300 23300 23300 23300 23300 23300 23300 23300 23300 23300 23300 23300 23300 23300 23300 23300 23300 23300 23300 23300 23300 23300 23300 23300 23300 23300 23300 23300 23300 23300 23300 23300 23300 23300 23300 23300 23300 23300 23300 23300 23300 23300 23300 23300 23300 23300 23300 23300 23300 23300 23300 23300 23300 23300 23300 23300 23300 23300 23300 23300 23300 23300 23300 23300 23300 23300 23300 23300 23300 23300 23300 23300 23300 23300 23300 23300 23300 23300 23300 23300 23300 23300 23300 23300 23300 23300 23300 23300 23300 23300 23300 23300 23300 23300 23300 23300 23300 23300 23300 23300 23300 23300 23300 23300 23300 23300 23300 23300 23300 23300 23300 23300 23300 23300 23300 23300 23300 23300 23300 23300 23300 23300 23300 23300 23300 23300 23300 23300 23300 23300 23300 23300 23300 23300 23300 23300 
0 0 0 0 0 0 0 0 0 0 0 0 0 0 0 0 0 0 0 0 111055 113797 113797 113797 113797 113797 113797 113797 113797 113797 113797 113797 113797 113797 113797 113797 113797 113797 113797 113797 113797 113797 113797 113797 113797 113797 113797 113797 113797 113797 113797 113797 113797 113797 113797 113797 113797 113797 113797 113797 113797 113797 113797 113797 113797 113797 113797 113797 113797 113797 113797 113797 113797 113797 113797 113797 113797 113797 113797 113797 113797 113797 113797 113797 113797 113797 113797 113797 113797 113797 113797 113797 113797 113797 113797 113797 113797 113797 113797 113797 113797 113797 113797 113797 113797 113797 113797 113797 113797 113797 113797 113797 113797 113797 113797 113797 113797 113797 113797 113797 113797 113797 113797 113797 113797 113797 113797 113797 113797 113797 113797 113797 113797 113797 113797 113797 113797 113797 113797 113797 113797 113797 113797 113797 113797 113797 113797 113797 113797 113797 113797 113797 113797 113797 113797 113797 113797 113797 113797 113797 113797 113797 113797 113797 113797 113797 113797 113797 113797 113797 113797 113797 113797 113797 113797 113797 113797 113797 113797 113797 113797 113797 113797 113797 113797 113797 113797 113797 113797 113797 113797 113797 113797 113797 113797 113797 113797 113797 113797 113797 113797 
0 0 0 0 0 0 0 0 0 0 0 0 0 0 0 0 0 66899 101659 101751 101751 101751 101751 101751 101751 101751 101751 101751 101751 101751 101751 101751 101751 101751 101751 101751 101751 101751 101751 101751 101751 101751 101751 101751 101751 101751 101751 101751 101751 101751 101751 101751 101751 101751 101751 101751 101751 101751 101751 101751 101751 101751 101751 101751 101751 101751 101751 101751 101751 101751 101751 101751 101751 101751 101751 101751 101751 101751 101751 101751 101751 101751 101751 101751 101751 101751 101751 101751 101751 101751 101751 101751 101751 101751 101751 101751 101751 101751 101751 101751 101751 101751 101751 101751 101751 101751 101751 101751 101751 101751 101751 101751 101751 101751 101751 101751 101751 101751 101751 101751 101751 101751 101751 101751 101751 101751 101751 101751 101751 101751 101751 101751 101751 101751 101751 101751 101751 101751 101751 101751 101751 101751 101751 101751 101751 101751 101751 101751 101751 101751 101751 101751 101751 101751 101751 101751 101751 101751 101751 101751 101751 101751 101751 101751 101751 101751 101751 101751 101751 101751 101751 101751 101751 101751 101751 101751 101751 101751 101751 101751 101751 101751 101751 101751 101751 101751 101751 101751 101751 101751 101751 101751 101751 101751 101751 101751 101751 101751 101751 101751 101751 
0 0 0 0 0 0 0 0 0 0 0 0 0 0 0 0 0 0 0 9572 9572 9572 9572 9572 9572 9572 9572 9572 9572 9572 9572 9572 9572 9572 9572 9572 9572 9572 9572 9572 9572 9572 9572 9572 9572 9572 9572 9572 9572 9572 9572 9572 9572 9572 9572 9572 9572 9572 9572 9572 9572 9572 9572 9572 9572 9572 9572 9572 9572 9572 9572 9572 9572 9572 9572 9572 9572 9572 9572 9572 9572 9572 9572 9572 9572 9572 9572 9572 9572 9572 9572 9572 9572 9572 9572 9572 9572 9572 9572 9572 9572 9572 9572 9572 9572 9572 9572 9572 9572 9572 9572 9572 9572 9572 9572 9572 9572 9572 9572 9572 9572 9572 9572 9572 9572 9572 9572 9572 9572 9572 9572 9572 9572 9572 9572 9572 9572 9572 9572 9572 9572 9572 9572 9572 9572 9572 9572 9572 9572 9572 9572 9572 9572 9572 9572 9572 9572 9572 9572 9572 9572 9572 9572 9572 9572 9572 9572 9572 9572 9572 9572 9572 9572 9572 9572 9572 9572 9572 9572 9572 9572 9572 9572 9572 9572 9572 9572 9572 9572 9572 9572 9572 9572 9572 9572 9572 9572 9572 9572 9572 9572 
0 0 0 0 0 0 0 0 0 0 0 0 0 0 0 0 0 0 0 88112 89809 89809 89809 89809 89809 89809 89809 89809 89809 89809 89809 89809 89809 89809 89809 89809 89809 89809 89809 89809 89809 89809 89809 89809 89809 89809 89809 89809 89809 89809 89809 89809 89809 89809 89809 89809 89809 89809 89809 89809 89809 89809 89809 89809 89809 89809 89809 89809 89809 89809 89809 89809 89809 89809 89809 89809 89809 89809 89809 89809 89809 89809 89809 89809 89809 89809 89809 89809 89809 89809 89809 89809 89809 89809 89809 89809 89809 89809 89809 89809 89809 89809 89809 89809 89809 89809 89809 89809 89809 89809 89809 89809 89809 89809 89809 89809 89809 89809 89809 89809 89809 89809 89809 89809 89809 89809 89809 89809 89809 89809 89809 89809 89809 89809 89809 89809 89809 89809 89809 89809 89809 89809 89809 89809 89809 89809 89809 89809 89809 89809 89809 89809 89809 89809 89809 89809 89809 89809 89809 89809 89809 89809 89809 89809 89809 89809 89809 89809 89809 89809 89809 89809 89809 89809 89809 89809 89809 89809 89809 89809 89809 89809 89809 89809 89809 89809 89809 89809 89809 89809 89809 89809 89809 89809 89809 89809 89809 89809 89809 89809 89809 
0 0 0 0 0 0 0 0 0 0 0 0 0 0 0 0 0 74 74 74 74 74 74 74 74 74 74 74 74 74 74 74 74 74 74 74 74 74 74 74 74 74 74 74 74 74 74 74 74 74 74 74 74 74 74 74 74 74 74 74 74 74 74 74 74 74 74 74 74 74 74 74 74 74 74 74 74 74 74 74 74 74 74 74 74 74 74 74 74 74 74 74 74 74 74 74 74 74 74 74 74 74 74 74 74 74 74 74 74 74 74 74 74 74 74 74 74 74 74 74 74 74 74 74 74 74 74 74 74 74 74 74 74 74 74 74 74 74 74 74 74 74 74 74 74 74 74 74 74 74 74 74 74 74 74 74 74 74 74 74 74 74 74 74 74 74 74 74 74 74 74 74 74 74 74 74 74 74 74 74 74 74 74 74 74 74 74 74 74 74 74 74 74 74 74 74 74 74 74 74 74 
0 0 0 0 0 0 0 0 0 0 0 0 0 0 0 0 0 46289 46763 46763 46763 46763 46763 46763 46763 46763 46763 46763 46763 46763 46763 46763 46763 46763 46763 46763 46763 46763 46763 46763 46763 46763 46763 46763 46763 46763 46763 46763 46763 46763 46763 46763 46763 46763 46763 46763 46763 46763 46763 46763 46763 46763 46763 46763 46763 46763 46763 46763 46763 46763 46763 46763 46763 46763 46763 46763 46763 46763 46763 46763 46763 46763 46763 46763 46763 46763 46763 46763 46763 46763 46763 46763 46763 46763 46763 46763 46763 46763 46763 46763 46763 46763 46763 46763 46763 46763 46763 46763 46763 46763 46763 46763 46763 46763 46763 46763 46763 46763 46763 46763 46763 46763 46763 46763 46763 46763 46763 46763 46763 46763 46763 46763 46763 46763 46763 46763 46763 46763 46763 46763 46763 46763 46763 46763 46763 46763 46763 46763 46763 46763 46763 46763 46763 46763 46763 46763 46763 46763 46763 46763 46763 46763 46763 46763 46763 46763 46763 46763 46763 46763 46763 46763 46763 46763 46763 46763 46763 46763 46763 46763 46763 46763 46763 46763 46763 46763 46763 46763 46763 46763 46763 46763 46763 46763 46763 46763 46763 46763 46763 46763 46763 
0 0 0 0 0 0 0 0 0 0 0 0 0 0 0 0 0 56445 76398 81113 81113 81113 81113 81113 81113 81113 81113 81113 81113 81113 81113 81113 81113 81113 81113 81113 81113 81113 81113 81113 81113 81113 81113 81113 81113 81113 81113 81113 81113 81113 81113 81113 81113 81113 81113 81113 81113 81113 81113 81113 81113 81113 81113 81113 81113 81113 81113 81113 81113 81113 81113 81113 81113 81113 81113 81113 81113 81113 81113 81113 81113 81113 81113 81113 81113 81113 81113 81113 81113 81113 81113 81113 81113 81113 81113 81113 81113 81113 81113 81113 81113 81113 81113 81113 81113 81113 81113 81113 81113 81113 81113 81113 81113 81113 81113 81113 81113 81113 81113 81113 81113 81113 81113 81113 81113 81113 81113 81113 81113 81113 81113 81113 81113 81113 81113 81113 81113 81113 81113 81113 81113 81113 81113 81113 81113 81113 81113 81113 81113 81113 81113 81113 81113 81113 81113 81113 81113 81113 81113 81113 81113 81113 81113 81113 81113 81113 81113 81113 81113 81113 81113 81113 81113 81113 81113 81113 81113 81113 81113 81113 81113 81113 81113 81113 81113 81113 81113 81113 81113 81113 81113 81113 81113 81113 81113 81113 81113 81113 81113 81113 81113 
0 0 0 0 0 0 0 0 0 0 0 0 0 0 0 0 0 0 38870 45987 45987 45987 45987 45987 45987 45987 45987 45987 45987 45987 45987 45987 45987 45987 45987 45987 45987 45987 45987 45987 45987 45987 45987 45987 45987 45987 45987 45987 45987 45987 45987 45987 45987 45987 45987 45987 45987 45987 45987 45987 45987 45987 45987 45987 45987 45987 45987 45987 45987 45987 45987 45987 45987 45987 45987 45987 45987 45987 45987 45987 45987 45987 45987 45987 45987 45987 45987 45987 45987 45987 45987 45987 45987 45987 45987 45987 45987 45987 45987 45987 45987 45987 45987 45987 45987 45987 45987 45987 45987 45987 45987 45987 45987 45987 45987 45987 45987 45987 45987 45987 45987 45987 45987 45987 45987 45987 45987 45987 45987 45987 45987 45987 45987 45987 45987 45987 45987 45987 45987 45987 45987 45987 45987 45987 45987 45987 45987 45987 45987 45987 45987 45987 45987 45987 45987 45987 45987 45987 45987 45987 45987 45987 45987 45987 45987 45987 45987 45987 45987 45987 45987 45987 45987 45987 45987 45987 45987 45987 45987 45987 45987 45987 45987 45987 45987 45987 45987 45987 45987 45987 45987 45987 45987 45987 45987 45987 45987 45987 45987 45987 45987 
0 0 0 0 0 0 0 0 0 0 0 0 0 0 0 0 0 0 12235 12235 12235 12235 12235 12235 12235 12235 12235 12235 12235 12235 12235 12235 12235 12235 12235 12235 12235 12235 12235 12235 12235 12235 12235 12235 12235 12235 12235 12235 12235 12235 12235 12235 12235 12235 12235 12235 12235 12235 12235 12235 12235 12235 12235 12235 12235 12235 12235 12235 12235 12235 12235 12235 12235 12235 12235 12235 12235 12235 12235 12235 12235 12235 12235 12235 12235 12235 12235 12235 12235 12235 12235 12235 12235 12235 12235 12235 12235 12235 12235 12235 12235 12235 12235 12235 12235 12235 12235 12235 12235 12235 12235 12235 12235 12235 12235 12235 12235 12235 12235 12235 12235 12235 12235 12235 12235 12235 12235 12235 12235 12235 12235 12235 12235 12235 12235 12235 12235 12235 12235 12235 12235 12235 12235 12235 12235 12235 12235 12235 12235 12235 12235 12235 12235 12235 12235 12235 12235 12235 12235 12235 12235 12235 12235 12235 12235 12235 12235 12235 12235 12235 12235 12235 12235 12235 12235 12235 12235 12235 12235 12235 12235 12235 12235 12235 12235 12235 12235 12235 12235 12235 12235 12235 12235 12235 12235 12235 12235 12235 12235 12235 12235 
0 0 0 0 0 0 0 0 0 0 0 0 0 0 0 0 24498 25005 25005 25005 25005 25005 25005 25005 25005 25005 25005 25005 25005 25005 25005 25005 25005 25005 25005 25005 25005 25005 25005 25005 25005 25005 25005 25005 25005 25005 25005 25005 25005 25005 25005 25005 25005 25005 25005 25005 25005 25005 25005 25005 25005 25005 25005 25005 25005 25005 25005 25005 25005 25005 25005 25005 25005 25005 25005 25005 25005 25005 25005 25005 25005 25005 25005 25005 25005 25005 25005 25005 25005 25005 25005 25005 25005 25005 25005 25005 25005 25005 25005 25005 25005 25005 25005 25005 25005 25005 25005 25005 25005 25005 25005 25005 25005 25005 25005 25005 25005 25005 25005 25005 25005 25005 25005 25005 25005 25005 25005 25005 25005 25005 25005 25005 25005 25005 25005 25005 25005 25005 25005 25005 25005 25005 25005 25005 25005 25005 25005 25005 25005 25005 25005 25005 25005 25005 25005 25005 25005 25005 25005 25005 25005 25005 25005 25005 25005 25005 25005 25005 25005 25005 25005 25005 25005 25005 25005 25005 25005 25005 25005 25005 25005 25005 25005 25005 25005 25005 25005 25005 25005 25005 25005 25005 25005 25005 25005 25005 25005 25005 25005 25005 25005 
0 0 0 0 0 0 0 0 0 0 0 0 0 0 0 0 0 0 4097 4097 4097 4097 4097 4097 4097 4097 4097 4097 4097 4097 4097 4097 4097 4097 4097 4097 4097 4097 4097 4097 4097 4097 4097 4097 4097 4097 4097 4097 4097 4097 4097 4097 4097 4097 4097 4097 4097 4097 4097 4097 4097 4097 4097 4097 4097 4097 4097 4097 4097 4097 4097 4097 4097 4097 4097 4097 4097 4097 4097 4097 4097 4097 4097 4097 4097 4097 4097 4097 4097 4097 4097 4097 4097 4097 4097 4097 4097 4097 4097 4097 4097 4097 4097 4097 4097 4097 4097 4097 4097 4097 4097 4097 4097 4097 4097 4097 4097 4097 4097 4097 4097 4097 4097 4097 4097 4097 4097 4097 4097 4097 4097 4097 4097 4097 4097 4097 4097 4097 4097 4097 4097 4097 4097 4097 4097 4097 4097 4097 4097 4097 4097 4097 4097 4097 4097 4097 4097 4097 4097 4097 4097 4097 4097 4097 4097 4097 4097 4097 4097 4097 4097 4097 4097 4097 4097 4097 4097 4097 4097 4097 4097 4097 4097 4097 4097 4097 4097 4097 4097 4097 4097 4097 4097 4097 4097 4097 4097 4097 4097 4097 4097 
0 0 0 0 0 0 0 0 0 0 0 0 0 0 0 0 0 0 21456 21612 21612 21612 21612 21612 21612 21612 21612 21612 21612 21612 21612 21612 21612 21612 21612 21612 21612 21612 21612 21612 21612 21612 21612 21612 21612 21612 21612 21612 21612 21612 21612 21612 21612 21612 21612 21612 21612 21612 21612 21612 21612 21612 21612 21612 21612 21612 21612 21612 21612 21612 21612 21612 21612 21612 21612 21612 21612 21612 21612 21612 21612 21612 21612 21612 21612 21612 21612 21612 21612 21612 21612 21612 21612 21612 21612 21612 21612 21612 21612 21612 21612 21612 21612 21612 21612 21612 21612 21612 21612 21612 21612 21612 21612 21612 21612 21612 21612 21612 21612 21612 21612 21612 21612 21612 21612 21612 21612 21612 21612 21612 21612 21612 21612 21612 21612 21612 21612 21612 21612 21612 21612 21612 21612 21612 21612 21612 21612 21612 21612 21612 21612 21612 21612 21612 21612 21612 21612 21612 21612 21612 21612 21612 21612 21612 21612 21612 21612 21612 21612 21612 21612 21612 21612 21612 21612 21612 21612 21612 21612 21612 21612 21612 21612 21612 21612 21612 21612 21612 21612 21612 21612 21612 21612 21612 21612 21612 21612 21612 21612 21612 21612 
0 0 0 0 0 0 0 0 0 0 0 0 0 0 0 0 0 0 43364 51915 51915 51915 51915 51915 51915 51915 51915 51915 51915 51915 51915 51915 51915 51915 51915 51915 51915 51915 51915 51915 51915 51915 51915 51915 51915 51915 51915 51915 51915 51915 51915 51915 51915 51915 51915 51915 51915 51915 51915 51915 51915 51915 51915 51915 51915 51915 51915 51915 51915 51915 51915 51915 51915 51915 51915 51915 51915 51915 51915 51915 51915 51915 51915 51915 51915 51915 51915 51915 51915 51915 51915 51915 51915 51915 51915 51915 51915 51915 51915 51915 51915 51915 51915 51915 51915 51915 51915 51915 51915 51915 51915 51915 51915 51915 51915 51915 51915 51915 51915 51915 51915 51915 51915 51915 51915 51915 51915 51915 51915 51915 51915 51915 51915 51915 51915 51915 51915 51915 51915 51915 51915 51915 51915 51915 51915 51915 51915 51915 51915 51915 51915 51915 51915 51915 51915 51915 51915 51915 51915 51915 51915 51915 51915 51915 51915 51915 51915 51915 51915 51915 51915 51915 51915 51915 51915 51915 51915 51915 51915 51915 51915 51915 51915 51915 51915 51915 51915 51915 51915 51915 51915 51915 51915 51915 51915 51915 51915 51915 51915 51915 51915 
0 0 0 0 0 0 0 0 0 0 0 0 0 0 0 0 0 19280 37315 37315 37315 37315 37315 37315 37315 37315 37315 37315 37315 37315 37315 37315 37315 37315 37315 37315 37315 37315 37315 37315 37315 37315 37315 37315 37315 37315 37315 37315 37315 37315 37315 37315 37315 37315 37315 37315 37315 37315 37315 37315 37315 37315 37315 37315 37315 37315 37315 37315 37315 37315 37315 37315 37315 37315 37315 37315 37315 37315 37315 37315 37315 37315 37315 37315 37315 37315 37315 37315 37315 37315 37315 37315 37315 37315 37315 37315 37315 37315 37315 37315 37315 37315 37315 37315 37315 37315 37315 37315 37315 37315 37315 37315 37315 37315 37315 37315 37315 37315 37315 37315 37315 37315 37315 37315 37315 37315 37315 37315 37315 37315 37315 37315 37315 37315 37315 37315 37315 37315 37315 37315 37315 37315 37315 37315 37315 37315 37315 37315 37315 37315 37315 37315 37315 37315 37315 37315 37315 37315 37315 37315 37315 37315 37315 37315 37315 37315 37315 37315 37315 37315 37315 37315 37315 37315 37315 37315 37315 37315 37315 37315 37315 37315 37315 37315 37315 37315 37315 37315 37315 37315 37315 37315 37315 37315 37315 37315 37315 37315 37315 37315 37315 
0 0 0 0 0 0 0 0 0 0 0 0 0 0 0 0 0 23133 44171 44171 44171 44171 44171 44171 44171 44171 44171 44171 44171 44171 44171 44171 44171 44171 44171 44171 44171 44171 44171 44171 44171 44171 44171 44171 44171 44171 44171 44171 44171 44171 44171 44171 44171 44171 44171 44171 44171 44171 44171 44171 44171 44171 44171 44171 44171 44171 44171 44171 44171 44171 44171 44171 44171 44171 44171 44171 44171 44171 44171 44171 44171 44171 44171 44171 44171 44171 44171 44171 44171 44171 44171 44171 44171 44171 44171 44171 44171 44171 44171 44171 44171 44171 44171 44171 44171 44171 44171 44171 44171 44171 44171 44171 44171 44171 44171 44171 44171 44171 44171 44171 44171 44171 44171 44171 44171 44171 44171 44171 44171 44171 44171 44171 44171 44171 44171 44171 44171 44171 44171 44171 44171 44171 44171 44171 44171 44171 44171 44171 44171 44171 44171 44171 44171 44171 44171 44171 44171 44171 44171 44171 44171 44171 44171 44171 44171 44171 44171 44171 44171 44171 44171 44171 44171 44171 44171 44171 44171 44171 44171 44171 44171 44171 44171 44171 44171 44171 44171 44171 44171 44171 44171 44171 44171 44171 44171 44171 44171 44171 44171 44171 44171 
0 0 0 0 0 0 0 0 0 0 0 0 0 0 0 0 0 0 6847 15743 15743 15743 15743 15743 15743 15743 15743 15743 15743 15743 15743 15743 15743 15743 15743 15743 15743 15743 15743 15743 15743 15743 15743 15743 15743 15743 15743 15743 15743 15743 15743 15743 15743 15743 15743 15743 15743 15743 15743 15743 15743 15743 15743 15743 15743 15743 15743 15743 15743 15743 15743 15743 15743 15743 15743 15743 15743 15743 15743 15743 15743 15743 15743 15743 15743 15743 15743 15743 15743 15743 15743 15743 15743 15743 15743 15743 15743 15743 15743 15743 15743 15743 15743 15743 15743 15743 15743 15743 15743 15743 15743 15743 15743 15743 15743 15743 15743 15743 15743 15743 15743 15743 15743 15743 15743 15743 15743 15743 15743 15743 15743 15743 15743 15743 15743 15743 15743 15743 15743 15743 15743 15743 15743 15743 15743 15743 15743 15743 15743 15743 15743 15743 15743 15743 15743 15743 15743 15743 15743 15743 15743 15743 15743 15743 15743 15743 15743 15743 15743 15743 15743 15743 15743 15743 15743 15743 15743 15743 15743 15743 15743 15743 15743 15743 15743 15743 15743 15743 15743 15743 15743 15743 15743 15743 15743 15743 15743 15743 15743 15743 15743 
0 0 0 0 0 0 0 0 0 0 0 0 0 0 0 0 0 0 23790 33974 33974 33974 33974 33974 33974 33974 33974 33974 33974 33974 33974 33974 33974 33974 33974 33974 33974 33974 33974 33974 33974 33974 33974 33974 33974 33974 33974 33974 33974 33974 33974 33974 33974 33974 33974 33974 33974 33974 33974 33974 33974 33974 33974 33974 33974 33974 33974 33974 33974 33974 33974 33974 33974 33974 33974 33974 33974 33974 33974 33974 33974 33974 33974 33974 33974 33974 33974 33974 33974 33974 33974 33974 33974 33974 33974 33974 33974 33974 33974 33974 33974 33974 33974 33974 33974 33974 33974 33974 33974 33974 33974 33974 33974 33974 33974 33974 33974 33974 33974 33974 33974 33974 33974 33974 33974 33974 33974 33974 33974 33974 33974 33974 33974 33974 33974 33974 33974 33974 33974 33974 33974 33974 33974 33974 33974 33974 33974 33974 33974 33974 33974 33974 33974 33974 33974 33974 33974 33974 33974 33974 33974 33974 33974 33974 33974 33974 33974 33974 33974 33974 33974 33974 33974 33974 33974 33974 33974 33974 33974 33974 33974 33974 33974 33974 33974 33974 33974 33974 33974 33974 33974 33974 33974 33974 33974 33974 33974 33974 33974 33974 33974 
0 0 0 0 0 0 0 0 0 0 0 0 0 0 0 0 0 13463 13463 13463 13463 13463 13463 13463 13463 13463 13463 13463 13463 13463 13463 13463 13463 13463 13463 13463 13463 13463 13463 13463 13463 13463 13463 13463 13463 13463 13463 13463 13463 13463 13463 13463 13463 13463 13463 13463 13463 13463 13463 13463 13463 13463 13463 13463 13463 13463 13463 13463 13463 13463 13463 13463 13463 13463 13463 13463 13463 13463 13463 13463 13463 13463 13463 13463 13463 13463 13463 13463 13463 13463 13463 13463 13463 13463 13463 13463 13463 13463 13463 13463 13463 13463 13463 13463 13463 13463 13463 13463 13463 13463 13463 13463 13463 13463 13463 13463 13463 13463 13463 13463 13463 13463 13463 13463 13463 13463 13463 13463 13463 13463 13463 13463 13463 13463 13463 13463 13463 13463 13463 13463 13463 13463 13463 13463 13463 13463 13463 13463 13463 13463 13463 13463 13463 13463 13463 13463 13463 13463 13463 13463 13463 13463 13463 13463 13463 13463 13463 13463 13463 13463 13463 13463 13463 13463 13463 13463 13463 13463 13463 13463 13463 13463 13463 13463 13463 13463 13463 13463 13463 13463 13463 13463 13463 13463 13463 13463 13463 13463 13463 13463 13463 
0 0 0 0 0 0 0 0 0 0 0 0 0 0 0 0 0 0 49666 55037 55037 55037 55037 55037 55037 55037 55037 55037 55037 55037 55037 55037 55037 55037 55037 55037 55037 55037 55037 55037 55037 55037 55037 55037 55037 55037 55037 55037 55037 55037 55037 55037 55037 55037 55037 55037 55037 55037 55037 55037 55037 55037 55037 55037 55037 55037 55037 55037 55037 55037 55037 55037 55037 55037 55037 55037 55037 55037 55037 55037 55037 55037 55037 55037 55037 55037 55037 55037 55037 55037 55037 55037 55037 55037 55037 55037 55037 55037 55037 55037 55037 55037 55037 55037 55037 55037 55037 55037 55037 55037 55037 55037 55037 55037 55037 55037 55037 55037 55037 55037 55037 55037 55037 55037 55037 55037 55037 55037 55037 55037 55037 55037 55037 55037 55037 55037 55037 55037 55037 55037 55037 55037 55037 55037 55037 55037 55037 55037 55037 55037 55037 55037 55037 55037 55037 55037 55037 55037 55037 55037 55037 55037 55037 55037 55037 55037 55037 55037 55037 55037 55037 55037 55037 55037 55037 55037 55037 55037 55037 55037 55037 55037 55037 55037 55037 55037 55037 55037 55037 55037 55037 55037 55037 55037 55037 55037 55037 55037 55037 55037 55037 
0 0 0 0 0 0 0 0 0 0 0 0 0 0 0 0 0 18226 46757 46946 46946 46946 46946 46946 46946 46946 46946 46946 46946 46946 46946 46946 46946 46946 46946 46946 46946 46946 46946 46946 46946 46946 46946 46946 46946 46946 46946 46946 46946 46946 46946 46946 46946 46946 46946 46946 46946 46946 46946 46946 46946 46946 46946 46946 46946 46946 46946 46946 46946 46946 46946 46946 46946 46946 46946 46946 46946 46946 46946 46946 46946 46946 46946 46946 46946 46946 46946 46946 46946 46946 46946 46946 46946 46946 46946 46946 46946 46946 46946 46946 46946 46946 46946 46946 46946 46946 46946 46946 46946 46946 46946 46946 46946 46946 46946 46946 46946 46946 46946 46946 46946 46946 46946 46946 46946 46946 46946 46946 46946 46946 46946 46946 46946 46946 46946 46946 46946 46946 46946 46946 46946 46946 46946 46946 46946 46946 46946 46946 46946 46946 46946 46946 46946 46946 46946 46946 46946 46946 46946 46946 46946 46946 46946 46946 46946 46946 46946 46946 46946 46946 46946 46946 46946 46946 46946 46946 46946 46946 46946 46946 46946 46946 46946 46946 46946 46946 46946 46946 46946 46946 46946 46946 46946 46946 46946 46946 46946 46946 46946 46946 46946 
0 0 0 0 0 0 0 0 0 0 0 0 0 0 0 0 0 0 0 74031 74031 74031 74031 74031 74031 74031 74031 74031 74031 74031 74031 74031 74031 74031 74031 74031 74031 74031 74031 74031 74031 74031 74031 74031 74031 74031 74031 74031 74031 74031 74031 74031 74031 74031 74031 74031 74031 74031 74031 74031 74031 74031 74031 74031 74031 74031 74031 74031 74031 74031 74031 74031 74031 74031 74031 74031 74031 74031 74031 74031 74031 74031 74031 74031 74031 74031 74031 74031 74031 74031 74031 74031 74031 74031 74031 74031 74031 74031 74031 74031 74031 74031 74031 74031 74031 74031 74031 74031 74031 74031 74031 74031 74031 74031 74031 74031 74031 74031 74031 74031 74031 74031 74031 74031 74031 74031 74031 74031 74031 74031 74031 74031 74031 74031 74031 74031 74031 74031 74031 74031 74031 74031 74031 74031 74031 74031 74031 74031 74031 74031 74031 74031 74031 74031 74031 74031 74031 74031 74031 74031 74031 74031 74031 74031 74031 74031 74031 74031 74031 74031 74031 74031 74031 74031 74031 74031 74031 74031 74031 74031 74031 74031 74031 74031 74031 74031 74031 74031 74031 74031 74031 74031 74031 74031 74031 74031 74031 74031 74031 74031 74031 
0 0 0 0 0 0 0 0 0 0 0 0 0 0 0 0 0 27848 33269 33269 33269 33269 33269 33269 33269 33269 33269 33269 33269 33269 33269 33269 33269 33269 33269 33269 33269 33269 33269 33269 33269 33269 33269 33269 33269 33269 33269 33269 33269 33269 33269 33269 33269 33269 33269 33269 33269 33269 33269 33269 33269 33269 33269 33269 33269 33269 33269 33269 33269 33269 33269 33269 33269 33269 33269 33269 33269 33269 33269 33269 33269 33269 33269 33269 33269 33269 33269 33269 33269 33269 33269 33269 33269 33269 33269 33269 33269 33269 33269 33269 33269 33269 33269 33269 33269 33269 33269 33269 33269 33269 33269 33269 33269 33269 33269 33269 33269 33269 33269 33269 33269 33269 33269 33269 33269 33269 33269 33269 33269 33269 33269 33269 33269 33269 33269 33269 33269 33269 33269 33269 33269 33269 33269 33269 33269 33269 33269 33269 33269 33269 33269 33269 33269 33269 33269 33269 33269 33269 33269 33269 33269 33269 33269 33269 33269 33269 33269 33269 33269 33269 33269 33269 33269 33269 33269 33269 33269 33269 33269 33269 33269 33269 33269 33269 33269 33269 33269 33269 33269 33269 33269 33269 33269 33269 33269 33269 33269 33269 33269 33269 33269 
0 0 0 0 0 0 0 0 0 0 0 0 0 0 0 0 0 0 116346 119214 119214 119214 119214 119214 119214 119214 119214 119214 119214 119214 119214 119214 119214 119214 119214 119214 119214 119214 119214 119214 119214 119214 119214 119214 119214 119214 119214 119214 119214 119214 119214 119214 119214 119214 119214 119214 119214 119214 119214 119214 119214 119214 119214 119214 119214 119214 119214 119214 119214 119214 119214 119214 119214 119214 119214 119214 119214 119214 119214 119214 119214 119214 119214 119214 119214 119214 119214 119214 119214 119214 119214 119214 119214 119214 119214 119214 119214 119214 119214 119214 119214 119214 119214 119214 119214 119214 119214 119214 119214 119214 119214 119214 119214 119214 119214 119214 119214 119214 119214 119214 119214 119214 119214 119214 119214 119214 119214 119214 119214 119214 119214 119214 119214 119214 119214 119214 119214 119214 119214 119214 119214 119214 119214 119214 119214 119214 119214 119214 119214 119214 119214 119214 119214 119214 119214 119214 119214 119214 119214 119214 119214 119214 119214 119214 119214 119214 119214 119214 119214 119214 119214 119214 119214 119214 119214 119214 119214 119214 119214 119214 119214 119214 119214 119214 119214 119214 119214 119214 119214 119214 119214 119214 119214 119214 119214 119214 119214 119214 119214 119214 119214 
0 0 0 0 0 0 0 0 0 0 0 0 0 0 0 0 0 0 47980 72910 72910 72910 72910 72910 72910 72910 72910 72910 72910 72910 72910 72910 72910 72910 72910 72910 72910 72910 72910 72910 72910 72910 72910 72910 72910 72910 72910 72910 72910 72910 72910 72910 72910 72910 72910 72910 72910 72910 72910 72910 72910 72910 72910 72910 72910 72910 72910 72910 72910 72910 72910 72910 72910 72910 72910 72910 72910 72910 72910 72910 72910 72910 72910 72910 72910 72910 72910 72910 72910 72910 72910 72910 72910 72910 72910 72910 72910 72910 72910 72910 72910 72910 72910 72910 72910 72910 72910 72910 72910 72910 72910 72910 72910 72910 72910 72910 72910 72910 72910 72910 72910 72910 72910 72910 72910 72910 72910 72910 72910 72910 72910 72910 72910 72910 72910 72910 72910 72910 72910 72910 72910 72910 72910 72910 72910 72910 72910 72910 72910 72910 72910 72910 72910 72910 72910 72910 72910 72910 72910 72910 72910 72910 72910 72910 72910 72910 72910 72910 72910 72910 72910 72910 72910 72910 72910 72910 72910 72910 72910 72910 72910 72910 72910 72910 72910 72910 72910 72910 72910 72910 72910 72910 72910 72910 72910 72910 72910 72910 72910 72910 72910 
0 0 0 0 0 0 0 0 0 0 0 0 0 0 0 0 26685 40842 40842 40842 40842 40842 40842 40842 40842 40842 40842 40842 40842 40842 40842 40842 40842 40842 40842 40842 40842 40842 40842 40842 40842 40842 40842 40842 40842 40842 40842 40842 40842 40842 40842 40842 40842 40842 40842 40842 40842 40842 40842 40842 40842 40842 40842 40842 40842 40842 40842 40842 40842 40842 40842 40842 40842 40842 40842 40842 40842 40842 40842 40842 40842 40842 40842 40842 40842 40842 40842 40842 40842 40842 40842 40842 40842 40842 40842 40842 40842 40842 40842 40842 40842 40842 40842 40842 40842 40842 40842 40842 40842 40842 40842 40842 40842 40842 40842 40842 40842 40842 40842 40842 40842 40842 40842 40842 40842 40842 40842 40842 40842 40842 40842 40842 40842 40842 40842 40842 40842 40842 40842 40842 40842 40842 40842 40842 40842 40842 40842 40842 40842 40842 40842 40842 40842 40842 40842 40842 40842 40842 40842 40842 40842 40842 40842 40842 40842 40842 40842 40842 40842 40842 40842 40842 40842 40842 40842 40842 40842 40842 40842 40842 40842 40842 40842 40842 40842 40842 40842 40842 40842 40842 40842 40842 40842 40842 40842 40842 40842 40842 40842 40842 40842 
0 0 0 0 0 0 0 0 0 0 0 0 0 0 0 0 13860 13860 13860 13860 13860 13860 13860 13860 13860 13860 13860 13860 13860 13860 13860 13860 13860 13860 13860 13860 13860 13860 13860 13860 13860 13860 13860 13860 13860 13860 13860 13860 13860 13860 13860 13860 13860 13860 13860 13860 13860 13860 13860 13860 13860 13860 13860 13860 13860 13860 13860 13860 13860 13860 13860 13860 13860 13860 13860 13860 13860 13860 13860 13860 13860 13860 13860 13860 13860 13860 13860 13860 13860 13860 13860 13860 13860 13860 13860 13860 13860 13860 13860 13860 13860 13860 13860 13860 13860 13860 13860 13860 13860 13860 13860 13860 13860 13860 13860 13860 13860 13860 13860 13860 13860 13860 13860 13860 13860 13860 13860 13860 13860 13860 13860 13860 13860 13860 13860 13860 13860 13860 13860 13860 13860 13860 13860 13860 13860 13860 13860 13860 13860 13860 13860 13860 13860 13860 13860 13860 13860 13860 13860 13860 13860 13860 13860 13860 13860 13860 13860 13860 13860 13860 13860 13860 13860 13860 13860 13860 13860 13860 13860 13860 13860 13860 13860 13860 13860 13860 13860 13860 13860 13860 13860 13860 13860 13860 13860 13860 13860 13860 13860 13860 13860 
0 0 0 0 0 0 0 0 0 0 0 0 0 0 0 0 0 0 17977 44003 44003 44003 44003 44003 44003 44003 44003 44003 44003 44003 44003 44003 44003 44003 44003 44003 44003 44003 44003 44003 44003 44003 44003 44003 44003 44003 44003 44003 44003 44003 44003 44003 44003 44003 44003 44003 44003 44003 44003 44003 44003 44003 44003 44003 44003 44003 44003 44003 44003 44003 44003 44003 44003 44003 44003 44003 44003 44003 44003 44003 44003 44003 44003 44003 44003 44003 44003 44003 44003 44003 44003 44003 44003 44003 44003 44003 44003 44003 44003 44003 44003 44003 44003 44003 44003 44003 44003 44003 44003 44003 44003 44003 44003 44003 44003 44003 44003 44003 44003 44003 44003 44003 44003 44003 44003 44003 44003 44003 44003 44003 44003 44003 44003 44003 44003 44003 44003 44003 44003 44003 44003 44003 44003 44003 44003 44003 44003 44003 44003 44003 44003 44003 44003 44003 44003 44003 44003 44003 44003 44003 44003 44003 44003 44003 44003 44003 44003 44003 44003 44003 44003 44003 44003 44003 44003 44003 44003 44003 44003 44003 44003 44003 44003 44003 44003 44003 44003 44003 44003 44003 44003 44003 44003 44003 44003 44003 44003 44003 44003 44003 44003 
0 0 0 0 0 0 0 0 0 0 0 0 0 0 0 0 0 30201 47558 51833 51833 51833 51833 51833 51833 51833 51833 51833 51833 51833 51833 51833 51833 51833 51833 51833 51833 51833 51833 51833 51833 51833 51833 51833 51833 51833 51833 51833 51833 51833 51833 51833 51833 51833 51833 51833 51833 51833 51833 51833 51833 51833 51833 51833 51833 51833 51833 51833 51833 51833 51833 51833 51833 51833 51833 51833 51833 51833 51833 51833 51833 51833 51833 51833 51833 51833 51833 51833 51833 51833 51833 51833 51833 51833 51833 51833 51833 51833 51833 51833 51833 51833 51833 51833 51833 51833 51833 51833 51833 51833 51833 51833 51833 51833 51833 51833 51833 51833 51833 51833 51833 51833 51833 51833 51833 51833 51833 51833 51833 51833 51833 51833 51833 51833 51833 51833 51833 51833 51833 51833 51833 51833 51833 51833 51833 51833 51833 51833 51833 51833 51833 51833 51833 51833 51833 51833 51833 51833 51833 51833 51833 51833 51833 51833 51833 51833 51833 51833 51833 51833 51833 51833 51833 51833 51833 51833 51833 51833 51833 51833 51833 51833 51833 51833 51833 51833 51833 51833 51833 51833 51833 51833 51833 51833 51833 51833 51833 51833 51833 51833 51833 
0 0 0 0 0 0 0 0 0 0 0 0 0 0 0 0 0 20723 24652 24652 24652 24652 24652 24652 24652 24652 24652 24652 24652 24652 24652 24652 24652 24652 24652 24652 24652 24652 24652 24652 24652 24652 24652 24652 24652 24652 24652 24652 24652 24652 24652 24652 24652 24652 24652 24652 24652 24652 24652 24652 24652 24652 24652 24652 24652 24652 24652 24652 24652 24652 24652 24652 24652 24652 24652 24652 24652 24652 24652 24652 24652 24652 24652 24652 24652 24652 24652 24652 24652 24652 24652 24652 24652 24652 24652 24652 24652 24652 24652 24652 24652 24652 24652 24652 24652 24652 24652 24652 24652 24652 24652 24652 24652 24652 24652 24652 24652 24652 24652 24652 24652 24652 24652 24652 24652 24652 24652 24652 24652 24652 24652 24652 24652 24652 24652 24652 24652 24652 24652 24652 24652 24652 24652 24652 24652 24652 24652 24652 24652 24652 24652 24652 24652 24652 24652 24652 24652 24652 24652 24652 24652 24652 24652 24652 24652 24652 24652 24652 24652 24652 24652 24652 24652 24652 24652 24652 24652 24652 24652 24652 24652 24652 24652 24652 24652 24652 24652 24652 24652 24652 24652 24652 24652 24652 24652 24652 24652 24652 24652 24652 24652 
0 0 0 0 0 0 0 0 0 0 0 0 0 0 0 0 0 0 12164 17305 17305 17305 17305 17305 17305 17305 17305 17305 17305 17305 17305 17305 17305 17305 17305 17305 17305 17305 17305 17305 17305 17305 17305 17305 17305 17305 17305 17305 17305 17305 17305 17305 17305 17305 17305 17305 17305 17305 17305 17305 17305 17305 17305 17305 17305 17305 17305 17305 17305 17305 17305 17305 17305 17305 17305 17305 17305 17305 17305 17305 17305 17305 17305 17305 17305 17305 17305 17305 17305 17305 17305 17305 17305 17305 17305 17305 17305 17305 17305 17305 17305 17305 17305 17305 17305 17305 17305 17305 17305 17305 17305 17305 17305 17305 17305 17305 17305 17305 17305 17305 17305 17305 17305 17305 17305 17305 17305 17305 17305 17305 17305 17305 17305 17305 17305 17305 17305 17305 17305 17305 17305 17305 17305 17305 17305 17305 17305 17305 17305 17305 17305 17305 17305 17305 17305 17305 17305 17305 17305 17305 17305 17305 17305 17305 17305 17305 17305 17305 17305 17305 17305 17305 17305 17305 17305 17305 17305 17305 17305 17305 17305 17305 17305 17305 17305 17305 17305 17305 17305 17305 17305 17305 17305 17305 17305 17305 17305 17305 17305 17305 17305 
0 0 0 0 0 0 0 0 0 0 0 0 0 0 0 0 0 0 135613 151059 151059 151059 151059 151059 151059 151059 151059 151059 151059 151059 151059 151059 151059 151059 151059 151059 151059 151059 151059 151059 151059 151059 151059 151059 151059 151059 151059 151059 151059 151059 151059 151059 151059 151059 151059 151059 151059 151059 151059 151059 151059 151059 151059 151059 151059 151059 151059 151059 151059 151059 151059 151059 151059 151059 151059 151059 151059 151059 151059 151059 151059 151059 151059 151059 151059 151059 151059 151059 151059 151059 151059 151059 151059 151059 151059 151059 151059 151059 151059 151059 151059 151059 151059 151059 151059 151059 151059 151059 151059 151059 151059 151059 151059 151059 151059 151059 151059 151059 151059 151059 151059 151059 151059 151059 151059 151059 151059 151059 151059 151059 151059 151059 151059 151059 151059 151059 151059 151059 151059 151059 151059 151059 151059 151059 151059 151059 151059 151059 151059 151059 151059 151059 151059 151059 151059 151059 151059 151059 151059 151059 151059 151059 151059 151059 151059 151059 151059 151059 151059 151059 151059 151059 151059 151059 151059 151059 151059 151059 151059 151059 151059 151059 151059 151059 151059 151059 151059 151059 151059 151059 151059 151059 151059 151059 151059 151059 151059 151059 151059 151059 151059 
0 0 0 0 0 0 0 0 0 0 0 0 0 0 0 0 0 2066 2066 2066 2066 2066 2066 2066 2066 2066 2066 2066 2066 2066 2066 2066 2066 2066 2066 2066 2066 2066 2066 2066 2066 2066 2066 2066 2066 2066 2066 2066 2066 2066 2066 2066 2066 2066 2066 2066 2066 2066 2066 2066 2066 2066 2066 2066 2066 2066 2066 2066 2066 2066 2066 2066 2066 2066 2066 2066 2066 2066 2066 2066 2066 2066 2066 2066 2066 2066 2066 2066 2066 2066 2066 2066 2066 2066 2066 2066 2066 2066 2066 2066 2066 2066 2066 2066 2066 2066 2066 2066 2066 2066 2066 2066 2066 2066 2066 2066 2066 2066 2066 2066 2066 2066 2066 2066 2066 2066 2066 2066 2066 2066 2066 2066 2066 2066 2066 2066 2066 2066 2066 2066 2066 2066 2066 2066 2066 2066 2066 2066 2066 2066 2066 2066 2066 2066 2066 2066 2066 2066 2066 2066 2066 2066 2066 2066 2066 2066 2066 2066 2066 2066 2066 2066 2066 2066 2066 2066 2066 2066 2066 2066 2066 2066 2066 2066 2066 2066 2066 2066 2066 2066 2066 2066 2066 2066 2066 2066 2066 2066 2066 2066 2066 
0 0 0 0 0 0 0 0 0 0 0 0 0 0 0 0 0 36271 93414 93414 93414 93414 93414 93414 93414 93414 93414 93414 93414 93414 93414 93414 93414 93414 93414 93414 93414 93414 93414 93414 93414 93414 93414 93414 93414 93414 93414 93414 93414 93414 93414 93414 93414 93414 93414 93414 93414 93414 93414 93414 93414 93414 93414 93414 93414 93414 93414 93414 93414 93414 93414 93414 93414 93414 93414 93414 93414 93414 93414 93414 93414 93414 93414 93414 93414 93414 93414 93414 93414 93414 93414 93414 93414 93414 93414 93414 93414 93414 93414 93414 93414 93414 93414 93414 93414 93414 93414 93414 93414 93414 93414 93414 93414 93414 93414 93414 93414 93414 93414 93414 93414 93414 93414 93414 93414 93414 93414 93414 93414 93414 93414 93414 93414 93414 93414 93414 93414 93414 93414 93414 93414 93414 93414 93414 93414 93414 93414 93414 93414 93414 93414 93414 93414 93414 93414 93414 93414 93414 93414 93414 93414 93414 93414 93414 93414 93414 93414 93414 93414 93414 93414 93414 93414 93414 93414 93414 93414 93414 93414 93414 93414 93414 93414 93414 93414 93414 93414 93414 93414 93414 93414 93414 93414 93414 93414 93414 93414 93414 93414 93414 93414 
0 0 0 0 0 0 0 0 0 0 0 0 0 0 0 0 0 0 18252 26674 26674 26674 26674 26674 26674 26674 26674 26674 26674 26674 26674 26674 26674 26674 26674 26674 26674 26674 26674 26674 26674 26674 26674 26674 26674 26674 26674 26674 26674 26674 26674 26674 26674 26674 26674 26674 26674 26674 26674 26674 26674 26674 26674 26674 26674 26674 26674 26674 26674 26674 26674 26674 26674 26674 26674 26674 26674 26674 26674 26674 26674 26674 26674 26674 26674 26674 26674 26674 26674 26674 26674 26674 26674 26674 26674 26674 26674 26674 26674 26674 26674 26674 26674 26674 26674 26674 26674 26674 26674 26674 26674 26674 26674 26674 26674 26674 26674 26674 26674 26674 26674 26674 26674 26674 26674 26674 26674 26674 26674 26674 26674 26674 26674 26674 26674 26674 26674 26674 26674 26674 26674 26674 26674 26674 26674 26674 26674 26674 26674 26674 26674 26674 26674 26674 26674 26674 26674 26674 26674 26674 26674 26674 26674 26674 26674 26674 26674 26674 26674 26674 26674 26674 26674 26674 26674 26674 26674 26674 26674 26674 26674 26674 26674 26674 26674 26674 26674 26674 26674 26674 26674 26674 26674 26674 26674 26674 26674 26674 26674 26674 26674 
0 0 0 0 0 0 0 0 0 0 0 0 0 0 0 0 0 0 41798 64358 64358 64358 64358 64358 64358 64358 64358 64358 64358 64358 64358 64358 64358 64358 64358 64358 64358 64358 64358 64358 64358 64358 64358 64358 64358 64358 64358 64358 64358 64358 64358 64358 64358 64358 64358 64358 64358 64358 64358 64358 64358 64358 64358 64358 64358 64358 64358 64358 64358 64358 64358 64358 64358 64358 64358 64358 64358 64358 64358 64358 64358 64358 64358 64358 64358 64358 64358 64358 64358 64358 64358 64358 64358 64358 64358 64358 64358 64358 64358 64358 64358 64358 64358 64358 64358 64358 64358 64358 64358 64358 64358 64358 64358 64358 64358 64358 64358 64358 64358 64358 64358 64358 64358 64358 64358 64358 64358 64358 64358 64358 64358 64358 64358 64358 64358 64358 64358 64358 64358 64358 64358 64358 64358 64358 64358 64358 64358 64358 64358 64358 64358 64358 64358 64358 64358 64358 64358 64358 64358 64358 64358 64358 64358 64358 64358 64358 64358 64358 64358 64358 64358 64358 64358 64358 64358 64358 64358 64358 64358 64358 64358 64358 64358 64358 64358 64358 64358 64358 64358 64358 64358 64358 64358 64358 64358 64358 64358 64358 64358 64358 64358 
0 0 0 0 0 0 0 0 0 0 0 0 0 0 0 0 0 0 63429 109568 109568 109568 109568 109568 109568 109568 109568 109568 109568 109568 109568 109568 109568 109568 109568 109568 109568 109568 109568 109568 109568 109568 109568 109568 109568 109568 109568 109568 109568 109568 109568 109568 109568 109568 109568 109568 109568 109568 109568 109568 109568 109568 109568 109568 109568 109568 109568 109568 109568 109568 109568 109568 109568 109568 109568 109568 109568 109568 109568 109568 109568 109568 109568 109568 109568 109568 109568 109568 109568 109568 109568 109568 109568 109568 109568 109568 109568 109568 109568 109568 109568 109568 109568 109568 109568 109568 109568 109568 109568 109568 109568 109568 109568 109568 109568 109568 109568 109568 109568 109568 109568 109568 109568 109568 109568 109568 109568 109568 109568 109568 109568 109568 109568 109568 109568 109568 109568 109568 109568 109568 109568 109568 109568 109568 109568 109568 109568 109568 109568 109568 109568 109568 109568 109568 109568 109568 109568 109568 109568 109568 109568 109568 109568 109568 109568 109568 109568 109568 109568 109568 109568 109568 109568 109568 109568 109568 109568 109568 109568 109568 109568 109568 109568 109568 109568 109568 109568 109568 109568 109568 109568 109568 109568 109568 109568 109568 109568 109568 109568 109568 109568 
0 0 0 0 0 0 0 0 0 0 0 0 0 0 0 0 0 16366 45860 47542 47542 47542 47542 47542 47542 47542 47542 47542 47542 47542 47542 47542 47542 47542 47542 47542 47542 47542 47542 47542 47542 47542 47542 47542 47542 47542 47542 47542 47542 47542 47542 47542 47542 47542 47542 47542 47542 47542 47542 47542 47542 47542 47542 47542 47542 47542 47542 47542 47542 47542 47542 47542 47542 47542 47542 47542 47542 47542 47542 47542 47542 47542 47542 47542 47542 47542 47542 47542 47542 47542 47542 47542 47542 47542 47542 47542 47542 47542 47542 47542 47542 47542 47542 47542 47542 47542 47542 47542 47542 47542 47542 47542 47542 47542 47542 47542 47542 47542 47542 47542 47542 47542 47542 47542 47542 47542 47542 47542 47542 47542 47542 47542 47542 47542 47542 47542 47542 47542 47542 47542 47542 47542 47542 47542 47542 47542 47542 47542 47542 47542 47542 47542 47542 47542 47542 47542 47542 47542 47542 47542 47542 47542 47542 47542 47542 47542 47542 47542 47542 47542 47542 47542 47542 47542 47542 47542 47542 47542 47542 47542 47542 47542 47542 47542 47542 47542 47542 47542 47542 47542 47542 47542 47542 47542 47542 47542 47542 47542 47542 47542 47542 
0 0 0 0 0 0 0 0 0 0 0 0 0 0 0 0 13379 28620 28620 28620 28620 28620 28620 28620 28620 28620 28620 28620 28620 28620 28620 28620 28620 28620 28620 28620 28620 28620 28620 28620 28620 28620 28620 28620 28620 28620 28620 28620 28620 28620 28620 28620 28620 28620 28620 28620 28620 28620 28620 28620 28620 28620 28620 28620 28620 28620 28620 28620 28620 28620 28620 28620 28620 28620 28620 28620 28620 28620 28620 28620 28620 28620 28620 28620 28620 28620 28620 28620 28620 28620 28620 28620 28620 28620 28620 28620 28620 28620 28620 28620 28620 28620 28620 28620 28620 28620 28620 28620 28620 28620 28620 28620 28620 28620 28620 28620 28620 28620 28620 28620 28620 28620 28620 28620 28620 28620 28620 28620 28620 28620 28620 28620 28620 28620 28620 28620 28620 28620 28620 28620 28620 28620 28620 28620 28620 28620 28620 28620 28620 28620 28620 28620 28620 28620 28620 28620 28620 28620 28620 28620 28620 28620 28620 28620 28620 28620 28620 28620 28620 28620 28620 28620 28620 28620 28620 28620 28620 28620 28620 28620 28620 28620 28620 28620 28620 28620 28620 28620 28620 28620 28620 28620 28620 28620 28620 28620 28620 28620 28620 28620 28620 
0 0 0 0 0 0 0 0 0 0 0 0 0 0 0 0 0 0 22015 26008 26008 26008 26008 26008 26008 26008 26008 26008 26008 26008 26008 26008 26008 26008 26008 26008 26008 26008 26008 26008 26008 26008 26008 26008 26008 26008 26008 26008 26008 26008 26008 26008 26008 26008 26008 26008 26008 26008 26008 26008 26008 26008 26008 26008 26008 26008 26008 26008 26008 26008 26008 26008 26008 26008 26008 26008 26008 26008 26008 26008 26008 26008 26008 26008 26008 26008 26008 26008 26008 26008 26008 26008 26008 26008 26008 26008 26008 26008 26008 26008 26008 26008 26008 26008 26008 26008 26008 26008 26008 26008 26008 26008 26008 26008 26008 26008 26008 26008 26008 26008 26008 26008 26008 26008 26008 26008 26008 26008 26008 26008 26008 26008 26008 26008 26008 26008 26008 26008 26008 26008 26008 26008 26008 26008 26008 26008 26008 26008 26008 26008 26008 26008 26008 26008 26008 26008 26008 26008 26008 26008 26008 26008 26008 26008 26008 26008 26008 26008 26008 26008 26008 26008 26008 26008 26008 26008 26008 26008 26008 26008 26008 26008 26008 26008 26008 26008 26008 26008 26008 26008 26008 26008 26008 26008 26008 26008 26008 26008 26008 26008 26008 
0 0 0 0 0 0 0 0 0 0 0 0 0 0 0 0 0 29017 36376 36376 36376 36376 36376 36376 36376 36376 36376 36376 36376 36376 36376 36376 36376 36376 36376 36376 36376 36376 36376 36376 36376 36376 36376 36376 36376 36376 36376 36376 36376 36376 36376 36376 36376 36376 36376 36376 36376 36376 36376 36376 36376 36376 36376 36376 36376 36376 36376 36376 36376 36376 36376 36376 36376 36376 36376 36376 36376 36376 36376 36376 36376 36376 36376 36376 36376 36376 36376 36376 36376 36376 36376 36376 36376 36376 36376 36376 36376 36376 36376 36376 36376 36376 36376 36376 36376 36376 36376 36376 36376 36376 36376 36376 36376 36376 36376 36376 36376 36376 36376 36376 36376 36376 36376 36376 36376 36376 36376 36376 36376 36376 36376 36376 36376 36376 36376 36376 36376 36376 36376 36376 36376 36376 36376 36376 36376 36376 36376 36376 36376 36376 36376 36376 36376 36376 36376 36376 36376 36376 36376 36376 36376 36376 36376 36376 36376 36376 36376 36376 36376 36376 36376 36376 36376 36376 36376 36376 36376 36376 36376 36376 36376 36376 36376 36376 36376 36376 36376 36376 36376 36376 36376 36376 36376 36376 36376 36376 36376 36376 36376 36376 36376 
0 0 0 0 0 0 0 0 0 0 0 0 0 0 0 0 0 0 61293 75536 80446 80446 80446 80446 80446 80446 80446 80446 80446 80446 80446 80446 80446 80446 80446 80446 80446 80446 80446 80446 80446 80446 80446 80446 80446 80446 80446 80446 80446 80446 80446 80446 80446 80446 80446 80446 80446 80446 80446 80446 80446 80446 80446 80446 80446 80446 80446 80446 80446 80446 80446 80446 80446 80446 80446 80446 80446 80446 80446 80446 80446 80446 80446 80446 80446 80446 80446 80446 80446 80446 80446 80446 80446 80446 80446 80446 80446 80446 80446 80446 80446 80446 80446 80446 80446 80446 80446 80446 80446 80446 80446 80446 80446 80446 80446 80446 80446 80446 80446 80446 80446 80446 80446 80446 80446 80446 80446 80446 80446 80446 80446 80446 80446 80446 80446 80446 80446 80446 80446 80446 80446 80446 80446 80446 80446 80446 80446 80446 80446 80446 80446 80446 80446 80446 80446 80446 80446 80446 80446 80446 80446 80446 80446 80446 80446 80446 80446 80446 80446 80446 80446 80446 80446 80446 80446 80446 80446 80446 80446 80446 80446 80446 80446 80446 80446 80446 80446 80446 80446 80446 80446 80446 80446 80446 80446 80446 80446 80446 80446 80446 80446 
0 0 0 0 0 0 0 0 0 0 0 0 0 0 0 0 0 0 58069 66383 66383 66383 66383 66383 66383 66383 66383 66383 66383 66383 66383 66383 66383 66383 66383 66383 66383 66383 66383 66383 66383 66383 66383 66383 66383 66383 66383 66383 66383 66383 66383 66383 66383 66383 66383 66383 66383 66383 66383 66383 66383 66383 66383 66383 66383 66383 66383 66383 66383 66383 66383 66383 66383 66383 66383 66383 66383 66383 66383 66383 66383 66383 66383 66383 66383 66383 66383 66383 66383 66383 66383 66383 66383 66383 66383 66383 66383 66383 66383 66383 66383 66383 66383 66383 66383 66383 66383 66383 66383 66383 66383 66383 66383 66383 66383 66383 66383 66383 66383 66383 66383 66383 66383 66383 66383 66383 66383 66383 66383 66383 66383 66383 66383 66383 66383 66383 66383 66383 66383 66383 66383 66383 66383 66383 66383 66383 66383 66383 66383 66383 66383 66383 66383 66383 66383 66383 66383 66383 66383 66383 66383 66383 66383 66383 66383 66383 66383 66383 66383 66383 66383 66383 66383 66383 66383 66383 66383 66383 66383 66383 66383 66383 66383 66383 66383 66383 66383 66383 66383 66383 66383 66383 66383 66383 66383 66383 66383 66383 66383 66383 66383 
0 0 0 0 0 0 0 0 0 0 0 0 0 0 0 0 0 20452 23941 26482 26482 26482 26482 26482 26482 26482 26482 26482 26482 26482 26482 26482 26482 26482 26482 26482 26482 26482 26482 26482 26482 26482 26482 26482 26482 26482 26482 26482 26482 26482 26482 26482 26482 26482 26482 26482 26482 26482 26482 26482 26482 26482 26482 26482 26482 26482 26482 26482 26482 26482 26482 26482 26482 26482 26482 26482 26482 26482 26482 26482 26482 26482 26482 26482 26482 26482 26482 26482 26482 26482 26482 26482 26482 26482 26482 26482 26482 26482 26482 26482 26482 26482 26482 26482 26482 26482 26482 26482 26482 26482 26482 26482 26482 26482 26482 26482 26482 26482 26482 26482 26482 26482 26482 26482 26482 26482 26482 26482 26482 26482 26482 26482 26482 26482 26482 26482 26482 26482 26482 26482 26482 26482 26482 26482 26482 26482 26482 26482 26482 26482 26482 26482 26482 26482 26482 26482 26482 26482 26482 26482 26482 26482 26482 26482 26482 26482 26482 26482 26482 26482 26482 26482 26482 26482 26482 26482 26482 26482 26482 26482 26482 26482 26482 26482 26482 26482 26482 26482 26482 26482 26482 26482 26482 26482 26482 26482 26482 26482 26482 26482 26482 
0 0 0 0 0 0 0 0 0 0 0 0 0 0 0 0 0 0 0 30991 31939 31939 31939 31939 31939 31939 31939 31939 31939 31939 31939 31939 31939 31939 31939 31939 31939 31939 31939 31939 31939 31939 31939 31939 31939 31939 31939 31939 31939 31939 31939 31939 31939 31939 31939 31939 31939 31939 31939 31939 31939 31939 31939 31939 31939 31939 31939 31939 31939 31939 31939 31939 31939 31939 31939 31939 31939 31939 31939 31939 31939 31939 31939 31939 31939 31939 31939 31939 31939 31939 31939 31939 31939 31939 31939 31939 31939 31939 31939 31939 31939 31939 31939 31939 31939 31939 31939 31939 31939 31939 31939 31939 31939 31939 31939 31939 31939 31939 31939 31939 31939 31939 31939 31939 31939 31939 31939 31939 31939 31939 31939 31939 31939 31939 31939 31939 31939 31939 31939 31939 31939 31939 31939 31939 31939 31939 31939 31939 31939 31939 31939 31939 31939 31939 31939 31939 31939 31939 31939 31939 31939 31939 31939 31939 31939 31939 31939 31939 31939 31939 31939 31939 31939 31939 31939 31939 31939 31939 31939 31939 31939 31939 31939 31939 31939 31939 31939 31939 31939 31939 31939 31939 31939 31939 31939 31939 31939 31939 31939 31939 31939 
0 0 0 0 0 0 0 0 0 0 0 0 0 0 0 0 53971 74134 76995 76995 76995 76995 76995 76995 76995 76995 76995 76995 76995 76995 76995 76995 76995 76995 76995 76995 76995 76995 76995 76995 76995 76995 76995 76995 76995 76995 76995 76995 76995 76995 76995 76995 76995 76995 76995 76995 76995 76995 76995 76995 76995 76995 76995 76995 76995 76995 76995 76995 76995 76995 76995 76995 76995 76995 76995 76995 76995 76995 76995 76995 76995 76995 76995 76995 76995 76995 76995 76995 76995 76995 76995 76995 76995 76995 76995 76995 76995 76995 76995 76995 76995 76995 76995 76995 76995 76995 76995 76995 76995 76995 76995 76995 76995 76995 76995 76995 76995 76995 76995 76995 76995 76995 76995 76995 76995 76995 76995 76995 76995 76995 76995 76995 76995 76995 76995 76995 76995 76995 76995 76995 76995 76995 76995 76995 76995 76995 76995 76995 76995 76995 76995 76995 76995 76995 76995 76995 76995 76995 76995 76995 76995 76995 76995 76995 76995 76995 76995 76995 76995 76995 76995 76995 76995 76995 76995 76995 76995 76995 76995 76995 76995 76995 76995 76995 76995 76995 76995 76995 76995 76995 76995 76995 76995 76995 76995 76995 76995 76995 76995 76995 76995 
0 0 0 0 0 0 0 0 0 0 0 0 0 0 0 0 5237 10654 10654 10654 10654 10654 10654 10654 10654 10654 10654 10654 10654 10654 10654 10654 10654 10654 10654 10654 10654 10654 10654 10654 10654 10654 10654 10654 10654 10654 10654 10654 10654 10654 10654 10654 10654 10654 10654 10654 10654 10654 10654 10654 10654 10654 10654 10654 10654 10654 10654 10654 10654 10654 10654 10654 10654 10654 10654 10654 10654 10654 10654 10654 10654 10654 10654 10654 10654 10654 10654 10654 10654 10654 10654 10654 10654 10654 10654 10654 10654 10654 10654 10654 10654 10654 10654 10654 10654 10654 10654 10654 10654 10654 10654 10654 10654 10654 10654 10654 10654 10654 10654 10654 10654 10654 10654 10654 10654 10654 10654 10654 10654 10654 10654 10654 10654 10654 10654 10654 10654 10654 10654 10654 10654 10654 10654 10654 10654 10654 10654 10654 10654 10654 10654 10654 10654 10654 10654 10654 10654 10654 10654 10654 10654 10654 10654 10654 10654 10654 10654 10654 10654 10654 10654 10654 10654 10654 10654 10654 10654 10654 10654 10654 10654 10654 10654 10654 10654 10654 10654 10654 10654 10654 10654 10654 10654 10654 10654 10654 10654 10654 10654 10654 10654 
0 0 0 0 0 0 0 0 0 0 0 0 0 0 0 0 0 0 0 1787 1787 1787 1787 1787 1787 1787 1787 1787 1787 1787 1787 1787 1787 1787 1787 1787 1787 1787 1787 1787 1787 1787 1787 1787 1787 1787 1787 1787 1787 1787 1787 1787 1787 1787 1787 1787 1787 1787 1787 1787 1787 1787 1787 1787 1787 1787 1787 1787 1787 1787 1787 1787 1787 1787 1787 1787 1787 1787 1787 1787 1787 1787 1787 1787 1787 1787 1787 1787 1787 1787 1787 1787 1787 1787 1787 1787 1787 1787 1787 1787 1787 1787 1787 1787 1787 1787 1787 1787 1787 1787 1787 1787 1787 1787 1787 1787 1787 1787 1787 1787 1787 1787 1787 1787 1787 1787 1787 1787 1787 1787 1787 1787 1787 1787 1787 1787 1787 1787 1787 1787 1787 1787 1787 1787 1787 1787 1787 1787 1787 1787 1787 1787 1787 1787 1787 1787 1787 1787 1787 1787 1787 1787 1787 1787 1787 1787 1787 1787 1787 1787 1787 1787 1787 1787 1787 1787 1787 1787 1787 1787 1787 1787 1787 1787 1787 1787 1787 1787 1787 1787 1787 1787 1787 1787 1787 1787 1787 1787 1787 1787 1787 
0 0 0 0 0 0 0 0 0 0 0 0 0 0 0 0 0 0 0 0 10825 10825 10825 10825 10825 10825 10825 10825 10825 10825 10825 10825 10825 10825 10825 10825 10825 10825 10825 10825 10825 10825 10825 10825 10825 10825 10825 10825 10825 10825 10825 10825 10825 10825 10825 10825 10825 10825 10825 10825 10825 10825 10825 10825 10825 10825 10825 10825 10825 10825 10825 10825 10825 10825 10825 10825 10825 10825 10825 10825 10825 10825 10825 10825 10825 10825 10825 10825 10825 10825 10825 10825 10825 10825 10825 10825 10825 10825 10825 10825 10825 10825 10825 10825 10825 10825 10825 10825 10825 10825 10825 10825 10825 10825 10825 10825 10825 10825 10825 10825 10825 10825 10825 10825 10825 10825 10825 10825 10825 10825 10825 10825 10825 10825 10825 10825 10825 10825 10825 10825 10825 10825 10825 10825 10825 10825 10825 10825 10825 10825 10825 10825 10825 10825 10825 10825 10825 10825 10825 10825 10825 10825 10825 10825 10825 10825 10825 10825 10825 10825 10825 10825 10825 10825 10825 10825 10825 10825 10825 10825 10825 10825 10825 10825 10825 10825 10825 10825 10825 10825 10825 10825 10825 10825 10825 10825 10825 10825 10825 10825 10825 
0 0 0 0 0 0 0 0 0 0 0 0 0 0 0 0 0 0 7976 7976 7976 7976 7976 7976 7976 7976 7976 7976 7976 7976 7976 7976 7976 7976 7976 7976 7976 7976 7976 7976 7976 7976 7976 7976 7976 7976 7976 7976 7976 7976 7976 7976 7976 7976 7976 7976 7976 7976 7976 7976 7976 7976 7976 7976 7976 7976 7976 7976 7976 7976 7976 7976 7976 7976 7976 7976 7976 7976 7976 7976 7976 7976 7976 7976 7976 7976 7976 7976 7976 7976 7976 7976 7976 7976 7976 7976 7976 7976 7976 7976 7976 7976 7976 7976 7976 7976 7976 7976 7976 7976 7976 7976 7976 7976 7976 7976 7976 7976 7976 7976 7976 7976 7976 7976 7976 7976 7976 7976 7976 7976 7976 7976 7976 7976 7976 7976 7976 7976 7976 7976 7976 7976 7976 7976 7976 7976 7976 7976 7976 7976 7976 7976 7976 7976 7976 7976 7976 7976 7976 7976 7976 7976 7976 7976 7976 7976 7976 7976 7976 7976 7976 7976 7976 7976 7976 7976 7976 7976 7976 7976 7976 7976 7976 7976 7976 7976 7976 7976 7976 7976 7976 7976 7976 7976 7976 7976 7976 7976 7976 7976 7976 
0 0 0 0 0 0 0 0 0 0 0 0 0 0 0 0 0 0 24262 38459 38459 38459 38459 38459 38459 38459 38459 38459 38459 38459 38459 38459 38459 38459 38459 38459 38459 38459 38459 38459 38459 38459 38459 38459 38459 38459 38459 38459 38459 38459 38459 38459 38459 38459 38459 38459 38459 38459 38459 38459 38459 38459 38459 38459 38459 38459 38459 38459 38459 38459 38459 38459 38459 38459 38459 38459 38459 38459 38459 38459 38459 38459 38459 38459 38459 38459 38459 38459 38459 38459 38459 38459 38459 38459 38459 38459 38459 38459 38459 38459 38459 38459 38459 38459 38459 38459 38459 38459 38459 38459 38459 38459 38459 38459 38459 38459 38459 38459 38459 38459 38459 38459 38459 38459 38459 38459 38459 38459 38459 38459 38459 38459 38459 38459 38459 38459 38459 38459 38459 38459 38459 38459 38459 38459 38459 38459 38459 38459 38459 38459 38459 38459 38459 38459 38459 38459 38459 38459 38459 38459 38459 38459 38459 38459 38459 38459 38459 38459 38459 38459 38459 38459 38459 38459 38459 38459 38459 38459 38459 38459 38459 38459 38459 38459 38459 38459 38459 38459 38459 38459 38459 38459 38459 38459 38459 38459 38459 38459 38459 38459 38459 
0 0 0 0 0 0 0 0 0 0 0 0 0 0 0 0 0 0 0 0 46059 46059 46059 46059 46059 46059 46059 46059 46059 46059 46059 46059 46059 46059 46059 46059 46059 46059 46059 46059 46059 46059 46059 46059 46059 46059 46059 46059 46059 46059 46059 46059 46059 46059 46059 46059 46059 46059 46059 46059 46059 46059 46059 46059 46059 46059 46059 46059 46059 46059 46059 46059 46059 46059 46059 46059 46059 46059 46059 46059 46059 46059 46059 46059 46059 46059 46059 46059 46059 46059 46059 46059 46059 46059 46059 46059 46059 46059 46059 46059 46059 46059 46059 46059 46059 46059 46059 46059 46059 46059 46059 46059 46059 46059 46059 46059 46059 46059 46059 46059 46059 46059 46059 46059 46059 46059 46059 46059 46059 46059 46059 46059 46059 46059 46059 46059 46059 46059 46059 46059 46059 46059 46059 46059 46059 46059 46059 46059 46059 46059 46059 46059 46059 46059 46059 46059 46059 46059 46059 46059 46059 46059 46059 46059 46059 46059 46059 46059 46059 46059 46059 46059 46059 46059 46059 46059 46059 46059 46059 46059 46059 46059 46059 46059 46059 46059 46059 46059 46059 46059 46059 46059 46059 46059 46059 46059 46059 46059 46059 46059 46059 
0 0 0 0 0 0 0 0 0 0 0 0 0 0 0 0 0 0 29414 38288 38288 38288 38288 38288 38288 38288 38288 38288 38288 38288 38288 38288 38288 38288 38288 38288 38288 38288 38288 38288 38288 38288 38288 38288 38288 38288 38288 38288 38288 38288 38288 38288 38288 38288 38288 38288 38288 38288 38288 38288 38288 38288 38288 38288 38288 38288 38288 38288 38288 38288 38288 38288 38288 38288 38288 38288 38288 38288 38288 38288 38288 38288 38288 38288 38288 38288 38288 38288 38288 38288 38288 38288 38288 38288 38288 38288 38288 38288 38288 38288 38288 38288 38288 38288 38288 38288 38288 38288 38288 38288 38288 38288 38288 38288 38288 38288 38288 38288 38288 38288 38288 38288 38288 38288 38288 38288 38288 38288 38288 38288 38288 38288 38288 38288 38288 38288 38288 38288 38288 38288 38288 38288 38288 38288 38288 38288 38288 38288 38288 38288 38288 38288 38288 38288 38288 38288 38288 38288 38288 38288 38288 38288 38288 38288 38288 38288 38288 38288 38288 38288 38288 38288 38288 38288 38288 38288 38288 38288 38288 38288 38288 38288 38288 38288 38288 38288 38288 38288 38288 38288 38288 38288 38288 38288 38288 38288 38288 38288 38288 38288 38288 
0 0 0 0 0 0 0 0 0 0 0 0 0 0 0 0 0 0 6769 19555 20718 20718 20718 20718 20718 20718 20718 20718 20718 20718 20718 20718 20718 20718 20718 20718 20718 20718 20718 20718 20718 20718 20718 20718 20718 20718 20718 20718 20718 20718 20718 20718 20718 20718 20718 20718 20718 20718 20718 20718 20718 20718 20718 20718 20718 20718 20718 20718 20718 20718 20718 20718 20718 20718 20718 20718 20718 20718 20718 20718 20718 20718 20718 20718 20718 20718 20718 20718 20718 20718 20718 20718 20718 20718 20718 20718 20718 20718 20718 20718 20718 20718 20718 20718 20718 20718 20718 20718 20718 20718 20718 20718 20718 20718 20718 20718 20718 20718 20718 20718 20718 20718 20718 20718 20718 20718 20718 20718 20718 20718 20718 20718 20718 20718 20718 20718 20718 20718 20718 20718 20718 20718 20718 20718 20718 20718 20718 20718 20718 20718 20718 20718 20718 20718 20718 20718 20718 20718 20718 20718 20718 20718 20718 20718 20718 20718 20718 20718 20718 20718 20718 20718 20718 20718 20718 20718 20718 20718 20718 20718 20718 20718 20718 20718 20718 20718 20718 20718 20718 20718 20718 20718 20718 20718 20718 20718 20718 20718 20718 20718 20718 
0 0 0 0 0 0 0 0 0 0 0 0 0 0 0 0 0 0 55597 97943 97943 97943 97943 97943 97943 97943 97943 97943 97943 97943 97943 97943 97943 97943 97943 97943 97943 97943 97943 97943 97943 97943 97943 97943 97943 97943 97943 97943 97943 97943 97943 97943 97943 97943 97943 97943 97943 97943 97943 97943 97943 97943 97943 97943 97943 97943 97943 97943 97943 97943 97943 97943 97943 97943 97943 97943 97943 97943 97943 97943 97943 97943 97943 97943 97943 97943 97943 97943 97943 97943 97943 97943 97943 97943 97943 97943 97943 97943 97943 97943 97943 97943 97943 97943 97943 97943 97943 97943 97943 97943 97943 97943 97943 97943 97943 97943 97943 97943 97943 97943 97943 97943 97943 97943 97943 97943 97943 97943 97943 97943 97943 97943 97943 97943 97943 97943 97943 97943 97943 97943 97943 97943 97943 97943 97943 97943 97943 97943 97943 97943 97943 97943 97943 97943 97943 97943 97943 97943 97943 97943 97943 97943 97943 97943 97943 97943 97943 97943 97943 97943 97943 97943 97943 97943 97943 97943 97943 97943 97943 97943 97943 97943 97943 97943 97943 97943 97943 97943 97943 97943 97943 97943 97943 97943 97943 97943 97943 97943 97943 97943 97943 
0 0 0 0 0 0 0 0 0 0 0 0 0 0 0 0 0 0 58916 59261 59261 59261 59261 59261 59261 59261 59261 59261 59261 59261 59261 59261 59261 59261 59261 59261 59261 59261 59261 59261 59261 59261 59261 59261 59261 59261 59261 59261 59261 59261 59261 59261 59261 59261 59261 59261 59261 59261 59261 59261 59261 59261 59261 59261 59261 59261 59261 59261 59261 59261 59261 59261 59261 59261 59261 59261 59261 59261 59261 59261 59261 59261 59261 59261 59261 59261 59261 59261 59261 59261 59261 59261 59261 59261 59261 59261 59261 59261 59261 59261 59261 59261 59261 59261 59261 59261 59261 59261 59261 59261 59261 59261 59261 59261 59261 59261 59261 59261 59261 59261 59261 59261 59261 59261 59261 59261 59261 59261 59261 59261 59261 59261 59261 59261 59261 59261 59261 59261 59261 59261 59261 59261 59261 59261 59261 59261 59261 59261 59261 59261 59261 59261 59261 59261 59261 59261 59261 59261 59261 59261 59261 59261 59261 59261 59261 59261 59261 59261 59261 59261 59261 59261 59261 59261 59261 59261 59261 59261 59261 59261 59261 59261 59261 59261 59261 59261 59261 59261 59261 59261 59261 59261 59261 59261 59261 59261 59261 59261 59261 59261 59261 
0 0 0 0 0 0 0 0 0 0 0 0 0 0 0 0 0 48281 48634 48634 48634 48634 48634 48634 48634 48634 48634 48634 48634 48634 48634 48634 48634 48634 48634 48634 48634 48634 48634 48634 48634 48634 48634 48634 48634 48634 48634 48634 48634 48634 48634 48634 48634 48634 48634 48634 48634 48634 48634 48634 48634 48634 48634 48634 48634 48634 48634 48634 48634 48634 48634 48634 48634 48634 48634 48634 48634 48634 48634 48634 48634 48634 48634 48634 48634 48634 48634 48634 48634 48634 48634 48634 48634 48634 48634 48634 48634 48634 48634 48634 48634 48634 48634 48634 48634 48634 48634 48634 48634 48634 48634 48634 48634 48634 48634 48634 48634 48634 48634 48634 48634 48634 48634 48634 48634 48634 48634 48634 48634 48634 48634 48634 48634 48634 48634 48634 48634 48634 48634 48634 48634 48634 48634 48634 48634 48634 48634 48634 48634 48634 48634 48634 48634 48634 48634 48634 48634 48634 48634 48634 48634 48634 48634 48634 48634 48634 48634 48634 48634 48634 48634 48634 48634 48634 48634 48634 48634 48634 48634 48634 48634 48634 48634 48634 48634 48634 48634 48634 48634 48634 48634 48634 48634 48634 48634 48634 48634 48634 48634 48634 48634 
0 0 0 0 0 0 0 0 0 0 0 0 0 0 0 0 0 0 10795 10795 10795 10795 10795 10795 10795 10795 10795 10795 10795 10795 10795 10795 10795 10795 10795 10795 10795 10795 10795 10795 10795 10795 10795 10795 10795 10795 10795 10795 10795 10795 10795 10795 10795 10795 10795 10795 10795 10795 10795 10795 10795 10795 10795 10795 10795 10795 10795 10795 10795 10795 10795 10795 10795 10795 10795 10795 10795 10795 10795 10795 10795 10795 10795 10795 10795 10795 10795 10795 10795 10795 10795 10795 10795 10795 10795 10795 10795 10795 10795 10795 10795 10795 10795 10795 10795 10795 10795 10795 10795 10795 10795 10795 10795 10795 10795 10795 10795 10795 10795 10795 10795 10795 10795 10795 10795 10795 10795 10795 10795 10795 10795 10795 10795 10795 10795 10795 10795 10795 10795 10795 10795 10795 10795 10795 10795 10795 10795 10795 10795 10795 10795 10795 10795 10795 10795 10795 10795 10795 10795 10795 10795 10795 10795 10795 10795 10795 10795 10795 10795 10795 10795 10795 10795 10795 10795 10795 10795 10795 10795 10795 10795 10795 10795 10795 10795 10795 10795 10795 10795 10795 10795 10795 10795 10795 10795 10795 10795 10795 10795 10795 10795 
0 0 0 0 0 0 0 0 0 0 0 0 0 0 0 0 0 80581 85802 85802 85802 85802 85802 85802 85802 85802 85802 85802 85802 85802 85802 85802 85802 85802 85802 85802 85802 85802 85802 85802 85802 85802 85802 85802 85802 85802 85802 85802 85802 85802 85802 85802 85802 85802 85802 85802 85802 85802 85802 85802 85802 85802 85802 85802 85802 85802 85802 85802 85802 85802 85802 85802 85802 85802 85802 85802 85802 85802 85802 85802 85802 85802 85802 85802 85802 85802 85802 85802 85802 85802 85802 85802 85802 85802 85802 85802 85802 85802 85802 85802 85802 85802 85802 85802 85802 85802 85802 85802 85802 85802 85802 85802 85802 85802 85802 85802 85802 85802 85802 85802 85802 85802 85802 85802 85802 85802 85802 85802 85802 85802 85802 85802 85802 85802 85802 85802 85802 85802 85802 85802 85802 85802 85802 85802 85802 85802 85802 85802 85802 85802 85802 85802 85802 85802 85802 85802 85802 85802 85802 85802 85802 85802 85802 85802 85802 85802 85802 85802 85802 85802 85802 85802 85802 85802 85802 85802 85802 85802 85802 85802 85802 85802 85802 85802 85802 85802 85802 85802 85802 85802 85802 85802 85802 85802 85802 85802 85802 85802 85802 85802 85802 
0 0 0 0 0 0 0 0 0 0 0 0 0 0 0 0 0 0 23971 31777 31777 31777 31777 31777 31777 31777 31777 31777 31777 31777 31777 31777 31777 31777 31777 31777 31777 31777 31777 31777 31777 31777 31777 31777 31777 31777 31777 31777 31777 31777 31777 31777 31777 31777 31777 31777 31777 31777 31777 31777 31777 31777 31777 31777 31777 31777 31777 31777 31777 31777 31777 31777 31777 31777 31777 31777 31777 31777 31777 31777 31777 31777 31777 31777 31777 31777 31777 31777 31777 31777 31777 31777 31777 31777 31777 31777 31777 31777 31777 31777 31777 31777 31777 31777 31777 31777 31777 31777 31777 31777 31777 31777 31777 31777 31777 31777 31777 31777 31777 31777 31777 31777 31777 31777 31777 31777 31777 31777 31777 31777 31777 31777 31777 31777 31777 31777 31777 31777 31777 31777 31777 31777 31777 31777 31777 31777 31777 31777 31777 31777 31777 31777 31777 31777 31777 31777 31777 31777 31777 31777 31777 31777 31777 31777 31777 31777 31777 31777 31777 31777 31777 31777 31777 31777 31777 31777 31777 31777 31777 31777 31777 31777 31777 31777 31777 31777 31777 31777 31777 31777 31777 31777 31777 31777 31777 31777 31777 31777 31777 31777 31777 
0 0 0 0 0 0 0 0 0 0 0 0 0 0 0 0 0 0 0 13998 18450 18450 18450 18450 18450 18450 18450 18450 18450 18450 18450 18450 18450 18450 18450 18450 18450 18450 18450 18450 18450 18450 18450 18450 18450 18450 18450 18450 18450 18450 18450 18450 18450 18450 18450 18450 18450 18450 18450 18450 18450 18450 18450 18450 18450 18450 18450 18450 18450 18450 18450 18450 18450 18450 18450 18450 18450 18450 18450 18450 18450 18450 18450 18450 18450 18450 18450 18450 18450 18450 18450 18450 18450 18450 18450 18450 18450 18450 18450 18450 18450 18450 18450 18450 18450 18450 18450 18450 18450 18450 18450 18450 18450 18450 18450 18450 18450 18450 18450 18450 18450 18450 18450 18450 18450 18450 18450 18450 18450 18450 18450 18450 18450 18450 18450 18450 18450 18450 18450 18450 18450 18450 18450 18450 18450 18450 18450 18450 18450 18450 18450 18450 18450 18450 18450 18450 18450 18450 18450 18450 18450 18450 18450 18450 18450 18450 18450 18450 18450 18450 18450 18450 18450 18450 18450 18450 18450 18450 18450 18450 18450 18450 18450 18450 18450 18450 18450 18450 18450 18450 18450 18450 18450 18450 18450 18450 18450 18450 18450 18450 18450 
0 0 0 0 0 0 0 0 0 0 0 0 0 0 0 0 0 0 66723 99619 104627 104627 104627 104627 104627 104627 104627 104627 104627 104627 104627 104627 104627 104627 104627 104627 104627 104627 104627 104627 104627 104627 104627 104627 104627 104627 104627 104627 104627 104627 104627 104627 104627 104627 104627 104627 104627 104627 104627 104627 104627 104627 104627 104627 104627 104627 104627 104627 104627 104627 104627 104627 104627 104627 104627 104627 104627 104627 104627 104627 104627 104627 104627 104627 104627 104627 104627 104627 104627 104627 104627 104627 104627 104627 104627 104627 104627 104627 104627 104627 104627 104627 104627 104627 104627 104627 104627 104627 104627 104627 104627 104627 104627 104627 104627 104627 104627 104627 104627 104627 104627 104627 104627 104627 104627 104627 104627 104627 104627 104627 104627 104627 104627 104627 104627 104627 104627 104627 104627 104627 104627 104627 104627 104627 104627 104627 104627 104627 104627 104627 104627 104627 104627 104627 104627 104627 104627 104627 104627 104627 104627 104627 104627 104627 104627 104627 104627 104627 104627 104627 104627 104627 104627 104627 104627 104627 104627 104627 104627 104627 104627 104627 104627 104627 104627 104627 104627 104627 104627 104627 104627 104627 104627 104627 104627 104627 104627 104627 104627 104627 104627 
0 0 0 0 0 0 0 0 0 0 0 0 0 0 0 0 0 94239 103300 103300 103300 103300 103300 103300 103300 103300 103300 103300 103300 103300 103300 103300 103300 103300 103300 103300 103300 103300 103300 103300 103300 103300 103300 103300 103300 103300 103300 103300 103300 103300 103300 103300 103300 103300 103300 103300 103300 103300 103300 103300 103300 103300 103300 103300 103300 103300 103300 103300 103300 103300 103300 103300 103300 103300 103300 103300 103300 103300 103300 103300 103300 103300 103300 103300 103300 103300 103300 103300 103300 103300 103300 103300 103300 103300 103300 103300 103300 103300 103300 103300 103300 103300 103300 103300 103300 103300 103300 103300 103300 103300 103300 103300 103300 103300 103300 103300 103300 103300 103300 103300 103300 103300 103300 103300 103300 103300 103300 103300 103300 103300 103300 103300 103300 103300 103300 103300 103300 103300 103300 103300 103300 103300 103300 103300 103300 103300 103300 103300 103300 103300 103300 103300 103300 103300 103300 103300 103300 103300 103300 103300 103300 103300 103300 103300 103300 103300 103300 103300 103300 103300 103300 103300 103300 103300 103300 103300 103300 103300 103300 103300 103300 103300 103300 103300 103300 103300 103300 103300 103300 103300 103300 103300 103300 103300 103300 103300 103300 103300 103300 103300 103300 
0 0 0 0 0 0 0 0 0 0 0 0 0 0 0 0 0 65726 80241 80241 80241 80241 80241 80241 80241 80241 80241 80241 80241 80241 80241 80241 80241 80241 80241 80241 80241 80241 80241 80241 80241 80241 80241 80241 80241 80241 80241 80241 80241 80241 80241 80241 80241 80241 80241 80241 80241 80241 80241 80241 80241 80241 80241 80241 80241 80241 80241 80241 80241 80241 80241 80241 80241 80241 80241 80241 80241 80241 80241 80241 80241 80241 80241 80241 80241 80241 80241 80241 80241 80241 80241 80241 80241 80241 80241 80241 80241 80241 80241 80241 80241 80241 80241 80241 80241 80241 80241 80241 80241 80241 80241 80241 80241 80241 80241 80241 80241 80241 80241 80241 80241 80241 80241 80241 80241 80241 80241 80241 80241 80241 80241 80241 80241 80241 80241 80241 80241 80241 80241 80241 80241 80241 80241 80241 80241 80241 80241 80241 80241 80241 80241 80241 80241 80241 80241 80241 80241 80241 80241 80241 80241 80241 80241 80241 80241 80241 80241 80241 80241 80241 80241 80241 80241 80241 80241 80241 80241 80241 80241 80241 80241 80241 80241 80241 80241 80241 80241 80241 80241 80241 80241 80241 80241 80241 80241 80241 80241 80241 80241 80241 80241 
0 0 0 0 0 0 0 0 0 0 0 0 0 0 0 0 0 0 43941 58129 58129 58129 58129 58129 58129 58129 58129 58129 58129 58129 58129 58129 58129 58129 58129 58129 58129 58129 58129 58129 58129 58129 58129 58129 58129 58129 58129 58129 58129 58129 58129 58129 58129 58129 58129 58129 58129 58129 58129 58129 58129 58129 58129 58129 58129 58129 58129 58129 58129 58129 58129 58129 58129 58129 58129 58129 58129 58129 58129 58129 58129 58129 58129 58129 58129 58129 58129 58129 58129 58129 58129 58129 58129 58129 58129 58129 58129 58129 58129 58129 58129 58129 58129 58129 58129 58129 58129 58129 58129 58129 58129 58129 58129 58129 58129 58129 58129 58129 58129 58129 58129 58129 58129 58129 58129 58129 58129 58129 58129 58129 58129 58129 58129 58129 58129 58129 58129 58129 58129 58129 58129 58129 58129 58129 58129 58129 58129 58129 58129 58129 58129 58129 58129 58129 58129 58129 58129 58129 58129 58129 58129 58129 58129 58129 58129 58129 58129 58129 58129 58129 58129 58129 58129 58129 58129 58129 58129 58129 58129 58129 58129 58129 58129 58129 58129 58129 58129 58129 58129 58129 58129 58129 58129 58129 58129 58129 58129 58129 58129 58129 58129 
0 0 0 0 0 0 0 0 0 0 0 0 0 0 0 0 56448 85220 85220 85220 85220 85220 85220 85220 85220 85220 85220 85220 85220 85220 85220 85220 85220 85220 85220 85220 85220 85220 85220 85220 85220 85220 85220 85220 85220 85220 85220 85220 85220 85220 85220 85220 85220 85220 85220 85220 85220 85220 85220 85220 85220 85220 85220 85220 85220 85220 85220 85220 85220 85220 85220 85220 85220 85220 85220 85220 85220 85220 85220 85220 85220 85220 85220 85220 85220 85220 85220 85220 85220 85220 85220 85220 85220 85220 85220 85220 85220 85220 85220 85220 85220 85220 85220 85220 85220 85220 85220 85220 85220 85220 85220 85220 85220 85220 85220 85220 85220 85220 85220 85220 85220 85220 85220 85220 85220 85220 85220 85220 85220 85220 85220 85220 85220 85220 85220 85220 85220 85220 85220 85220 85220 85220 85220 85220 85220 85220 85220 85220 85220 85220 85220 85220 85220 85220 85220 85220 85220 85220 85220 85220 85220 85220 85220 85220 85220 85220 85220 85220 85220 85220 85220 85220 85220 85220 85220 85220 85220 85220 85220 85220 85220 85220 85220 85220 85220 85220 85220 85220 85220 85220 85220 85220 85220 85220 85220 85220 85220 85220 85220 85220 85220 
0 0 0 0 0 0 0 0 0 0 0 0 0 0 0 0 0 9937 9937 9937 9937 9937 9937 9937 9937 9937 9937 9937 9937 9937 9937 9937 9937 9937 9937 9937 9937 9937 9937 9937 9937 9937 9937 9937 9937 9937 9937 9937 9937 9937 9937 9937 9937 9937 9937 9937 9937 9937 9937 9937 9937 9937 9937 9937 9937 9937 9937 9937 9937 9937 9937 9937 9937 9937 9937 9937 9937 9937 9937 9937 9937 9937 9937 9937 9937 9937 9937 9937 9937 9937 9937 9937 9937 9937 9937 9937 9937 9937 9937 9937 9937 9937 9937 9937 9937 9937 9937 9937 9937 9937 9937 9937 9937 9937 9937 9937 9937 9937 9937 9937 9937 9937 9937 9937 9937 9937 9937 9937 9937 9937 9937 9937 9937 9937 9937 9937 9937 9937 9937 9937 9937 9937 9937 9937 9937 9937 9937 9937 9937 9937 9937 9937 9937 9937 9937 9937 9937 9937 9937 9937 9937 9937 9937 9937 9937 9937 9937 9937 9937 9937 9937 9937 9937 9937 9937 9937 9937 9937 9937 9937 9937 9937 9937 9937 9937 9937 9937 9937 9937 9937 9937 9937 9937 9937 9937 9937 9937 9937 9937 9937 9937 
0 0 0 0 0 0 0 0 0 0 0 0 0 0 0 0 0 45340 54026 54026 54026 54026 54026 54026 54026 54026 54026 54026 54026 54026 54026 54026 54026 54026 54026 54026 54026 54026 54026 54026 54026 54026 54026 54026 54026 54026 54026 54026 54026 54026 54026 54026 54026 54026 54026 54026 54026 54026 54026 54026 54026 54026 54026 54026 54026 54026 54026 54026 54026 54026 54026 54026 54026 54026 54026 54026 54026 54026 54026 54026 54026 54026 54026 54026 54026 54026 54026 54026 54026 54026 54026 54026 54026 54026 54026 54026 54026 54026 54026 54026 54026 54026 54026 54026 54026 54026 54026 54026 54026 54026 54026 54026 54026 54026 54026 54026 54026 54026 54026 54026 54026 54026 54026 54026 54026 54026 54026 54026 54026 54026 54026 54026 54026 54026 54026 54026 54026 54026 54026 54026 54026 54026 54026 54026 54026 54026 54026 54026 54026 54026 54026 54026 54026 54026 54026 54026 54026 54026 54026 54026 54026 54026 54026 54026 54026 54026 54026 54026 54026 54026 54026 54026 54026 54026 54026 54026 54026 54026 54026 54026 54026 54026 54026 54026 54026 54026 54026 54026 54026 54026 54026 54026 54026 54026 54026 54026 54026 54026 54026 54026 54026 
0 0 0 0 0 0 0 0 0 0 0 0 0 0 0 0 0 0 30677 34704 34704 34704 34704 34704 34704 34704 34704 34704 34704 34704 34704 34704 34704 34704 34704 34704 34704 34704 34704 34704 34704 34704 34704 34704 34704 34704 34704 34704 34704 34704 34704 34704 34704 34704 34704 34704 34704 34704 34704 34704 34704 34704 34704 34704 34704 34704 34704 34704 34704 34704 34704 34704 34704 34704 34704 34704 34704 34704 34704 34704 34704 34704 34704 34704 34704 34704 34704 34704 34704 34704 34704 34704 34704 34704 34704 34704 34704 34704 34704 34704 34704 34704 34704 34704 34704 34704 34704 34704 34704 34704 34704 34704 34704 34704 34704 34704 34704 34704 34704 34704 34704 34704 34704 34704 34704 34704 34704 34704 34704 34704 34704 34704 34704 34704 34704 34704 34704 34704 34704 34704 34704 34704 34704 34704 34704 34704 34704 34704 34704 34704 34704 34704 34704 34704 34704 34704 34704 34704 34704 34704 34704 34704 34704 34704 34704 34704 34704 34704 34704 34704 34704 34704 34704 34704 34704 34704 34704 34704 34704 34704 34704 34704 34704 34704 34704 34704 34704 34704 34704 34704 34704 34704 34704 34704 34704 34704 34704 34704 34704 34704 34704 
0 0 0 0 0 0 0 0 0 0 0 0 0 0 0 0 0 21699 34757 34757 34757 34757 34757 34757 34757 34757 34757 34757 34757 34757 34757 34757 34757 34757 34757 34757 34757 34757 34757 34757 34757 34757 34757 34757 34757 34757 34757 34757 34757 34757 34757 34757 34757 34757 34757 34757 34757 34757 34757 34757 34757 34757 34757 34757 34757 34757 34757 34757 34757 34757 34757 34757 34757 34757 34757 34757 34757 34757 34757 34757 34757 34757 34757 34757 34757 34757 34757 34757 34757 34757 34757 34757 34757 34757 34757 34757 34757 34757 34757 34757 34757 34757 34757 34757 34757 34757 34757 34757 34757 34757 34757 34757 34757 34757 34757 34757 34757 34757 34757 34757 34757 34757 34757 34757 34757 34757 34757 34757 34757 34757 34757 34757 34757 34757 34757 34757 34757 34757 34757 34757 34757 34757 34757 34757 34757 34757 34757 34757 34757 34757 34757 34757 34757 34757 34757 34757 34757 34757 34757 34757 34757 34757 34757 34757 34757 34757 34757 34757 34757 34757 34757 34757 34757 34757 34757 34757 34757 34757 34757 34757 34757 34757 34757 34757 34757 34757 34757 34757 34757 34757 34757 34757 34757 34757 34757 34757 34757 34757 34757 34757 34757 
0 0 0 0 0 0 0 0 0 0 0 0 0 0 0 0 0 5851 10859 10859 10859 10859 10859 10859 10859 10859 10859 10859 10859 10859 10859 10859 10859 10859 10859 10859 10859 10859 10859 10859 10859 10859 10859 10859 10859 10859 10859 10859 10859 10859 10859 10859 10859 10859 10859 10859 10859 10859 10859 10859 10859 10859 10859 10859 10859 10859 10859 10859 10859 10859 10859 10859 10859 10859 10859 10859 10859 10859 10859 10859 10859 10859 10859 10859 10859 10859 10859 10859 10859 10859 10859 10859 10859 10859 10859 10859 10859 10859 10859 10859 10859 10859 10859 10859 10859 10859 10859 10859 10859 10859 10859 10859 10859 10859 10859 10859 10859 10859 10859 10859 10859 10859 10859 10859 10859 10859 10859 10859 10859 10859 10859 10859 10859 10859 10859 10859 10859 10859 10859 10859 10859 10859 10859 10859 10859 10859 10859 10859 10859 10859 10859 10859 10859 10859 10859 10859 10859 10859 10859 10859 10859 10859 10859 10859 10859 10859 10859 10859 10859 10859 10859 10859 10859 10859 10859 10859 10859 10859 10859 10859 10859 10859 10859 10859 10859 10859 10859 10859 10859 10859 10859 10859 10859 10859 10859 10859 10859 10859 10859 10859 10859 
0 0 0 0 0 0 0 0 0 0 0 0 0 0 0 0 0 0 17968 26572 26572 26572 26572 26572 26572 26572 26572 26572 26572 26572 26572 26572 26572 26572 26572 26572 26572 26572 26572 26572 26572 26572 26572 26572 26572 26572 26572 26572 26572 26572 26572 26572 26572 26572 26572 26572 26572 26572 26572 26572 26572 26572 26572 26572 26572 26572 26572 26572 26572 26572 26572 26572 26572 26572 26572 26572 26572 26572 26572 26572 26572 26572 26572 26572 26572 26572 26572 26572 26572 26572 26572 26572 26572 26572 26572 26572 26572 26572 26572 26572 26572 26572 26572 26572 26572 26572 26572 26572 26572 26572 26572 26572 26572 26572 26572 26572 26572 26572 26572 26572 26572 26572 26572 26572 26572 26572 26572 26572 26572 26572 26572 26572 26572 26572 26572 26572 26572 26572 26572 26572 26572 26572 26572 26572 26572 26572 26572 26572 26572 26572 26572 26572 26572 26572 26572 26572 26572 26572 26572 26572 26572 26572 26572 26572 26572 26572 26572 26572 26572 26572 26572 26572 26572 26572 26572 26572 26572 26572 26572 26572 26572 26572 26572 26572 26572 26572 26572 26572 26572 26572 26572 26572 26572 26572 26572 26572 26572 26572 26572 26572 26572 
0 0 0 0 0 0 0 0 0 0 0 0 0 0 0 0 0 0 67110 86052 86052 86052 86052 86052 86052 86052 86052 86052 86052 86052 86052 86052 86052 86052 86052 86052 86052 86052 86052 86052 86052 86052 86052 86052 86052 86052 86052 86052 86052 86052 86052 86052 86052 86052 86052 86052 86052 86052 86052 86052 86052 86052 86052 86052 86052 86052 86052 86052 86052 86052 86052 86052 86052 86052 86052 86052 86052 86052 86052 86052 86052 86052 86052 86052 86052 86052 86052 86052 86052 86052 86052 86052 86052 86052 86052 86052 86052 86052 86052 86052 86052 86052 86052 86052 86052 86052 86052 86052 86052 86052 86052 86052 86052 86052 86052 86052 86052 86052 86052 86052 86052 86052 86052 86052 86052 86052 86052 86052 86052 86052 86052 86052 86052 86052 86052 86052 86052 86052 86052 86052 86052 86052 86052 86052 86052 86052 86052 86052 86052 86052 86052 86052 86052 86052 86052 86052 86052 86052 86052 86052 86052 86052 86052 86052 86052 86052 86052 86052 86052 86052 86052 86052 86052 86052 86052 86052 86052 86052 86052 86052 86052 86052 86052 86052 86052 86052 86052 86052 86052 86052 86052 86052 86052 86052 86052 86052 86052 86052 86052 86052 86052 
0 0 0 0 0 0 0 0 0 0 0 0 0 0 0 0 0 68670 88046 88046 88046 88046 88046 88046 88046 88046 88046 88046 88046 88046 88046 88046 88046 88046 88046 88046 88046 88046 88046 88046 88046 88046 88046 88046 88046 88046 88046 88046 88046 88046 88046 88046 88046 88046 88046 88046 88046 88046 88046 88046 88046 88046 88046 88046 88046 88046 88046 88046 88046 88046 88046 88046 88046 88046 88046 88046 88046 88046 88046 88046 88046 88046 88046 88046 88046 88046 88046 88046 88046 88046 88046 88046 88046 88046 88046 88046 88046 88046 88046 88046 88046 88046 88046 88046 88046 88046 88046 88046 88046 88046 88046 88046 88046 88046 88046 88046 88046 88046 88046 88046 88046 88046 88046 88046 88046 88046 88046 88046 88046 88046 88046 88046 88046 88046 88046 88046 88046 88046 88046 88046 88046 88046 88046 88046 88046 88046 88046 88046 88046 88046 88046 88046 88046 88046 88046 88046 88046 88046 88046 88046 88046 88046 88046 88046 88046 88046 88046 88046 88046 88046 88046 88046 88046 88046 88046 88046 88046 88046 88046 88046 88046 88046 88046 88046 88046 88046 88046 88046 88046 88046 88046 88046 88046 88046 88046 88046 88046 88046 88046 88046 88046 
0 0 0 0 0 0 0 0 0 0 0 0 0 0 0 0 0 18511 18593 18593 18593 18593 18593 18593 18593 18593 18593 18593 18593 18593 18593 18593 18593 18593 18593 18593 18593 18593 18593 18593 18593 18593 18593 18593 18593 18593 18593 18593 18593 18593 18593 18593 18593 18593 18593 18593 18593 18593 18593 18593 18593 18593 18593 18593 18593 18593 18593 18593 18593 18593 18593 18593 18593 18593 18593 18593 18593 18593 18593 18593 18593 18593 18593 18593 18593 18593 18593 18593 18593 18593 18593 18593 18593 18593 18593 18593 18593 18593 18593 18593 18593 18593 18593 18593 18593 18593 18593 18593 18593 18593 18593 18593 18593 18593 18593 18593 18593 18593 18593 18593 18593 18593 18593 18593 18593 18593 18593 18593 18593 18593 18593 18593 18593 18593 18593 18593 18593 18593 18593 18593 18593 18593 18593 18593 18593 18593 18593 18593 18593 18593 18593 18593 18593 18593 18593 18593 18593 18593 18593 18593 18593 18593 18593 18593 18593 18593 18593 18593 18593 18593 18593 18593 18593 18593 18593 18593 18593 18593 18593 18593 18593 18593 18593 18593 18593 18593 18593 18593 18593 18593 18593 18593 18593 18593 18593 18593 18593 18593 18593 18593 18593 
0 0 0 0 0 0 0 0 0 0 0 0 0 0 0 0 0 0 16303 36715 45151 45151 45151 45151 45151 45151 45151 45151 45151 45151 45151 45151 45151 45151 45151 45151 45151 45151 45151 45151 45151 45151 45151 45151 45151 45151 45151 45151 45151 45151 45151 45151 45151 45151 45151 45151 45151 45151 45151 45151 45151 45151 45151 45151 45151 45151 45151 45151 45151 45151 45151 45151 45151 45151 45151 45151 45151 45151 45151 45151 45151 45151 45151 45151 45151 45151 45151 45151 45151 45151 45151 45151 45151 45151 45151 45151 45151 45151 45151 45151 45151 45151 45151 45151 45151 45151 45151 45151 45151 45151 45151 45151 45151 45151 45151 45151 45151 45151 45151 45151 45151 45151 45151 45151 45151 45151 45151 45151 45151 45151 45151 45151 45151 45151 45151 45151 45151 45151 45151 45151 45151 45151 45151 45151 45151 45151 45151 45151 45151 45151 45151 45151 45151 45151 45151 45151 45151 45151 45151 45151 45151 45151 45151 45151 45151 45151 45151 45151 45151 45151 45151 45151 45151 45151 45151 45151 45151 45151 45151 45151 45151 45151 45151 45151 45151 45151 45151 45151 45151 45151 45151 45151 45151 45151 45151 45151 45151 45151 45151 45151 45151 
0 0 0 0 0 0 0 0 0 0 0 0 0 0 0 0 0 16363 31399 31399 31399 31399 31399 31399 31399 31399 31399 31399 31399 31399 31399 31399 31399 31399 31399 31399 31399 31399 31399 31399 31399 31399 31399 31399 31399 31399 31399 31399 31399 31399 31399 31399 31399 31399 31399 31399 31399 31399 31399 31399 31399 31399 31399 31399 31399 31399 31399 31399 31399 31399 31399 31399 31399 31399 31399 31399 31399 31399 31399 31399 31399 31399 31399 31399 31399 31399 31399 31399 31399 31399 31399 31399 31399 31399 31399 31399 31399 31399 31399 31399 31399 31399 31399 31399 31399 31399 31399 31399 31399 31399 31399 31399 31399 31399 31399 31399 31399 31399 31399 31399 31399 31399 31399 31399 31399 31399 31399 31399 31399 31399 31399 31399 31399 31399 31399 31399 31399 31399 31399 31399 31399 31399 31399 31399 31399 31399 31399 31399 31399 31399 31399 31399 31399 31399 31399 31399 31399 31399 31399 31399 31399 31399 31399 31399 31399 31399 31399 31399 31399 31399 31399 31399 31399 31399 31399 31399 31399 31399 31399 31399 31399 31399 31399 31399 31399 31399 31399 31399 31399 31399 31399 31399 31399 31399 31399 31399 31399 31399 31399 31399 31399 
0 0 0 0 0 0 0 0 0 0 0 0 0 0 0 0 0 0 84543 114769 114769 114769 114769 114861 114861 114861 114861 114861 114861 114861 114861 114861 114861 114861 114861 114861 114861 114861 114861 114861 114861 114861 114861 114861 114861 114861 114861 114861 114861 114861 114861 114861 114861 114861 114861 114861 114861 114861 114861 114861 114861 114861 114861 114861 114861 114861 114861 114861 114861 114861 114861 114861 114861 114861 114861 114861 114861 114861 114861 114861 114861 114861 114861 114861 114861 114861 114861 114861 114861 114861 114861 114861 114861 114861 114861 114861 114861 114861 114861 114861 114861 114861 114861 114861 114861 114861 114861 114861 114861 114861 114861 114861 114861 114861 114861 114861 114861 114861 114861 114861 114861 114861 114861 114861 114861 114861 114861 114861 114861 114861 114861 114861 114861 114861 114861 114861 114861 114861 114861 114861 114861 114861 114861 114861 114861 114861 114861 114861 114861 114861 114861 114861 114861 114861 114861 114861 114861 114861 114861 114861 114861 114861 114861 114861 114861 114861 114861 114861 114861 114861 114861 114861 114861 114861 114861 114861 114861 114861 114861 114861 114861 114861 114861 114861 114861 114861 114861 114861 114861 114861 114861 114861 114861 114861 114861 114861 114861 114861 114861 114861 114861 
0 0 0 0 0 0 0 0 0 0 0 0 0 0 0 0 0 46426 46778 46778 46778 46778 46778 46778 46778 46778 46778 46778 46778 46778 46778 46778 46778 46778 46778 46778 46778 46778 46778 46778 46778 46778 46778 46778 46778 46778 46778 46778 46778 46778 46778 46778 46778 46778 46778 46778 46778 46778 46778 46778 46778 46778 46778 46778 46778 46778 46778 46778 46778 46778 46778 46778 46778 46778 46778 46778 46778 46778 46778 46778 46778 46778 46778 46778 46778 46778 46778 46778 46778 46778 46778 46778 46778 46778 46778 46778 46778 46778 46778 46778 46778 46778 46778 46778 46778 46778 46778 46778 46778 46778 46778 46778 46778 46778 46778 46778 46778 46778 46778 46778 46778 46778 46778 46778 46778 46778 46778 46778 46778 46778 46778 46778 46778 46778 46778 46778 46778 46778 46778 46778 46778 46778 46778 46778 46778 46778 46778 46778 46778 46778 46778 46778 46778 46778 46778 46778 46778 46778 46778 46778 46778 46778 46778 46778 46778 46778 46778 46778 46778 46778 46778 46778 46778 46778 46778 46778 46778 46778 46778 46778 46778 46778 46778 46778 46778 46778 46778 46778 46778 46778 46778 46778 46778 46778 46778 46778 46778 46778 46778 46778 46778 
0 0 0 0 0 0 0 0 0 0 0 0 0 0 0 0 0 29151 37129 37129 37129 37129 37129 37129 37129 37129 37129 37129 37129 37129 37129 37129 37129 37129 37129 37129 37129 37129 37129 37129 37129 37129 37129 37129 37129 37129 37129 37129 37129 37129 37129 37129 37129 37129 37129 37129 37129 37129 37129 37129 37129 37129 37129 37129 37129 37129 37129 37129 37129 37129 37129 37129 37129 37129 37129 37129 37129 37129 37129 37129 37129 37129 37129 37129 37129 37129 37129 37129 37129 37129 37129 37129 37129 37129 37129 37129 37129 37129 37129 37129 37129 37129 37129 37129 37129 37129 37129 37129 37129 37129 37129 37129 37129 37129 37129 37129 37129 37129 37129 37129 37129 37129 37129 37129 37129 37129 37129 37129 37129 37129 37129 37129 37129 37129 37129 37129 37129 37129 37129 37129 37129 37129 37129 37129 37129 37129 37129 37129 37129 37129 37129 37129 37129 37129 37129 37129 37129 37129 37129 37129 37129 37129 37129 37129 37129 37129 37129 37129 37129 37129 37129 37129 37129 37129 37129 37129 37129 37129 37129 37129 37129 37129 37129 37129 37129 37129 37129 37129 37129 37129 37129 37129 37129 37129 37129 37129 37129 37129 37129 37129 37129 
0 0 0 0 0 0 0 0 0 0 0 0 0 0 0 0 0 17325 20191 20284 20284 20284 20284 20284 20284 20284 20284 20284 20284 20284 20284 20284 20284 20284 20284 20284 20284 20284 20284 20284 20284 20284 20284 20284 20284 20284 20284 20284 20284 20284 20284 20284 20284 20284 20284 20284 20284 20284 20284 20284 20284 20284 20284 20284 20284 20284 20284 20284 20284 20284 20284 20284 20284 20284 20284 20284 20284 20284 20284 20284 20284 20284 20284 20284 20284 20284 20284 20284 20284 20284 20284 20284 20284 20284 20284 20284 20284 20284 20284 20284 20284 20284 20284 20284 20284 20284 20284 20284 20284 20284 20284 20284 20284 20284 20284 20284 20284 20284 20284 20284 20284 20284 20284 20284 20284 20284 20284 20284 20284 20284 20284 20284 20284 20284 20284 20284 20284 20284 20284 20284 20284 20284 20284 20284 20284 20284 20284 20284 20284 20284 20284 20284 20284 20284 20284 20284 20284 20284 20284 20284 20284 20284 20284 20284 20284 20284 20284 20284 20284 20284 20284 20284 20284 20284 20284 20284 20284 20284 20284 20284 20284 20284 20284 20284 20284 20284 20284 20284 20284 20284 20284 20284 20284 20284 20284 20284 20284 20284 20284 20284 20284 
0 0 0 0 0 0 0 0 0 0 0 0 0 0 0 0 0 9314 9314 9314 9314 9314 9314 9314 9314 9314 9314 9314 9314 9314 9314 9314 9314 9314 9314 9314 9314 9314 9314 9314 9314 9314 9314 9314 9314 9314 9314 9314 9314 9314 9314 9314 9314 9314 9314 9314 9314 9314 9314 9314 9314 9314 9314 9314 9314 9314 9314 9314 9314 9314 9314 9314 9314 9314 9314 9314 9314 9314 9314 9314 9314 9314 9314 9314 9314 9314 9314 9314 9314 9314 9314 9314 9314 9314 9314 9314 9314 9314 9314 9314 9314 9314 9314 9314 9314 9314 9314 9314 9314 9314 9314 9314 9314 9314 9314 9314 9314 9314 9314 9314 9314 9314 9314 9314 9314 9314 9314 9314 9314 9314 9314 9314 9314 9314 9314 9314 9314 9314 9314 9314 9314 9314 9314 9314 9314 9314 9314 9314 9314 9314 9314 9314 9314 9314 9314 9314 9314 9314 9314 9314 9314 9314 9314 9314 9314 9314 9314 9314 9314 9314 9314 9314 9314 9314 9314 9314 9314 9314 9314 9314 9314 9314 9314 9314 9314 9314 9314 9314 9314 9314 9314 9314 9314 9314 9314 9314 9314 9314 9314 9314 9314 
0 0 0 0 0 0 0 0 0 0 0 0 0 0 0 0 25851 32478 32762 32762 32762 32762 32762 32762 32762 32762 32762 32762 32762 32762 32762 32762 32762 32762 32762 32762 32762 32762 32762 32762 32762 32762 32762 32762 32762 32762 32762 32762 32762 32762 32762 32762 32762 32762 32762 32762 32762 32762 32762 32762 32762 32762 32762 32762 32762 32762 32762 32762 32762 32762 32762 32762 32762 32762 32762 32762 32762 32762 32762 32762 32762 32762 32762 32762 32762 32762 32762 32762 32762 32762 32762 32762 32762 32762 32762 32762 32762 32762 32762 32762 32762 32762 32762 32762 32762 32762 32762 32762 32762 32762 32762 32762 32762 32762 32762 32762 32762 32762 32762 32762 32762 32762 32762 32762 32762 32762 32762 32762 32762 32762 32762 32762 32762 32762 32762 32762 32762 32762 32762 32762 32762 32762 32762 32762 32762 32762 32762 32762 32762 32762 32762 32762 32762 32762 32762 32762 32762 32762 32762 32762 32762 32762 32762 32762 32762 32762 32762 32762 32762 32762 32762 32762 32762 32762 32762 32762 32762 32762 32762 32762 32762 32762 32762 32762 32762 32762 32762 32762 32762 32762 32762 32762 32762 32762 32762 32762 32762 32762 32762 32762 32762 
0 0 0 0 0 0 0 0 0 0 0 0 0 0 0 0 0 0 51330 82032 91989 91989 91989 91989 91989 91989 91989 91989 91989 91989 91989 91989 91989 91989 91989 91989 91989 91989 91989 91989 91989 91989 91989 91989 91989 91989 91989 91989 91989 91989 91989 91989 91989 91989 91989 91989 91989 91989 91989 91989 91989 91989 91989 91989 91989 91989 91989 91989 91989 91989 91989 91989 91989 91989 91989 91989 91989 91989 91989 91989 91989 91989 91989 91989 91989 91989 91989 91989 91989 91989 91989 91989 91989 91989 91989 91989 91989 91989 91989 91989 91989 91989 91989 91989 91989 91989 91989 91989 91989 91989 91989 91989 91989 91989 91989 91989 91989 91989 91989 91989 91989 91989 91989 91989 91989 91989 91989 91989 91989 91989 91989 91989 91989 91989 91989 91989 91989 91989 91989 91989 91989 91989 91989 91989 91989 91989 91989 91989 91989 91989 91989 91989 91989 91989 91989 91989 91989 91989 91989 91989 91989 91989 91989 91989 91989 91989 91989 91989 91989 91989 91989 91989 91989 91989 91989 91989 91989 91989 91989 91989 91989 91989 91989 91989 91989 91989 91989 91989 91989 91989 91989 91989 91989 91989 91989 91989 91989 91989 91989 91989 91989 
0 0 0 0 0 0 0 0 0 0 0 0 0 0 0 0 0 0 0 34887 41219 44913 44913 44913 44913 44913 44913 44913 44913 44913 44913 44913 44913 44913 44913 44913 44913 44913 44913 44913 44913 44913 44913 44913 44913 44913 44913 44913 44913 44913 44913 44913 44913 44913 44913 44913 44913 44913 44913 44913 44913 44913 44913 44913 44913 44913 44913 44913 44913 44913 44913 44913 44913 44913 44913 44913 44913 44913 44913 44913 44913 44913 44913 44913 44913 44913 44913 44913 44913 44913 44913 44913 44913 44913 44913 44913 44913 44913 44913 44913 44913 44913 44913 44913 44913 44913 44913 44913 44913 44913 44913 44913 44913 44913 44913 44913 44913 44913 44913 44913 44913 44913 44913 44913 44913 44913 44913 44913 44913 44913 44913 44913 44913 44913 44913 44913 44913 44913 44913 44913 44913 44913 44913 44913 44913 44913 44913 44913 44913 44913 44913 44913 44913 44913 44913 44913 44913 44913 44913 44913 44913 44913 44913 44913 44913 44913 44913 44913 44913 44913 44913 44913 44913 44913 44913 44913 44913 44913 44913 44913 44913 44913 44913 44913 44913 44913 44913 44913 44913 44913 44913 44913 44913 44913 44913 44913 44913 44913 44913 44913 44913 
0 0 0 0 0 0 0 0 0 0 0 0 0 0 0 0 25587 26953 26953 26953 26953 26953 26953 26953 26953 26953 26953 26953 26953 26953 26953 26953 26953 26953 26953 26953 26953 26953 26953 26953 26953 26953 26953 26953 26953 26953 26953 26953 26953 26953 26953 26953 26953 26953 26953 26953 26953 26953 26953 26953 26953 26953 26953 26953 26953 26953 26953 26953 26953 26953 26953 26953 26953 26953 26953 26953 26953 26953 26953 26953 26953 26953 26953 26953 26953 26953 26953 26953 26953 26953 26953 26953 26953 26953 26953 26953 26953 26953 26953 26953 26953 26953 26953 26953 26953 26953 26953 26953 26953 26953 26953 26953 26953 26953 26953 26953 26953 26953 26953 26953 26953 26953 26953 26953 26953 26953 26953 26953 26953 26953 26953 26953 26953 26953 26953 26953 26953 26953 26953 26953 26953 26953 26953 26953 26953 26953 26953 26953 26953 26953 26953 26953 26953 26953 26953 26953 26953 26953 26953 26953 26953 26953 26953 26953 26953 26953 26953 26953 26953 26953 26953 26953 26953 26953 26953 26953 26953 26953 26953 26953 26953 26953 26953 26953 26953 26953 26953 26953 26953 26953 26953 26953 26953 26953 26953 26953 26953 26953 26953 26953 26953 
0 0 0 0 0 0 0 0 0 0 0 0 0 0 0 0 23619 23619 23619 23619 23619 23619 23619 23619 23619 23619 23619 23619 23619 23619 23619 23619 23619 23619 23619 23619 23619 23619 23619 23619 23619 23619 23619 23619 23619 23619 23619 23619 23619 23619 23619 23619 23619 23619 23619 23619 23619 23619 23619 23619 23619 23619 23619 23619 23619 23619 23619 23619 23619 23619 23619 23619 23619 23619 23619 23619 23619 23619 23619 23619 23619 23619 23619 23619 23619 23619 23619 23619 23619 23619 23619 23619 23619 23619 23619 23619 23619 23619 23619 23619 23619 23619 23619 23619 23619 23619 23619 23619 23619 23619 23619 23619 23619 23619 23619 23619 23619 23619 23619 23619 23619 23619 23619 23619 23619 23619 23619 23619 23619 23619 23619 23619 23619 23619 23619 23619 23619 23619 23619 23619 23619 23619 23619 23619 23619 23619 23619 23619 23619 23619 23619 23619 23619 23619 23619 23619 23619 23619 23619 23619 23619 23619 23619 23619 23619 23619 23619 23619 23619 23619 23619 23619 23619 23619 23619 23619 23619 23619 23619 23619 23619 23619 23619 23619 23619 23619 23619 23619 23619 23619 23619 23619 23619 23619 23619 23619 23619 23619 23619 23619 23619 
0 0 0 0 0 0 0 0 0 0 0 0 0 0 0 0 0 0 33910 45311 54001 54001 54001 54001 54001 54001 54001 54001 54001 54001 54001 54001 54001 54001 54001 54001 54001 54001 54001 54001 54001 54001 54001 54001 54001 54001 54001 54001 54001 54001 54001 54001 54001 54001 54001 54001 54001 54001 54001 54001 54001 54001 54001 54001 54001 54001 54001 54001 54001 54001 54001 54001 54001 54001 54001 54001 54001 54001 54001 54001 54001 54001 54001 54001 54001 54001 54001 54001 54001 54001 54001 54001 54001 54001 54001 54001 54001 54001 54001 54001 54001 54001 54001 54001 54001 54001 54001 54001 54001 54001 54001 54001 54001 54001 54001 54001 54001 54001 54001 54001 54001 54001 54001 54001 54001 54001 54001 54001 54001 54001 54001 54001 54001 54001 54001 54001 54001 54001 54001 54001 54001 54001 54001 54001 54001 54001 54001 54001 54001 54001 54001 54001 54001 54001 54001 54001 54001 54001 54001 54001 54001 54001 54001 54001 54001 54001 54001 54001 54001 54001 54001 54001 54001 54001 54001 54001 54001 54001 54001 54001 54001 54001 54001 54001 54001 54001 54001 54001 54001 54001 54001 54001 54001 54001 54001 54001 54001 54001 54001 54001 54001 
0 0 0 0 0 0 0 0 0 0 0 0 0 0 0 0 0 21896 29047 29047 29047 29047 29047 29047 29047 29047 29047 29047 29047 29047 29047 29047 29047 29047 29047 29047 29047 29047 29047 29047 29047 29047 29047 29047 29047 29047 29047 29047 29047 29047 29047 29047 29047 29047 29047 29047 29047 29047 29047 29047 29047 29047 29047 29047 29047 29047 29047 29047 29047 29047 29047 29047 29047 29047 29047 29047 29047 29047 29047 29047 29047 29047 29047 29047 29047 29047 29047 29047 29047 29047 29047 29047 29047 29047 29047 29047 29047 29047 29047 29047 29047 29047 29047 29047 29047 29047 29047 29047 29047 29047 29047 29047 29047 29047 29047 29047 29047 29047 29047 29047 29047 29047 29047 29047 29047 29047 29047 29047 29047 29047 29047 29047 29047 29047 29047 29047 29047 29047 29047 29047 29047 29047 29047 29047 29047 29047 29047 29047 29047 29047 29047 29047 29047 29047 29047 29047 29047 29047 29047 29047 29047 29047 29047 29047 29047 29047 29047 29047 29047 29047 29047 29047 29047 29047 29047 29047 29047 29047 29047 29047 29047 29047 29047 29047 29047 29047 29047 29047 29047 29047 29047 29047 29047 29047 29047 29047 29047 29047 29047 29047 29047 
0 0 0 0 0 0 0 0 0 0 0 0 0 0 0 0 0 0 31791 54010 60910 60910 60910 60910 60910 60910 60910 60910 60910 60910 60910 60910 60910 60910 60910 60910 60910 60910 60910 60910 60910 60910 60910 60910 60910 60910 60910 60910 60910 60910 60910 60910 60910 60910 60910 60910 60910 60910 60910 60910 60910 60910 60910 60910 60910 60910 60910 60910 60910 60910 60910 60910 60910 60910 60910 60910 60910 60910 60910 60910 60910 60910 60910 60910 60910 60910 60910 60910 60910 60910 60910 60910 60910 60910 60910 60910 60910 60910 60910 60910 60910 60910 60910 60910 60910 60910 60910 60910 60910 60910 60910 60910 60910 60910 60910 60910 60910 60910 60910 60910 60910 60910 60910 60910 60910 60910 60910 60910 60910 60910 60910 60910 60910 60910 60910 60910 60910 60910 60910 60910 60910 60910 60910 60910 60910 60910 60910 60910 60910 60910 60910 60910 60910 60910 60910 60910 60910 60910 60910 60910 60910 60910 60910 60910 60910 60910 60910 60910 60910 60910 60910 60910 60910 60910 60910 60910 60910 60910 60910 60910 60910 60910 60910 60910 60910 60910 60910 60910 60910 60910 60910 60910 60910 60910 60910 60910 60910 60910 60910 60910 60910 
0 0 0 0 0 0 0 0 0 0 0 0 0 0 0 0 0 0 64640 77787 77787 77787 77787 77787 77787 77787 77787 77787 77787 77787 77787 77787 77787 77787 77787 77787 77787 77787 77787 77787 77787 77787 77787 77787 77787 77787 77787 77787 77787 77787 77787 77787 77787 77787 77787 77787 77787 77787 77787 77787 77787 77787 77787 77787 77787 77787 77787 77787 77787 77787 77787 77787 77787 77787 77787 77787 77787 77787 77787 77787 77787 77787 77787 77787 77787 77787 77787 77787 77787 77787 77787 77787 77787 77787 77787 77787 77787 77787 77787 77787 77787 77787 77787 77787 77787 77787 77787 77787 77787 77787 77787 77787 77787 77787 77787 77787 77787 77787 77787 77787 77787 77787 77787 77787 77787 77787 77787 77787 77787 77787 77787 77787 77787 77787 77787 77787 77787 77787 77787 77787 77787 77787 77787 77787 77787 77787 77787 77787 77787 77787 77787 77787 77787 77787 77787 77787 77787 77787 77787 77787 77787 77787 77787 77787 77787 77787 77787 77787 77787 77787 77787 77787 77787 77787 77787 77787 77787 77787 77787 77787 77787 77787 77787 77787 77787 77787 77787 77787 77787 77787 77787 77787 77787 77787 77787 77787 77787 77787 77787 77787 77787 
0 0 0 0 0 0 0 0 0 0 0 0 0 0 0 0 0 0 77166 84513 84513 84513 84513 84513 84513 84513 84513 84513 84513 84513 84513 84513 84513 84513 84513 84513 84513 84513 84513 84513 84513 84513 84513 84513 84513 84513 84513 84513 84513 84513 84513 84513 84513 84513 84513 84513 84513 84513 84513 84513 84513 84513 84513 84513 84513 84513 84513 84513 84513 84513 84513 84513 84513 84513 84513 84513 84513 84513 84513 84513 84513 84513 84513 84513 84513 84513 84513 84513 84513 84513 84513 84513 84513 84513 84513 84513 84513 84513 84513 84513 84513 84513 84513 84513 84513 84513 84513 84513 84513 84513 84513 84513 84513 84513 84513 84513 84513 84513 84513 84513 84513 84513 84513 84513 84513 84513 84513 84513 84513 84513 84513 84513 84513 84513 84513 84513 84513 84513 84513 84513 84513 84513 84513 84513 84513 84513 84513 84513 84513 84513 84513 84513 84513 84513 84513 84513 84513 84513 84513 84513 84513 84513 84513 84513 84513 84513 84513 84513 84513 84513 84513 84513 84513 84513 84513 84513 84513 84513 84513 84513 84513 84513 84513 84513 84513 84513 84513 84513 84513 84513 84513 84513 84513 84513 84513 84513 84513 84513 84513 84513 84513 
0 0 0 0 0 0 0 0 0 0 0 0 0 0 0 0 0 0 31867 48065 52628 52628 52628 52628 52628 52628 52628 52628 52628 52628 52628 52628 52628 52628 52628 52628 52628 52628 52628 52628 52628 52628 52628 52628 52628 52628 52628 52628 52628 52628 52628 52628 52628 52628 52628 52628 52628 52628 52628 52628 52628 52628 52628 52628 52628 52628 52628 52628 52628 52628 52628 52628 52628 52628 52628 52628 52628 52628 52628 52628 52628 52628 52628 52628 52628 52628 52628 52628 52628 52628 52628 52628 52628 52628 52628 52628 52628 52628 52628 52628 52628 52628 52628 52628 52628 52628 52628 52628 52628 52628 52628 52628 52628 52628 52628 52628 52628 52628 52628 52628 52628 52628 52628 52628 52628 52628 52628 52628 52628 52628 52628 52628 52628 52628 52628 52628 52628 52628 52628 52628 52628 52628 52628 52628 52628 52628 52628 52628 52628 52628 52628 52628 52628 52628 52628 52628 52628 52628 52628 52628 52628 52628 52628 52628 52628 52628 52628 52628 52628 52628 52628 52628 52628 52628 52628 52628 52628 52628 52628 52628 52628 52628 52628 52628 52628 52628 52628 52628 52628 52628 52628 52628 52628 52628 52628 52628 52628 52628 52628 52628 52628 
0 0 0 0 0 0 0 0 0 0 0 0 0 0 0 0 0 0 28779 34211 34211 34211 34211 34211 34211 34211 34211 34211 34211 34211 34211 34211 34211 34211 34211 34211 34211 34211 34211 34211 34211 34211 34211 34211 34211 34211 34211 34211 34211 34211 34211 34211 34211 34211 34211 34211 34211 34211 34211 34211 34211 34211 34211 34211 34211 34211 34211 34211 34211 34211 34211 34211 34211 34211 34211 34211 34211 34211 34211 34211 34211 34211 34211 34211 34211 34211 34211 34211 34211 34211 34211 34211 34211 34211 34211 34211 34211 34211 34211 34211 34211 34211 34211 34211 34211 34211 34211 34211 34211 34211 34211 34211 34211 34211 34211 34211 34211 34211 34211 34211 34211 34211 34211 34211 34211 34211 34211 34211 34211 34211 34211 34211 34211 34211 34211 34211 34211 34211 34211 34211 34211 34211 34211 34211 34211 34211 34211 34211 34211 34211 34211 34211 34211 34211 34211 34211 34211 34211 34211 34211 34211 34211 34211 34211 34211 34211 34211 34211 34211 34211 34211 34211 34211 34211 34211 34211 34211 34211 34211 34211 34211 34211 34211 34211 34211 34211 34211 34211 34211 34211 34211 34211 34211 34211 34211 34211 34211 34211 34211 34211 34211 
0 0 0 0 0 0 0 0 0 0 0 0 0 0 0 0 0 0 43352 50295 52180 52180 52180 52180 52180 52180 52180 52180 52180 52180 52180 52180 52180 52180 52180 52180 52180 52180 52180 52180 52180 52180 52180 52180 52180 52180 52180 52180 52180 52180 52180 52180 52180 52180 52180 52180 52180 52180 52180 52180 52180 52180 52180 52180 52180 52180 52180 52180 52180 52180 52180 52180 52180 52180 52180 52180 52180 52180 52180 52180 52180 52180 52180 52180 52180 52180 52180 52180 52180 52180 52180 52180 52180 52180 52180 52180 52180 52180 52180 52180 52180 52180 52180 52180 52180 52180 52180 52180 52180 52180 52180 52180 52180 52180 52180 52180 52180 52180 52180 52180 52180 52180 52180 52180 52180 52180 52180 52180 52180 52180 52180 52180 52180 52180 52180 52180 52180 52180 52180 52180 52180 52180 52180 52180 52180 52180 52180 52180 52180 52180 52180 52180 52180 52180 52180 52180 52180 52180 52180 52180 52180 52180 52180 52180 52180 52180 52180 52180 52180 52180 52180 52180 52180 52180 52180 52180 52180 52180 52180 52180 52180 52180 52180 52180 52180 52180 52180 52180 52180 52180 52180 52180 52180 52180 52180 52180 52180 52180 52180 52180 52180 
0 0 0 0 0 0 0 0 0 0 0 0 0 0 0 0 0 17923 18016 18016 18016 18016 18016 18016 18016 18016 18016 18016 18016 18016 18016 18016 18016 18016 18016 18016 18016 18016 18016 18016 18016 18016 18016 18016 18016 18016 18016 18016 18016 18016 18016 18016 18016 18016 18016 18016 18016 18016 18016 18016 18016 18016 18016 18016 18016 18016 18016 18016 18016 18016 18016 18016 18016 18016 18016 18016 18016 18016 18016 18016 18016 18016 18016 18016 18016 18016 18016 18016 18016 18016 18016 18016 18016 18016 18016 18016 18016 18016 18016 18016 18016 18016 18016 18016 18016 18016 18016 18016 18016 18016 18016 18016 18016 18016 18016 18016 18016 18016 18016 18016 18016 18016 18016 18016 18016 18016 18016 18016 18016 18016 18016 18016 18016 18016 18016 18016 18016 18016 18016 18016 18016 18016 18016 18016 18016 18016 18016 18016 18016 18016 18016 18016 18016 18016 18016 18016 18016 18016 18016 18016 18016 18016 18016 18016 18016 18016 18016 18016 18016 18016 18016 18016 18016 18016 18016 18016 18016 18016 18016 18016 18016 18016 18016 18016 18016 18016 18016 18016 18016 18016 18016 18016 18016 18016 18016 18016 18016 18016 18016 18016 18016 
0 0 0 0 0 0 0 0 0 0 0 0 0 0 0 0 0 0 13381 30297 30297 30297 30297 30297 30297 30297 30297 30297 30297 30297 30297 30297 30297 30297 30297 30297 30297 30297 30297 30297 30297 30297 30297 30297 30297 30297 30297 30297 30297 30297 30297 30297 30297 30297 30297 30297 30297 30297 30297 30297 30297 30297 30297 30297 30297 30297 30297 30297 30297 30297 30297 30297 30297 30297 30297 30297 30297 30297 30297 30297 30297 30297 30297 30297 30297 30297 30297 30297 30297 30297 30297 30297 30297 30297 30297 30297 30297 30297 30297 30297 30297 30297 30297 30297 30297 30297 30297 30297 30297 30297 30297 30297 30297 30297 30297 30297 30297 30297 30297 30297 30297 30297 30297 30297 30297 30297 30297 30297 30297 30297 30297 30297 30297 30297 30297 30297 30297 30297 30297 30297 30297 30297 30297 30297 30297 30297 30297 30297 30297 30297 30297 30297 30297 30297 30297 30297 30297 30297 30297 30297 30297 30297 30297 30297 30297 30297 30297 30297 30297 30297 30297 30297 30297 30297 30297 30297 30297 30297 30297 30297 30297 30297 30297 30297 30297 30297 30297 30297 30297 30297 30297 30297 30297 30297 30297 30297 30297 30297 30297 30297 30297 
0 0 0 0 0 0 0 0 0 0 0 0 0 0 0 0 0 5262 5262 5262 5262 5262 5262 5262 5262 5262 5262 5262 5262 5262 5262 5262 5262 5262 5262 5262 5262 5262 5262 5262 5262 5262 5262 5262 5262 5262 5262 5262 5262 5262 5262 5262 5262 5262 5262 5262 5262 5262 5262 5262 5262 5262 5262 5262 5262 5262 5262 5262 5262 5262 5262 5262 5262 5262 5262 5262 5262 5262 5262 5262 5262 5262 5262 5262 5262 5262 5262 5262 5262 5262 5262 5262 5262 5262 5262 5262 5262 5262 5262 5262 5262 5262 5262 5262 5262 5262 5262 5262 5262 5262 5262 5262 5262 5262 5262 5262 5262 5262 5262 5262 5262 5262 5262 5262 5262 5262 5262 5262 5262 5262 5262 5262 5262 5262 5262 5262 5262 5262 5262 5262 5262 5262 5262 5262 5262 5262 5262 5262 5262 5262 5262 5262 5262 5262 5262 5262 5262 5262 5262 5262 5262 5262 5262 5262 5262 5262 5262 5262 5262 5262 5262 5262 5262 5262 5262 5262 5262 5262 5262 5262 5262 5262 5262 5262 5262 5262 5262 5262 5262 5262 5262 5262 5262 5262 5262 5262 5262 5262 5262 5262 5262 
0 0 0 0 0 0 0 0 0 0 0 0 0 0 0 0 0 26933 35323 35323 35323 35323 35323 35323 35323 35323 35323 35323 35323 35323 35323 35323 35323 35323 35323 35323 35323 35323 35323 35323 35323 35323 35323 35323 35323 35323 35323 35323 35323 35323 35323 35323 35323 35323 35323 35323 35323 35323 35323 35323 35323 35323 35323 35323 35323 35323 35323 35323 35323 35323 35323 35323 35323 35323 35323 35323 35323 35323 35323 35323 35323 35323 35323 35323 35323 35323 35323 35323 35323 35323 35323 35323 35323 35323 35323 35323 35323 35323 35323 35323 35323 35323 35323 35323 35323 35323 35323 35323 35323 35323 35323 35323 35323 35323 35323 35323 35323 35323 35323 35323 35323 35323 35323 35323 35323 35323 35323 35323 35323 35323 35323 35323 35323 35323 35323 35323 35323 35323 35323 35323 35323 35323 35323 35323 35323 35323 35323 35323 35323 35323 35323 35323 35323 35323 35323 35323 35323 35323 35323 35323 35323 35323 35323 35323 35323 35323 35323 35323 35323 35323 35323 35323 35323 35323 35323 35323 35323 35323 35323 35323 35323 35323 35323 35323 35323 35323 35323 35323 35323 35323 35323 35323 35323 35323 35323 35323 35323 35323 35323 35323 35323 
0 0 0 0 0 0 0 0 0 0 0 0 0 0 0 0 0 0 0 1 137049 143387 143387 143387 143387 143387 143387 143387 143387 143387 143387 143387 143387 143387 143387 143387 143387 143387 143387 143387 143387 143387 143387 143387 143387 143387 143387 143387 143387 143387 143387 143387 143387 143387 143387 143387 143387 143387 143387 143387 143387 143387 143387 143387 143387 143387 143387 143387 143387 143387 143387 143387 143387 143387 143387 143387 143387 143387 143387 143387 143387 143387 143387 143387 143387 143387 143387 143387 143387 143387 143387 143387 143387 143387 143387 143387 143387 143387 143387 143387 143387 143387 143387 143387 143387 143387 143387 143387 143387 143387 143387 143387 143387 143387 143387 143387 143387 143387 143387 143387 143387 143387 143387 143387 143387 143387 143387 143387 143387 143387 143387 143387 143387 143387 143387 143387 143387 143387 143387 143387 143387 143387 143387 143387 143387 143387 143387 143387 143387 143387 143387 143387 143387 143387 143387 143387 143387 143387 143387 143387 143387 143387 143387 143387 143387 143387 143387 143387 143387 143387 143387 143387 143387 143387 143387 143387 143387 143387 143387 143387 143387 143387 143387 143387 143387 143387 143387 143387 143387 143387 143387 143387 143387 143387 143387 143387 143387 143387 143387 143387 143387 
0 0 0 0 0 0 0 0 0 0 0 0 0 0 0 0 0 44133 51409 51409 51409 51409 51409 51409 51409 51409 51409 51409 51409 51409 51409 51409 51409 51409 51409 51409 51409 51409 51409 51409 51409 51409 51409 51409 51409 51409 51409 51409 51409 51409 51409 51409 51409 51409 51409 51409 51409 51409 51409 51409 51409 51409 51409 51409 51409 51409 51409 51409 51409 51409 51409 51409 51409 51409 51409 51409 51409 51409 51409 51409 51409 51409 51409 51409 51409 51409 51409 51409 51409 51409 51409 51409 51409 51409 51409 51409 51409 51409 51409 51409 51409 51409 51409 51409 51409 51409 51409 51409 51409 51409 51409 51409 51409 51409 51409 51409 51409 51409 51409 51409 51409 51409 51409 51409 51409 51409 51409 51409 51409 51409 51409 51409 51409 51409 51409 51409 51409 51409 51409 51409 51409 51409 51409 51409 51409 51409 51409 51409 51409 51409 51409 51409 51409 51409 51409 51409 51409 51409 51409 51409 51409 51409 51409 51409 51409 51409 51409 51409 51409 51409 51409 51409 51409 51409 51409 51409 51409 51409 51409 51409 51409 51409 51409 51409 51409 51409 51409 51409 51409 51409 51409 51409 51409 51409 51409 51409 51409 51409 51409 51409 51409 
0 0 0 0 0 0 0 0 0 0 0 0 0 0 0 0 0 15964 36655 36655 36655 36655 36655 36655 36655 36655 36655 36655 36655 36655 36655 36655 36655 36655 36655 36655 36655 36655 36655 36655 36655 36655 36655 36655 36655 36655 36655 36655 36655 36655 36655 36655 36655 36655 36655 36655 36655 36655 36655 36655 36655 36655 36655 36655 36655 36655 36655 36655 36655 36655 36655 36655 36655 36655 36655 36655 36655 36655 36655 36655 36655 36655 36655 36655 36655 36655 36655 36655 36655 36655 36655 36655 36655 36655 36655 36655 36655 36655 36655 36655 36655 36655 36655 36655 36655 36655 36655 36655 36655 36655 36655 36655 36655 36655 36655 36655 36655 36655 36655 36655 36655 36655 36655 36655 36655 36655 36655 36655 36655 36655 36655 36655 36655 36655 36655 36655 36655 36655 36655 36655 36655 36655 36655 36655 36655 36655 36655 36655 36655 36655 36655 36655 36655 36655 36655 36655 36655 36655 36655 36655 36655 36655 36655 36655 36655 36655 36655 36655 36655 36655 36655 36655 36655 36655 36655 36655 36655 36655 36655 36655 36655 36655 36655 36655 36655 36655 36655 36655 36655 36655 36655 36655 36655 36655 36655 36655 36655 36655 36655 36655 36655 
0 0 0 0 0 0 0 0 0 0 0 0 0 0 0 0 0 26689 28636 28636 28636 28636 28636 28636 28636 28636 28636 28636 28636 28636 28636 28636 28636 28636 28636 28636 28636 28636 28636 28636 28636 28636 28636 28636 28636 28636 28636 28636 28636 28636 28636 28636 28636 28636 28636 28636 28636 28636 28636 28636 28636 28636 28636 28636 28636 28636 28636 28636 28636 28636 28636 28636 28636 28636 28636 28636 28636 28636 28636 28636 28636 28636 28636 28636 28636 28636 28636 28636 28636 28636 28636 28636 28636 28636 28636 28636 28636 28636 28636 28636 28636 28636 28636 28636 28636 28636 28636 28636 28636 28636 28636 28636 28636 28636 28636 28636 28636 28636 28636 28636 28636 28636 28636 28636 28636 28636 28636 28636 28636 28636 28636 28636 28636 28636 28636 28636 28636 28636 28636 28636 28636 28636 28636 28636 28636 28636 28636 28636 28636 28636 28636 28636 28636 28636 28636 28636 28636 28636 28636 28636 28636 28636 28636 28636 28636 28636 28636 28636 28636 28636 28636 28636 28636 28636 28636 28636 28636 28636 28636 28636 28636 28636 28636 28636 28636 28636 28636 28636 28636 28636 28636 28636 28636 28636 28636 28636 28636 28636 28636 28636 28636 
0 0 0 0 0 0 0 0 0 0 0 0 0 0 0 0 1801 1801 1801 1801 1801 1801 1801 1801 1801 1801 1801 1801 1801 1801 1801 1801 1801 1801 1801 1801 1801 1801 1801 1801 1801 1801 1801 1801 1801 1801 1801 1801 1801 1801 1801 1801 1801 1801 1801 1801 1801 1801 1801 1801 1801 1801 1801 1801 1801 1801 1801 1801 1801 1801 1801 1801 1801 1801 1801 1801 1801 1801 1801 1801 1801 1801 1801 1801 1801 1801 1801 1801 1801 1801 1801 1801 1801 1801 1801 1801 1801 1801 1801 1801 1801 1801 1801 1801 1801 1801 1801 1801 1801 1801 1801 1801 1801 1801 1801 1801 1801 1801 1801 1801 1801 1801 1801 1801 1801 1801 1801 1801 1801 1801 1801 1801 1801 1801 1801 1801 1801 1801 1801 1801 1801 1801 1801 1801 1801 1801 1801 1801 1801 1801 1801 1801 1801 1801 1801 1801 1801 1801 1801 1801 1801 1801 1801 1801 1801 1801 1801 1801 1801 1801 1801 1801 1801 1801 1801 1801 1801 1801 1801 1801 1801 1801 1801 1801 1801 1801 1801 1801 1801 1801 1801 1801 1801 1801 1801 1801 1801 1801 1801 1801 1801 
0 0 0 0 0 0 0 0 0 0 0 0 0 0 0 0 0 35264 38624 38624 38624 38624 38624 38624 38624 38624 38624 38624 38624 38624 38624 38624 38624 38624 38624 38624 38624 38624 38624 38624 38624 38624 38624 38624 38624 38624 38624 38624 38624 38624 38624 38624 38624 38624 38624 38624 38624 38624 38624 38624 38624 38624 38624 38624 38624 38624 38624 38624 38624 38624 38624 38624 38624 38624 38624 38624 38624 38624 38624 38624 38624 38624 38624 38624 38624 38624 38624 38624 38624 38624 38624 38624 38624 38624 38624 38624 38624 38624 38624 38624 38624 38624 38624 38624 38624 38624 38624 38624 38624 38624 38624 38624 38624 38624 38624 38624 38624 38624 38624 38624 38624 38624 38624 38624 38624 38624 38624 38624 38624 38624 38624 38624 38624 38624 38624 38624 38624 38624 38624 38624 38624 38624 38624 38624 38624 38624 38624 38624 38624 38624 38624 38624 38624 38624 38624 38624 38624 38624 38624 38624 38624 38624 38624 38624 38624 38624 38624 38624 38624 38624 38624 38624 38624 38624 38624 38624 38624 38624 38624 38624 38624 38624 38624 38624 38624 38624 38624 38624 38624 38624 38624 38624 38624 38624 38624 38624 38624 38624 38624 38624 38624 
0 0 0 0 0 0 0 0 0 0 0 0 0 0 0 0 0 71563 71563 71563 71563 71563 71563 71563 71563 71563 71563 71563 71563 71563 71563 71563 71563 71563 71563 71563 71563 71563 71563 71563 71563 71563 71563 71563 71563 71563 71563 71563 71563 71563 71563 71563 71563 71563 71563 71563 71563 71563 71563 71563 71563 71563 71563 71563 71563 71563 71563 71563 71563 71563 71563 71563 71563 71563 71563 71563 71563 71563 71563 71563 71563 71563 71563 71563 71563 71563 71563 71563 71563 71563 71563 71563 71563 71563 71563 71563 71563 71563 71563 71563 71563 71563 71563 71563 71563 71563 71563 71563 71563 71563 71563 71563 71563 71563 71563 71563 71563 71563 71563 71563 71563 71563 71563 71563 71563 71563 71563 71563 71563 71563 71563 71563 71563 71563 71563 71563 71563 71563 71563 71563 71563 71563 71563 71563 71563 71563 71563 71563 71563 71563 71563 71563 71563 71563 71563 71563 71563 71563 71563 71563 71563 71563 71563 71563 71563 71563 71563 71563 71563 71563 71563 71563 71563 71563 71563 71563 71563 71563 71563 71563 71563 71563 71563 71563 71563 71563 71563 71563 71563 71563 71563 71563 71563 71563 71563 71563 71563 71563 71563 71563 71563 
0 0 0 0 0 0 0 0 0 0 0 0 0 0 0 0 19286 40968 41396 41396 41396 41396 41396 41396 41396 41396 41396 41396 41396 41396 41396 41396 41396 41396 41396 41396 41396 41396 41396 41396 41396 41396 41396 41396 41396 41396 41396 41396 41396 41396 41396 41396 41396 41396 41396 41396 41396 41396 41396 41396 41396 41396 41396 41396 41396 41396 41396 41396 41396 41396 41396 41396 41396 41396 41396 41396 41396 41396 41396 41396 41396 41396 41396 41396 41396 41396 41396 41396 41396 41396 41396 41396 41396 41396 41396 41396 41396 41396 41396 41396 41396 41396 41396 41396 41396 41396 41396 41396 41396 41396 41396 41396 41396 41396 41396 41396 41396 41396 41396 41396 41396 41396 41396 41396 41396 41396 41396 41396 41396 41396 41396 41396 41396 41396 41396 41396 41396 41396 41396 41396 41396 41396 41396 41396 41396 41396 41396 41396 41396 41396 41396 41396 41396 41396 41396 41396 41396 41396 41396 41396 41396 41396 41396 41396 41396 41396 41396 41396 41396 41396 41396 41396 41396 41396 41396 41396 41396 41396 41396 41396 41396 41396 41396 41396 41396 41396 41396 41396 41396 41396 41396 41396 41396 41396 41396 41396 41396 41396 41396 41396 41396 
0 0 0 0 0 0 0 0 0 0 0 0 0 0 0 0 0 0 0 17028 17634 17634 17634 17634 17634 17634 17634 17634 17634 17634 17634 17634 17634 17634 17634 17634 17634 17634 17634 17634 17634 17634 17634 17634 17634 17634 17634 17634 17634 17634 17634 17634 17634 17634 17634 17634 17634 17634 17634 17634 17634 17634 17634 17634 17634 17634 17634 17634 17634 17634 17634 17634 17634 17634 17634 17634 17634 17634 17634 17634 17634 17634 17634 17634 17634 17634 17634 17634 17634 17634 17634 17634 17634 17634 17634 17634 17634 17634 17634 17634 17634 17634 17634 17634 17634 17634 17634 17634 17634 17634 17634 17634 17634 17634 17634 17634 17634 17634 17634 17634 17634 17634 17634 17634 17634 17634 17634 17634 17634 17634 17634 17634 17634 17634 17634 17634 17634 17634 17634 17634 17634 17634 17634 17634 17634 17634 17634 17634 17634 17634 17634 17634 17634 17634 17634 17634 17634 17634 17634 17634 17634 17634 17634 17634 17634 17634 17634 17634 17634 17634 17634 17634 17634 17634 17634 17634 17634 17634 17634 17634 17634 17634 17634 17634 17634 17634 17634 17634 17634 17634 17634 17634 17634 17634 17634 17634 17634 17634 17634 17634 17634 
0 0 0 0 0 0 0 0 0 0 0 0 0 0 0 0 0 54687 61482 61482 61482 61482 61482 61482 61482 61482 61482 61482 61482 61482 61482 61482 61482 61482 61482 61482 61482 61482 61482 61482 61482 61482 61482 61482 61482 61482 61482 61482 61482 61482 61482 61482 61482 61482 61482 61482 61482 61482 61482 61482 61482 61482 61482 61482 61482 61482 61482 61482 61482 61482 61482 61482 61482 61482 61482 61482 61482 61482 61482 61482 61482 61482 61482 61482 61482 61482 61482 61482 61482 61482 61482 61482 61482 61482 61482 61482 61482 61482 61482 61482 61482 61482 61482 61482 61482 61482 61482 61482 61482 61482 61482 61482 61482 61482 61482 61482 61482 61482 61482 61482 61482 61482 61482 61482 61482 61482 61482 61482 61482 61482 61482 61482 61482 61482 61482 61482 61482 61482 61482 61482 61482 61482 61482 61482 61482 61482 61482 61482 61482 61482 61482 61482 61482 61482 61482 61482 61482 61482 61482 61482 61482 61482 61482 61482 61482 61482 61482 61482 61482 61482 61482 61482 61482 61482 61482 61482 61482 61482 61482 61482 61482 61482 61482 61482 61482 61482 61482 61482 61482 61482 61482 61482 61482 61482 61482 61482 61482 61482 61482 61482 61482 
0 0 0 0 0 0 0 0 0 0 0 0 0 0 0 0 0 0 52978 52978 52978 52978 52978 52978 52978 52978 52978 52978 52978 52978 52978 52978 52978 52978 52978 52978 52978 52978 52978 52978 52978 52978 52978 52978 52978 52978 52978 52978 52978 52978 52978 52978 52978 52978 52978 52978 52978 52978 52978 52978 52978 52978 52978 52978 52978 52978 52978 52978 52978 52978 52978 52978 52978 52978 52978 52978 52978 52978 52978 52978 52978 52978 52978 52978 52978 52978 52978 52978 52978 52978 52978 52978 52978 52978 52978 52978 52978 52978 52978 52978 52978 52978 52978 52978 52978 52978 52978 52978 52978 52978 52978 52978 52978 52978 52978 52978 52978 52978 52978 52978 52978 52978 52978 52978 52978 52978 52978 52978 52978 52978 52978 52978 52978 52978 52978 52978 52978 52978 52978 52978 52978 52978 52978 52978 52978 52978 52978 52978 52978 52978 52978 52978 52978 52978 52978 52978 52978 52978 52978 52978 52978 52978 52978 52978 52978 52978 52978 52978 52978 52978 52978 52978 52978 52978 52978 52978 52978 52978 52978 52978 52978 52978 52978 52978 52978 52978 52978 52978 52978 52978 52978 52978 52978 52978 52978 52978 52978 52978 52978 52978 52978 
0 0 0 0 0 0 0 0 0 0 0 0 0 0 0 0 0 0 0 71727 78625 79107 79107 79107 79107 79107 79107 79107 79107 79107 79107 79107 79107 79107 79107 79107 79107 79107 79107 79107 79107 79107 79107 79107 79107 79107 79107 79107 79107 79107 79107 79107 79107 79107 79107 79107 79107 79107 79107 79107 79107 79107 79107 79107 79107 79107 79107 79107 79107 79107 79107 79107 79107 79107 79107 79107 79107 79107 79107 79107 79107 79107 79107 79107 79107 79107 79107 79107 79107 79107 79107 79107 79107 79107 79107 79107 79107 79107 79107 79107 79107 79107 79107 79107 79107 79107 79107 79107 79107 79107 79107 79107 79107 79107 79107 79107 79107 79107 79107 79107 79107 79107 79107 79107 79107 79107 79107 79107 79107 79107 79107 79107 79107 79107 79107 79107 79107 79107 79107 79107 79107 79107 79107 79107 79107 79107 79107 79107 79107 79107 79107 79107 79107 79107 79107 79107 79107 79107 79107 79107 79107 79107 79107 79107 79107 79107 79107 79107 79107 79107 79107 79107 79107 79107 79107 79107 79107 79107 79107 79107 79107 79107 79107 79107 79107 79107 79107 79107 79107 79107 79107 79107 79107 79107 79107 79107 79107 79107 79107 79107 79107 
0 0 0 0 0 0 0 0 0 0 0 0 0 0 0 0 0 0 0 18558 20317 20317 20317 20317 20317 20317 20317 20317 20317 20317 20317 20317 20317 20317 20317 20317 20317 20317 20317 20317 20317 20317 20317 20317 20317 20317 20317 20317 20317 20317 20317 20317 20317 20317 20317 20317 20317 20317 20317 20317 20317 20317 20317 20317 20317 20317 20317 20317 20317 20317 20317 20317 20317 20317 20317 20317 20317 20317 20317 20317 20317 20317 20317 20317 20317 20317 20317 20317 20317 20317 20317 20317 20317 20317 20317 20317 20317 20317 20317 20317 20317 20317 20317 20317 20317 20317 20317 20317 20317 20317 20317 20317 20317 20317 20317 20317 20317 20317 20317 20317 20317 20317 20317 20317 20317 20317 20317 20317 20317 20317 20317 20317 20317 20317 20317 20317 20317 20317 20317 20317 20317 20317 20317 20317 20317 20317 20317 20317 20317 20317 20317 20317 20317 20317 20317 20317 20317 20317 20317 20317 20317 20317 20317 20317 20317 20317 20317 20317 20317 20317 20317 20317 20317 20317 20317 20317 20317 20317 20317 20317 20317 20317 20317 20317 20317 20317 20317 20317 20317 20317 20317 20317 20317 20317 20317 20317 20317 20317 20317 20317 20317 
0 0 0 0 0 0 0 0 0 0 0 0 0 0 0 0 0 0 0 28633 46061 46061 46061 46061 46061 46061 46061 46061 46061 46061 46061 46061 46061 46061 46061 46061 46061 46061 46061 46061 46061 46061 46061 46061 46061 46061 46061 46061 46061 46061 46061 46061 46061 46061 46061 46061 46061 46061 46061 46061 46061 46061 46061 46061 46061 46061 46061 46061 46061 46061 46061 46061 46061 46061 46061 46061 46061 46061 46061 46061 46061 46061 46061 46061 46061 46061 46061 46061 46061 46061 46061 46061 46061 46061 46061 46061 46061 46061 46061 46061 46061 46061 46061 46061 46061 46061 46061 46061 46061 46061 46061 46061 46061 46061 46061 46061 46061 46061 46061 46061 46061 46061 46061 46061 46061 46061 46061 46061 46061 46061 46061 46061 46061 46061 46061 46061 46061 46061 46061 46061 46061 46061 46061 46061 46061 46061 46061 46061 46061 46061 46061 46061 46061 46061 46061 46061 46061 46061 46061 46061 46061 46061 46061 46061 46061 46061 46061 46061 46061 46061 46061 46061 46061 46061 46061 46061 46061 46061 46061 46061 46061 46061 46061 46061 46061 46061 46061 46061 46061 46061 46061 46061 46061 46061 46061 46061 46061 46061 46061 46061 46061 
0 0 0 0 0 0 0 0 0 0 0 0 0 0 0 0 0 0 0 0 23729 23729 23729 23729 23729 23729 23729 23729 23729 23729 23729 23729 23729 23729 23729 23729 23729 23729 23729 23729 23729 23729 23729 23729 23729 23729 23729 23729 23729 23729 23729 23729 23729 23729 23729 23729 23729 23729 23729 23729 23729 23729 23729 23729 23729 23729 23729 23729 23729 23729 23729 23729 23729 23729 23729 23729 23729 23729 23729 23729 23729 23729 23729 23729 23729 23729 23729 23729 23729 23729 23729 23729 23729 23729 23729 23729 23729 23729 23729 23729 23729 23729 23729 23729 23729 23729 23729 23729 23729 23729 23729 23729 23729 23729 23729 23729 23729 23729 23729 23729 23729 23729 23729 23729 23729 23729 23729 23729 23729 23729 23729 23729 23729 23729 23729 23729 23729 23729 23729 23729 23729 23729 23729 23729 23729 23729 23729 23729 23729 23729 23729 23729 23729 23729 23729 23729 23729 23729 23729 23729 23729 23729 23729 23729 23729 23729 23729 23729 23729 23729 23729 23729 23729 23729 23729 23729 23729 23729 23729 23729 23729 23729 23729 23729 23729 23729 23729 23729 23729 23729 23729 23729 23729 23729 23729 23729 23729 23729 23729 23729 23729 
0 0 0 0 0 0 0 0 0 0 0 0 0 0 0 0 0 60801 84186 88927 88927 88927 88927 88927 88927 88927 88927 88927 88927 88927 88927 88927 88927 88927 88927 88927 88927 88927 88927 88927 88927 88927 88927 88927 88927 88927 88927 88927 88927 88927 88927 88927 88927 88927 88927 88927 88927 88927 88927 88927 88927 88927 88927 88927 88927 88927 88927 88927 88927 88927 88927 88927 88927 88927 88927 88927 88927 88927 88927 88927 88927 88927 88927 88927 88927 88927 88927 88927 88927 88927 88927 88927 88927 88927 88927 88927 88927 88927 88927 88927 88927 88927 88927 88927 88927 88927 88927 88927 88927 88927 88927 88927 88927 88927 88927 88927 88927 88927 88927 88927 88927 88927 88927 88927 88927 88927 88927 88927 88927 88927 88927 88927 88927 88927 88927 88927 88927 88927 88927 88927 88927 88927 88927 88927 88927 88927 88927 88927 88927 88927 88927 88927 88927 88927 88927 88927 88927 88927 88927 88927 88927 88927 88927 88927 88927 88927 88927 88927 88927 88927 88927 88927 88927 88927 88927 88927 88927 88927 88927 88927 88927 88927 88927 88927 88927 88927 88927 88927 88927 88927 88927 88927 88927 88927 88927 88927 88927 88927 88927 88927 88927 
0 0 0 0 0 0 0 0 0 0 0 0 0 0 0 0 0 0 14461 40125 48492 48492 48492 48492 48492 48492 48492 48492 48492 48492 48492 48492 48492 48492 48492 48492 48492 48492 48492 48492 48492 48492 48492 48492 48492 48492 48492 48492 48492 48492 48492 48492 48492 48492 48492 48492 48492 48492 48492 48492 48492 48492 48492 48492 48492 48492 48492 48492 48492 48492 48492 48492 48492 48492 48492 48492 48492 48492 48492 48492 48492 48492 48492 48492 48492 48492 48492 48492 48492 48492 48492 48492 48492 48492 48492 48492 48492 48492 48492 48492 48492 48492 48492 48492 48492 48492 48492 48492 48492 48492 48492 48492 48492 48492 48492 48492 48492 48492 48492 48492 48492 48492 48492 48492 48492 48492 48492 48492 48492 48492 48492 48492 48492 48492 48492 48492 48492 48492 48492 48492 48492 48492 48492 48492 48492 48492 48492 48492 48492 48492 48492 48492 48492 48492 48492 48492 48492 48492 48492 48492 48492 48492 48492 48492 48492 48492 48492 48492 48492 48492 48492 48492 48492 48492 48492 48492 48492 48492 48492 48492 48492 48492 48492 48492 48492 48492 48492 48492 48492 48492 48492 48492 48492 48492 48492 48492 48492 48492 48492 48492 48492 
0 0 0 0 0 0 0 0 0 0 0 0 0 0 0 0 0 16843 31795 31795 31795 31795 31795 31795 31795 31795 31795 31795 31795 31795 31795 31795 31795 31795 31795 31795 31795 31795 31795 31795 31795 31795 31795 31795 31795 31795 31795 31795 31795 31795 31795 31795 31795 31795 31795 31795 31795 31795 31795 31795 31795 31795 31795 31795 31795 31795 31795 31795 31795 31795 31795 31795 31795 31795 31795 31795 31795 31795 31795 31795 31795 31795 31795 31795 31795 31795 31795 31795 31795 31795 31795 31795 31795 31795 31795 31795 31795 31795 31795 31795 31795 31795 31795 31795 31795 31795 31795 31795 31795 31795 31795 31795 31795 31795 31795 31795 31795 31795 31795 31795 31795 31795 31795 31795 31795 31795 31795 31795 31795 31795 31795 31795 31795 31795 31795 31795 31795 31795 31795 31795 31795 31795 31795 31795 31795 31795 31795 31795 31795 31795 31795 31795 31795 31795 31795 31795 31795 31795 31795 31795 31795 31795 31795 31795 31795 31795 31795 31795 31795 31795 31795 31795 31795 31795 31795 31795 31795 31795 31795 31795 31795 31795 31795 31795 31795 31795 31795 31795 31795 31795 31795 31795 31795 31795 31795 31795 31795 31795 31795 31795 31795 
0 0 0 0 0 0 0 0 0 0 0 0 0 0 0 0 0 38087 65350 65350 65350 65350 65350 65350 65350 65350 65350 65350 65350 65350 65350 65350 65350 65350 65350 65350 65350 65350 65350 65350 65350 65350 65350 65350 65350 65350 65350 65350 65350 65350 65350 65350 65350 65350 65350 65350 65350 65350 65350 65350 65350 65350 65350 65350 65350 65350 65350 65350 65350 65350 65350 65350 65350 65350 65350 65350 65350 65350 65350 65350 65350 65350 65350 65350 65350 65350 65350 65350 65350 65350 65350 65350 65350 65350 65350 65350 65350 65350 65350 65350 65350 65350 65350 65350 65350 65350 65350 65350 65350 65350 65350 65350 65350 65350 65350 65350 65350 65350 65350 65350 65350 65350 65350 65350 65350 65350 65350 65350 65350 65350 65350 65350 65350 65350 65350 65350 65350 65350 65350 65350 65350 65350 65350 65350 65350 65350 65350 65350 65350 65350 65350 65350 65350 65350 65350 65350 65350 65350 65350 65350 65350 65350 65350 65350 65350 65350 65350 65350 65350 65350 65350 65350 65350 65350 65350 65350 65350 65350 65350 65350 65350 65350 65350 65350 65350 65350 65350 65350 65350 65350 65350 65350 65350 65350 65350 65350 65350 65350 65350 65350 65350 
0 0 0 0 0 0 0 0 0 0 0 0 0 0 0 0 0 0 0 61378 61659 61659 61659 61659 61659 61659 61659 61659 61659 61659 61659 61659 61659 61659 61659 61659 61659 61659 61659 61659 61659 61659 61659 61659 61659 61659 61659 61659 61659 61659 61659 61659 61659 61659 61659 61659 61659 61659 61659 61659 61659 61659 61659 61659 61659 61659 61659 61659 61659 61659 61659 61659 61659 61659 61659 61659 61659 61659 61659 61659 61659 61659 61659 61659 61659 61659 61659 61659 61659 61659 61659 61659 61659 61659 61659 61659 61659 61659 61659 61659 61659 61659 61659 61659 61659 61659 61659 61659 61659 61659 61659 61659 61659 61659 61659 61659 61659 61659 61659 61659 61659 61659 61659 61659 61659 61659 61659 61659 61659 61659 61659 61659 61659 61659 61659 61659 61659 61659 61659 61659 61659 61659 61659 61659 61659 61659 61659 61659 61659 61659 61659 61659 61659 61659 61659 61659 61659 61659 61659 61659 61659 61659 61659 61659 61659 61659 61659 61659 61659 61659 61659 61659 61659 61659 61659 61659 61659 61659 61659 61659 61659 61659 61659 61659 61659 61659 61659 61659 61659 61659 61659 61659 61659 61659 61659 61659 61659 61659 61659 61659 61659 
0 0 0 0 0 0 0 0 0 0 0 0 0 0 0 0 0 0 83587 105351 105351 105351 105351 105351 105351 105351 105351 105351 105351 105351 105351 105351 105351 105351 105351 105351 105351 105351 105351 105351 105351 105351 105351 105351 105351 105351 105351 105351 105351 105351 105351 105351 105351 105351 105351 105351 105351 105351 105351 105351 105351 105351 105351 105351 105351 105351 105351 105351 105351 105351 105351 105351 105351 105351 105351 105351 105351 105351 105351 105351 105351 105351 105351 105351 105351 105351 105351 105351 105351 105351 105351 105351 105351 105351 105351 105351 105351 105351 105351 105351 105351 105351 105351 105351 105351 105351 105351 105351 105351 105351 105351 105351 105351 105351 105351 105351 105351 105351 105351 105351 105351 105351 105351 105351 105351 105351 105351 105351 105351 105351 105351 105351 105351 105351 105351 105351 105351 105351 105351 105351 105351 105351 105351 105351 105351 105351 105351 105351 105351 105351 105351 105351 105351 105351 105351 105351 105351 105351 105351 105351 105351 105351 105351 105351 105351 105351 105351 105351 105351 105351 105351 105351 105351 105351 105351 105351 105351 105351 105351 105351 105351 105351 105351 105351 105351 105351 105351 105351 105351 105351 105351 105351 105351 105351 105351 105351 105351 105351 105351 105351 105351 
0 0 0 0 0 0 0 0 0 0 0 0 0 0 0 0 0 0 0 36642 37001 37001 37001 37001 37001 37001 37001 37001 37001 37001 37001 37001 37001 37001 37001 37001 37001 37001 37001 37001 37001 37001 37001 37001 37001 37001 37001 37001 37001 37001 37001 37001 37001 37001 37001 37001 37001 37001 37001 37001 37001 37001 37001 37001 37001 37001 37001 37001 37001 37001 37001 37001 37001 37001 37001 37001 37001 37001 37001 37001 37001 37001 37001 37001 37001 37001 37001 37001 37001 37001 37001 37001 37001 37001 37001 37001 37001 37001 37001 37001 37001 37001 37001 37001 37001 37001 37001 37001 37001 37001 37001 37001 37001 37001 37001 37001 37001 37001 37001 37001 37001 37001 37001 37001 37001 37001 37001 37001 37001 37001 37001 37001 37001 37001 37001 37001 37001 37001 37001 37001 37001 37001 37001 37001 37001 37001 37001 37001 37001 37001 37001 37001 37001 37001 37001 37001 37001 37001 37001 37001 37001 37001 37001 37001 37001 37001 37001 37001 37001 37001 37001 37001 37001 37001 37001 37001 37001 37001 37001 37001 37001 37001 37001 37001 37001 37001 37001 37001 37001 37001 37001 37001 37001 37001 37001 37001 37001 37001 37001 37001 37001 
0 0 0 0 0 0 0 0 0 0 0 0 0 0 0 0 0 36884 67062 67706 67706 67706 67743 67743 67743 67743 67743 67743 67743 67743 67743 67743 67743 67743 67743 67743 67743 67743 67743 67743 67743 67743 67743 67743 67743 67743 67743 67743 67743 67743 67743 67743 67743 67743 67743 67743 67743 67743 67743 67743 67743 67743 67743 67743 67743 67743 67743 67743 67743 67743 67743 67743 67743 67743 67743 67743 67743 67743 67743 67743 67743 67743 67743 67743 67743 67743 67743 67743 67743 67743 67743 67743 67743 67743 67743 67743 67743 67743 67743 67743 67743 67743 67743 67743 67743 67743 67743 67743 67743 67743 67743 67743 67743 67743 67743 67743 67743 67743 67743 67743 67743 67743 67743 67743 67743 67743 67743 67743 67743 67743 67743 67743 67743 67743 67743 67743 67743 67743 67743 67743 67743 67743 67743 67743 67743 67743 67743 67743 67743 67743 67743 67743 67743 67743 67743 67743 67743 67743 67743 67743 67743 67743 67743 67743 67743 67743 67743 67743 67743 67743 67743 67743 67743 67743 67743 67743 67743 67743 67743 67743 67743 67743 67743 67743 67743 67743 67743 67743 67743 67743 67743 67743 67743 67743 67743 67743 67743 67743 67743 67743 67743 
0 0 0 0 0 0 0 0 0 0 0 0 0 0 0 0 0 88698 104858 104858 104858 104858 104858 104858 104858 104858 104858 104858 104858 104858 104858 104858 104858 104858 104858 104858 104858 104858 104858 104858 104858 104858 104858 104858 104858 104858 104858 104858 104858 104858 104858 104858 104858 104858 104858 104858 104858 104858 104858 104858 104858 104858 104858 104858 104858 104858 104858 104858 104858 104858 104858 104858 104858 104858 104858 104858 104858 104858 104858 104858 104858 104858 104858 104858 104858 104858 104858 104858 104858 104858 104858 104858 104858 104858 104858 104858 104858 104858 104858 104858 104858 104858 104858 104858 104858 104858 104858 104858 104858 104858 104858 104858 104858 104858 104858 104858 104858 104858 104858 104858 104858 104858 104858 104858 104858 104858 104858 104858 104858 104858 104858 104858 104858 104858 104858 104858 104858 104858 104858 104858 104858 104858 104858 104858 104858 104858 104858 104858 104858 104858 104858 104858 104858 104858 104858 104858 104858 104858 104858 104858 104858 104858 104858 104858 104858 104858 104858 104858 104858 104858 104858 104858 104858 104858 104858 104858 104858 104858 104858 104858 104858 104858 104858 104858 104858 104858 104858 104858 104858 104858 104858 104858 104858 104858 104858 104858 104858 104858 104858 104858 104858 
0 0 0 0 0 0 0 0 0 0 0 0 0 0 0 0 0 0 38174 66121 66121 66121 66121 66121 66121 66121 66121 66121 66121 66121 66121 66121 66121 66121 66121 66121 66121 66121 66121 66121 66121 66121 66121 66121 66121 66121 66121 66121 66121 66121 66121 66121 66121 66121 66121 66121 66121 66121 66121 66121 66121 66121 66121 66121 66121 66121 66121 66121 66121 66121 66121 66121 66121 66121 66121 66121 66121 66121 66121 66121 66121 66121 66121 66121 66121 66121 66121 66121 66121 66121 66121 66121 66121 66121 66121 66121 66121 66121 66121 66121 66121 66121 66121 66121 66121 66121 66121 66121 66121 66121 66121 66121 66121 66121 66121 66121 66121 66121 66121 66121 66121 66121 66121 66121 66121 66121 66121 66121 66121 66121 66121 66121 66121 66121 66121 66121 66121 66121 66121 66121 66121 66121 66121 66121 66121 66121 66121 66121 66121 66121 66121 66121 66121 66121 66121 66121 66121 66121 66121 66121 66121 66121 66121 66121 66121 66121 66121 66121 66121 66121 66121 66121 66121 66121 66121 66121 66121 66121 66121 66121 66121 66121 66121 66121 66121 66121 66121 66121 66121 66121 66121 66121 66121 66121 66121 66121 66121 66121 66121 66121 66121 
0 0 0 0 0 0 0 0 0 0 0 0 0 0 0 0 0 68198 105087 110699 110699 110699 110699 110699 110699 110699 110699 110699 110699 110699 110699 110699 110699 110699 110699 110699 110699 110699 110699 110699 110699 110699 110699 110699 110699 110699 110699 110699 110699 110699 110699 110699 110699 110699 110699 110699 110699 110699 110699 110699 110699 110699 110699 110699 110699 110699 110699 110699 110699 110699 110699 110699 110699 110699 110699 110699 110699 110699 110699 110699 110699 110699 110699 110699 110699 110699 110699 110699 110699 110699 110699 110699 110699 110699 110699 110699 110699 110699 110699 110699 110699 110699 110699 110699 110699 110699 110699 110699 110699 110699 110699 110699 110699 110699 110699 110699 110699 110699 110699 110699 110699 110699 110699 110699 110699 110699 110699 110699 110699 110699 110699 110699 110699 110699 110699 110699 110699 110699 110699 110699 110699 110699 110699 110699 110699 110699 110699 110699 110699 110699 110699 110699 110699 110699 110699 110699 110699 110699 110699 110699 110699 110699 110699 110699 110699 110699 110699 110699 110699 110699 110699 110699 110699 110699 110699 110699 110699 110699 110699 110699 110699 110699 110699 110699 110699 110699 110699 110699 110699 110699 110699 110699 110699 110699 110699 110699 110699 110699 110699 110699 110699 
0 0 0 0 0 0 0 0 0 0 0 0 0 0 0 0 0 0 23492 23492 23492 23492 23492 23492 23492 23492 23492 23492 23492 23492 23492 23492 23492 23492 23492 23492 23492 23492 23492 23492 23492 23492 23492 23492 23492 23492 23492 23492 23492 23492 23492 23492 23492 23492 23492 23492 23492 23492 23492 23492 23492 23492 23492 23492 23492 23492 23492 23492 23492 23492 23492 23492 23492 23492 23492 23492 23492 23492 23492 23492 23492 23492 23492 23492 23492 23492 23492 23492 23492 23492 23492 23492 23492 23492 23492 23492 23492 23492 23492 23492 23492 23492 23492 23492 23492 23492 23492 23492 23492 23492 23492 23492 23492 23492 23492 23492 23492 23492 23492 23492 23492 23492 23492 23492 23492 23492 23492 23492 23492 23492 23492 23492 23492 23492 23492 23492 23492 23492 23492 23492 23492 23492 23492 23492 23492 23492 23492 23492 23492 23492 23492 23492 23492 23492 23492 23492 23492 23492 23492 23492 23492 23492 23492 23492 23492 23492 23492 23492 23492 23492 23492 23492 23492 23492 23492 23492 23492 23492 23492 23492 23492 23492 23492 23492 23492 23492 23492 23492 23492 23492 23492 23492 23492 23492 23492 23492 23492 23492 23492 23492 23492 
0 0 0 0 0 0 0 0 0 0 0 0 0 0 0 0 0 0 59718 82518 83695 83695 83695 83695 83695 83695 83695 83695 83695 83695 83695 83695 83695 83695 83695 83695 83695 83695 83695 83695 83695 83695 83695 83695 83695 83695 83695 83695 83695 83695 83695 83695 83695 83695 83695 83695 83695 83695 83695 83695 83695 83695 83695 83695 83695 83695 83695 83695 83695 83695 83695 83695 83695 83695 83695 83695 83695 83695 83695 83695 83695 83695 83695 83695 83695 83695 83695 83695 83695 83695 83695 83695 83695 83695 83695 83695 83695 83695 83695 83695 83695 83695 83695 83695 83695 83695 83695 83695 83695 83695 83695 83695 83695 83695 83695 83695 83695 83695 83695 83695 83695 83695 83695 83695 83695 83695 83695 83695 83695 83695 83695 83695 83695 83695 83695 83695 83695 83695 83695 83695 83695 83695 83695 83695 83695 83695 83695 83695 83695 83695 83695 83695 83695 83695 83695 83695 83695 83695 83695 83695 83695 83695 83695 83695 83695 83695 83695 83695 83695 83695 83695 83695 83695 83695 83695 83695 83695 83695 83695 83695 83695 83695 83695 83695 83695 83695 83695 83695 83695 83695 83695 83695 83695 83695 83695 83695 83695 83695 83695 83695 83695 
0 0 0 0 0 0 0 0 0 0 0 0 0 0 0 0 0 30114 30114 30114 30114 30114 30114 30114 30114 30114 30114 30114 30114 30114 30114 30114 30114 30114 30114 30114 30114 30114 30114 30114 30114 30114 30114 30114 30114 30114 30114 30114 30114 30114 30114 30114 30114 30114 30114 30114 30114 30114 30114 30114 30114 30114 30114 30114 30114 30114 30114 30114 30114 30114 30114 30114 30114 30114 30114 30114 30114 30114 30114 30114 30114 30114 30114 30114 30114 30114 30114 30114 30114 30114 30114 30114 30114 30114 30114 30114 30114 30114 30114 30114 30114 30114 30114 30114 30114 30114 30114 30114 30114 30114 30114 30114 30114 30114 30114 30114 30114 30114 30114 30114 30114 30114 30114 30114 30114 30114 30114 30114 30114 30114 30114 30114 30114 30114 30114 30114 30114 30114 30114 30114 30114 30114 30114 30114 30114 30114 30114 30114 30114 30114 30114 30114 30114 30114 30114 30114 30114 30114 30114 30114 30114 30114 30114 30114 30114 30114 30114 30114 30114 30114 30114 30114 30114 30114 30114 30114 30114 30114 30114 30114 30114 30114 30114 30114 30114 30114 30114 30114 30114 30114 30114 30114 30114 30114 30114 30114 30114 30114 30114 30114 30114 
0 0 0 0 0 0 0 0 0 0 0 0 0 0 0 0 0 54894 65260 65260 65260 65260 65260 65260 65260 65260 65260 65260 65260 65260 65260 65260 65260 65260 65260 65260 65260 65260 65260 65260 65260 65260 65260 65260 65260 65260 65260 65260 65260 65260 65260 65260 65260 65260 65260 65260 65260 65260 65260 65260 65260 65260 65260 65260 65260 65260 65260 65260 65260 65260 65260 65260 65260 65260 65260 65260 65260 65260 65260 65260 65260 65260 65260 65260 65260 65260 65260 65260 65260 65260 65260 65260 65260 65260 65260 65260 65260 65260 65260 65260 65260 65260 65260 65260 65260 65260 65260 65260 65260 65260 65260 65260 65260 65260 65260 65260 65260 65260 65260 65260 65260 65260 65260 65260 65260 65260 65260 65260 65260 65260 65260 65260 65260 65260 65260 65260 65260 65260 65260 65260 65260 65260 65260 65260 65260 65260 65260 65260 65260 65260 65260 65260 65260 65260 65260 65260 65260 65260 65260 65260 65260 65260 65260 65260 65260 65260 65260 65260 65260 65260 65260 65260 65260 65260 65260 65260 65260 65260 65260 65260 65260 65260 65260 65260 65260 65260 65260 65260 65260 65260 65260 65260 65260 65260 65260 65260 65260 65260 65260 65260 65260 
0 0 0 0 0 0 0 0 0 0 0 0 0 0 0 0 0 21233 35617 35617 35617 35617 35617 35617 35617 35617 35617 35617 35617 35617 35617 35617 35617 35617 35617 35617 35617 35617 35617 35617 35617 35617 35617 35617 35617 35617 35617 35617 35617 35617 35617 35617 35617 35617 35617 35617 35617 35617 35617 35617 35617 35617 35617 35617 35617 35617 35617 35617 35617 35617 35617 35617 35617 35617 35617 35617 35617 35617 35617 35617 35617 35617 35617 35617 35617 35617 35617 35617 35617 35617 35617 35617 35617 35617 35617 35617 35617 35617 35617 35617 35617 35617 35617 35617 35617 35617 35617 35617 35617 35617 35617 35617 35617 35617 35617 35617 35617 35617 35617 35617 35617 35617 35617 35617 35617 35617 35617 35617 35617 35617 35617 35617 35617 35617 35617 35617 35617 35617 35617 35617 35617 35617 35617 35617 35617 35617 35617 35617 35617 35617 35617 35617 35617 35617 35617 35617 35617 35617 35617 35617 35617 35617 35617 35617 35617 35617 35617 35617 35617 35617 35617 35617 35617 35617 35617 35617 35617 35617 35617 35617 35617 35617 35617 35617 35617 35617 35617 35617 35617 35617 35617 35617 35617 35617 35617 35617 35617 35617 35617 35617 35617 
0 0 0 0 0 0 0 0 0 0 0 0 0 0 0 0 0 5110 5166 5166 5166 5166 5166 5166 5166 5166 5166 5166 5166 5166 5166 5166 5166 5166 5166 5166 5166 5166 5166 5166 5166 5166 5166 5166 5166 5166 5166 5166 5166 5166 5166 5166 5166 5166 5166 5166 5166 5166 5166 5166 5166 5166 5166 5166 5166 5166 5166 5166 5166 5166 5166 5166 5166 5166 5166 5166 5166 5166 5166 5166 5166 5166 5166 5166 5166 5166 5166 5166 5166 5166 5166 5166 5166 5166 5166 5166 5166 5166 5166 5166 5166 5166 5166 5166 5166 5166 5166 5166 5166 5166 5166 5166 5166 5166 5166 5166 5166 5166 5166 5166 5166 5166 5166 5166 5166 5166 5166 5166 5166 5166 5166 5166 5166 5166 5166 5166 5166 5166 5166 5166 5166 5166 5166 5166 5166 5166 5166 5166 5166 5166 5166 5166 5166 5166 5166 5166 5166 5166 5166 5166 5166 5166 5166 5166 5166 5166 5166 5166 5166 5166 5166 5166 5166 5166 5166 5166 5166 5166 5166 5166 5166 5166 5166 5166 5166 5166 5166 5166 5166 5166 5166 5166 5166 5166 5166 5166 5166 5166 5166 5166 5166 
0 0 0 0 0 0 0 0 0 0 0 0 0 0 0 0 11998 11998 11998 11998 11998 11998 11998 11998 11998 11998 11998 11998 11998 11998 11998 11998 11998 11998 11998 11998 11998 11998 11998 11998 11998 11998 11998 11998 11998 11998 11998 11998 11998 11998 11998 11998 11998 11998 11998 11998 11998 11998 11998 11998 11998 11998 11998 11998 11998 11998 11998 11998 11998 11998 11998 11998 11998 11998 11998 11998 11998 11998 11998 11998 11998 11998 11998 11998 11998 11998 11998 11998 11998 11998 11998 11998 11998 11998 11998 11998 11998 11998 11998 11998 11998 11998 11998 11998 11998 11998 11998 11998 11998 11998 11998 11998 11998 11998 11998 11998 11998 11998 11998 11998 11998 11998 11998 11998 11998 11998 11998 11998 11998 11998 11998 11998 11998 11998 11998 11998 11998 11998 11998 11998 11998 11998 11998 11998 11998 11998 11998 11998 11998 11998 11998 11998 11998 11998 11998 11998 11998 11998 11998 11998 11998 11998 11998 11998 11998 11998 11998 11998 11998 11998 11998 11998 11998 11998 11998 11998 11998 11998 11998 11998 11998 11998 11998 11998 11998 11998 11998 11998 11998 11998 11998 11998 11998 11998 11998 11998 11998 11998 11998 11998 11998 
0 0 0 0 0 0 0 0 0 0 0 0 0 0 0 0 0 24225 33631 33631 33631 33631 33631 33631 33631 33631 33631 33631 33631 33631 33631 33631 33631 33631 33631 33631 33631 33631 33631 33631 33631 33631 33631 33631 33631 33631 33631 33631 33631 33631 33631 33631 33631 33631 33631 33631 33631 33631 33631 33631 33631 33631 33631 33631 33631 33631 33631 33631 33631 33631 33631 33631 33631 33631 33631 33631 33631 33631 33631 33631 33631 33631 33631 33631 33631 33631 33631 33631 33631 33631 33631 33631 33631 33631 33631 33631 33631 33631 33631 33631 33631 33631 33631 33631 33631 33631 33631 33631 33631 33631 33631 33631 33631 33631 33631 33631 33631 33631 33631 33631 33631 33631 33631 33631 33631 33631 33631 33631 33631 33631 33631 33631 33631 33631 33631 33631 33631 33631 33631 33631 33631 33631 33631 33631 33631 33631 33631 33631 33631 33631 33631 33631 33631 33631 33631 33631 33631 33631 33631 33631 33631 33631 33631 33631 33631 33631 33631 33631 33631 33631 33631 33631 33631 33631 33631 33631 33631 33631 33631 33631 33631 33631 33631 33631 33631 33631 33631 33631 33631 33631 33631 33631 33631 33631 33631 33631 33631 33631 33631 33631 33631 
0 0 0 0 0 0 0 0 0 0 0 0 0 0 0 0 0 64687 87162 87162 87162 87162 87162 87162 87162 87162 87162 87162 87162 87162 87162 87162 87162 87162 87162 87162 87162 87162 87162 87162 87162 87162 87162 87162 87162 87162 87162 87162 87162 87162 87162 87162 87162 87162 87162 87162 87162 87162 87162 87162 87162 87162 87162 87162 87162 87162 87162 87162 87162 87162 87162 87162 87162 87162 87162 87162 87162 87162 87162 87162 87162 87162 87162 87162 87162 87162 87162 87162 87162 87162 87162 87162 87162 87162 87162 87162 87162 87162 87162 87162 87162 87162 87162 87162 87162 87162 87162 87162 87162 87162 87162 87162 87162 87162 87162 87162 87162 87162 87162 87162 87162 87162 87162 87162 87162 87162 87162 87162 87162 87162 87162 87162 87162 87162 87162 87162 87162 87162 87162 87162 87162 87162 87162 87162 87162 87162 87162 87162 87162 87162 87162 87162 87162 87162 87162 87162 87162 87162 87162 87162 87162 87162 87162 87162 87162 87162 87162 87162 87162 87162 87162 87162 87162 87162 87162 87162 87162 87162 87162 87162 87162 87162 87162 87162 87162 87162 87162 87162 87162 87162 87162 87162 87162 87162 87162 87162 87162 87162 87162 87162 87162 
0 0 0 0 0 0 0 0 0 0 0 0 0 0 0 0 0 0 72577 88257 88257 88257 88257 88257 88257 88257 88257 88257 88257 88257 88257 88257 88257 88257 88257 88257 88257 88257 88257 88257 88257 88257 88257 88257 88257 88257 88257 88257 88257 88257 88257 88257 88257 88257 88257 88257 88257 88257 88257 88257 88257 88257 88257 88257 88257 88257 88257 88257 88257 88257 88257 88257 88257 88257 88257 88257 88257 88257 88257 88257 88257 88257 88257 88257 88257 88257 88257 88257 88257 88257 88257 88257 88257 88257 88257 88257 88257 88257 88257 88257 88257 88257 88257 88257 88257 88257 88257 88257 88257 88257 88257 88257 88257 88257 88257 88257 88257 88257 88257 88257 88257 88257 88257 88257 88257 88257 88257 88257 88257 88257 88257 88257 88257 88257 88257 88257 88257 88257 88257 88257 88257 88257 88257 88257 88257 88257 88257 88257 88257 88257 88257 88257 88257 88257 88257 88257 88257 88257 88257 88257 88257 88257 88257 88257 88257 88257 88257 88257 88257 88257 88257 88257 88257 88257 88257 88257 88257 88257 88257 88257 88257 88257 88257 88257 88257 88257 88257 88257 88257 88257 88257 88257 88257 88257 88257 88257 88257 88257 88257 88257 88257 
0 0 0 0 0 0 0 0 0 0 0 0 0 0 0 0 0 23808 23808 23808 23808 23808 23808 23808 23808 23808 23808 23808 23808 23808 23808 23808 23808 23808 23808 23808 23808 23808 23808 23808 23808 23808 23808 23808 23808 23808 23808 23808 23808 23808 23808 23808 23808 23808 23808 23808 23808 23808 23808 23808 23808 23808 23808 23808 23808 23808 23808 23808 23808 23808 23808 23808 23808 23808 23808 23808 23808 23808 23808 23808 23808 23808 23808 23808 23808 23808 23808 23808 23808 23808 23808 23808 23808 23808 23808 23808 23808 23808 23808 23808 23808 23808 23808 23808 23808 23808 23808 23808 23808 23808 23808 23808 23808 23808 23808 23808 23808 23808 23808 23808 23808 23808 23808 23808 23808 23808 23808 23808 23808 23808 23808 23808 23808 23808 23808 23808 23808 23808 23808 23808 23808 23808 23808 23808 23808 23808 23808 23808 23808 23808 23808 23808 23808 23808 23808 23808 23808 23808 23808 23808 23808 23808 23808 23808 23808 23808 23808 23808 23808 23808 23808 23808 23808 23808 23808 23808 23808 23808 23808 23808 23808 23808 23808 23808 23808 23808 23808 23808 23808 23808 23808 23808 23808 23808 23808 23808 23808 23808 23808 23808 23808 
0 0 0 0 0 0 0 0 0 0 0 0 0 0 0 0 0 0 0 37588 51070 51070 51070 51070 51070 51070 51070 51070 51070 51070 51070 51070 51070 51070 51070 51070 51070 51070 51070 51070 51070 51070 51070 51070 51070 51070 51070 51070 51070 51070 51070 51070 51070 51070 51070 51070 51070 51070 51070 51070 51070 51070 51070 51070 51070 51070 51070 51070 51070 51070 51070 51070 51070 51070 51070 51070 51070 51070 51070 51070 51070 51070 51070 51070 51070 51070 51070 51070 51070 51070 51070 51070 51070 51070 51070 51070 51070 51070 51070 51070 51070 51070 51070 51070 51070 51070 51070 51070 51070 51070 51070 51070 51070 51070 51070 51070 51070 51070 51070 51070 51070 51070 51070 51070 51070 51070 51070 51070 51070 51070 51070 51070 51070 51070 51070 51070 51070 51070 51070 51070 51070 51070 51070 51070 51070 51070 51070 51070 51070 51070 51070 51070 51070 51070 51070 51070 51070 51070 51070 51070 51070 51070 51070 51070 51070 51070 51070 51070 51070 51070 51070 51070 51070 51070 51070 51070 51070 51070 51070 51070 51070 51070 51070 51070 51070 51070 51070 51070 51070 51070 51070 51070 51070 51070 51070 51070 51070 51070 51070 51070 51070 
0 0 0 0 0 0 0 0 0 0 0 0 0 0 0 0 0 0 6077 6077 6077 6077 6077 6077 6077 6077 6077 6077 6077 6077 6077 6077 6077 6077 6077 6077 6077 6077 6077 6077 6077 6077 6077 6077 6077 6077 6077 6077 6077 6077 6077 6077 6077 6077 6077 6077 6077 6077 6077 6077 6077 6077 6077 6077 6077 6077 6077 6077 6077 6077 6077 6077 6077 6077 6077 6077 6077 6077 6077 6077 6077 6077 6077 6077 6077 6077 6077 6077 6077 6077 6077 6077 6077 6077 6077 6077 6077 6077 6077 6077 6077 6077 6077 6077 6077 6077 6077 6077 6077 6077 6077 6077 6077 6077 6077 6077 6077 6077 6077 6077 6077 6077 6077 6077 6077 6077 6077 6077 6077 6077 6077 6077 6077 6077 6077 6077 6077 6077 6077 6077 6077 6077 6077 6077 6077 6077 6077 6077 6077 6077 6077 6077 6077 6077 6077 6077 6077 6077 6077 6077 6077 6077 6077 6077 6077 6077 6077 6077 6077 6077 6077 6077 6077 6077 6077 6077 6077 6077 6077 6077 6077 6077 6077 6077 6077 6077 6077 6077 6077 6077 6077 6077 6077 6077 6077 6077 6077 6077 6077 6077 6077 
0 0 0 0 0 0 0 0 0 0 0 0 0 0 0 0 0 0 0 41949 87762 89238 89238 89238 89238 89238 89238 89238 89238 89238 89238 89238 89238 89238 89238 89238 89238 89238 89238 89238 89238 89238 89238 89238 89238 89238 89238 89238 89238 89238 89238 89238 89238 89238 89238 89238 89238 89238 89238 89238 89238 89238 89238 89238 89238 89238 89238 89238 89238 89238 89238 89238 89238 89238 89238 89238 89238 89238 89238 89238 89238 89238 89238 89238 89238 89238 89238 89238 89238 89238 89238 89238 89238 89238 89238 89238 89238 89238 89238 89238 89238 89238 89238 89238 89238 89238 89238 89238 89238 89238 89238 89238 89238 89238 89238 89238 89238 89238 89238 89238 89238 89238 89238 89238 89238 89238 89238 89238 89238 89238 89238 89238 89238 89238 89238 89238 89238 89238 89238 89238 89238 89238 89238 89238 89238 89238 89238 89238 89238 89238 89238 89238 89238 89238 89238 89238 89238 89238 89238 89238 89238 89238 89238 89238 89238 89238 89238 89238 89238 89238 89238 89238 89238 89238 89238 89238 89238 89238 89238 89238 89238 89238 89238 89238 89238 89238 89238 89238 89238 89238 89238 89238 89238 89238 89238 89238 89238 89238 89238 89238 89238 
0 0 0 0 0 0 0 0 0 0 0 0 0 0 0 0 19326 19326 19326 19326 19326 19326 19326 19326 19326 19326 19326 19326 19326 19326 19326 19326 19326 19326 19326 19326 19326 19326 19326 19326 19326 19326 19326 19326 19326 19326 19326 19326 19326 19326 19326 19326 19326 19326 19326 19326 19326 19326 19326 19326 19326 19326 19326 19326 19326 19326 19326 19326 19326 19326 19326 19326 19326 19326 19326 19326 19326 19326 19326 19326 19326 19326 19326 19326 19326 19326 19326 19326 19326 19326 19326 19326 19326 19326 19326 19326 19326 19326 19326 19326 19326 19326 19326 19326 19326 19326 19326 19326 19326 19326 19326 19326 19326 19326 19326 19326 19326 19326 19326 19326 19326 19326 19326 19326 19326 19326 19326 19326 19326 19326 19326 19326 19326 19326 19326 19326 19326 19326 19326 19326 19326 19326 19326 19326 19326 19326 19326 19326 19326 19326 19326 19326 19326 19326 19326 19326 19326 19326 19326 19326 19326 19326 19326 19326 19326 19326 19326 19326 19326 19326 19326 19326 19326 19326 19326 19326 19326 19326 19326 19326 19326 19326 19326 19326 19326 19326 19326 19326 19326 19326 19326 19326 19326 19326 19326 19326 19326 19326 19326 19326 19326 
0 0 0 0 0 0 0 0 0 0 0 0 0 0 0 0 42307 58384 58384 58384 58384 58384 58384 58384 58384 58384 58384 58384 58384 58384 58384 58384 58384 58384 58384 58384 58384 58384 58384 58384 58384 58384 58384 58384 58384 58384 58384 58384 58384 58384 58384 58384 58384 58384 58384 58384 58384 58384 58384 58384 58384 58384 58384 58384 58384 58384 58384 58384 58384 58384 58384 58384 58384 58384 58384 58384 58384 58384 58384 58384 58384 58384 58384 58384 58384 58384 58384 58384 58384 58384 58384 58384 58384 58384 58384 58384 58384 58384 58384 58384 58384 58384 58384 58384 58384 58384 58384 58384 58384 58384 58384 58384 58384 58384 58384 58384 58384 58384 58384 58384 58384 58384 58384 58384 58384 58384 58384 58384 58384 58384 58384 58384 58384 58384 58384 58384 58384 58384 58384 58384 58384 58384 58384 58384 58384 58384 58384 58384 58384 58384 58384 58384 58384 58384 58384 58384 58384 58384 58384 58384 58384 58384 58384 58384 58384 58384 58384 58384 58384 58384 58384 58384 58384 58384 58384 58384 58384 58384 58384 58384 58384 58384 58384 58384 58384 58384 58384 58384 58384 58384 58384 58384 58384 58384 58384 58384 58384 58384 58384 58384 58384 
0 0 0 0 0 0 0 0 0 0 0 0 0 0 0 0 0 0 16169 25889 25889 25889 25889 25889 25889 25889 25889 25889 25889 25889 25889 25889 25889 25889 25889 25889 25889 25889 25889 25889 25889 25889 25889 25889 25889 25889 25889 25889 25889 25889 25889 25889 25889 25889 25889 25889 25889 25889 25889 25889 25889 25889 25889 25889 25889 25889 25889 25889 25889 25889 25889 25889 25889 25889 25889 25889 25889 25889 25889 25889 25889 25889 25889 25889 25889 25889 25889 25889 25889 25889 25889 25889 25889 25889 25889 25889 25889 25889 25889 25889 25889 25889 25889 25889 25889 25889 25889 25889 25889 25889 25889 25889 25889 25889 25889 25889 25889 25889 25889 25889 25889 25889 25889 25889 25889 25889 25889 25889 25889 25889 25889 25889 25889 25889 25889 25889 25889 25889 25889 25889 25889 25889 25889 25889 25889 25889 25889 25889 25889 25889 25889 25889 25889 25889 25889 25889 25889 25889 25889 25889 25889 25889 25889 25889 25889 25889 25889 25889 25889 25889 25889 25889 25889 25889 25889 25889 25889 25889 25889 25889 25889 25889 25889 25889 25889 25889 25889 25889 25889 25889 25889 25889 25889 25889 25889 25889 25889 25889 25889 25889 25889 
0 0 0 0 0 0 0 0 0 0 0 0 0 0 0 0 0 7536 7536 7536 7536 7536 7536 7536 7536 7536 7536 7536 7536 7536 7536 7536 7536 7536 7536 7536 7536 7536 7536 7536 7536 7536 7536 7536 7536 7536 7536 7536 7536 7536 7536 7536 7536 7536 7536 7536 7536 7536 7536 7536 7536 7536 7536 7536 7536 7536 7536 7536 7536 7536 7536 7536 7536 7536 7536 7536 7536 7536 7536 7536 7536 7536 7536 7536 7536 7536 7536 7536 7536 7536 7536 7536 7536 7536 7536 7536 7536 7536 7536 7536 7536 7536 7536 7536 7536 7536 7536 7536 7536 7536 7536 7536 7536 7536 7536 7536 7536 7536 7536 7536 7536 7536 7536 7536 7536 7536 7536 7536 7536 7536 7536 7536 7536 7536 7536 7536 7536 7536 7536 7536 7536 7536 7536 7536 7536 7536 7536 7536 7536 7536 7536 7536 7536 7536 7536 7536 7536 7536 7536 7536 7536 7536 7536 7536 7536 7536 7536 7536 7536 7536 7536 7536 7536 7536 7536 7536 7536 7536 7536 7536 7536 7536 7536 7536 7536 7536 7536 7536 7536 7536 7536 7536 7536 7536 7536 7536 7536 7536 7536 7536 7536 
0 0 0 0 0 0 0 0 0 0 0 0 0 0 0 0 0 32510 45037 45037 45037 45037 45037 45037 45037 45037 45037 45037 45037 45037 45037 45037 45037 45037 45037 45037 45037 45037 45037 45037 45037 45037 45037 45037 45037 45037 45037 45037 45037 45037 45037 45037 45037 45037 45037 45037 45037 45037 45037 45037 45037 45037 45037 45037 45037 45037 45037 45037 45037 45037 45037 45037 45037 45037 45037 45037 45037 45037 45037 45037 45037 45037 45037 45037 45037 45037 45037 45037 45037 45037 45037 45037 45037 45037 45037 45037 45037 45037 45037 45037 45037 45037 45037 45037 45037 45037 45037 45037 45037 45037 45037 45037 45037 45037 45037 45037 45037 45037 45037 45037 45037 45037 45037 45037 45037 45037 45037 45037 45037 45037 45037 45037 45037 45037 45037 45037 45037 45037 45037 45037 45037 45037 45037 45037 45037 45037 45037 45037 45037 45037 45037 45037 45037 45037 45037 45037 45037 45037 45037 45037 45037 45037 45037 45037 45037 45037 45037 45037 45037 45037 45037 45037 45037 45037 45037 45037 45037 45037 45037 45037 45037 45037 45037 45037 45037 45037 45037 45037 45037 45037 45037 45037 45037 45037 45037 45037 45037 45037 45037 45037 45037 
0 0 0 0 0 0 0 0 0 0 0 0 0 0 0 0 34642 34642 38501 38501 38501 38501 38501 38501 38501 38501 38501 38501 38501 38501 38501 38501 38501 38501 38501 38501 38501 38501 38501 38501 38501 38501 38501 38501 38501 38501 38501 38501 38501 38501 38501 38501 38501 38501 38501 38501 38501 38501 38501 38501 38501 38501 38501 38501 38501 38501 38501 38501 38501 38501 38501 38501 38501 38501 38501 38501 38501 38501 38501 38501 38501 38501 38501 38501 38501 38501 38501 38501 38501 38501 38501 38501 38501 38501 38501 38501 38501 38501 38501 38501 38501 38501 38501 38501 38501 38501 38501 38501 38501 38501 38501 38501 38501 38501 38501 38501 38501 38501 38501 38501 38501 38501 38501 38501 38501 38501 38501 38501 38501 38501 38501 38501 38501 38501 38501 38501 38501 38501 38501 38501 38501 38501 38501 38501 38501 38501 38501 38501 38501 38501 38501 38501 38501 38501 38501 38501 38501 38501 38501 38501 38501 38501 38501 38501 38501 38501 38501 38501 38501 38501 38501 38501 38501 38501 38501 38501 38501 38501 38501 38501 38501 38501 38501 38501 38501 38501 38501 38501 38501 38501 38501 38501 38501 38501 38501 38501 38501 38501 38501 38501 38501 
0 0 0 0 0 0 0 0 0 0 0 0 0 0 0 0 27425 27425 27425 27425 27425 27425 27425 27425 27425 27425 27425 27425 27425 27425 27425 27425 27425 27425 27425 27425 27425 27425 27425 27425 27425 27425 27425 27425 27425 27425 27425 27425 27425 27425 27425 27425 27425 27425 27425 27425 27425 27425 27425 27425 27425 27425 27425 27425 27425 27425 27425 27425 27425 27425 27425 27425 27425 27425 27425 27425 27425 27425 27425 27425 27425 27425 27425 27425 27425 27425 27425 27425 27425 27425 27425 27425 27425 27425 27425 27425 27425 27425 27425 27425 27425 27425 27425 27425 27425 27425 27425 27425 27425 27425 27425 27425 27425 27425 27425 27425 27425 27425 27425 27425 27425 27425 27425 27425 27425 27425 27425 27425 27425 27425 27425 27425 27425 27425 27425 27425 27425 27425 27425 27425 27425 27425 27425 27425 27425 27425 27425 27425 27425 27425 27425 27425 27425 27425 27425 27425 27425 27425 27425 27425 27425 27425 27425 27425 27425 27425 27425 27425 27425 27425 27425 27425 27425 27425 27425 27425 27425 27425 27425 27425 27425 27425 27425 27425 27425 27425 27425 27425 27425 27425 27425 27425 27425 27425 27425 27425 27425 27425 27425 27425 27425 
0 0 0 0 0 0 0 0 0 0 0 0 0 0 0 0 0 0 25162 39837 45575 45575 45575 45575 45575 45575 45575 45575 45575 45575 45575 45575 45575 45575 45575 45575 45575 45575 45575 45575 45575 45575 45575 45575 45575 45575 45575 45575 45575 45575 45575 45575 45575 45575 45575 45575 45575 45575 45575 45575 45575 45575 45575 45575 45575 45575 45575 45575 45575 45575 45575 45575 45575 45575 45575 45575 45575 45575 45575 45575 45575 45575 45575 45575 45575 45575 45575 45575 45575 45575 45575 45575 45575 45575 45575 45575 45575 45575 45575 45575 45575 45575 45575 45575 45575 45575 45575 45575 45575 45575 45575 45575 45575 45575 45575 45575 45575 45575 45575 45575 45575 45575 45575 45575 45575 45575 45575 45575 45575 45575 45575 45575 45575 45575 45575 45575 45575 45575 45575 45575 45575 45575 45575 45575 45575 45575 45575 45575 45575 45575 45575 45575 45575 45575 45575 45575 45575 45575 45575 45575 45575 45575 45575 45575 45575 45575 45575 45575 45575 45575 45575 45575 45575 45575 45575 45575 45575 45575 45575 45575 45575 45575 45575 45575 45575 45575 45575 45575 45575 45575 45575 45575 45575 45575 45575 45575 45575 45575 45575 45575 45575 
0 0 0 0 0 0 0 0 0 0 0 0 0 0 0 0 0 0 38062 61215 61215 61215 61215 61215 61215 61215 61215 61215 61215 61215 61215 61215 61215 61215 61215 61215 61215 61215 61215 61215 61215 61215 61215 61215 61215 61215 61215 61215 61215 61215 61215 61215 61215 61215 61215 61215 61215 61215 61215 61215 61215 61215 61215 61215 61215 61215 61215 61215 61215 61215 61215 61215 61215 61215 61215 61215 61215 61215 61215 61215 61215 61215 61215 61215 61215 61215 61215 61215 61215 61215 61215 61215 61215 61215 61215 61215 61215 61215 61215 61215 61215 61215 61215 61215 61215 61215 61215 61215 61215 61215 61215 61215 61215 61215 61215 61215 61215 61215 61215 61215 61215 61215 61215 61215 61215 61215 61215 61215 61215 61215 61215 61215 61215 61215 61215 61215 61215 61215 61215 61215 61215 61215 61215 61215 61215 61215 61215 61215 61215 61215 61215 61215 61215 61215 61215 61215 61215 61215 61215 61215 61215 61215 61215 61215 61215 61215 61215 61215 61215 61215 61215 61215 61215 61215 61215 61215 61215 61215 61215 61215 61215 61215 61215 61215 61215 61215 61215 61215 61215 61215 61215 61215 61215 61215 61215 61215 61215 61215 61215 61215 61215 
0 0 0 0 0 0 0 0 0 0 0 0 0 0 0 0 0 0 58983 73207 73207 73207 73207 73207 73207 73207 73207 73207 73207 73207 73207 73207 73207 73207 73207 73207 73207 73207 73207 73207 73207 73207 73207 73207 73207 73207 73207 73207 73207 73207 73207 73207 73207 73207 73207 73207 73207 73207 73207 73207 73207 73207 73207 73207 73207 73207 73207 73207 73207 73207 73207 73207 73207 73207 73207 73207 73207 73207 73207 73207 73207 73207 73207 73207 73207 73207 73207 73207 73207 73207 73207 73207 73207 73207 73207 73207 73207 73207 73207 73207 73207 73207 73207 73207 73207 73207 73207 73207 73207 73207 73207 73207 73207 73207 73207 73207 73207 73207 73207 73207 73207 73207 73207 73207 73207 73207 73207 73207 73207 73207 73207 73207 73207 73207 73207 73207 73207 73207 73207 73207 73207 73207 73207 73207 73207 73207 73207 73207 73207 73207 73207 73207 73207 73207 73207 73207 73207 73207 73207 73207 73207 73207 73207 73207 73207 73207 73207 73207 73207 73207 73207 73207 73207 73207 73207 73207 73207 73207 73207 73207 73207 73207 73207 73207 73207 73207 73207 73207 73207 73207 73207 73207 73207 73207 73207 73207 73207 73207 73207 73207 73207 
0 0 0 0 0 0 0 0 0 0 0 0 0 0 0 0 0 80647 105677 114180 114180 114180 114245 114245 114245 114245 114245 114245 114245 114245 114245 114245 114245 114245 114245 114245 114245 114245 114245 114245 114245 114245 114245 114245 114245 114245 114245 114245 114245 114245 114245 114245 114245 114245 114245 114245 114245 114245 114245 114245 114245 114245 114245 114245 114245 114245 114245 114245 114245 114245 114245 114245 114245 114245 114245 114245 114245 114245 114245 114245 114245 114245 114245 114245 114245 114245 114245 114245 114245 114245 114245 114245 114245 114245 114245 114245 114245 114245 114245 114245 114245 114245 114245 114245 114245 114245 114245 114245 114245 114245 114245 114245 114245 114245 114245 114245 114245 114245 114245 114245 114245 114245 114245 114245 114245 114245 114245 114245 114245 114245 114245 114245 114245 114245 114245 114245 114245 114245 114245 114245 114245 114245 114245 114245 114245 114245 114245 114245 114245 114245 114245 114245 114245 114245 114245 114245 114245 114245 114245 114245 114245 114245 114245 114245 114245 114245 114245 114245 114245 114245 114245 114245 114245 114245 114245 114245 114245 114245 114245 114245 114245 114245 114245 114245 114245 114245 114245 114245 114245 114245 114245 114245 114245 114245 114245 114245 114245 114245 114245 114245 114245 
0 0 0 0 0 0 0 0 0 0 0 0 0 0 0 0 0 35025 36305 36305 36305 36305 36305 36305 36305 36305 36305 36305 36305 36305 36305 36305 36305 36305 36305 36305 36305 36305 36305 36305 36305 36305 36305 36305 36305 36305 36305 36305 36305 36305 36305 36305 36305 36305 36305 36305 36305 36305 36305 36305 36305 36305 36305 36305 36305 36305 36305 36305 36305 36305 36305 36305 36305 36305 36305 36305 36305 36305 36305 36305 36305 36305 36305 36305 36305 36305 36305 36305 36305 36305 36305 36305 36305 36305 36305 36305 36305 36305 36305 36305 36305 36305 36305 36305 36305 36305 36305 36305 36305 36305 36305 36305 36305 36305 36305 36305 36305 36305 36305 36305 36305 36305 36305 36305 36305 36305 36305 36305 36305 36305 36305 36305 36305 36305 36305 36305 36305 36305 36305 36305 36305 36305 36305 36305 36305 36305 36305 36305 36305 36305 36305 36305 36305 36305 36305 36305 36305 36305 36305 36305 36305 36305 36305 36305 36305 36305 36305 36305 36305 36305 36305 36305 36305 36305 36305 36305 36305 36305 36305 36305 36305 36305 36305 36305 36305 36305 36305 36305 36305 36305 36305 36305 36305 36305 36305 36305 36305 36305 36305 36305 36305 
0 0 0 0 0 0 0 0 0 0 0 0 0 0 0 0 0 0 0 51094 51094 51094 51094 51094 51094 51094 51094 51094 51094 51094 51094 51094 51094 51094 51094 51094 51094 51094 51094 51094 51094 51094 51094 51094 51094 51094 51094 51094 51094 51094 51094 51094 51094 51094 51094 51094 51094 51094 51094 51094 51094 51094 51094 51094 51094 51094 51094 51094 51094 51094 51094 51094 51094 51094 51094 51094 51094 51094 51094 51094 51094 51094 51094 51094 51094 51094 51094 51094 51094 51094 51094 51094 51094 51094 51094 51094 51094 51094 51094 51094 51094 51094 51094 51094 51094 51094 51094 51094 51094 51094 51094 51094 51094 51094 51094 51094 51094 51094 51094 51094 51094 51094 51094 51094 51094 51094 51094 51094 51094 51094 51094 51094 51094 51094 51094 51094 51094 51094 51094 51094 51094 51094 51094 51094 51094 51094 51094 51094 51094 51094 51094 51094 51094 51094 51094 51094 51094 51094 51094 51094 51094 51094 51094 51094 51094 51094 51094 51094 51094 51094 51094 51094 51094 51094 51094 51094 51094 51094 51094 51094 51094 51094 51094 51094 51094 51094 51094 51094 51094 51094 51094 51094 51094 51094 51094 51094 51094 51094 51094 51094 51094 
0 0 0 0 0 0 0 0 0 0 0 0 0 0 0 0 0 0 10195 33601 33601 33601 33601 33601 33601 33601 33601 33601 33601 33601 33601 33601 33601 33601 33601 33601 33601 33601 33601 33601 33601 33601 33601 33601 33601 33601 33601 33601 33601 33601 33601 33601 33601 33601 33601 33601 33601 33601 33601 33601 33601 33601 33601 33601 33601 33601 33601 33601 33601 33601 33601 33601 33601 33601 33601 33601 33601 33601 33601 33601 33601 33601 33601 33601 33601 33601 33601 33601 33601 33601 33601 33601 33601 33601 33601 33601 33601 33601 33601 33601 33601 33601 33601 33601 33601 33601 33601 33601 33601 33601 33601 33601 33601 33601 33601 33601 33601 33601 33601 33601 33601 33601 33601 33601 33601 33601 33601 33601 33601 33601 33601 33601 33601 33601 33601 33601 33601 33601 33601 33601 33601 33601 33601 33601 33601 33601 33601 33601 33601 33601 33601 33601 33601 33601 33601 33601 33601 33601 33601 33601 33601 33601 33601 33601 33601 33601 33601 33601 33601 33601 33601 33601 33601 33601 33601 33601 33601 33601 33601 33601 33601 33601 33601 33601 33601 33601 33601 33601 33601 33601 33601 33601 33601 33601 33601 33601 33601 33601 33601 33601 33601 
0 0 0 0 0 0 0 0 0 0 0 0 0 0 0 0 0 34581 43459 43459 43459 43459 43459 43459 43459 43459 43459 43459 43459 43459 43459 43459 43459 43459 43459 43459 43459 43459 43459 43459 43459 43459 43459 43459 43459 43459 43459 43459 43459 43459 43459 43459 43459 43459 43459 43459 43459 43459 43459 43459 43459 43459 43459 43459 43459 43459 43459 43459 43459 43459 43459 43459 43459 43459 43459 43459 43459 43459 43459 43459 43459 43459 43459 43459 43459 43459 43459 43459 43459 43459 43459 43459 43459 43459 43459 43459 43459 43459 43459 43459 43459 43459 43459 43459 43459 43459 43459 43459 43459 43459 43459 43459 43459 43459 43459 43459 43459 43459 43459 43459 43459 43459 43459 43459 43459 43459 43459 43459 43459 43459 43459 43459 43459 43459 43459 43459 43459 43459 43459 43459 43459 43459 43459 43459 43459 43459 43459 43459 43459 43459 43459 43459 43459 43459 43459 43459 43459 43459 43459 43459 43459 43459 43459 43459 43459 43459 43459 43459 43459 43459 43459 43459 43459 43459 43459 43459 43459 43459 43459 43459 43459 43459 43459 43459 43459 43459 43459 43459 43459 43459 43459 43459 43459 43459 43459 43459 43459 43459 43459 43459 43459 
0 0 0 0 0 0 0 0 0 0 0 0 0 0 0 0 0 0 46764 69870 74734 74734 74734 74734 74734 74734 74734 74734 74734 74734 74734 74734 74734 74734 74734 74734 74734 74734 74734 74734 74734 74734 74734 74734 74734 74734 74734 74734 74734 74734 74734 74734 74734 74734 74734 74734 74734 74734 74734 74734 74734 74734 74734 74734 74734 74734 74734 74734 74734 74734 74734 74734 74734 74734 74734 74734 74734 74734 74734 74734 74734 74734 74734 74734 74734 74734 74734 74734 74734 74734 74734 74734 74734 74734 74734 74734 74734 74734 74734 74734 74734 74734 74734 74734 74734 74734 74734 74734 74734 74734 74734 74734 74734 74734 74734 74734 74734 74734 74734 74734 74734 74734 74734 74734 74734 74734 74734 74734 74734 74734 74734 74734 74734 74734 74734 74734 74734 74734 74734 74734 74734 74734 74734 74734 74734 74734 74734 74734 74734 74734 74734 74734 74734 74734 74734 74734 74734 74734 74734 74734 74734 74734 74734 74734 74734 74734 74734 74734 74734 74734 74734 74734 74734 74734 74734 74734 74734 74734 74734 74734 74734 74734 74734 74734 74734 74734 74734 74734 74734 74734 74734 74734 74734 74734 74734 74734 74734 74734 74734 74734 74734 
0 0 0 0 0 0 0 0 0 0 0 0 0 0 0 0 0 4722 4722 4722 4722 4722 4722 4722 4722 4722 4722 4722 4722 4722 4722 4722 4722 4722 4722 4722 4722 4722 4722 4722 4722 4722 4722 4722 4722 4722 4722 4722 4722 4722 4722 4722 4722 4722 4722 4722 4722 4722 4722 4722 4722 4722 4722 4722 4722 4722 4722 4722 4722 4722 4722 4722 4722 4722 4722 4722 4722 4722 4722 4722 4722 4722 4722 4722 4722 4722 4722 4722 4722 4722 4722 4722 4722 4722 4722 4722 4722 4722 4722 4722 4722 4722 4722 4722 4722 4722 4722 4722 4722 4722 4722 4722 4722 4722 4722 4722 4722 4722 4722 4722 4722 4722 4722 4722 4722 4722 4722 4722 4722 4722 4722 4722 4722 4722 4722 4722 4722 4722 4722 4722 4722 4722 4722 4722 4722 4722 4722 4722 4722 4722 4722 4722 4722 4722 4722 4722 4722 4722 4722 4722 4722 4722 4722 4722 4722 4722 4722 4722 4722 4722 4722 4722 4722 4722 4722 4722 4722 4722 4722 4722 4722 4722 4722 4722 4722 4722 4722 4722 4722 4722 4722 4722 4722 4722 4722 4722 4722 4722 4722 4722 4722 
0 0 0 0 0 0 0 0 0 0 0 0 0 0 0 0 0 19611 19884 19884 19884 19884 19884 19884 19884 19884 19884 19884 19884 19884 19884 19884 19884 19884 19884 19884 19884 19884 19884 19884 19884 19884 19884 19884 19884 19884 19884 19884 19884 19884 19884 19884 19884 19884 19884 19884 19884 19884 19884 19884 19884 19884 19884 19884 19884 19884 19884 19884 19884 19884 19884 19884 19884 19884 19884 19884 19884 19884 19884 19884 19884 19884 19884 19884 19884 19884 19884 19884 19884 19884 19884 19884 19884 19884 19884 19884 19884 19884 19884 19884 19884 19884 19884 19884 19884 19884 19884 19884 19884 19884 19884 19884 19884 19884 19884 19884 19884 19884 19884 19884 19884 19884 19884 19884 19884 19884 19884 19884 19884 19884 19884 19884 19884 19884 19884 19884 19884 19884 19884 19884 19884 19884 19884 19884 19884 19884 19884 19884 19884 19884 19884 19884 19884 19884 19884 19884 19884 19884 19884 19884 19884 19884 19884 19884 19884 19884 19884 19884 19884 19884 19884 19884 19884 19884 19884 19884 19884 19884 19884 19884 19884 19884 19884 19884 19884 19884 19884 19884 19884 19884 19884 19884 19884 19884 19884 19884 19884 19884 19884 19884 19884 
0 0 0 0 0 0 0 0 0 0 0 0 0 0 0 0 0 35447 52186 52186 52186 52186 52186 52186 52186 52186 52186 52186 52186 52186 52186 52186 52186 52186 52186 52186 52186 52186 52186 52186 52186 52186 52186 52186 52186 52186 52186 52186 52186 52186 52186 52186 52186 52186 52186 52186 52186 52186 52186 52186 52186 52186 52186 52186 52186 52186 52186 52186 52186 52186 52186 52186 52186 52186 52186 52186 52186 52186 52186 52186 52186 52186 52186 52186 52186 52186 52186 52186 52186 52186 52186 52186 52186 52186 52186 52186 52186 52186 52186 52186 52186 52186 52186 52186 52186 52186 52186 52186 52186 52186 52186 52186 52186 52186 52186 52186 52186 52186 52186 52186 52186 52186 52186 52186 52186 52186 52186 52186 52186 52186 52186 52186 52186 52186 52186 52186 52186 52186 52186 52186 52186 52186 52186 52186 52186 52186 52186 52186 52186 52186 52186 52186 52186 52186 52186 52186 52186 52186 52186 52186 52186 52186 52186 52186 52186 52186 52186 52186 52186 52186 52186 52186 52186 52186 52186 52186 52186 52186 52186 52186 52186 52186 52186 52186 52186 52186 52186 52186 52186 52186 52186 52186 52186 52186 52186 52186 52186 52186 52186 52186 52186 
0 0 0 0 0 0 0 0 0 0 0 0 0 0 0 0 0 0 0 60984 69876 69876 69876 69876 69876 69876 69876 69876 69876 69876 69876 69876 69876 69876 69876 69876 69876 69876 69876 69876 69876 69876 69876 69876 69876 69876 69876 69876 69876 69876 69876 69876 69876 69876 69876 69876 69876 69876 69876 69876 69876 69876 69876 69876 69876 69876 69876 69876 69876 69876 69876 69876 69876 69876 69876 69876 69876 69876 69876 69876 69876 69876 69876 69876 69876 69876 69876 69876 69876 69876 69876 69876 69876 69876 69876 69876 69876 69876 69876 69876 69876 69876 69876 69876 69876 69876 69876 69876 69876 69876 69876 69876 69876 69876 69876 69876 69876 69876 69876 69876 69876 69876 69876 69876 69876 69876 69876 69876 69876 69876 69876 69876 69876 69876 69876 69876 69876 69876 69876 69876 69876 69876 69876 69876 69876 69876 69876 69876 69876 69876 69876 69876 69876 69876 69876 69876 69876 69876 69876 69876 69876 69876 69876 69876 69876 69876 69876 69876 69876 69876 69876 69876 69876 69876 69876 69876 69876 69876 69876 69876 69876 69876 69876 69876 69876 69876 69876 69876 69876 69876 69876 69876 69876 69876 69876 69876 69876 69876 69876 69876 69876 
0 0 0 0 0 0 0 0 0 0 0 0 0 0 0 0 6022 6022 6022 6022 6022 6022 6022 6022 6022 6022 6022 6022 6022 6022 6022 6022 6022 6022 6022 6022 6022 6022 6022 6022 6022 6022 6022 6022 6022 6022 6022 6022 6022 6022 6022 6022 6022 6022 6022 6022 6022 6022 6022 6022 6022 6022 6022 6022 6022 6022 6022 6022 6022 6022 6022 6022 6022 6022 6022 6022 6022 6022 6022 6022 6022 6022 6022 6022 6022 6022 6022 6022 6022 6022 6022 6022 6022 6022 6022 6022 6022 6022 6022 6022 6022 6022 6022 6022 6022 6022 6022 6022 6022 6022 6022 6022 6022 6022 6022 6022 6022 6022 6022 6022 6022 6022 6022 6022 6022 6022 6022 6022 6022 6022 6022 6022 6022 6022 6022 6022 6022 6022 6022 6022 6022 6022 6022 6022 6022 6022 6022 6022 6022 6022 6022 6022 6022 6022 6022 6022 6022 6022 6022 6022 6022 6022 6022 6022 6022 6022 6022 6022 6022 6022 6022 6022 6022 6022 6022 6022 6022 6022 6022 6022 6022 6022 6022 6022 6022 6022 6022 6022 6022 6022 6022 6022 6022 6022 6022 6022 6022 6022 6022 6022 6022 
0 0 0 0 0 0 0 0 0 0 0 0 0 0 0 0 0 30364 30364 30364 30364 30364 30364 30364 30364 30364 30364 30364 30364 30364 30364 30364 30364 30364 30364 30364 30364 30364 30364 30364 30364 30364 30364 30364 30364 30364 30364 30364 30364 30364 30364 30364 30364 30364 30364 30364 30364 30364 30364 30364 30364 30364 30364 30364 30364 30364 30364 30364 30364 30364 30364 30364 30364 30364 30364 30364 30364 30364 30364 30364 30364 30364 30364 30364 30364 30364 30364 30364 30364 30364 30364 30364 30364 30364 30364 30364 30364 30364 30364 30364 30364 30364 30364 30364 30364 30364 30364 30364 30364 30364 30364 30364 30364 30364 30364 30364 30364 30364 30364 30364 30364 30364 30364 30364 30364 30364 30364 30364 30364 30364 30364 30364 30364 30364 30364 30364 30364 30364 30364 30364 30364 30364 30364 30364 30364 30364 30364 30364 30364 30364 30364 30364 30364 30364 30364 30364 30364 30364 30364 30364 30364 30364 30364 30364 30364 30364 30364 30364 30364 30364 30364 30364 30364 30364 30364 30364 30364 30364 30364 30364 30364 30364 30364 30364 30364 30364 30364 30364 30364 30364 30364 30364 30364 30364 30364 30364 30364 30364 30364 30364 30364 
0 0 0 0 0 0 0 0 0 0 0 0 0 0 0 0 0 32086 49498 49498 49498 49498 49498 49498 49498 49498 49498 49498 49498 49498 49498 49498 49498 49498 49498 49498 49498 49498 49498 49498 49498 49498 49498 49498 49498 49498 49498 49498 49498 49498 49498 49498 49498 49498 49498 49498 49498 49498 49498 49498 49498 49498 49498 49498 49498 49498 49498 49498 49498 49498 49498 49498 49498 49498 49498 49498 49498 49498 49498 49498 49498 49498 49498 49498 49498 49498 49498 49498 49498 49498 49498 49498 49498 49498 49498 49498 49498 49498 49498 49498 49498 49498 49498 49498 49498 49498 49498 49498 49498 49498 49498 49498 49498 49498 49498 49498 49498 49498 49498 49498 49498 49498 49498 49498 49498 49498 49498 49498 49498 49498 49498 49498 49498 49498 49498 49498 49498 49498 49498 49498 49498 49498 49498 49498 49498 49498 49498 49498 49498 49498 49498 49498 49498 49498 49498 49498 49498 49498 49498 49498 49498 49498 49498 49498 49498 49498 49498 49498 49498 49498 49498 49498 49498 49498 49498 49498 49498 49498 49498 49498 49498 49498 49498 49498 49498 49498 49498 49498 49498 49498 49498 49498 49498 49498 49498 49498 49498 49498 49498 49498 49498 
0 0 0 0 0 0 0 0 0 0 0 0 0 0 0 0 0 0 14332 43716 43716 43716 43716 43716 43716 43716 43716 43716 43716 43716 43716 43716 43716 43716 43716 43716 43716 43716 43716 43716 43716 43716 43716 43716 43716 43716 43716 43716 43716 43716 43716 43716 43716 43716 43716 43716 43716 43716 43716 43716 43716 43716 43716 43716 43716 43716 43716 43716 43716 43716 43716 43716 43716 43716 43716 43716 43716 43716 43716 43716 43716 43716 43716 43716 43716 43716 43716 43716 43716 43716 43716 43716 43716 43716 43716 43716 43716 43716 43716 43716 43716 43716 43716 43716 43716 43716 43716 43716 43716 43716 43716 43716 43716 43716 43716 43716 43716 43716 43716 43716 43716 43716 43716 43716 43716 43716 43716 43716 43716 43716 43716 43716 43716 43716 43716 43716 43716 43716 43716 43716 43716 43716 43716 43716 43716 43716 43716 43716 43716 43716 43716 43716 43716 43716 43716 43716 43716 43716 43716 43716 43716 43716 43716 43716 43716 43716 43716 43716 43716 43716 43716 43716 43716 43716 43716 43716 43716 43716 43716 43716 43716 43716 43716 43716 43716 43716 43716 43716 43716 43716 43716 43716 43716 43716 43716 43716 43716 43716 43716 43716 43716 
0 0 0 0 0 0 0 0 0 0 0 0 0 0 0 0 0 0 7889 8814 8814 8814 8814 8814 8814 8814 8814 8814 8814 8814 8814 8814 8814 8814 8814 8814 8814 8814 8814 8814 8814 8814 8814 8814 8814 8814 8814 8814 8814 8814 8814 8814 8814 8814 8814 8814 8814 8814 8814 8814 8814 8814 8814 8814 8814 8814 8814 8814 8814 8814 8814 8814 8814 8814 8814 8814 8814 8814 8814 8814 8814 8814 8814 8814 8814 8814 8814 8814 8814 8814 8814 8814 8814 8814 8814 8814 8814 8814 8814 8814 8814 8814 8814 8814 8814 8814 8814 8814 8814 8814 8814 8814 8814 8814 8814 8814 8814 8814 8814 8814 8814 8814 8814 8814 8814 8814 8814 8814 8814 8814 8814 8814 8814 8814 8814 8814 8814 8814 8814 8814 8814 8814 8814 8814 8814 8814 8814 8814 8814 8814 8814 8814 8814 8814 8814 8814 8814 8814 8814 8814 8814 8814 8814 8814 8814 8814 8814 8814 8814 8814 8814 8814 8814 8814 8814 8814 8814 8814 8814 8814 8814 8814 8814 8814 8814 8814 8814 8814 8814 8814 8814 8814 8814 8814 8814 8814 8814 8814 8814 8814 8814 
0 0 0 0 0 0 0 0 0 0 0 0 0 0 0 0 0 0 13408 34099 34099 34099 34099 34099 34099 34099 34099 34099 34099 34099 34099 34099 34099 34099 34099 34099 34099 34099 34099 34099 34099 34099 34099 34099 34099 34099 34099 34099 34099 34099 34099 34099 34099 34099 34099 34099 34099 34099 34099 34099 34099 34099 34099 34099 34099 34099 34099 34099 34099 34099 34099 34099 34099 34099 34099 34099 34099 34099 34099 34099 34099 34099 34099 34099 34099 34099 34099 34099 34099 34099 34099 34099 34099 34099 34099 34099 34099 34099 34099 34099 34099 34099 34099 34099 34099 34099 34099 34099 34099 34099 34099 34099 34099 34099 34099 34099 34099 34099 34099 34099 34099 34099 34099 34099 34099 34099 34099 34099 34099 34099 34099 34099 34099 34099 34099 34099 34099 34099 34099 34099 34099 34099 34099 34099 34099 34099 34099 34099 34099 34099 34099 34099 34099 34099 34099 34099 34099 34099 34099 34099 34099 34099 34099 34099 34099 34099 34099 34099 34099 34099 34099 34099 34099 34099 34099 34099 34099 34099 34099 34099 34099 34099 34099 34099 34099 34099 34099 34099 34099 34099 34099 34099 34099 34099 34099 34099 34099 34099 34099 34099 34099 
0 0 0 0 0 0 0 0 0 0 0 0 0 0 0 0 0 0 0 80298 88496 88496 88496 88496 88496 88496 88496 88496 88496 88496 88496 88496 88496 88496 88496 88496 88496 88496 88496 88496 88496 88496 88496 88496 88496 88496 88496 88496 88496 88496 88496 88496 88496 88496 88496 88496 88496 88496 88496 88496 88496 88496 88496 88496 88496 88496 88496 88496 88496 88496 88496 88496 88496 88496 88496 88496 88496 88496 88496 88496 88496 88496 88496 88496 88496 88496 88496 88496 88496 88496 88496 88496 88496 88496 88496 88496 88496 88496 88496 88496 88496 88496 88496 88496 88496 88496 88496 88496 88496 88496 88496 88496 88496 88496 88496 88496 88496 88496 88496 88496 88496 88496 88496 88496 88496 88496 88496 88496 88496 88496 88496 88496 88496 88496 88496 88496 88496 88496 88496 88496 88496 88496 88496 88496 88496 88496 88496 88496 88496 88496 88496 88496 88496 88496 88496 88496 88496 88496 88496 88496 88496 88496 88496 88496 88496 88496 88496 88496 88496 88496 88496 88496 88496 88496 88496 88496 88496 88496 88496 88496 88496 88496 88496 88496 88496 88496 88496 88496 88496 88496 88496 88496 88496 88496 88496 88496 88496 88496 88496 88496 88496 
0 0 0 0 0 0 0 0 0 0 0 0 0 0 0 0 0 0 16885 16885 16885 16885 16885 16885 16885 16885 16885 16885 16885 16885 16885 16885 16885 16885 16885 16885 16885 16885 16885 16885 16885 16885 16885 16885 16885 16885 16885 16885 16885 16885 16885 16885 16885 16885 16885 16885 16885 16885 16885 16885 16885 16885 16885 16885 16885 16885 16885 16885 16885 16885 16885 16885 16885 16885 16885 16885 16885 16885 16885 16885 16885 16885 16885 16885 16885 16885 16885 16885 16885 16885 16885 16885 16885 16885 16885 16885 16885 16885 16885 16885 16885 16885 16885 16885 16885 16885 16885 16885 16885 16885 16885 16885 16885 16885 16885 16885 16885 16885 16885 16885 16885 16885 16885 16885 16885 16885 16885 16885 16885 16885 16885 16885 16885 16885 16885 16885 16885 16885 16885 16885 16885 16885 16885 16885 16885 16885 16885 16885 16885 16885 16885 16885 16885 16885 16885 16885 16885 16885 16885 16885 16885 16885 16885 16885 16885 16885 16885 16885 16885 16885 16885 16885 16885 16885 16885 16885 16885 16885 16885 16885 16885 16885 16885 16885 16885 16885 16885 16885 16885 16885 16885 16885 16885 16885 16885 16885 16885 16885 16885 16885 16885 
0 0 0 0 0 0 0 0 0 0 0 0 0 0 0 0 0 18781 37826 51558 51558 51558 51558 51558 51558 51558 51558 51558 51558 51558 51558 51558 51558 51558 51558 51558 51558 51558 51558 51558 51558 51558 51558 51558 51558 51558 51558 51558 51558 51558 51558 51558 51558 51558 51558 51558 51558 51558 51558 51558 51558 51558 51558 51558 51558 51558 51558 51558 51558 51558 51558 51558 51558 51558 51558 51558 51558 51558 51558 51558 51558 51558 51558 51558 51558 51558 51558 51558 51558 51558 51558 51558 51558 51558 51558 51558 51558 51558 51558 51558 51558 51558 51558 51558 51558 51558 51558 51558 51558 51558 51558 51558 51558 51558 51558 51558 51558 51558 51558 51558 51558 51558 51558 51558 51558 51558 51558 51558 51558 51558 51558 51558 51558 51558 51558 51558 51558 51558 51558 51558 51558 51558 51558 51558 51558 51558 51558 51558 51558 51558 51558 51558 51558 51558 51558 51558 51558 51558 51558 51558 51558 51558 51558 51558 51558 51558 51558 51558 51558 51558 51558 51558 51558 51558 51558 51558 51558 51558 51558 51558 51558 51558 51558 51558 51558 51558 51558 51558 51558 51558 51558 51558 51558 51558 51558 51558 51558 51558 51558 51558 51558 
0 0 0 0 0 0 0 0 0 0 0 0 0 0 0 0 17474 18947 23951 23951 23951 23951 23951 23951 23951 23951 23951 23951 23951 23951 23951 23951 23951 23951 23951 23951 23951 23951 23951 23951 23951 23951 23951 23951 23951 23951 23951 23951 23951 23951 23951 23951 23951 23951 23951 23951 23951 23951 23951 23951 23951 23951 23951 23951 23951 23951 23951 23951 23951 23951 23951 23951 23951 23951 23951 23951 23951 23951 23951 23951 23951 23951 23951 23951 23951 23951 23951 23951 23951 23951 23951 23951 23951 23951 23951 23951 23951 23951 23951 23951 23951 23951 23951 23951 23951 23951 23951 23951 23951 23951 23951 23951 23951 23951 23951 23951 23951 23951 23951 23951 23951 23951 23951 23951 23951 23951 23951 23951 23951 23951 23951 23951 23951 23951 23951 23951 23951 23951 23951 23951 23951 23951 23951 23951 23951 23951 23951 23951 23951 23951 23951 23951 23951 23951 23951 23951 23951 23951 23951 23951 23951 23951 23951 23951 23951 23951 23951 23951 23951 23951 23951 23951 23951 23951 23951 23951 23951 23951 23951 23951 23951 23951 23951 23951 23951 23951 23951 23951 23951 23951 23951 23951 23951 23951 23951 23951 23951 23951 23951 23951 23951 
0 0 0 0 0 0 0 0 0 0 0 0 0 0 0 0 22273 22273 22273 22273 22273 22273 22273 22273 22273 22273 22273 22273 22273 22273 22273 22273 22273 22273 22273 22273 22273 22273 22273 22273 22273 22273 22273 22273 22273 22273 22273 22273 22273 22273 22273 22273 22273 22273 22273 22273 22273 22273 22273 22273 22273 22273 22273 22273 22273 22273 22273 22273 22273 22273 22273 22273 22273 22273 22273 22273 22273 22273 22273 22273 22273 22273 22273 22273 22273 22273 22273 22273 22273 22273 22273 22273 22273 22273 22273 22273 22273 22273 22273 22273 22273 22273 22273 22273 22273 22273 22273 22273 22273 22273 22273 22273 22273 22273 22273 22273 22273 22273 22273 22273 22273 22273 22273 22273 22273 22273 22273 22273 22273 22273 22273 22273 22273 22273 22273 22273 22273 22273 22273 22273 22273 22273 22273 22273 22273 22273 22273 22273 22273 22273 22273 22273 22273 22273 22273 22273 22273 22273 22273 22273 22273 22273 22273 22273 22273 22273 22273 22273 22273 22273 22273 22273 22273 22273 22273 22273 22273 22273 22273 22273 22273 22273 22273 22273 22273 22273 22273 22273 22273 22273 22273 22273 22273 22273 22273 22273 22273 22273 22273 22273 22273 
0 0 0 0 0 0 0 0 0 0 0 0 0 0 0 0 0 0 38853 39293 39293 39293 39293 39293 39293 39293 39293 39293 39293 39293 39293 39293 39293 39293 39293 39293 39293 39293 39293 39293 39293 39293 39293 39293 39293 39293 39293 39293 39293 39293 39293 39293 39293 39293 39293 39293 39293 39293 39293 39293 39293 39293 39293 39293 39293 39293 39293 39293 39293 39293 39293 39293 39293 39293 39293 39293 39293 39293 39293 39293 39293 39293 39293 39293 39293 39293 39293 39293 39293 39293 39293 39293 39293 39293 39293 39293 39293 39293 39293 39293 39293 39293 39293 39293 39293 39293 39293 39293 39293 39293 39293 39293 39293 39293 39293 39293 39293 39293 39293 39293 39293 39293 39293 39293 39293 39293 39293 39293 39293 39293 39293 39293 39293 39293 39293 39293 39293 39293 39293 39293 39293 39293 39293 39293 39293 39293 39293 39293 39293 39293 39293 39293 39293 39293 39293 39293 39293 39293 39293 39293 39293 39293 39293 39293 39293 39293 39293 39293 39293 39293 39293 39293 39293 39293 39293 39293 39293 39293 39293 39293 39293 39293 39293 39293 39293 39293 39293 39293 39293 39293 39293 39293 39293 39293 39293 39293 39293 39293 39293 39293 39293 
0 0 0 0 0 0 0 0 0 0 0 0 0 0 0 0 0 40739 55288 55288 55288 55288 55288 55288 55288 55288 55288 55288 55288 55288 55288 55288 55288 55288 55288 55288 55288 55288 55288 55288 55288 55288 55288 55288 55288 55288 55288 55288 55288 55288 55288 55288 55288 55288 55288 55288 55288 55288 55288 55288 55288 55288 55288 55288 55288 55288 55288 55288 55288 55288 55288 55288 55288 55288 55288 55288 55288 55288 55288 55288 55288 55288 55288 55288 55288 55288 55288 55288 55288 55288 55288 55288 55288 55288 55288 55288 55288 55288 55288 55288 55288 55288 55288 55288 55288 55288 55288 55288 55288 55288 55288 55288 55288 55288 55288 55288 55288 55288 55288 55288 55288 55288 55288 55288 55288 55288 55288 55288 55288 55288 55288 55288 55288 55288 55288 55288 55288 55288 55288 55288 55288 55288 55288 55288 55288 55288 55288 55288 55288 55288 55288 55288 55288 55288 55288 55288 55288 55288 55288 55288 55288 55288 55288 55288 55288 55288 55288 55288 55288 55288 55288 55288 55288 55288 55288 55288 55288 55288 55288 55288 55288 55288 55288 55288 55288 55288 55288 55288 55288 55288 55288 55288 55288 55288 55288 55288 55288 55288 55288 55288 55288 
0 0 0 0 0 0 0 0 0 0 0 0 0 0 0 0 37748 37837 37837 37837 37837 37837 37837 37837 37837 37837 37837 37837 37837 37837 37837 37837 37837 37837 37837 37837 37837 37837 37837 37837 37837 37837 37837 37837 37837 37837 37837 37837 37837 37837 37837 37837 37837 37837 37837 37837 37837 37837 37837 37837 37837 37837 37837 37837 37837 37837 37837 37837 37837 37837 37837 37837 37837 37837 37837 37837 37837 37837 37837 37837 37837 37837 37837 37837 37837 37837 37837 37837 37837 37837 37837 37837 37837 37837 37837 37837 37837 37837 37837 37837 37837 37837 37837 37837 37837 37837 37837 37837 37837 37837 37837 37837 37837 37837 37837 37837 37837 37837 37837 37837 37837 37837 37837 37837 37837 37837 37837 37837 37837 37837 37837 37837 37837 37837 37837 37837 37837 37837 37837 37837 37837 37837 37837 37837 37837 37837 37837 37837 37837 37837 37837 37837 37837 37837 37837 37837 37837 37837 37837 37837 37837 37837 37837 37837 37837 37837 37837 37837 37837 37837 37837 37837 37837 37837 37837 37837 37837 37837 37837 37837 37837 37837 37837 37837 37837 37837 37837 37837 37837 37837 37837 37837 37837 37837 37837 37837 37837 37837 37837 37837 37837 
0 0 0 0 0 0 0 0 0 0 0 0 0 0 0 0 0 0 0 0 121334 122524 122524 122524 122524 122524 122524 122524 122524 122524 122524 122524 122524 122524 122524 122524 122524 122524 122524 122524 122524 122524 122524 122524 122524 122524 122524 122524 122524 122524 122524 122524 122524 122524 122524 122524 122524 122524 122524 122524 122524 122524 122524 122524 122524 122524 122524 122524 122524 122524 122524 122524 122524 122524 122524 122524 122524 122524 122524 122524 122524 122524 122524 122524 122524 122524 122524 122524 122524 122524 122524 122524 122524 122524 122524 122524 122524 122524 122524 122524 122524 122524 122524 122524 122524 122524 122524 122524 122524 122524 122524 122524 122524 122524 122524 122524 122524 122524 122524 122524 122524 122524 122524 122524 122524 122524 122524 122524 122524 122524 122524 122524 122524 122524 122524 122524 122524 122524 122524 122524 122524 122524 122524 122524 122524 122524 122524 122524 122524 122524 122524 122524 122524 122524 122524 122524 122524 122524 122524 122524 122524 122524 122524 122524 122524 122524 122524 122524 122524 122524 122524 122524 122524 122524 122524 122524 122524 122524 122524 122524 122524 122524 122524 122524 122524 122524 122524 122524 122524 122524 122524 122524 122524 122524 122524 122524 122524 122524 122524 122524 122524 
0 0 0 0 0 0 0 0 0 0 0 0 0 0 0 0 0 60075 68746 68746 68746 68746 68746 68746 68746 68746 68746 68746 68746 68746 68746 68746 68746 68746 68746 68746 68746 68746 68746 68746 68746 68746 68746 68746 68746 68746 68746 68746 68746 68746 68746 68746 68746 68746 68746 68746 68746 68746 68746 68746 68746 68746 68746 68746 68746 68746 68746 68746 68746 68746 68746 68746 68746 68746 68746 68746 68746 68746 68746 68746 68746 68746 68746 68746 68746 68746 68746 68746 68746 68746 68746 68746 68746 68746 68746 68746 68746 68746 68746 68746 68746 68746 68746 68746 68746 68746 68746 68746 68746 68746 68746 68746 68746 68746 68746 68746 68746 68746 68746 68746 68746 68746 68746 68746 68746 68746 68746 68746 68746 68746 68746 68746 68746 68746 68746 68746 68746 68746 68746 68746 68746 68746 68746 68746 68746 68746 68746 68746 68746 68746 68746 68746 68746 68746 68746 68746 68746 68746 68746 68746 68746 68746 68746 68746 68746 68746 68746 68746 68746 68746 68746 68746 68746 68746 68746 68746 68746 68746 68746 68746 68746 68746 68746 68746 68746 68746 68746 68746 68746 68746 68746 68746 68746 68746 68746 68746 68746 68746 68746 68746 68746 
0 0 0 0 0 0 0 0 0 0 0 0 0 0 0 0 0 19768 19768 19768 19768 19768 19768 19768 19768 19768 19768 19768 19768 19768 19768 19768 19768 19768 19768 19768 19768 19768 19768 19768 19768 19768 19768 19768 19768 19768 19768 19768 19768 19768 19768 19768 19768 19768 19768 19768 19768 19768 19768 19768 19768 19768 19768 19768 19768 19768 19768 19768 19768 19768 19768 19768 19768 19768 19768 19768 19768 19768 19768 19768 19768 19768 19768 19768 19768 19768 19768 19768 19768 19768 19768 19768 19768 19768 19768 19768 19768 19768 19768 19768 19768 19768 19768 19768 19768 19768 19768 19768 19768 19768 19768 19768 19768 19768 19768 19768 19768 19768 19768 19768 19768 19768 19768 19768 19768 19768 19768 19768 19768 19768 19768 19768 19768 19768 19768 19768 19768 19768 19768 19768 19768 19768 19768 19768 19768 19768 19768 19768 19768 19768 19768 19768 19768 19768 19768 19768 19768 19768 19768 19768 19768 19768 19768 19768 19768 19768 19768 19768 19768 19768 19768 19768 19768 19768 19768 19768 19768 19768 19768 19768 19768 19768 19768 19768 19768 19768 19768 19768 19768 19768 19768 19768 19768 19768 19768 19768 19768 19768 19768 19768 19768 
0 0 0 0 0 0 0 0 0 0 0 0 0 0 0 0 0 0 48606 54994 54994 54994 54994 54994 54994 54994 54994 54994 54994 54994 54994 54994 54994 54994 54994 54994 54994 54994 54994 54994 54994 54994 54994 54994 54994 54994 54994 54994 54994 54994 54994 54994 54994 54994 54994 54994 54994 54994 54994 54994 54994 54994 54994 54994 54994 54994 54994 54994 54994 54994 54994 54994 54994 54994 54994 54994 54994 54994 54994 54994 54994 54994 54994 54994 54994 54994 54994 54994 54994 54994 54994 54994 54994 54994 54994 54994 54994 54994 54994 54994 54994 54994 54994 54994 54994 54994 54994 54994 54994 54994 54994 54994 54994 54994 54994 54994 54994 54994 54994 54994 54994 54994 54994 54994 54994 54994 54994 54994 54994 54994 54994 54994 54994 54994 54994 54994 54994 54994 54994 54994 54994 54994 54994 54994 54994 54994 54994 54994 54994 54994 54994 54994 54994 54994 54994 54994 54994 54994 54994 54994 54994 54994 54994 54994 54994 54994 54994 54994 54994 54994 54994 54994 54994 54994 54994 54994 54994 54994 54994 54994 54994 54994 54994 54994 54994 54994 54994 54994 54994 54994 54994 54994 54994 54994 54994 54994 54994 54994 54994 54994 54994 
0 0 0 0 0 0 0 0 0 0 0 0 0 0 0 0 0 0 0 48045 51280 51938 51938 51938 51938 51938 51938 51938 51938 51938 51938 51938 51938 51938 51938 51938 51938 51938 51938 51938 51938 51938 51938 51938 51938 51938 51938 51938 51938 51938 51938 51938 51938 51938 51938 51938 51938 51938 51938 51938 51938 51938 51938 51938 51938 51938 51938 51938 51938 51938 51938 51938 51938 51938 51938 51938 51938 51938 51938 51938 51938 51938 51938 51938 51938 51938 51938 51938 51938 51938 51938 51938 51938 51938 51938 51938 51938 51938 51938 51938 51938 51938 51938 51938 51938 51938 51938 51938 51938 51938 51938 51938 51938 51938 51938 51938 51938 51938 51938 51938 51938 51938 51938 51938 51938 51938 51938 51938 51938 51938 51938 51938 51938 51938 51938 51938 51938 51938 51938 51938 51938 51938 51938 51938 51938 51938 51938 51938 51938 51938 51938 51938 51938 51938 51938 51938 51938 51938 51938 51938 51938 51938 51938 51938 51938 51938 51938 51938 51938 51938 51938 51938 51938 51938 51938 51938 51938 51938 51938 51938 51938 51938 51938 51938 51938 51938 51938 51938 51938 51938 51938 51938 51938 51938 51938 51938 51938 51938 51938 51938 51938 
0 0 0 0 0 0 0 0 0 0 0 0 0 0 0 0 0 0 44788 57684 70921 70921 70921 70921 70921 70921 70921 70921 70921 70921 70921 70921 70921 70921 70921 70921 70921 70921 70921 70921 70921 70921 70921 70921 70921 70921 70921 70921 70921 70921 70921 70921 70921 70921 70921 70921 70921 70921 70921 70921 70921 70921 70921 70921 70921 70921 70921 70921 70921 70921 70921 70921 70921 70921 70921 70921 70921 70921 70921 70921 70921 70921 70921 70921 70921 70921 70921 70921 70921 70921 70921 70921 70921 70921 70921 70921 70921 70921 70921 70921 70921 70921 70921 70921 70921 70921 70921 70921 70921 70921 70921 70921 70921 70921 70921 70921 70921 70921 70921 70921 70921 70921 70921 70921 70921 70921 70921 70921 70921 70921 70921 70921 70921 70921 70921 70921 70921 70921 70921 70921 70921 70921 70921 70921 70921 70921 70921 70921 70921 70921 70921 70921 70921 70921 70921 70921 70921 70921 70921 70921 70921 70921 70921 70921 70921 70921 70921 70921 70921 70921 70921 70921 70921 70921 70921 70921 70921 70921 70921 70921 70921 70921 70921 70921 70921 70921 70921 70921 70921 70921 70921 70921 70921 70921 70921 70921 70921 70921 70921 70921 70921 
0 0 0 0 0 0 0 0 0 0 0 0 0 0 0 0 0 11963 11963 11963 11963 11963 11963 11963 11963 11963 11963 11963 11963 11963 11963 11963 11963 11963 11963 11963 11963 11963 11963 11963 11963 11963 11963 11963 11963 11963 11963 11963 11963 11963 11963 11963 11963 11963 11963 11963 11963 11963 11963 11963 11963 11963 11963 11963 11963 11963 11963 11963 11963 11963 11963 11963 11963 11963 11963 11963 11963 11963 11963 11963 11963 11963 11963 11963 11963 11963 11963 11963 11963 11963 11963 11963 11963 11963 11963 11963 11963 11963 11963 11963 11963 11963 11963 11963 11963 11963 11963 11963 11963 11963 11963 11963 11963 11963 11963 11963 11963 11963 11963 11963 11963 11963 11963 11963 11963 11963 11963 11963 11963 11963 11963 11963 11963 11963 11963 11963 11963 11963 11963 11963 11963 11963 11963 11963 11963 11963 11963 11963 11963 11963 11963 11963 11963 11963 11963 11963 11963 11963 11963 11963 11963 11963 11963 11963 11963 11963 11963 11963 11963 11963 11963 11963 11963 11963 11963 11963 11963 11963 11963 11963 11963 11963 11963 11963 11963 11963 11963 11963 11963 11963 11963 11963 11963 11963 11963 11963 11963 11963 11963 11963 11963 
0 0 0 0 0 0 0 0 0 0 0 0 0 0 0 0 0 0 0 10005 15955 17719 17719 17719 17719 17719 17719 17719 17719 17719 17719 17719 17719 17719 17719 17719 17719 17719 17719 17719 17719 17719 17719 17719 17719 17719 17719 17719 17719 17719 17719 17719 17719 17719 17719 17719 17719 17719 17719 17719 17719 17719 17719 17719 17719 17719 17719 17719 17719 17719 17719 17719 17719 17719 17719 17719 17719 17719 17719 17719 17719 17719 17719 17719 17719 17719 17719 17719 17719 17719 17719 17719 17719 17719 17719 17719 17719 17719 17719 17719 17719 17719 17719 17719 17719 17719 17719 17719 17719 17719 17719 17719 17719 17719 17719 17719 17719 17719 17719 17719 17719 17719 17719 17719 17719 17719 17719 17719 17719 17719 17719 17719 17719 17719 17719 17719 17719 17719 17719 17719 17719 17719 17719 17719 17719 17719 17719 17719 17719 17719 17719 17719 17719 17719 17719 17719 17719 17719 17719 17719 17719 17719 17719 17719 17719 17719 17719 17719 17719 17719 17719 17719 17719 17719 17719 17719 17719 17719 17719 17719 17719 17719 17719 17719 17719 17719 17719 17719 17719 17719 17719 17719 17719 17719 17719 17719 17719 17719 17719 17719 17719 
0 0 0 0 0 0 0 0 0 0 0 0 0 0 0 0 0 0 84229 111290 111290 111290 111290 111290 111290 111290 111290 111290 111290 111290 111290 111290 111290 111290 111290 111290 111290 111290 111290 111290 111290 111290 111290 111290 111290 111290 111290 111290 111290 111290 111290 111290 111290 111290 111290 111290 111290 111290 111290 111290 111290 111290 111290 111290 111290 111290 111290 111290 111290 111290 111290 111290 111290 111290 111290 111290 111290 111290 111290 111290 111290 111290 111290 111290 111290 111290 111290 111290 111290 111290 111290 111290 111290 111290 111290 111290 111290 111290 111290 111290 111290 111290 111290 111290 111290 111290 111290 111290 111290 111290 111290 111290 111290 111290 111290 111290 111290 111290 111290 111290 111290 111290 111290 111290 111290 111290 111290 111290 111290 111290 111290 111290 111290 111290 111290 111290 111290 111290 111290 111290 111290 111290 111290 111290 111290 111290 111290 111290 111290 111290 111290 111290 111290 111290 111290 111290 111290 111290 111290 111290 111290 111290 111290 111290 111290 111290 111290 111290 111290 111290 111290 111290 111290 111290 111290 111290 111290 111290 111290 111290 111290 111290 111290 111290 111290 111290 111290 111290 111290 111290 111290 111290 111290 111290 111290 111290 111290 111290 111290 111290 111290 
0 0 0 0 0 0 0 0 0 0 0 0 0 0 0 0 0 80564 81225 81225 81225 81225 81225 81225 81225 81225 81225 81225 81225 81225 81225 81225 81225 81225 81225 81225 81225 81225 81225 81225 81225 81225 81225 81225 81225 81225 81225 81225 81225 81225 81225 81225 81225 81225 81225 81225 81225 81225 81225 81225 81225 81225 81225 81225 81225 81225 81225 81225 81225 81225 81225 81225 81225 81225 81225 81225 81225 81225 81225 81225 81225 81225 81225 81225 81225 81225 81225 81225 81225 81225 81225 81225 81225 81225 81225 81225 81225 81225 81225 81225 81225 81225 81225 81225 81225 81225 81225 81225 81225 81225 81225 81225 81225 81225 81225 81225 81225 81225 81225 81225 81225 81225 81225 81225 81225 81225 81225 81225 81225 81225 81225 81225 81225 81225 81225 81225 81225 81225 81225 81225 81225 81225 81225 81225 81225 81225 81225 81225 81225 81225 81225 81225 81225 81225 81225 81225 81225 81225 81225 81225 81225 81225 81225 81225 81225 81225 81225 81225 81225 81225 81225 81225 81225 81225 81225 81225 81225 81225 81225 81225 81225 81225 81225 81225 81225 81225 81225 81225 81225 81225 81225 81225 81225 81225 81225 81225 81225 81225 81225 81225 81225 
0 0 0 0 0 0 0 0 0 0 0 0 0 0 0 0 0 48629 51190 51190 51190 51190 51190 51190 51190 51190 51190 51190 51190 51190 51190 51190 51190 51190 51190 51190 51190 51190 51190 51190 51190 51190 51190 51190 51190 51190 51190 51190 51190 51190 51190 51190 51190 51190 51190 51190 51190 51190 51190 51190 51190 51190 51190 51190 51190 51190 51190 51190 51190 51190 51190 51190 51190 51190 51190 51190 51190 51190 51190 51190 51190 51190 51190 51190 51190 51190 51190 51190 51190 51190 51190 51190 51190 51190 51190 51190 51190 51190 51190 51190 51190 51190 51190 51190 51190 51190 51190 51190 51190 51190 51190 51190 51190 51190 51190 51190 51190 51190 51190 51190 51190 51190 51190 51190 51190 51190 51190 51190 51190 51190 51190 51190 51190 51190 51190 51190 51190 51190 51190 51190 51190 51190 51190 51190 51190 51190 51190 51190 51190 51190 51190 51190 51190 51190 51190 51190 51190 51190 51190 51190 51190 51190 51190 51190 51190 51190 51190 51190 51190 51190 51190 51190 51190 51190 51190 51190 51190 51190 51190 51190 51190 51190 51190 51190 51190 51190 51190 51190 51190 51190 51190 51190 51190 51190 51190 51190 51190 51190 51190 51190 51190 
0 0 0 0 0 0 0 0 0 0 0 0 0 0 0 0 0 29041 37685 37854 37854 37854 37854 37854 37854 37854 37854 37854 37854 37854 37854 37854 37854 37854 37854 37854 37854 37854 37854 37854 37854 37854 37854 37854 37854 37854 37854 37854 37854 37854 37854 37854 37854 37854 37854 37854 37854 37854 37854 37854 37854 37854 37854 37854 37854 37854 37854 37854 37854 37854 37854 37854 37854 37854 37854 37854 37854 37854 37854 37854 37854 37854 37854 37854 37854 37854 37854 37854 37854 37854 37854 37854 37854 37854 37854 37854 37854 37854 37854 37854 37854 37854 37854 37854 37854 37854 37854 37854 37854 37854 37854 37854 37854 37854 37854 37854 37854 37854 37854 37854 37854 37854 37854 37854 37854 37854 37854 37854 37854 37854 37854 37854 37854 37854 37854 37854 37854 37854 37854 37854 37854 37854 37854 37854 37854 37854 37854 37854 37854 37854 37854 37854 37854 37854 37854 37854 37854 37854 37854 37854 37854 37854 37854 37854 37854 37854 37854 37854 37854 37854 37854 37854 37854 37854 37854 37854 37854 37854 37854 37854 37854 37854 37854 37854 37854 37854 37854 37854 37854 37854 37854 37854 37854 37854 37854 37854 37854 37854 37854 37854 37854 
0 0 0 0 0 0 0 0 0 0 0 0 0 0 0 0 0 0 12195 16848 16848 16848 16848 16848 16848 16848 16848 16848 16848 16848 16848 16848 16848 16848 16848 16848 16848 16848 16848 16848 16848 16848 16848 16848 16848 16848 16848 16848 16848 16848 16848 16848 16848 16848 16848 16848 16848 16848 16848 16848 16848 16848 16848 16848 16848 16848 16848 16848 16848 16848 16848 16848 16848 16848 16848 16848 16848 16848 16848 16848 16848 16848 16848 16848 16848 16848 16848 16848 16848 16848 16848 16848 16848 16848 16848 16848 16848 16848 16848 16848 16848 16848 16848 16848 16848 16848 16848 16848 16848 16848 16848 16848 16848 16848 16848 16848 16848 16848 16848 16848 16848 16848 16848 16848 16848 16848 16848 16848 16848 16848 16848 16848 16848 16848 16848 16848 16848 16848 16848 16848 16848 16848 16848 16848 16848 16848 16848 16848 16848 16848 16848 16848 16848 16848 16848 16848 16848 16848 16848 16848 16848 16848 16848 16848 16848 16848 16848 16848 16848 16848 16848 16848 16848 16848 16848 16848 16848 16848 16848 16848 16848 16848 16848 16848 16848 16848 16848 16848 16848 16848 16848 16848 16848 16848 16848 16848 16848 16848 16848 16848 16848 
0 0 0 0 0 0 0 0 0 0 0 0 0 0 0 0 0 0 54172 69467 69467 69467 69467 69467 69467 69467 69467 69467 69467 69467 69467 69467 69467 69467 69467 69467 69467 69467 69467 69467 69467 69467 69467 69467 69467 69467 69467 69467 69467 69467 69467 69467 69467 69467 69467 69467 69467 69467 69467 69467 69467 69467 69467 69467 69467 69467 69467 69467 69467 69467 69467 69467 69467 69467 69467 69467 69467 69467 69467 69467 69467 69467 69467 69467 69467 69467 69467 69467 69467 69467 69467 69467 69467 69467 69467 69467 69467 69467 69467 69467 69467 69467 69467 69467 69467 69467 69467 69467 69467 69467 69467 69467 69467 69467 69467 69467 69467 69467 69467 69467 69467 69467 69467 69467 69467 69467 69467 69467 69467 69467 69467 69467 69467 69467 69467 69467 69467 69467 69467 69467 69467 69467 69467 69467 69467 69467 69467 69467 69467 69467 69467 69467 69467 69467 69467 69467 69467 69467 69467 69467 69467 69467 69467 69467 69467 69467 69467 69467 69467 69467 69467 69467 69467 69467 69467 69467 69467 69467 69467 69467 69467 69467 69467 69467 69467 69467 69467 69467 69467 69467 69467 69467 69467 69467 69467 69467 69467 69467 69467 69467 69467 
0 0 0 0 0 0 0 0 0 0 0 0 0 0 0 0 0 0 6711 6711 6711 6711 6711 6711 6711 6711 6711 6711 6711 6711 6711 6711 6711 6711 6711 6711 6711 6711 6711 6711 6711 6711 6711 6711 6711 6711 6711 6711 6711 6711 6711 6711 6711 6711 6711 6711 6711 6711 6711 6711 6711 6711 6711 6711 6711 6711 6711 6711 6711 6711 6711 6711 6711 6711 6711 6711 6711 6711 6711 6711 6711 6711 6711 6711 6711 6711 6711 6711 6711 6711 6711 6711 6711 6711 6711 6711 6711 6711 6711 6711 6711 6711 6711 6711 6711 6711 6711 6711 6711 6711 6711 6711 6711 6711 6711 6711 6711 6711 6711 6711 6711 6711 6711 6711 6711 6711 6711 6711 6711 6711 6711 6711 6711 6711 6711 6711 6711 6711 6711 6711 6711 6711 6711 6711 6711 6711 6711 6711 6711 6711 6711 6711 6711 6711 6711 6711 6711 6711 6711 6711 6711 6711 6711 6711 6711 6711 6711 6711 6711 6711 6711 6711 6711 6711 6711 6711 6711 6711 6711 6711 6711 6711 6711 6711 6711 6711 6711 6711 6711 6711 6711 6711 6711 6711 6711 6711 6711 6711 6711 6711 6711 
0 0 0 0 0 0 0 0 0 0 0 0 0 0 0 0 0 24821 29388 29388 29388 29388 29388 29388 29388 29388 29388 29388 29388 29388 29388 29388 29388 29388 29388 29388 29388 29388 29388 29388 29388 29388 29388 29388 29388 29388 29388 29388 29388 29388 29388 29388 29388 29388 29388 29388 29388 29388 29388 29388 29388 29388 29388 29388 29388 29388 29388 29388 29388 29388 29388 29388 29388 29388 29388 29388 29388 29388 29388 29388 29388 29388 29388 29388 29388 29388 29388 29388 29388 29388 29388 29388 29388 29388 29388 29388 29388 29388 29388 29388 29388 29388 29388 29388 29388 29388 29388 29388 29388 29388 29388 29388 29388 29388 29388 29388 29388 29388 29388 29388 29388 29388 29388 29388 29388 29388 29388 29388 29388 29388 29388 29388 29388 29388 29388 29388 29388 29388 29388 29388 29388 29388 29388 29388 29388 29388 29388 29388 29388 29388 29388 29388 29388 29388 29388 29388 29388 29388 29388 29388 29388 29388 29388 29388 29388 29388 29388 29388 29388 29388 29388 29388 29388 29388 29388 29388 29388 29388 29388 29388 29388 29388 29388 29388 29388 29388 29388 29388 29388 29388 29388 29388 29388 29388 29388 29388 29388 29388 29388 29388 29388 
0 0 0 0 0 0 0 0 0 0 0 0 0 0 0 0 0 35964 41759 41759 41759 41759 41759 41759 41759 41759 41759 41759 41759 41759 41759 41759 41759 41759 41759 41759 41759 41759 41759 41759 41759 41759 41759 41759 41759 41759 41759 41759 41759 41759 41759 41759 41759 41759 41759 41759 41759 41759 41759 41759 41759 41759 41759 41759 41759 41759 41759 41759 41759 41759 41759 41759 41759 41759 41759 41759 41759 41759 41759 41759 41759 41759 41759 41759 41759 41759 41759 41759 41759 41759 41759 41759 41759 41759 41759 41759 41759 41759 41759 41759 41759 41759 41759 41759 41759 41759 41759 41759 41759 41759 41759 41759 41759 41759 41759 41759 41759 41759 41759 41759 41759 41759 41759 41759 41759 41759 41759 41759 41759 41759 41759 41759 41759 41759 41759 41759 41759 41759 41759 41759 41759 41759 41759 41759 41759 41759 41759 41759 41759 41759 41759 41759 41759 41759 41759 41759 41759 41759 41759 41759 41759 41759 41759 41759 41759 41759 41759 41759 41759 41759 41759 41759 41759 41759 41759 41759 41759 41759 41759 41759 41759 41759 41759 41759 41759 41759 41759 41759 41759 41759 41759 41759 41759 41759 41759 41759 41759 41759 41759 41759 41759 
0 0 0 0 0 0 0 0 0 0 0 0 0 0 0 0 0 0 25438 33623 36477 36477 36477 36477 36477 36477 36477 36477 36477 36477 36477 36477 36477 36477 36477 36477 36477 36477 36477 36477 36477 36477 36477 36477 36477 36477 36477 36477 36477 36477 36477 36477 36477 36477 36477 36477 36477 36477 36477 36477 36477 36477 36477 36477 36477 36477 36477 36477 36477 36477 36477 36477 36477 36477 36477 36477 36477 36477 36477 36477 36477 36477 36477 36477 36477 36477 36477 36477 36477 36477 36477 36477 36477 36477 36477 36477 36477 36477 36477 36477 36477 36477 36477 36477 36477 36477 36477 36477 36477 36477 36477 36477 36477 36477 36477 36477 36477 36477 36477 36477 36477 36477 36477 36477 36477 36477 36477 36477 36477 36477 36477 36477 36477 36477 36477 36477 36477 36477 36477 36477 36477 36477 36477 36477 36477 36477 36477 36477 36477 36477 36477 36477 36477 36477 36477 36477 36477 36477 36477 36477 36477 36477 36477 36477 36477 36477 36477 36477 36477 36477 36477 36477 36477 36477 36477 36477 36477 36477 36477 36477 36477 36477 36477 36477 36477 36477 36477 36477 36477 36477 36477 36477 36477 36477 36477 36477 36477 36477 36477 36477 36477 
0 0 0 0 0 0 0 0 0 0 0 0 0 0 0 0 0 0 37655 67595 76210 76210 76210 76210 76210 76210 76210 76210 76210 76210 76210 76210 76210 76210 76210 76210 76210 76210 76210 76210 76210 76210 76210 76210 76210 76210 76210 76210 76210 76210 76210 76210 76210 76210 76210 76210 76210 76210 76210 76210 76210 76210 76210 76210 76210 76210 76210 76210 76210 76210 76210 76210 76210 76210 76210 76210 76210 76210 76210 76210 76210 76210 76210 76210 76210 76210 76210 76210 76210 76210 76210 76210 76210 76210 76210 76210 76210 76210 76210 76210 76210 76210 76210 76210 76210 76210 76210 76210 76210 76210 76210 76210 76210 76210 76210 76210 76210 76210 76210 76210 76210 76210 76210 76210 76210 76210 76210 76210 76210 76210 76210 76210 76210 76210 76210 76210 76210 76210 76210 76210 76210 76210 76210 76210 76210 76210 76210 76210 76210 76210 76210 76210 76210 76210 76210 76210 76210 76210 76210 76210 76210 76210 76210 76210 76210 76210 76210 76210 76210 76210 76210 76210 76210 76210 76210 76210 76210 76210 76210 76210 76210 76210 76210 76210 76210 76210 76210 76210 76210 76210 76210 76210 76210 76210 76210 76210 76210 76210 76210 76210 76210 
0 0 0 0 0 0 0 0 0 0 0 0 0 0 0 0 0 21387 21387 21387 21387 21387 21387 21387 21387 21387 21387 21387 21387 21387 21387 21387 21387 21387 21387 21387 21387 21387 21387 21387 21387 21387 21387 21387 21387 21387 21387 21387 21387 21387 21387 21387 21387 21387 21387 21387 21387 21387 21387 21387 21387 21387 21387 21387 21387 21387 21387 21387 21387 21387 21387 21387 21387 21387 21387 21387 21387 21387 21387 21387 21387 21387 21387 21387 21387 21387 21387 21387 21387 21387 21387 21387 21387 21387 21387 21387 21387 21387 21387 21387 21387 21387 21387 21387 21387 21387 21387 21387 21387 21387 21387 21387 21387 21387 21387 21387 21387 21387 21387 21387 21387 21387 21387 21387 21387 21387 21387 21387 21387 21387 21387 21387 21387 21387 21387 21387 21387 21387 21387 21387 21387 21387 21387 21387 21387 21387 21387 21387 21387 21387 21387 21387 21387 21387 21387 21387 21387 21387 21387 21387 21387 21387 21387 21387 21387 21387 21387 21387 21387 21387 21387 21387 21387 21387 21387 21387 21387 21387 21387 21387 21387 21387 21387 21387 21387 21387 21387 21387 21387 21387 21387 21387 21387 21387 21387 21387 21387 21387 21387 21387 21387 
0 0 0 0 0 0 0 0 0 0 0 0 0 0 0 0 0 36427 44735 50497 50497 50497 50497 50497 50497 50497 50497 50497 50497 50497 50497 50497 50497 50497 50497 50497 50497 50497 50497 50497 50497 50497 50497 50497 50497 50497 50497 50497 50497 50497 50497 50497 50497 50497 50497 50497 50497 50497 50497 50497 50497 50497 50497 50497 50497 50497 50497 50497 50497 50497 50497 50497 50497 50497 50497 50497 50497 50497 50497 50497 50497 50497 50497 50497 50497 50497 50497 50497 50497 50497 50497 50497 50497 50497 50497 50497 50497 50497 50497 50497 50497 50497 50497 50497 50497 50497 50497 50497 50497 50497 50497 50497 50497 50497 50497 50497 50497 50497 50497 50497 50497 50497 50497 50497 50497 50497 50497 50497 50497 50497 50497 50497 50497 50497 50497 50497 50497 50497 50497 50497 50497 50497 50497 50497 50497 50497 50497 50497 50497 50497 50497 50497 50497 50497 50497 50497 50497 50497 50497 50497 50497 50497 50497 50497 50497 50497 50497 50497 50497 50497 50497 50497 50497 50497 50497 50497 50497 50497 50497 50497 50497 50497 50497 50497 50497 50497 50497 50497 50497 50497 50497 50497 50497 50497 50497 50497 50497 50497 50497 50497 50497 
0 0 0 0 0 0 0 0 0 0 0 0 0 0 0 0 0 0 0 28361 28361 28361 28361 28361 28361 28361 28361 28361 28361 28361 28361 28361 28361 28361 28361 28361 28361 28361 28361 28361 28361 28361 28361 28361 28361 28361 28361 28361 28361 28361 28361 28361 28361 28361 28361 28361 28361 28361 28361 28361 28361 28361 28361 28361 28361 28361 28361 28361 28361 28361 28361 28361 28361 28361 28361 28361 28361 28361 28361 28361 28361 28361 28361 28361 28361 28361 28361 28361 28361 28361 28361 28361 28361 28361 28361 28361 28361 28361 28361 28361 28361 28361 28361 28361 28361 28361 28361 28361 28361 28361 28361 28361 28361 28361 28361 28361 28361 28361 28361 28361 28361 28361 28361 28361 28361 28361 28361 28361 28361 28361 28361 28361 28361 28361 28361 28361 28361 28361 28361 28361 28361 28361 28361 28361 28361 28361 28361 28361 28361 28361 28361 28361 28361 28361 28361 28361 28361 28361 28361 28361 28361 28361 28361 28361 28361 28361 28361 28361 28361 28361 28361 28361 28361 28361 28361 28361 28361 28361 28361 28361 28361 28361 28361 28361 28361 28361 28361 28361 28361 28361 28361 28361 28361 28361 28361 28361 28361 28361 28361 28361 28361 
0 0 0 0 0 0 0 0 0 0 0 0 0 0 0 0 0 0 43026 72230 72230 72230 72230 72230 72230 72230 72230 72230 72230 72230 72230 72230 72230 72230 72230 72230 72230 72230 72230 72230 72230 72230 72230 72230 72230 72230 72230 72230 72230 72230 72230 72230 72230 72230 72230 72230 72230 72230 72230 72230 72230 72230 72230 72230 72230 72230 72230 72230 72230 72230 72230 72230 72230 72230 72230 72230 72230 72230 72230 72230 72230 72230 72230 72230 72230 72230 72230 72230 72230 72230 72230 72230 72230 72230 72230 72230 72230 72230 72230 72230 72230 72230 72230 72230 72230 72230 72230 72230 72230 72230 72230 72230 72230 72230 72230 72230 72230 72230 72230 72230 72230 72230 72230 72230 72230 72230 72230 72230 72230 72230 72230 72230 72230 72230 72230 72230 72230 72230 72230 72230 72230 72230 72230 72230 72230 72230 72230 72230 72230 72230 72230 72230 72230 72230 72230 72230 72230 72230 72230 72230 72230 72230 72230 72230 72230 72230 72230 72230 72230 72230 72230 72230 72230 72230 72230 72230 72230 72230 72230 72230 72230 72230 72230 72230 72230 72230 72230 72230 72230 72230 72230 72230 72230 72230 72230 72230 72230 72230 72230 72230 72230 
0 0 0 0 0 0 0 0 0 0 0 0 0 0 0 0 0 30581 37991 37991 37991 37991 37991 37991 37991 37991 37991 37991 37991 37991 37991 37991 37991 37991 37991 37991 37991 37991 37991 37991 37991 37991 37991 37991 37991 37991 37991 37991 37991 37991 37991 37991 37991 37991 37991 37991 37991 37991 37991 37991 37991 37991 37991 37991 37991 37991 37991 37991 37991 37991 37991 37991 37991 37991 37991 37991 37991 37991 37991 37991 37991 37991 37991 37991 37991 37991 37991 37991 37991 37991 37991 37991 37991 37991 37991 37991 37991 37991 37991 37991 37991 37991 37991 37991 37991 37991 37991 37991 37991 37991 37991 37991 37991 37991 37991 37991 37991 37991 37991 37991 37991 37991 37991 37991 37991 37991 37991 37991 37991 37991 37991 37991 37991 37991 37991 37991 37991 37991 37991 37991 37991 37991 37991 37991 37991 37991 37991 37991 37991 37991 37991 37991 37991 37991 37991 37991 37991 37991 37991 37991 37991 37991 37991 37991 37991 37991 37991 37991 37991 37991 37991 37991 37991 37991 37991 37991 37991 37991 37991 37991 37991 37991 37991 37991 37991 37991 37991 37991 37991 37991 37991 37991 37991 37991 37991 37991 37991 37991 37991 37991 37991 
0 0 0 0 0 0 0 0 0 0 0 0 0 0 0 0 0 47011 48241 48241 48241 48241 48241 48241 48241 48241 48241 48241 48241 48241 48241 48241 48241 48241 48241 48241 48241 48241 48241 48241 48241 48241 48241 48241 48241 48241 48241 48241 48241 48241 48241 48241 48241 48241 48241 48241 48241 48241 48241 48241 48241 48241 48241 48241 48241 48241 48241 48241 48241 48241 48241 48241 48241 48241 48241 48241 48241 48241 48241 48241 48241 48241 48241 48241 48241 48241 48241 48241 48241 48241 48241 48241 48241 48241 48241 48241 48241 48241 48241 48241 48241 48241 48241 48241 48241 48241 48241 48241 48241 48241 48241 48241 48241 48241 48241 48241 48241 48241 48241 48241 48241 48241 48241 48241 48241 48241 48241 48241 48241 48241 48241 48241 48241 48241 48241 48241 48241 48241 48241 48241 48241 48241 48241 48241 48241 48241 48241 48241 48241 48241 48241 48241 48241 48241 48241 48241 48241 48241 48241 48241 48241 48241 48241 48241 48241 48241 48241 48241 48241 48241 48241 48241 48241 48241 48241 48241 48241 48241 48241 48241 48241 48241 48241 48241 48241 48241 48241 48241 48241 48241 48241 48241 48241 48241 48241 48241 48241 48241 48241 48241 48241 
0 0 0 0 0 0 0 0 0 0 0 0 0 0 0 0 6097 11610 11610 11610 11610 11610 11610 11610 11610 11610 11610 11610 11610 11610 11610 11610 11610 11610 11610 11610 11610 11610 11610 11610 11610 11610 11610 11610 11610 11610 11610 11610 11610 11610 11610 11610 11610 11610 11610 11610 11610 11610 11610 11610 11610 11610 11610 11610 11610 11610 11610 11610 11610 11610 11610 11610 11610 11610 11610 11610 11610 11610 11610 11610 11610 11610 11610 11610 11610 11610 11610 11610 11610 11610 11610 11610 11610 11610 11610 11610 11610 11610 11610 11610 11610 11610 11610 11610 11610 11610 11610 11610 11610 11610 11610 11610 11610 11610 11610 11610 11610 11610 11610 11610 11610 11610 11610 11610 11610 11610 11610 11610 11610 11610 11610 11610 11610 11610 11610 11610 11610 11610 11610 11610 11610 11610 11610 11610 11610 11610 11610 11610 11610 11610 11610 11610 11610 11610 11610 11610 11610 11610 11610 11610 11610 11610 11610 11610 11610 11610 11610 11610 11610 11610 11610 11610 11610 11610 11610 11610 11610 11610 11610 11610 11610 11610 11610 11610 11610 11610 11610 11610 11610 11610 11610 11610 11610 11610 11610 11610 11610 11610 11610 11610 11610 
0 0 0 0 0 0 0 0 0 0 0 0 0 0 0 0 0 16951 36905 36905 36905 36905 36905 36905 36905 36905 36905 36905 36905 36905 36905 36905 36905 36905 36905 36905 36905 36905 36905 36905 36905 36905 36905 36905 36905 36905 36905 36905 36905 36905 36905 36905 36905 36905 36905 36905 36905 36905 36905 36905 36905 36905 36905 36905 36905 36905 36905 36905 36905 36905 36905 36905 36905 36905 36905 36905 36905 36905 36905 36905 36905 36905 36905 36905 36905 36905 36905 36905 36905 36905 36905 36905 36905 36905 36905 36905 36905 36905 36905 36905 36905 36905 36905 36905 36905 36905 36905 36905 36905 36905 36905 36905 36905 36905 36905 36905 36905 36905 36905 36905 36905 36905 36905 36905 36905 36905 36905 36905 36905 36905 36905 36905 36905 36905 36905 36905 36905 36905 36905 36905 36905 36905 36905 36905 36905 36905 36905 36905 36905 36905 36905 36905 36905 36905 36905 36905 36905 36905 36905 36905 36905 36905 36905 36905 36905 36905 36905 36905 36905 36905 36905 36905 36905 36905 36905 36905 36905 36905 36905 36905 36905 36905 36905 36905 36905 36905 36905 36905 36905 36905 36905 36905 36905 36905 36905 36905 36905 36905 36905 36905 36905 
0 0 0 0 0 0 0 0 0 0 0 0 0 0 0 0 0 0 46797 60326 66851 66851 66851 66851 66851 66851 66851 66851 66851 66851 66851 66851 66851 66851 66851 66851 66851 66851 66851 66851 66851 66851 66851 66851 66851 66851 66851 66851 66851 66851 66851 66851 66851 66851 66851 66851 66851 66851 66851 66851 66851 66851 66851 66851 66851 66851 66851 66851 66851 66851 66851 66851 66851 66851 66851 66851 66851 66851 66851 66851 66851 66851 66851 66851 66851 66851 66851 66851 66851 66851 66851 66851 66851 66851 66851 66851 66851 66851 66851 66851 66851 66851 66851 66851 66851 66851 66851 66851 66851 66851 66851 66851 66851 66851 66851 66851 66851 66851 66851 66851 66851 66851 66851 66851 66851 66851 66851 66851 66851 66851 66851 66851 66851 66851 66851 66851 66851 66851 66851 66851 66851 66851 66851 66851 66851 66851 66851 66851 66851 66851 66851 66851 66851 66851 66851 66851 66851 66851 66851 66851 66851 66851 66851 66851 66851 66851 66851 66851 66851 66851 66851 66851 66851 66851 66851 66851 66851 66851 66851 66851 66851 66851 66851 66851 66851 66851 66851 66851 66851 66851 66851 66851 66851 66851 66851 66851 66851 66851 66851 66851 66851 
0 0 0 0 0 0 0 0 0 0 0 0 0 0 0 0 0 22791 32885 32885 32885 32885 32885 32885 32885 32885 32885 32885 32885 32885 32885 32885 32885 32885 32885 32885 32885 32885 32885 32885 32885 32885 32885 32885 32885 32885 32885 32885 32885 32885 32885 32885 32885 32885 32885 32885 32885 32885 32885 32885 32885 32885 32885 32885 32885 32885 32885 32885 32885 32885 32885 32885 32885 32885 32885 32885 32885 32885 32885 32885 32885 32885 32885 32885 32885 32885 32885 32885 32885 32885 32885 32885 32885 32885 32885 32885 32885 32885 32885 32885 32885 32885 32885 32885 32885 32885 32885 32885 32885 32885 32885 32885 32885 32885 32885 32885 32885 32885 32885 32885 32885 32885 32885 32885 32885 32885 32885 32885 32885 32885 32885 32885 32885 32885 32885 32885 32885 32885 32885 32885 32885 32885 32885 32885 32885 32885 32885 32885 32885 32885 32885 32885 32885 32885 32885 32885 32885 32885 32885 32885 32885 32885 32885 32885 32885 32885 32885 32885 32885 32885 32885 32885 32885 32885 32885 32885 32885 32885 32885 32885 32885 32885 32885 32885 32885 32885 32885 32885 32885 32885 32885 32885 32885 32885 32885 32885 32885 32885 32885 32885 32885 
0 0 0 0 0 0 0 0 0 0 0 0 0 0 0 0 0 0 0 0 0 31350 31350 31350 31350 31350 31350 31350 31350 31350 31350 31350 31350 31350 31350 31350 31350 31350 31350 31350 31350 31350 31350 31350 31350 31350 31350 31350 31350 31350 31350 31350 31350 31350 31350 31350 31350 31350 31350 31350 31350 31350 31350 31350 31350 31350 31350 31350 31350 31350 31350 31350 31350 31350 31350 31350 31350 31350 31350 31350 31350 31350 31350 31350 31350 31350 31350 31350 31350 31350 31350 31350 31350 31350 31350 31350 31350 31350 31350 31350 31350 31350 31350 31350 31350 31350 31350 31350 31350 31350 31350 31350 31350 31350 31350 31350 31350 31350 31350 31350 31350 31350 31350 31350 31350 31350 31350 31350 31350 31350 31350 31350 31350 31350 31350 31350 31350 31350 31350 31350 31350 31350 31350 31350 31350 31350 31350 31350 31350 31350 31350 31350 31350 31350 31350 31350 31350 31350 31350 31350 31350 31350 31350 31350 31350 31350 31350 31350 31350 31350 31350 31350 31350 31350 31350 31350 31350 31350 31350 31350 31350 31350 31350 31350 31350 31350 31350 31350 31350 31350 31350 31350 31350 31350 31350 31350 31350 31350 31350 31350 31350 
0 0 0 0 0 0 0 0 0 0 0 0 0 0 0 0 12446 12446 12939 12939 12939 12939 12939 12939 12939 12939 12939 12939 12939 12939 12939 12939 12939 12939 12939 12939 12939 12939 12939 12939 12939 12939 12939 12939 12939 12939 12939 12939 12939 12939 12939 12939 12939 12939 12939 12939 12939 12939 12939 12939 12939 12939 12939 12939 12939 12939 12939 12939 12939 12939 12939 12939 12939 12939 12939 12939 12939 12939 12939 12939 12939 12939 12939 12939 12939 12939 12939 12939 12939 12939 12939 12939 12939 12939 12939 12939 12939 12939 12939 12939 12939 12939 12939 12939 12939 12939 12939 12939 12939 12939 12939 12939 12939 12939 12939 12939 12939 12939 12939 12939 12939 12939 12939 12939 12939 12939 12939 12939 12939 12939 12939 12939 12939 12939 12939 12939 12939 12939 12939 12939 12939 12939 12939 12939 12939 12939 12939 12939 12939 12939 12939 12939 12939 12939 12939 12939 12939 12939 12939 12939 12939 12939 12939 12939 12939 12939 12939 12939 12939 12939 12939 12939 12939 12939 12939 12939 12939 12939 12939 12939 12939 12939 12939 12939 12939 12939 12939 12939 12939 12939 12939 12939 12939 12939 12939 12939 12939 12939 12939 12939 12939 
0 0 0 0 0 0 0 0 0 0 0 0 0 0 0 0 0 0 51552 59810 59810 59810 59810 59810 59810 59810 59810 59810 59810 59810 59810 59810 59810 59810 59810 59810 59810 59810 59810 59810 59810 59810 59810 59810 59810 59810 59810 59810 59810 59810 59810 59810 59810 59810 59810 59810 59810 59810 59810 59810 59810 59810 59810 59810 59810 59810 59810 59810 59810 59810 59810 59810 59810 59810 59810 59810 59810 59810 59810 59810 59810 59810 59810 59810 59810 59810 59810 59810 59810 59810 59810 59810 59810 59810 59810 59810 59810 59810 59810 59810 59810 59810 59810 59810 59810 59810 59810 59810 59810 59810 59810 59810 59810 59810 59810 59810 59810 59810 59810 59810 59810 59810 59810 59810 59810 59810 59810 59810 59810 59810 59810 59810 59810 59810 59810 59810 59810 59810 59810 59810 59810 59810 59810 59810 59810 59810 59810 59810 59810 59810 59810 59810 59810 59810 59810 59810 59810 59810 59810 59810 59810 59810 59810 59810 59810 59810 59810 59810 59810 59810 59810 59810 59810 59810 59810 59810 59810 59810 59810 59810 59810 59810 59810 59810 59810 59810 59810 59810 59810 59810 59810 59810 59810 59810 59810 59810 59810 59810 59810 59810 59810 
0 0 0 0 0 0 0 0 0 0 0 0 0 0 0 0 0 0 24963 30402 30402 30402 30402 30402 30402 30402 30402 30402 30402 30402 30402 30402 30402 30402 30402 30402 30402 30402 30402 30402 30402 30402 30402 30402 30402 30402 30402 30402 30402 30402 30402 30402 30402 30402 30402 30402 30402 30402 30402 30402 30402 30402 30402 30402 30402 30402 30402 30402 30402 30402 30402 30402 30402 30402 30402 30402 30402 30402 30402 30402 30402 30402 30402 30402 30402 30402 30402 30402 30402 30402 30402 30402 30402 30402 30402 30402 30402 30402 30402 30402 30402 30402 30402 30402 30402 30402 30402 30402 30402 30402 30402 30402 30402 30402 30402 30402 30402 30402 30402 30402 30402 30402 30402 30402 30402 30402 30402 30402 30402 30402 30402 30402 30402 30402 30402 30402 30402 30402 30402 30402 30402 30402 30402 30402 30402 30402 30402 30402 30402 30402 30402 30402 30402 30402 30402 30402 30402 30402 30402 30402 30402 30402 30402 30402 30402 30402 30402 30402 30402 30402 30402 30402 30402 30402 30402 30402 30402 30402 30402 30402 30402 30402 30402 30402 30402 30402 30402 30402 30402 30402 30402 30402 30402 30402 30402 30402 30402 30402 30402 30402 30402 
0 0 0 0 0 0 0 0 0 0 0 0 0 0 0 0 5661 5661 5661 5661 5661 5661 5661 5661 5661 5661 5661 5661 5661 5661 5661 5661 5661 5661 5661 5661 5661 5661 5661 5661 5661 5661 5661 5661 5661 5661 5661 5661 5661 5661 5661 5661 5661 5661 5661 5661 5661 5661 5661 5661 5661 5661 5661 5661 5661 5661 5661 5661 5661 5661 5661 5661 5661 5661 5661 5661 5661 5661 5661 5661 5661 5661 5661 5661 5661 5661 5661 5661 5661 5661 5661 5661 5661 5661 5661 5661 5661 5661 5661 5661 5661 5661 5661 5661 5661 5661 5661 5661 5661 5661 5661 5661 5661 5661 5661 5661 5661 5661 5661 5661 5661 5661 5661 5661 5661 5661 5661 5661 5661 5661 5661 5661 5661 5661 5661 5661 5661 5661 5661 5661 5661 5661 5661 5661 5661 5661 5661 5661 5661 5661 5661 5661 5661 5661 5661 5661 5661 5661 5661 5661 5661 5661 5661 5661 5661 5661 5661 5661 5661 5661 5661 5661 5661 5661 5661 5661 5661 5661 5661 5661 5661 5661 5661 5661 5661 5661 5661 5661 5661 5661 5661 5661 5661 5661 5661 5661 5661 5661 5661 5661 5661 
0 0 0 0 0 0 0 0 0 0 0 0 0 0 0 0 0 0 52166 58216 58216 58216 58216 58216 58216 58216 58216 58216 58216 58216 58216 58216 58216 58216 58216 58216 58216 58216 58216 58216 58216 58216 58216 58216 58216 58216 58216 58216 58216 58216 58216 58216 58216 58216 58216 58216 58216 58216 58216 58216 58216 58216 58216 58216 58216 58216 58216 58216 58216 58216 58216 58216 58216 58216 58216 58216 58216 58216 58216 58216 58216 58216 58216 58216 58216 58216 58216 58216 58216 58216 58216 58216 58216 58216 58216 58216 58216 58216 58216 58216 58216 58216 58216 58216 58216 58216 58216 58216 58216 58216 58216 58216 58216 58216 58216 58216 58216 58216 58216 58216 58216 58216 58216 58216 58216 58216 58216 58216 58216 58216 58216 58216 58216 58216 58216 58216 58216 58216 58216 58216 58216 58216 58216 58216 58216 58216 58216 58216 58216 58216 58216 58216 58216 58216 58216 58216 58216 58216 58216 58216 58216 58216 58216 58216 58216 58216 58216 58216 58216 58216 58216 58216 58216 58216 58216 58216 58216 58216 58216 58216 58216 58216 58216 58216 58216 58216 58216 58216 58216 58216 58216 58216 58216 58216 58216 58216 58216 58216 58216 58216 58216 
0 0 0 0 0 0 0 0 0 0 0 0 0 0 0 0 0 0 0 8997 8997 8997 8997 8997 8997 8997 8997 8997 8997 8997 8997 8997 8997 8997 8997 8997 8997 8997 8997 8997 8997 8997 8997 8997 8997 8997 8997 8997 8997 8997 8997 8997 8997 8997 8997 8997 8997 8997 8997 8997 8997 8997 8997 8997 8997 8997 8997 8997 8997 8997 8997 8997 8997 8997 8997 8997 8997 8997 8997 8997 8997 8997 8997 8997 8997 8997 8997 8997 8997 8997 8997 8997 8997 8997 8997 8997 8997 8997 8997 8997 8997 8997 8997 8997 8997 8997 8997 8997 8997 8997 8997 8997 8997 8997 8997 8997 8997 8997 8997 8997 8997 8997 8997 8997 8997 8997 8997 8997 8997 8997 8997 8997 8997 8997 8997 8997 8997 8997 8997 8997 8997 8997 8997 8997 8997 8997 8997 8997 8997 8997 8997 8997 8997 8997 8997 8997 8997 8997 8997 8997 8997 8997 8997 8997 8997 8997 8997 8997 8997 8997 8997 8997 8997 8997 8997 8997 8997 8997 8997 8997 8997 8997 8997 8997 8997 8997 8997 8997 8997 8997 8997 8997 8997 8997 8997 8997 8997 8997 8997 8997 8997 
0 0 0 0 0 0 0 0 0 0 0 0 0 0 0 0 0 0 52911 92506 92506 92506 92506 92506 92506 92506 92506 92506 92506 92506 92506 92506 92506 92506 92506 92506 92506 92506 92506 92506 92506 92506 92506 92506 92506 92506 92506 92506 92506 92506 92506 92506 92506 92506 92506 92506 92506 92506 92506 92506 92506 92506 92506 92506 92506 92506 92506 92506 92506 92506 92506 92506 92506 92506 92506 92506 92506 92506 92506 92506 92506 92506 92506 92506 92506 92506 92506 92506 92506 92506 92506 92506 92506 92506 92506 92506 92506 92506 92506 92506 92506 92506 92506 92506 92506 92506 92506 92506 92506 92506 92506 92506 92506 92506 92506 92506 92506 92506 92506 92506 92506 92506 92506 92506 92506 92506 92506 92506 92506 92506 92506 92506 92506 92506 92506 92506 92506 92506 92506 92506 92506 92506 92506 92506 92506 92506 92506 92506 92506 92506 92506 92506 92506 92506 92506 92506 92506 92506 92506 92506 92506 92506 92506 92506 92506 92506 92506 92506 92506 92506 92506 92506 92506 92506 92506 92506 92506 92506 92506 92506 92506 92506 92506 92506 92506 92506 92506 92506 92506 92506 92506 92506 92506 92506 92506 92506 92506 92506 92506 92506 92506 
0 0 0 0 0 0 0 0 0 0 0 0 0 0 0 0 0 0 0 0 44640 45464 45464 45464 45464 45464 45464 45464 45464 45464 45464 45464 45464 45464 45464 45464 45464 45464 45464 45464 45464 45464 45464 45464 45464 45464 45464 45464 45464 45464 45464 45464 45464 45464 45464 45464 45464 45464 45464 45464 45464 45464 45464 45464 45464 45464 45464 45464 45464 45464 45464 45464 45464 45464 45464 45464 45464 45464 45464 45464 45464 45464 45464 45464 45464 45464 45464 45464 45464 45464 45464 45464 45464 45464 45464 45464 45464 45464 45464 45464 45464 45464 45464 45464 45464 45464 45464 45464 45464 45464 45464 45464 45464 45464 45464 45464 45464 45464 45464 45464 45464 45464 45464 45464 45464 45464 45464 45464 45464 45464 45464 45464 45464 45464 45464 45464 45464 45464 45464 45464 45464 45464 45464 45464 45464 45464 45464 45464 45464 45464 45464 45464 45464 45464 45464 45464 45464 45464 45464 45464 45464 45464 45464 45464 45464 45464 45464 45464 45464 45464 45464 45464 45464 45464 45464 45464 45464 45464 45464 45464 45464 45464 45464 45464 45464 45464 45464 45464 45464 45464 45464 45464 45464 45464 45464 45464 45464 45464 45464 45464 45464 
0 0 0 0 0 0 0 0 0 0 0 0 0 0 0 0 0 0 0 48979 73437 77967 77967 77967 77967 77967 77967 77967 77967 77967 77967 77967 77967 77967 77967 77967 77967 77967 77967 77967 77967 77967 77967 77967 77967 77967 77967 77967 77967 77967 77967 77967 77967 77967 77967 77967 77967 77967 77967 77967 77967 77967 77967 77967 77967 77967 77967 77967 77967 77967 77967 77967 77967 77967 77967 77967 77967 77967 77967 77967 77967 77967 77967 77967 77967 77967 77967 77967 77967 77967 77967 77967 77967 77967 77967 77967 77967 77967 77967 77967 77967 77967 77967 77967 77967 77967 77967 77967 77967 77967 77967 77967 77967 77967 77967 77967 77967 77967 77967 77967 77967 77967 77967 77967 77967 77967 77967 77967 77967 77967 77967 77967 77967 77967 77967 77967 77967 77967 77967 77967 77967 77967 77967 77967 77967 77967 77967 77967 77967 77967 77967 77967 77967 77967 77967 77967 77967 77967 77967 77967 77967 77967 77967 77967 77967 77967 77967 77967 77967 77967 77967 77967 77967 77967 77967 77967 77967 77967 77967 77967 77967 77967 77967 77967 77967 77967 77967 77967 77967 77967 77967 77967 77967 77967 77967 77967 77967 77967 77967 77967 77967 
0 0 0 0 0 0 0 0 0 0 0 0 0 0 0 0 8861 14309 14309 14309 14309 14309 14309 14309 14309 14309 14309 14309 14309 14309 14309 14309 14309 14309 14309 14309 14309 14309 14309 14309 14309 14309 14309 14309 14309 14309 14309 14309 14309 14309 14309 14309 14309 14309 14309 14309 14309 14309 14309 14309 14309 14309 14309 14309 14309 14309 14309 14309 14309 14309 14309 14309 14309 14309 14309 14309 14309 14309 14309 14309 14309 14309 14309 14309 14309 14309 14309 14309 14309 14309 14309 14309 14309 14309 14309 14309 14309 14309 14309 14309 14309 14309 14309 14309 14309 14309 14309 14309 14309 14309 14309 14309 14309 14309 14309 14309 14309 14309 14309 14309 14309 14309 14309 14309 14309 14309 14309 14309 14309 14309 14309 14309 14309 14309 14309 14309 14309 14309 14309 14309 14309 14309 14309 14309 14309 14309 14309 14309 14309 14309 14309 14309 14309 14309 14309 14309 14309 14309 14309 14309 14309 14309 14309 14309 14309 14309 14309 14309 14309 14309 14309 14309 14309 14309 14309 14309 14309 14309 14309 14309 14309 14309 14309 14309 14309 14309 14309 14309 14309 14309 14309 14309 14309 14309 14309 14309 14309 14309 14309 14309 14309 
0 0 0 0 0 0 0 0 0 0 0 0 0 0 0 0 0 0 0 0 48408 58233 58233 58233 58233 58233 58233 58233 58233 58233 58233 58233 58233 58233 58233 58233 58233 58233 58233 58233 58233 58233 58233 58233 58233 58233 58233 58233 58233 58233 58233 58233 58233 58233 58233 58233 58233 58233 58233 58233 58233 58233 58233 58233 58233 58233 58233 58233 58233 58233 58233 58233 58233 58233 58233 58233 58233 58233 58233 58233 58233 58233 58233 58233 58233 58233 58233 58233 58233 58233 58233 58233 58233 58233 58233 58233 58233 58233 58233 58233 58233 58233 58233 58233 58233 58233 58233 58233 58233 58233 58233 58233 58233 58233 58233 58233 58233 58233 58233 58233 58233 58233 58233 58233 58233 58233 58233 58233 58233 58233 58233 58233 58233 58233 58233 58233 58233 58233 58233 58233 58233 58233 58233 58233 58233 58233 58233 58233 58233 58233 58233 58233 58233 58233 58233 58233 58233 58233 58233 58233 58233 58233 58233 58233 58233 58233 58233 58233 58233 58233 58233 58233 58233 58233 58233 58233 58233 58233 58233 58233 58233 58233 58233 58233 58233 58233 58233 58233 58233 58233 58233 58233 58233 58233 58233 58233 58233 58233 58233 58233 58233 
0 0 0 0 0 0 0 0 0 0 0 0 0 0 0 0 0 4611 26723 26723 26723 26723 26723 26723 26723 26723 26723 26723 26723 26723 26723 26723 26723 26723 26723 26723 26723 26723 26723 26723 26723 26723 26723 26723 26723 26723 26723 26723 26723 26723 26723 26723 26723 26723 26723 26723 26723 26723 26723 26723 26723 26723 26723 26723 26723 26723 26723 26723 26723 26723 26723 26723 26723 26723 26723 26723 26723 26723 26723 26723 26723 26723 26723 26723 26723 26723 26723 26723 26723 26723 26723 26723 26723 26723 26723 26723 26723 26723 26723 26723 26723 26723 26723 26723 26723 26723 26723 26723 26723 26723 26723 26723 26723 26723 26723 26723 26723 26723 26723 26723 26723 26723 26723 26723 26723 26723 26723 26723 26723 26723 26723 26723 26723 26723 26723 26723 26723 26723 26723 26723 26723 26723 26723 26723 26723 26723 26723 26723 26723 26723 26723 26723 26723 26723 26723 26723 26723 26723 26723 26723 26723 26723 26723 26723 26723 26723 26723 26723 26723 26723 26723 26723 26723 26723 26723 26723 26723 26723 26723 26723 26723 26723 26723 26723 26723 26723 26723 26723 26723 26723 26723 26723 26723 26723 26723 26723 26723 26723 26723 26723 26723 
0 0 0 0 0 0 0 0 0 0 0 0 0 0 0 0 0 39990 52123 52123 52123 52123 52123 52123 52123 52123 52123 52123 52123 52123 52123 52123 52123 52123 52123 52123 52123 52123 52123 52123 52123 52123 52123 52123 52123 52123 52123 52123 52123 52123 52123 52123 52123 52123 52123 52123 52123 52123 52123 52123 52123 52123 52123 52123 52123 52123 52123 52123 52123 52123 52123 52123 52123 52123 52123 52123 52123 52123 52123 52123 52123 52123 52123 52123 52123 52123 52123 52123 52123 52123 52123 52123 52123 52123 52123 52123 52123 52123 52123 52123 52123 52123 52123 52123 52123 52123 52123 52123 52123 52123 52123 52123 52123 52123 52123 52123 52123 52123 52123 52123 52123 52123 52123 52123 52123 52123 52123 52123 52123 52123 52123 52123 52123 52123 52123 52123 52123 52123 52123 52123 52123 52123 52123 52123 52123 52123 52123 52123 52123 52123 52123 52123 52123 52123 52123 52123 52123 52123 52123 52123 52123 52123 52123 52123 52123 52123 52123 52123 52123 52123 52123 52123 52123 52123 52123 52123 52123 52123 52123 52123 52123 52123 52123 52123 52123 52123 52123 52123 52123 52123 52123 52123 52123 52123 52123 52123 52123 52123 52123 52123 52123 
0 0 0 0 0 0 0 0 0 0 0 0 0 0 0 0 0 0 23377 44900 44900 44900 44900 44900 44900 44900 44900 44900 44900 44900 44900 44900 44900 44900 44900 44900 44900 44900 44900 44900 44900 44900 44900 44900 44900 44900 44900 44900 44900 44900 44900 44900 44900 44900 44900 44900 44900 44900 44900 44900 44900 44900 44900 44900 44900 44900 44900 44900 44900 44900 44900 44900 44900 44900 44900 44900 44900 44900 44900 44900 44900 44900 44900 44900 44900 44900 44900 44900 44900 44900 44900 44900 44900 44900 44900 44900 44900 44900 44900 44900 44900 44900 44900 44900 44900 44900 44900 44900 44900 44900 44900 44900 44900 44900 44900 44900 44900 44900 44900 44900 44900 44900 44900 44900 44900 44900 44900 44900 44900 44900 44900 44900 44900 44900 44900 44900 44900 44900 44900 44900 44900 44900 44900 44900 44900 44900 44900 44900 44900 44900 44900 44900 44900 44900 44900 44900 44900 44900 44900 44900 44900 44900 44900 44900 44900 44900 44900 44900 44900 44900 44900 44900 44900 44900 44900 44900 44900 44900 44900 44900 44900 44900 44900 44900 44900 44900 44900 44900 44900 44900 44900 44900 44900 44900 44900 44900 44900 44900 44900 44900 44900 
0 0 0 0 0 0 0 0 0 0 0 0 0 0 0 0 0 0 21361 60382 60382 60382 60382 60382 60382 60382 60382 60382 60382 60382 60382 60382 60382 60382 60382 60382 60382 60382 60382 60382 60382 60382 60382 60382 60382 60382 60382 60382 60382 60382 60382 60382 60382 60382 60382 60382 60382 60382 60382 60382 60382 60382 60382 60382 60382 60382 60382 60382 60382 60382 60382 60382 60382 60382 60382 60382 60382 60382 60382 60382 60382 60382 60382 60382 60382 60382 60382 60382 60382 60382 60382 60382 60382 60382 60382 60382 60382 60382 60382 60382 60382 60382 60382 60382 60382 60382 60382 60382 60382 60382 60382 60382 60382 60382 60382 60382 60382 60382 60382 60382 60382 60382 60382 60382 60382 60382 60382 60382 60382 60382 60382 60382 60382 60382 60382 60382 60382 60382 60382 60382 60382 60382 60382 60382 60382 60382 60382 60382 60382 60382 60382 60382 60382 60382 60382 60382 60382 60382 60382 60382 60382 60382 60382 60382 60382 60382 60382 60382 60382 60382 60382 60382 60382 60382 60382 60382 60382 60382 60382 60382 60382 60382 60382 60382 60382 60382 60382 60382 60382 60382 60382 60382 60382 60382 60382 60382 60382 60382 60382 60382 60382 
0 0 0 0 0 0 0 0 0 0 0 0 0 0 0 0 0 45621 80611 80611 80611 80611 80611 80611 80611 80611 80611 80611 80611 80611 80611 80611 80611 80611 80611 80611 80611 80611 80611 80611 80611 80611 80611 80611 80611 80611 80611 80611 80611 80611 80611 80611 80611 80611 80611 80611 80611 80611 80611 80611 80611 80611 80611 80611 80611 80611 80611 80611 80611 80611 80611 80611 80611 80611 80611 80611 80611 80611 80611 80611 80611 80611 80611 80611 80611 80611 80611 80611 80611 80611 80611 80611 80611 80611 80611 80611 80611 80611 80611 80611 80611 80611 80611 80611 80611 80611 80611 80611 80611 80611 80611 80611 80611 80611 80611 80611 80611 80611 80611 80611 80611 80611 80611 80611 80611 80611 80611 80611 80611 80611 80611 80611 80611 80611 80611 80611 80611 80611 80611 80611 80611 80611 80611 80611 80611 80611 80611 80611 80611 80611 80611 80611 80611 80611 80611 80611 80611 80611 80611 80611 80611 80611 80611 80611 80611 80611 80611 80611 80611 80611 80611 80611 80611 80611 80611 80611 80611 80611 80611 80611 80611 80611 80611 80611 80611 80611 80611 80611 80611 80611 80611 80611 80611 80611 80611 80611 80611 80611 80611 80611 80611 
0 0 0 0 0 0 0 0 0 0 0 0 0 0 0 0 0 0 0 41919 58121 63663 63663 63663 63663 63663 63663 63663 63663 63663 63663 63663 63663 63663 63663 63663 63663 63663 63663 63663 63663 63663 63663 63663 63663 63663 63663 63663 63663 63663 63663 63663 63663 63663 63663 63663 63663 63663 63663 63663 63663 63663 63663 63663 63663 63663 63663 63663 63663 63663 63663 63663 63663 63663 63663 63663 63663 63663 63663 63663 63663 63663 63663 63663 63663 63663 63663 63663 63663 63663 63663 63663 63663 63663 63663 63663 63663 63663 63663 63663 63663 63663 63663 63663 63663 63663 63663 63663 63663 63663 63663 63663 63663 63663 63663 63663 63663 63663 63663 63663 63663 63663 63663 63663 63663 63663 63663 63663 63663 63663 63663 63663 63663 63663 63663 63663 63663 63663 63663 63663 63663 63663 63663 63663 63663 63663 63663 63663 63663 63663 63663 63663 63663 63663 63663 63663 63663 63663 63663 63663 63663 63663 63663 63663 63663 63663 63663 63663 63663 63663 63663 63663 63663 63663 63663 63663 63663 63663 63663 63663 63663 63663 63663 63663 63663 63663 63663 63663 63663 63663 63663 63663 63663 63663 63663 63663 63663 63663 63663 63663 63663 
0 0 0 0 0 0 0 0 0 0 0 0 0 0 0 0 0 0 0 72642 81982 85380 85380 85380 85380 85380 85380 85380 85380 85380 85380 85380 85380 85380 85380 85380 85380 85380 85380 85380 85380 85380 85380 85380 85380 85380 85380 85380 85380 85380 85380 85380 85380 85380 85380 85380 85380 85380 85380 85380 85380 85380 85380 85380 85380 85380 85380 85380 85380 85380 85380 85380 85380 85380 85380 85380 85380 85380 85380 85380 85380 85380 85380 85380 85380 85380 85380 85380 85380 85380 85380 85380 85380 85380 85380 85380 85380 85380 85380 85380 85380 85380 85380 85380 85380 85380 85380 85380 85380 85380 85380 85380 85380 85380 85380 85380 85380 85380 85380 85380 85380 85380 85380 85380 85380 85380 85380 85380 85380 85380 85380 85380 85380 85380 85380 85380 85380 85380 85380 85380 85380 85380 85380 85380 85380 85380 85380 85380 85380 85380 85380 85380 85380 85380 85380 85380 85380 85380 85380 85380 85380 85380 85380 85380 85380 85380 85380 85380 85380 85380 85380 85380 85380 85380 85380 85380 85380 85380 85380 85380 85380 85380 85380 85380 85380 85380 85380 85380 85380 85380 85380 85380 85380 85380 85380 85380 85380 85380 85380 85380 85380 
0 0 0 0 0 0 0 0 0 0 0 0 0 0 0 0 0 0 42196 42196 42196 42196 42196 42196 42196 42196 42196 42196 42196 42196 42196 42196 42196 42196 42196 42196 42196 42196 42196 42196 42196 42196 42196 42196 42196 42196 42196 42196 42196 42196 42196 42196 42196 42196 42196 42196 42196 42196 42196 42196 42196 42196 42196 42196 42196 42196 42196 42196 42196 42196 42196 42196 42196 42196 42196 42196 42196 42196 42196 42196 42196 42196 42196 42196 42196 42196 42196 42196 42196 42196 42196 42196 42196 42196 42196 42196 42196 42196 42196 42196 42196 42196 42196 42196 42196 42196 42196 42196 42196 42196 42196 42196 42196 42196 42196 42196 42196 42196 42196 42196 42196 42196 42196 42196 42196 42196 42196 42196 42196 42196 42196 42196 42196 42196 42196 42196 42196 42196 42196 42196 42196 42196 42196 42196 42196 42196 42196 42196 42196 42196 42196 42196 42196 42196 42196 42196 42196 42196 42196 42196 42196 42196 42196 42196 42196 42196 42196 42196 42196 42196 42196 42196 42196 42196 42196 42196 42196 42196 42196 42196 42196 42196 42196 42196 42196 42196 42196 42196 42196 42196 42196 42196 42196 42196 42196 42196 42196 42196 42196 42196 42196 
0 0 0 0 0 0 0 0 0 0 0 0 0 0 0 0 0 2842 2842 2842 2842 2842 2842 2842 2842 2842 2842 2842 2842 2842 2842 2842 2842 2842 2842 2842 2842 2842 2842 2842 2842 2842 2842 2842 2842 2842 2842 2842 2842 2842 2842 2842 2842 2842 2842 2842 2842 2842 2842 2842 2842 2842 2842 2842 2842 2842 2842 2842 2842 2842 2842 2842 2842 2842 2842 2842 2842 2842 2842 2842 2842 2842 2842 2842 2842 2842 2842 2842 2842 2842 2842 2842 2842 2842 2842 2842 2842 2842 2842 2842 2842 2842 2842 2842 2842 2842 2842 2842 2842 2842 2842 2842 2842 2842 2842 2842 2842 2842 2842 2842 2842 2842 2842 2842 2842 2842 2842 2842 2842 2842 2842 2842 2842 2842 2842 2842 2842 2842 2842 2842 2842 2842 2842 2842 2842 2842 2842 2842 2842 2842 2842 2842 2842 2842 2842 2842 2842 2842 2842 2842 2842 2842 2842 2842 2842 2842 2842 2842 2842 2842 2842 2842 2842 2842 2842 2842 2842 2842 2842 2842 2842 2842 2842 2842 2842 2842 2842 2842 2842 2842 2842 2842 2842 2842 2842 2842 2842 2842 2842 2842 2842 
0 0 0 0 0 0 0 0 0 0 0 0 0 0 0 0 0 0 0 68124 93175 95133 95133 95133 95133 95133 95133 95133 95133 95133 95133 95133 95133 95133 95133 95133 95133 95133 95133 95133 95133 95133 95133 95133 95133 95133 95133 95133 95133 95133 95133 95133 95133 95133 95133 95133 95133 95133 95133 95133 95133 95133 95133 95133 95133 95133 95133 95133 95133 95133 95133 95133 95133 95133 95133 95133 95133 95133 95133 95133 95133 95133 95133 95133 95133 95133 95133 95133 95133 95133 95133 95133 95133 95133 95133 95133 95133 95133 95133 95133 95133 95133 95133 95133 95133 95133 95133 95133 95133 95133 95133 95133 95133 95133 95133 95133 95133 95133 95133 95133 95133 95133 95133 95133 95133 95133 95133 95133 95133 95133 95133 95133 95133 95133 95133 95133 95133 95133 95133 95133 95133 95133 95133 95133 95133 95133 95133 95133 95133 95133 95133 95133 95133 95133 95133 95133 95133 95133 95133 95133 95133 95133 95133 95133 95133 95133 95133 95133 95133 95133 95133 95133 95133 95133 95133 95133 95133 95133 95133 95133 95133 95133 95133 95133 95133 95133 95133 95133 95133 95133 95133 95133 95133 95133 95133 95133 95133 95133 95133 95133 95133 
0 0 0 0 0 0 0 0 0 0 0 0 0 0 0 0 0 0 0 25724 25812 25812 25812 25812 25812 25812 25812 25812 25812 25812 25812 25812 25812 25812 25812 25812 25812 25812 25812 25812 25812 25812 25812 25812 25812 25812 25812 25812 25812 25812 25812 25812 25812 25812 25812 25812 25812 25812 25812 25812 25812 25812 25812 25812 25812 25812 25812 25812 25812 25812 25812 25812 25812 25812 25812 25812 25812 25812 25812 25812 25812 25812 25812 25812 25812 25812 25812 25812 25812 25812 25812 25812 25812 25812 25812 25812 25812 25812 25812 25812 25812 25812 25812 25812 25812 25812 25812 25812 25812 25812 25812 25812 25812 25812 25812 25812 25812 25812 25812 25812 25812 25812 25812 25812 25812 25812 25812 25812 25812 25812 25812 25812 25812 25812 25812 25812 25812 25812 25812 25812 25812 25812 25812 25812 25812 25812 25812 25812 25812 25812 25812 25812 25812 25812 25812 25812 25812 25812 25812 25812 25812 25812 25812 25812 25812 25812 25812 25812 25812 25812 25812 25812 25812 25812 25812 25812 25812 25812 25812 25812 25812 25812 25812 25812 25812 25812 25812 25812 25812 25812 25812 25812 25812 25812 25812 25812 25812 25812 25812 25812 25812 
0 0 0 0 0 0 0 0 0 0 0 0 0 0 0 0 0 5081 15425 15425 15425 15425 15425 15425 15425 15425 15425 15425 15425 15425 15425 15425 15425 15425 15425 15425 15425 15425 15425 15425 15425 15425 15425 15425 15425 15425 15425 15425 15425 15425 15425 15425 15425 15425 15425 15425 15425 15425 15425 15425 15425 15425 15425 15425 15425 15425 15425 15425 15425 15425 15425 15425 15425 15425 15425 15425 15425 15425 15425 15425 15425 15425 15425 15425 15425 15425 15425 15425 15425 15425 15425 15425 15425 15425 15425 15425 15425 15425 15425 15425 15425 15425 15425 15425 15425 15425 15425 15425 15425 15425 15425 15425 15425 15425 15425 15425 15425 15425 15425 15425 15425 15425 15425 15425 15425 15425 15425 15425 15425 15425 15425 15425 15425 15425 15425 15425 15425 15425 15425 15425 15425 15425 15425 15425 15425 15425 15425 15425 15425 15425 15425 15425 15425 15425 15425 15425 15425 15425 15425 15425 15425 15425 15425 15425 15425 15425 15425 15425 15425 15425 15425 15425 15425 15425 15425 15425 15425 15425 15425 15425 15425 15425 15425 15425 15425 15425 15425 15425 15425 15425 15425 15425 15425 15425 15425 15425 15425 15425 15425 15425 15425 
0 0 0 0 0 0 0 0 0 0 0 0 0 0 0 0 0 0 39641 50618 50618 50618 50618 50618 50618 50618 50618 50618 50618 50618 50618 50618 50618 50618 50618 50618 50618 50618 50618 50618 50618 50618 50618 50618 50618 50618 50618 50618 50618 50618 50618 50618 50618 50618 50618 50618 50618 50618 50618 50618 50618 50618 50618 50618 50618 50618 50618 50618 50618 50618 50618 50618 50618 50618 50618 50618 50618 50618 50618 50618 50618 50618 50618 50618 50618 50618 50618 50618 50618 50618 50618 50618 50618 50618 50618 50618 50618 50618 50618 50618 50618 50618 50618 50618 50618 50618 50618 50618 50618 50618 50618 50618 50618 50618 50618 50618 50618 50618 50618 50618 50618 50618 50618 50618 50618 50618 50618 50618 50618 50618 50618 50618 50618 50618 50618 50618 50618 50618 50618 50618 50618 50618 50618 50618 50618 50618 50618 50618 50618 50618 50618 50618 50618 50618 50618 50618 50618 50618 50618 50618 50618 50618 50618 50618 50618 50618 50618 50618 50618 50618 50618 50618 50618 50618 50618 50618 50618 50618 50618 50618 50618 50618 50618 50618 50618 50618 50618 50618 50618 50618 50618 50618 50618 50618 50618 50618 50618 50618 50618 50618 50618 
0 0 0 0 0 0 0 0 0 0 0 0 0 0 0 0 0 0 55911 58508 58508 58508 58508 58508 58508 58508 58508 58508 58508 58508 58508 58508 58508 58508 58508 58508 58508 58508 58508 58508 58508 58508 58508 58508 58508 58508 58508 58508 58508 58508 58508 58508 58508 58508 58508 58508 58508 58508 58508 58508 58508 58508 58508 58508 58508 58508 58508 58508 58508 58508 58508 58508 58508 58508 58508 58508 58508 58508 58508 58508 58508 58508 58508 58508 58508 58508 58508 58508 58508 58508 58508 58508 58508 58508 58508 58508 58508 58508 58508 58508 58508 58508 58508 58508 58508 58508 58508 58508 58508 58508 58508 58508 58508 58508 58508 58508 58508 58508 58508 58508 58508 58508 58508 58508 58508 58508 58508 58508 58508 58508 58508 58508 58508 58508 58508 58508 58508 58508 58508 58508 58508 58508 58508 58508 58508 58508 58508 58508 58508 58508 58508 58508 58508 58508 58508 58508 58508 58508 58508 58508 58508 58508 58508 58508 58508 58508 58508 58508 58508 58508 58508 58508 58508 58508 58508 58508 58508 58508 58508 58508 58508 58508 58508 58508 58508 58508 58508 58508 58508 58508 58508 58508 58508 58508 58508 58508 58508 58508 58508 58508 58508 
0 0 0 0 0 0 0 0 0 0 0 0 0 0 0 0 0 0 0 8968 13942 15194 15194 15194 15194 15194 15194 15194 15194 15194 15194 15194 15194 15194 15194 15194 15194 15194 15194 15194 15194 15194 15194 15194 15194 15194 15194 15194 15194 15194 15194 15194 15194 15194 15194 15194 15194 15194 15194 15194 15194 15194 15194 15194 15194 15194 15194 15194 15194 15194 15194 15194 15194 15194 15194 15194 15194 15194 15194 15194 15194 15194 15194 15194 15194 15194 15194 15194 15194 15194 15194 15194 15194 15194 15194 15194 15194 15194 15194 15194 15194 15194 15194 15194 15194 15194 15194 15194 15194 15194 15194 15194 15194 15194 15194 15194 15194 15194 15194 15194 15194 15194 15194 15194 15194 15194 15194 15194 15194 15194 15194 15194 15194 15194 15194 15194 15194 15194 15194 15194 15194 15194 15194 15194 15194 15194 15194 15194 15194 15194 15194 15194 15194 15194 15194 15194 15194 15194 15194 15194 15194 15194 15194 15194 15194 15194 15194 15194 15194 15194 15194 15194 15194 15194 15194 15194 15194 15194 15194 15194 15194 15194 15194 15194 15194 15194 15194 15194 15194 15194 15194 15194 15194 15194 15194 15194 15194 15194 15194 15194 15194 
0 0 0 0 0 0 0 0 0 0 0 0 0 0 0 0 0 0 13149 42179 42179 42179 42179 42179 42179 42179 42179 42179 42179 42179 42179 42179 42179 42179 42179 42179 42179 42179 42179 42179 42179 42179 42179 42179 42179 42179 42179 42179 42179 42179 42179 42179 42179 42179 42179 42179 42179 42179 42179 42179 42179 42179 42179 42179 42179 42179 42179 42179 42179 42179 42179 42179 42179 42179 42179 42179 42179 42179 42179 42179 42179 42179 42179 42179 42179 42179 42179 42179 42179 42179 42179 42179 42179 42179 42179 42179 42179 42179 42179 42179 42179 42179 42179 42179 42179 42179 42179 42179 42179 42179 42179 42179 42179 42179 42179 42179 42179 42179 42179 42179 42179 42179 42179 42179 42179 42179 42179 42179 42179 42179 42179 42179 42179 42179 42179 42179 42179 42179 42179 42179 42179 42179 42179 42179 42179 42179 42179 42179 42179 42179 42179 42179 42179 42179 42179 42179 42179 42179 42179 42179 42179 42179 42179 42179 42179 42179 42179 42179 42179 42179 42179 42179 42179 42179 42179 42179 42179 42179 42179 42179 42179 42179 42179 42179 42179 42179 42179 42179 42179 42179 42179 42179 42179 42179 42179 42179 42179 42179 42179 42179 42179 
0 0 0 0 0 0 0 0 0 0 0 0 0 0 0 0 0 17369 23480 23480 23480 23480 23480 23480 23480 23480 23480 23480 23480 23480 23480 23480 23480 23480 23480 23480 23480 23480 23480 23480 23480 23480 23480 23480 23480 23480 23480 23480 23480 23480 23480 23480 23480 23480 23480 23480 23480 23480 23480 23480 23480 23480 23480 23480 23480 23480 23480 23480 23480 23480 23480 23480 23480 23480 23480 23480 23480 23480 23480 23480 23480 23480 23480 23480 23480 23480 23480 23480 23480 23480 23480 23480 23480 23480 23480 23480 23480 23480 23480 23480 23480 23480 23480 23480 23480 23480 23480 23480 23480 23480 23480 23480 23480 23480 23480 23480 23480 23480 23480 23480 23480 23480 23480 23480 23480 23480 23480 23480 23480 23480 23480 23480 23480 23480 23480 23480 23480 23480 23480 23480 23480 23480 23480 23480 23480 23480 23480 23480 23480 23480 23480 23480 23480 23480 23480 23480 23480 23480 23480 23480 23480 23480 23480 23480 23480 23480 23480 23480 23480 23480 23480 23480 23480 23480 23480 23480 23480 23480 23480 23480 23480 23480 23480 23480 23480 23480 23480 23480 23480 23480 23480 23480 23480 23480 23480 23480 23480 23480 23480 23480 23480 
0 0 0 0 0 0 0 0 0 0 0 0 0 0 0 0 0 88858 107860 127764 127764 127764 127764 127764 127764 127764 127764 127764 127764 127764 127764 127764 127764 127764 127764 127764 127764 127764 127764 127764 127764 127764 127764 127764 127764 127764 127764 127764 127764 127764 127764 127764 127764 127764 127764 127764 127764 127764 127764 127764 127764 127764 127764 127764 127764 127764 127764 127764 127764 127764 127764 127764 127764 127764 127764 127764 127764 127764 127764 127764 127764 127764 127764 127764 127764 127764 127764 127764 127764 127764 127764 127764 127764 127764 127764 127764 127764 127764 127764 127764 127764 127764 127764 127764 127764 127764 127764 127764 127764 127764 127764 127764 127764 127764 127764 127764 127764 127764 127764 127764 127764 127764 127764 127764 127764 127764 127764 127764 127764 127764 127764 127764 127764 127764 127764 127764 127764 127764 127764 127764 127764 127764 127764 127764 127764 127764 127764 127764 127764 127764 127764 127764 127764 127764 127764 127764 127764 127764 127764 127764 127764 127764 127764 127764 127764 127764 127764 127764 127764 127764 127764 127764 127764 127764 127764 127764 127764 127764 127764 127764 127764 127764 127764 127764 127764 127764 127764 127764 127764 127764 127764 127764 127764 127764 127764 127764 127764 127764 127764 127764 127764 
0 0 0 0 0 0 0 0 0 0 0 0 0 0 0 0 0 0 0 52029 72622 72622 72622 72622 72622 72622 72622 72622 72622 72622 72622 72622 72622 72622 72622 72622 72622 72622 72622 72622 72622 72622 72622 72622 72622 72622 72622 72622 72622 72622 72622 72622 72622 72622 72622 72622 72622 72622 72622 72622 72622 72622 72622 72622 72622 72622 72622 72622 72622 72622 72622 72622 72622 72622 72622 72622 72622 72622 72622 72622 72622 72622 72622 72622 72622 72622 72622 72622 72622 72622 72622 72622 72622 72622 72622 72622 72622 72622 72622 72622 72622 72622 72622 72622 72622 72622 72622 72622 72622 72622 72622 72622 72622 72622 72622 72622 72622 72622 72622 72622 72622 72622 72622 72622 72622 72622 72622 72622 72622 72622 72622 72622 72622 72622 72622 72622 72622 72622 72622 72622 72622 72622 72622 72622 72622 72622 72622 72622 72622 72622 72622 72622 72622 72622 72622 72622 72622 72622 72622 72622 72622 72622 72622 72622 72622 72622 72622 72622 72622 72622 72622 72622 72622 72622 72622 72622 72622 72622 72622 72622 72622 72622 72622 72622 72622 72622 72622 72622 72622 72622 72622 72622 72622 72622 72622 72622 72622 72622 72622 72622 72622 
0 0 0 0 0 0 0 0 0 0 0 0 0 0 0 0 0 0 0 33804 49631 61737 61737 61737 61737 61737 61737 61737 61737 61737 61737 61737 61737 61737 61737 61737 61737 61737 61737 61737 61737 61737 61737 61737 61737 61737 61737 61737 61737 61737 61737 61737 61737 61737 61737 61737 61737 61737 61737 61737 61737 61737 61737 61737 61737 61737 61737 61737 61737 61737 61737 61737 61737 61737 61737 61737 61737 61737 61737 61737 61737 61737 61737 61737 61737 61737 61737 61737 61737 61737 61737 61737 61737 61737 61737 61737 61737 61737 61737 61737 61737 61737 61737 61737 61737 61737 61737 61737 61737 61737 61737 61737 61737 61737 61737 61737 61737 61737 61737 61737 61737 61737 61737 61737 61737 61737 61737 61737 61737 61737 61737 61737 61737 61737 61737 61737 61737 61737 61737 61737 61737 61737 61737 61737 61737 61737 61737 61737 61737 61737 61737 61737 61737 61737 61737 61737 61737 61737 61737 61737 61737 61737 61737 61737 61737 61737 61737 61737 61737 61737 61737 61737 61737 61737 61737 61737 61737 61737 61737 61737 61737 61737 61737 61737 61737 61737 61737 61737 61737 61737 61737 61737 61737 61737 61737 61737 61737 61737 61737 61737 61737 
0 0 0 0 0 0 0 0 0 0 0 0 0 0 0 0 0 11536 33769 33769 33769 33769 33769 33769 33769 33769 33769 33769 33769 33769 33769 33769 33769 33769 33769 33769 33769 33769 33769 33769 33769 33769 33769 33769 33769 33769 33769 33769 33769 33769 33769 33769 33769 33769 33769 33769 33769 33769 33769 33769 33769 33769 33769 33769 33769 33769 33769 33769 33769 33769 33769 33769 33769 33769 33769 33769 33769 33769 33769 33769 33769 33769 33769 33769 33769 33769 33769 33769 33769 33769 33769 33769 33769 33769 33769 33769 33769 33769 33769 33769 33769 33769 33769 33769 33769 33769 33769 33769 33769 33769 33769 33769 33769 33769 33769 33769 33769 33769 33769 33769 33769 33769 33769 33769 33769 33769 33769 33769 33769 33769 33769 33769 33769 33769 33769 33769 33769 33769 33769 33769 33769 33769 33769 33769 33769 33769 33769 33769 33769 33769 33769 33769 33769 33769 33769 33769 33769 33769 33769 33769 33769 33769 33769 33769 33769 33769 33769 33769 33769 33769 33769 33769 33769 33769 33769 33769 33769 33769 33769 33769 33769 33769 33769 33769 33769 33769 33769 33769 33769 33769 33769 33769 33769 33769 33769 33769 33769 33769 33769 33769 33769 
0 0 0 0 0 0 0 0 0 0 0 0 0 0 0 0 0 52392 85437 91369 91369 91369 91369 91369 91369 91369 91369 91369 91369 91369 91369 91369 91369 91369 91369 91369 91369 91369 91369 91369 91369 91369 91369 91369 91369 91369 91369 91369 91369 91369 91369 91369 91369 91369 91369 91369 91369 91369 91369 91369 91369 91369 91369 91369 91369 91369 91369 91369 91369 91369 91369 91369 91369 91369 91369 91369 91369 91369 91369 91369 91369 91369 91369 91369 91369 91369 91369 91369 91369 91369 91369 91369 91369 91369 91369 91369 91369 91369 91369 91369 91369 91369 91369 91369 91369 91369 91369 91369 91369 91369 91369 91369 91369 91369 91369 91369 91369 91369 91369 91369 91369 91369 91369 91369 91369 91369 91369 91369 91369 91369 91369 91369 91369 91369 91369 91369 91369 91369 91369 91369 91369 91369 91369 91369 91369 91369 91369 91369 91369 91369 91369 91369 91369 91369 91369 91369 91369 91369 91369 91369 91369 91369 91369 91369 91369 91369 91369 91369 91369 91369 91369 91369 91369 91369 91369 91369 91369 91369 91369 91369 91369 91369 91369 91369 91369 91369 91369 91369 91369 91369 91369 91369 91369 91369 91369 91369 91369 91369 91369 91369 91369 
0 0 0 0 0 0 0 0 0 0 0 0 0 0 0 0 0 8487 29333 35496 35496 35496 35496 35496 35496 35496 35496 35496 35496 35496 35496 35496 35496 35496 35496 35496 35496 35496 35496 35496 35496 35496 35496 35496 35496 35496 35496 35496 35496 35496 35496 35496 35496 35496 35496 35496 35496 35496 35496 35496 35496 35496 35496 35496 35496 35496 35496 35496 35496 35496 35496 35496 35496 35496 35496 35496 35496 35496 35496 35496 35496 35496 35496 35496 35496 35496 35496 35496 35496 35496 35496 35496 35496 35496 35496 35496 35496 35496 35496 35496 35496 35496 35496 35496 35496 35496 35496 35496 35496 35496 35496 35496 35496 35496 35496 35496 35496 35496 35496 35496 35496 35496 35496 35496 35496 35496 35496 35496 35496 35496 35496 35496 35496 35496 35496 35496 35496 35496 35496 35496 35496 35496 35496 35496 35496 35496 35496 35496 35496 35496 35496 35496 35496 35496 35496 35496 35496 35496 35496 35496 35496 35496 35496 35496 35496 35496 35496 35496 35496 35496 35496 35496 35496 35496 35496 35496 35496 35496 35496 35496 35496 35496 35496 35496 35496 35496 35496 35496 35496 35496 35496 35496 35496 35496 35496 35496 35496 35496 35496 35496 35496 
0 0 0 0 0 0 0 0 0 0 0 0 0 0 0 0 0 0 0 11955 15357 15357 15357 15357 15357 15357 15357 15357 15357 15357 15357 15357 15357 15357 15357 15357 15357 15357 15357 15357 15357 15357 15357 15357 15357 15357 15357 15357 15357 15357 15357 15357 15357 15357 15357 15357 15357 15357 15357 15357 15357 15357 15357 15357 15357 15357 15357 15357 15357 15357 15357 15357 15357 15357 15357 15357 15357 15357 15357 15357 15357 15357 15357 15357 15357 15357 15357 15357 15357 15357 15357 15357 15357 15357 15357 15357 15357 15357 15357 15357 15357 15357 15357 15357 15357 15357 15357 15357 15357 15357 15357 15357 15357 15357 15357 15357 15357 15357 15357 15357 15357 15357 15357 15357 15357 15357 15357 15357 15357 15357 15357 15357 15357 15357 15357 15357 15357 15357 15357 15357 15357 15357 15357 15357 15357 15357 15357 15357 15357 15357 15357 15357 15357 15357 15357 15357 15357 15357 15357 15357 15357 15357 15357 15357 15357 15357 15357 15357 15357 15357 15357 15357 15357 15357 15357 15357 15357 15357 15357 15357 15357 15357 15357 15357 15357 15357 15357 15357 15357 15357 15357 15357 15357 15357 15357 15357 15357 15357 15357 15357 15357 
0 0 0 0 0 0 0 0 0 0 0 0 0 0 0 0 13482 19940 19940 19940 19940 19940 19940 19940 19940 19940 19940 19940 19940 19940 19940 19940 19940 19940 19940 19940 19940 19940 19940 19940 19940 19940 19940 19940 19940 19940 19940 19940 19940 19940 19940 19940 19940 19940 19940 19940 19940 19940 19940 19940 19940 19940 19940 19940 19940 19940 19940 19940 19940 19940 19940 19940 19940 19940 19940 19940 19940 19940 19940 19940 19940 19940 19940 19940 19940 19940 19940 19940 19940 19940 19940 19940 19940 19940 19940 19940 19940 19940 19940 19940 19940 19940 19940 19940 19940 19940 19940 19940 19940 19940 19940 19940 19940 19940 19940 19940 19940 19940 19940 19940 19940 19940 19940 19940 19940 19940 19940 19940 19940 19940 19940 19940 19940 19940 19940 19940 19940 19940 19940 19940 19940 19940 19940 19940 19940 19940 19940 19940 19940 19940 19940 19940 19940 19940 19940 19940 19940 19940 19940 19940 19940 19940 19940 19940 19940 19940 19940 19940 19940 19940 19940 19940 19940 19940 19940 19940 19940 19940 19940 19940 19940 19940 19940 19940 19940 19940 19940 19940 19940 19940 19940 19940 19940 19940 19940 19940 19940 19940 19940 19940 19940 
0 0 0 0 0 0 0 0 0 0 0 0 0 0 0 0 0 0 10675 15038 15038 15038 15038 15038 15038 15038 15038 15038 15038 15038 15038 15038 15038 15038 15038 15038 15038 15038 15038 15038 15038 15038 15038 15038 15038 15038 15038 15038 15038 15038 15038 15038 15038 15038 15038 15038 15038 15038 15038 15038 15038 15038 15038 15038 15038 15038 15038 15038 15038 15038 15038 15038 15038 15038 15038 15038 15038 15038 15038 15038 15038 15038 15038 15038 15038 15038 15038 15038 15038 15038 15038 15038 15038 15038 15038 15038 15038 15038 15038 15038 15038 15038 15038 15038 15038 15038 15038 15038 15038 15038 15038 15038 15038 15038 15038 15038 15038 15038 15038 15038 15038 15038 15038 15038 15038 15038 15038 15038 15038 15038 15038 15038 15038 15038 15038 15038 15038 15038 15038 15038 15038 15038 15038 15038 15038 15038 15038 15038 15038 15038 15038 15038 15038 15038 15038 15038 15038 15038 15038 15038 15038 15038 15038 15038 15038 15038 15038 15038 15038 15038 15038 15038 15038 15038 15038 15038 15038 15038 15038 15038 15038 15038 15038 15038 15038 15038 15038 15038 15038 15038 15038 15038 15038 15038 15038 15038 15038 15038 15038 15038 15038 
0 0 0 0 0 0 0 0 0 0 0 0 0 0 0 0 0 4812 14852 14940 14940 14940 14940 14940 14940 14940 14940 14940 14940 14940 14940 14940 14940 14940 14940 14940 14940 14940 14940 14940 14940 14940 14940 14940 14940 14940 14940 14940 14940 14940 14940 14940 14940 14940 14940 14940 14940 14940 14940 14940 14940 14940 14940 14940 14940 14940 14940 14940 14940 14940 14940 14940 14940 14940 14940 14940 14940 14940 14940 14940 14940 14940 14940 14940 14940 14940 14940 14940 14940 14940 14940 14940 14940 14940 14940 14940 14940 14940 14940 14940 14940 14940 14940 14940 14940 14940 14940 14940 14940 14940 14940 14940 14940 14940 14940 14940 14940 14940 14940 14940 14940 14940 14940 14940 14940 14940 14940 14940 14940 14940 14940 14940 14940 14940 14940 14940 14940 14940 14940 14940 14940 14940 14940 14940 14940 14940 14940 14940 14940 14940 14940 14940 14940 14940 14940 14940 14940 14940 14940 14940 14940 14940 14940 14940 14940 14940 14940 14940 14940 14940 14940 14940 14940 14940 14940 14940 14940 14940 14940 14940 14940 14940 14940 14940 14940 14940 14940 14940 14940 14940 14940 14940 14940 14940 14940 14940 14940 14940 14940 14940 14940 
0 0 0 0 0 0 0 0 0 0 0 0 0 0 0 0 0 0 46345 57343 57343 57343 57343 57343 57343 57343 57343 57343 57343 57343 57343 57343 57343 57343 57343 57343 57343 57343 57343 57343 57343 57343 57343 57343 57343 57343 57343 57343 57343 57343 57343 57343 57343 57343 57343 57343 57343 57343 57343 57343 57343 57343 57343 57343 57343 57343 57343 57343 57343 57343 57343 57343 57343 57343 57343 57343 57343 57343 57343 57343 57343 57343 57343 57343 57343 57343 57343 57343 57343 57343 57343 57343 57343 57343 57343 57343 57343 57343 57343 57343 57343 57343 57343 57343 57343 57343 57343 57343 57343 57343 57343 57343 57343 57343 57343 57343 57343 57343 57343 57343 57343 57343 57343 57343 57343 57343 57343 57343 57343 57343 57343 57343 57343 57343 57343 57343 57343 57343 57343 57343 57343 57343 57343 57343 57343 57343 57343 57343 57343 57343 57343 57343 57343 57343 57343 57343 57343 57343 57343 57343 57343 57343 57343 57343 57343 57343 57343 57343 57343 57343 57343 57343 57343 57343 57343 57343 57343 57343 57343 57343 57343 57343 57343 57343 57343 57343 57343 57343 57343 57343 57343 57343 57343 57343 57343 57343 57343 57343 57343 57343 57343 
0 0 0 0 0 0 0 0 0 0 0 0 0 0 0 0 0 0 47801 56927 62438 62438 62438 62438 62438 62438 62438 62438 62438 62438 62438 62438 62438 62438 62438 62438 62438 62438 62438 62438 62438 62438 62438 62438 62438 62438 62438 62438 62438 62438 62438 62438 62438 62438 62438 62438 62438 62438 62438 62438 62438 62438 62438 62438 62438 62438 62438 62438 62438 62438 62438 62438 62438 62438 62438 62438 62438 62438 62438 62438 62438 62438 62438 62438 62438 62438 62438 62438 62438 62438 62438 62438 62438 62438 62438 62438 62438 62438 62438 62438 62438 62438 62438 62438 62438 62438 62438 62438 62438 62438 62438 62438 62438 62438 62438 62438 62438 62438 62438 62438 62438 62438 62438 62438 62438 62438 62438 62438 62438 62438 62438 62438 62438 62438 62438 62438 62438 62438 62438 62438 62438 62438 62438 62438 62438 62438 62438 62438 62438 62438 62438 62438 62438 62438 62438 62438 62438 62438 62438 62438 62438 62438 62438 62438 62438 62438 62438 62438 62438 62438 62438 62438 62438 62438 62438 62438 62438 62438 62438 62438 62438 62438 62438 62438 62438 62438 62438 62438 62438 62438 62438 62438 62438 62438 62438 62438 62438 62438 62438 62438 62438 
0 0 0 0 0 0 0 0 0 0 0 0 0 0 0 0 0 9996 18731 18731 18731 18731 18731 18731 18731 18731 18731 18731 18731 18731 18731 18731 18731 18731 18731 18731 18731 18731 18731 18731 18731 18731 18731 18731 18731 18731 18731 18731 18731 18731 18731 18731 18731 18731 18731 18731 18731 18731 18731 18731 18731 18731 18731 18731 18731 18731 18731 18731 18731 18731 18731 18731 18731 18731 18731 18731 18731 18731 18731 18731 18731 18731 18731 18731 18731 18731 18731 18731 18731 18731 18731 18731 18731 18731 18731 18731 18731 18731 18731 18731 18731 18731 18731 18731 18731 18731 18731 18731 18731 18731 18731 18731 18731 18731 18731 18731 18731 18731 18731 18731 18731 18731 18731 18731 18731 18731 18731 18731 18731 18731 18731 18731 18731 18731 18731 18731 18731 18731 18731 18731 18731 18731 18731 18731 18731 18731 18731 18731 18731 18731 18731 18731 18731 18731 18731 18731 18731 18731 18731 18731 18731 18731 18731 18731 18731 18731 18731 18731 18731 18731 18731 18731 18731 18731 18731 18731 18731 18731 18731 18731 18731 18731 18731 18731 18731 18731 18731 18731 18731 18731 18731 18731 18731 18731 18731 18731 18731 18731 18731 18731 18731 
0 0 0 0 0 0 0 0 0 0 0 0 0 0 0 0 0 0 117881 148653 148653 148653 148653 148653 148653 148653 148653 148653 148653 148653 148653 148653 148653 148653 148653 148653 148653 148653 148653 148653 148653 148653 148653 148653 148653 148653 148653 148653 148653 148653 148653 148653 148653 148653 148653 148653 148653 148653 148653 148653 148653 148653 148653 148653 148653 148653 148653 148653 148653 148653 148653 148653 148653 148653 148653 148653 148653 148653 148653 148653 148653 148653 148653 148653 148653 148653 148653 148653 148653 148653 148653 148653 148653 148653 148653 148653 148653 148653 148653 148653 148653 148653 148653 148653 148653 148653 148653 148653 148653 148653 148653 148653 148653 148653 148653 148653 148653 148653 148653 148653 148653 148653 148653 148653 148653 148653 148653 148653 148653 148653 148653 148653 148653 148653 148653 148653 148653 148653 148653 148653 148653 148653 148653 148653 148653 148653 148653 148653 148653 148653 148653 148653 148653 148653 148653 148653 148653 148653 148653 148653 148653 148653 148653 148653 148653 148653 148653 148653 148653 148653 148653 148653 148653 148653 148653 148653 148653 148653 148653 148653 148653 148653 148653 148653 148653 148653 148653 148653 148653 148653 148653 148653 148653 148653 148653 148653 148653 148653 148653 148653 148653 
0 0 0 0 0 0 0 0 0 0 0 0 0 0 0 0 15181 15181 15181 15181 15181 15181 15181 15181 15181 15181 15181 15181 15181 15181 15181 15181 15181 15181 15181 15181 15181 15181 15181 15181 15181 15181 15181 15181 15181 15181 15181 15181 15181 15181 15181 15181 15181 15181 15181 15181 15181 15181 15181 15181 15181 15181 15181 15181 15181 15181 15181 15181 15181 15181 15181 15181 15181 15181 15181 15181 15181 15181 15181 15181 15181 15181 15181 15181 15181 15181 15181 15181 15181 15181 15181 15181 15181 15181 15181 15181 15181 15181 15181 15181 15181 15181 15181 15181 15181 15181 15181 15181 15181 15181 15181 15181 15181 15181 15181 15181 15181 15181 15181 15181 15181 15181 15181 15181 15181 15181 15181 15181 15181 15181 15181 15181 15181 15181 15181 15181 15181 15181 15181 15181 15181 15181 15181 15181 15181 15181 15181 15181 15181 15181 15181 15181 15181 15181 15181 15181 15181 15181 15181 15181 15181 15181 15181 15181 15181 15181 15181 15181 15181 15181 15181 15181 15181 15181 15181 15181 15181 15181 15181 15181 15181 15181 15181 15181 15181 15181 15181 15181 15181 15181 15181 15181 15181 15181 15181 15181 15181 15181 15181 15181 15181 
0 0 0 0 0 0 0 0 0 0 0 0 0 0 0 0 0 9498 9577 9577 9577 9577 9577 9577 9577 9577 9577 9577 9577 9577 9577 9577 9577 9577 9577 9577 9577 9577 9577 9577 9577 9577 9577 9577 9577 9577 9577 9577 9577 9577 9577 9577 9577 9577 9577 9577 9577 9577 9577 9577 9577 9577 9577 9577 9577 9577 9577 9577 9577 9577 9577 9577 9577 9577 9577 9577 9577 9577 9577 9577 9577 9577 9577 9577 9577 9577 9577 9577 9577 9577 9577 9577 9577 9577 9577 9577 9577 9577 9577 9577 9577 9577 9577 9577 9577 9577 9577 9577 9577 9577 9577 9577 9577 9577 9577 9577 9577 9577 9577 9577 9577 9577 9577 9577 9577 9577 9577 9577 9577 9577 9577 9577 9577 9577 9577 9577 9577 9577 9577 9577 9577 9577 9577 9577 9577 9577 9577 9577 9577 9577 9577 9577 9577 9577 9577 9577 9577 9577 9577 9577 9577 9577 9577 9577 9577 9577 9577 9577 9577 9577 9577 9577 9577 9577 9577 9577 9577 9577 9577 9577 9577 9577 9577 9577 9577 9577 9577 9577 9577 9577 9577 9577 9577 9577 9577 9577 9577 9577 9577 9577 9577 
0 0 0 0 0 0 0 0 0 0 0 0 0 0 0 0 14872 21081 21081 21081 21081 21081 21081 21081 21081 21081 21081 21081 21081 21081 21081 21081 21081 21081 21081 21081 21081 21081 21081 21081 21081 21081 21081 21081 21081 21081 21081 21081 21081 21081 21081 21081 21081 21081 21081 21081 21081 21081 21081 21081 21081 21081 21081 21081 21081 21081 21081 21081 21081 21081 21081 21081 21081 21081 21081 21081 21081 21081 21081 21081 21081 21081 21081 21081 21081 21081 21081 21081 21081 21081 21081 21081 21081 21081 21081 21081 21081 21081 21081 21081 21081 21081 21081 21081 21081 21081 21081 21081 21081 21081 21081 21081 21081 21081 21081 21081 21081 21081 21081 21081 21081 21081 21081 21081 21081 21081 21081 21081 21081 21081 21081 21081 21081 21081 21081 21081 21081 21081 21081 21081 21081 21081 21081 21081 21081 21081 21081 21081 21081 21081 21081 21081 21081 21081 21081 21081 21081 21081 21081 21081 21081 21081 21081 21081 21081 21081 21081 21081 21081 21081 21081 21081 21081 21081 21081 21081 21081 21081 21081 21081 21081 21081 21081 21081 21081 21081 21081 21081 21081 21081 21081 21081 21081 21081 21081 21081 21081 21081 21081 21081 21081 
0 0 0 0 0 0 0 0 0 0 0 0 0 0 0 0 0 0 34908 72173 72173 72173 72173 72173 72173 72173 72173 72173 72173 72173 72173 72173 72173 72173 72173 72173 72173 72173 72173 72173 72173 72173 72173 72173 72173 72173 72173 72173 72173 72173 72173 72173 72173 72173 72173 72173 72173 72173 72173 72173 72173 72173 72173 72173 72173 72173 72173 72173 72173 72173 72173 72173 72173 72173 72173 72173 72173 72173 72173 72173 72173 72173 72173 72173 72173 72173 72173 72173 72173 72173 72173 72173 72173 72173 72173 72173 72173 72173 72173 72173 72173 72173 72173 72173 72173 72173 72173 72173 72173 72173 72173 72173 72173 72173 72173 72173 72173 72173 72173 72173 72173 72173 72173 72173 72173 72173 72173 72173 72173 72173 72173 72173 72173 72173 72173 72173 72173 72173 72173 72173 72173 72173 72173 72173 72173 72173 72173 72173 72173 72173 72173 72173 72173 72173 72173 72173 72173 72173 72173 72173 72173 72173 72173 72173 72173 72173 72173 72173 72173 72173 72173 72173 72173 72173 72173 72173 72173 72173 72173 72173 72173 72173 72173 72173 72173 72173 72173 72173 72173 72173 72173 72173 72173 72173 72173 72173 72173 72173 72173 72173 72173 
0 0 0 0 0 0 0 0 0 0 0 0 0 0 0 0 0 0 14633 21163 21163 21163 21163 21163 21163 21163 21163 21163 21163 21163 21163 21163 21163 21163 21163 21163 21163 21163 21163 21163 21163 21163 21163 21163 21163 21163 21163 21163 21163 21163 21163 21163 21163 21163 21163 21163 21163 21163 21163 21163 21163 21163 21163 21163 21163 21163 21163 21163 21163 21163 21163 21163 21163 21163 21163 21163 21163 21163 21163 21163 21163 21163 21163 21163 21163 21163 21163 21163 21163 21163 21163 21163 21163 21163 21163 21163 21163 21163 21163 21163 21163 21163 21163 21163 21163 21163 21163 21163 21163 21163 21163 21163 21163 21163 21163 21163 21163 21163 21163 21163 21163 21163 21163 21163 21163 21163 21163 21163 21163 21163 21163 21163 21163 21163 21163 21163 21163 21163 21163 21163 21163 21163 21163 21163 21163 21163 21163 21163 21163 21163 21163 21163 21163 21163 21163 21163 21163 21163 21163 21163 21163 21163 21163 21163 21163 21163 21163 21163 21163 21163 21163 21163 21163 21163 21163 21163 21163 21163 21163 21163 21163 21163 21163 21163 21163 21163 21163 21163 21163 21163 21163 21163 21163 21163 21163 21163 21163 21163 21163 21163 21163 
0 0 0 0 0 0 0 0 0 0 0 0 0 0 0 0 0 12466 12466 12466 12466 12466 12466 12466 12466 12466 12466 12466 12466 12466 12466 12466 12466 12466 12466 12466 12466 12466 12466 12466 12466 12466 12466 12466 12466 12466 12466 12466 12466 12466 12466 12466 12466 12466 12466 12466 12466 12466 12466 12466 12466 12466 12466 12466 12466 12466 12466 12466 12466 12466 12466 12466 12466 12466 12466 12466 12466 12466 12466 12466 12466 12466 12466 12466 12466 12466 12466 12466 12466 12466 12466 12466 12466 12466 12466 12466 12466 12466 12466 12466 12466 12466 12466 12466 12466 12466 12466 12466 12466 12466 12466 12466 12466 12466 12466 12466 12466 12466 12466 12466 12466 12466 12466 12466 12466 12466 12466 12466 12466 12466 12466 12466 12466 12466 12466 12466 12466 12466 12466 12466 12466 12466 12466 12466 12466 12466 12466 12466 12466 12466 12466 12466 12466 12466 12466 12466 12466 12466 12466 12466 12466 12466 12466 12466 12466 12466 12466 12466 12466 12466 12466 12466 12466 12466 12466 12466 12466 12466 12466 12466 12466 12466 12466 12466 12466 12466 12466 12466 12466 12466 12466 12466 12466 12466 12466 12466 12466 12466 12466 12466 12466 
0 0 0 0 0 0 0 0 0 0 0 0 0 0 0 0 0 0 48800 65016 65016 65016 65016 65016 65016 65016 65016 65016 65016 65016 65016 65016 65016 65016 65016 65016 65016 65016 65016 65016 65016 65016 65016 65016 65016 65016 65016 65016 65016 65016 65016 65016 65016 65016 65016 65016 65016 65016 65016 65016 65016 65016 65016 65016 65016 65016 65016 65016 65016 65016 65016 65016 65016 65016 65016 65016 65016 65016 65016 65016 65016 65016 65016 65016 65016 65016 65016 65016 65016 65016 65016 65016 65016 65016 65016 65016 65016 65016 65016 65016 65016 65016 65016 65016 65016 65016 65016 65016 65016 65016 65016 65016 65016 65016 65016 65016 65016 65016 65016 65016 65016 65016 65016 65016 65016 65016 65016 65016 65016 65016 65016 65016 65016 65016 65016 65016 65016 65016 65016 65016 65016 65016 65016 65016 65016 65016 65016 65016 65016 65016 65016 65016 65016 65016 65016 65016 65016 65016 65016 65016 65016 65016 65016 65016 65016 65016 65016 65016 65016 65016 65016 65016 65016 65016 65016 65016 65016 65016 65016 65016 65016 65016 65016 65016 65016 65016 65016 65016 65016 65016 65016 65016 65016 65016 65016 65016 65016 65016 65016 65016 65016 
0 0 0 0 0 0 0 0 0 0 0 0 0 0 0 0 0 52891 87720 87720 87720 87720 87720 87720 87720 87720 87720 87720 87720 87720 87720 87720 87720 87720 87720 87720 87720 87720 87720 87720 87720 87720 87720 87720 87720 87720 87720 87720 87720 87720 87720 87720 87720 87720 87720 87720 87720 87720 87720 87720 87720 87720 87720 87720 87720 87720 87720 87720 87720 87720 87720 87720 87720 87720 87720 87720 87720 87720 87720 87720 87720 87720 87720 87720 87720 87720 87720 87720 87720 87720 87720 87720 87720 87720 87720 87720 87720 87720 87720 87720 87720 87720 87720 87720 87720 87720 87720 87720 87720 87720 87720 87720 87720 87720 87720 87720 87720 87720 87720 87720 87720 87720 87720 87720 87720 87720 87720 87720 87720 87720 87720 87720 87720 87720 87720 87720 87720 87720 87720 87720 87720 87720 87720 87720 87720 87720 87720 87720 87720 87720 87720 87720 87720 87720 87720 87720 87720 87720 87720 87720 87720 87720 87720 87720 87720 87720 87720 87720 87720 87720 87720 87720 87720 87720 87720 87720 87720 87720 87720 87720 87720 87720 87720 87720 87720 87720 87720 87720 87720 87720 87720 87720 87720 87720 87720 87720 87720 87720 87720 87720 87720 
0 0 0 0 0 0 0 0 0 0 0 0 0 0 0 0 0 32832 43403 43842 43842 43842 43842 43842 43842 43842 43842 43842 43842 43842 43842 43842 43842 43842 43842 43842 43842 43842 43842 43842 43842 43842 43842 43842 43842 43842 43842 43842 43842 43842 43842 43842 43842 43842 43842 43842 43842 43842 43842 43842 43842 43842 43842 43842 43842 43842 43842 43842 43842 43842 43842 43842 43842 43842 43842 43842 43842 43842 43842 43842 43842 43842 43842 43842 43842 43842 43842 43842 43842 43842 43842 43842 43842 43842 43842 43842 43842 43842 43842 43842 43842 43842 43842 43842 43842 43842 43842 43842 43842 43842 43842 43842 43842 43842 43842 43842 43842 43842 43842 43842 43842 43842 43842 43842 43842 43842 43842 43842 43842 43842 43842 43842 43842 43842 43842 43842 43842 43842 43842 43842 43842 43842 43842 43842 43842 43842 43842 43842 43842 43842 43842 43842 43842 43842 43842 43842 43842 43842 43842 43842 43842 43842 43842 43842 43842 43842 43842 43842 43842 43842 43842 43842 43842 43842 43842 43842 43842 43842 43842 43842 43842 43842 43842 43842 43842 43842 43842 43842 43842 43842 43842 43842 43842 43842 43842 43842 43842 43842 43842 43842 43842 
0 0 0 0 0 0 0 0 0 0 0 0 0 0 0 0 0 23570 23608 23608 23608 23608 23608 23608 23608 23608 23608 23608 23608 23608 23608 23608 23608 23608 23608 23608 23608 23608 23608 23608 23608 23608 23608 23608 23608 23608 23608 23608 23608 23608 23608 23608 23608 23608 23608 23608 23608 23608 23608 23608 23608 23608 23608 23608 23608 23608 23608 23608 23608 23608 23608 23608 23608 23608 23608 23608 23608 23608 23608 23608 23608 23608 23608 23608 23608 23608 23608 23608 23608 23608 23608 23608 23608 23608 23608 23608 23608 23608 23608 23608 23608 23608 23608 23608 23608 23608 23608 23608 23608 23608 23608 23608 23608 23608 23608 23608 23608 23608 23608 23608 23608 23608 23608 23608 23608 23608 23608 23608 23608 23608 23608 23608 23608 23608 23608 23608 23608 23608 23608 23608 23608 23608 23608 23608 23608 23608 23608 23608 23608 23608 23608 23608 23608 23608 23608 23608 23608 23608 23608 23608 23608 23608 23608 23608 23608 23608 23608 23608 23608 23608 23608 23608 23608 23608 23608 23608 23608 23608 23608 23608 23608 23608 23608 23608 23608 23608 23608 23608 23608 23608 23608 23608 23608 23608 23608 23608 23608 23608 23608 23608 23608 
0 0 0 0 0 0 0 0 0 0 0 0 0 0 0 0 0 17073 22332 22332 22332 22332 22332 22332 22332 22332 22332 22332 22332 22332 22332 22332 22332 22332 22332 22332 22332 22332 22332 22332 22332 22332 22332 22332 22332 22332 22332 22332 22332 22332 22332 22332 22332 22332 22332 22332 22332 22332 22332 22332 22332 22332 22332 22332 22332 22332 22332 22332 22332 22332 22332 22332 22332 22332 22332 22332 22332 22332 22332 22332 22332 22332 22332 22332 22332 22332 22332 22332 22332 22332 22332 22332 22332 22332 22332 22332 22332 22332 22332 22332 22332 22332 22332 22332 22332 22332 22332 22332 22332 22332 22332 22332 22332 22332 22332 22332 22332 22332 22332 22332 22332 22332 22332 22332 22332 22332 22332 22332 22332 22332 22332 22332 22332 22332 22332 22332 22332 22332 22332 22332 22332 22332 22332 22332 22332 22332 22332 22332 22332 22332 22332 22332 22332 22332 22332 22332 22332 22332 22332 22332 22332 22332 22332 22332 22332 22332 22332 22332 22332 22332 22332 22332 22332 22332 22332 22332 22332 22332 22332 22332 22332 22332 22332 22332 22332 22332 22332 22332 22332 22332 22332 22332 22332 22332 22332 22332 22332 22332 22332 22332 22332 
0 0 0 0 0 0 0 0 0 0 0 0 0 0 0 0 0 0 72108 76851 76851 76851 76851 76851 76851 76851 76851 76851 76851 76851 76851 76851 76851 76851 76851 76851 76851 76851 76851 76851 76851 76851 76851 76851 76851 76851 76851 76851 76851 76851 76851 76851 76851 76851 76851 76851 76851 76851 76851 76851 76851 76851 76851 76851 76851 76851 76851 76851 76851 76851 76851 76851 76851 76851 76851 76851 76851 76851 76851 76851 76851 76851 76851 76851 76851 76851 76851 76851 76851 76851 76851 76851 76851 76851 76851 76851 76851 76851 76851 76851 76851 76851 76851 76851 76851 76851 76851 76851 76851 76851 76851 76851 76851 76851 76851 76851 76851 76851 76851 76851 76851 76851 76851 76851 76851 76851 76851 76851 76851 76851 76851 76851 76851 76851 76851 76851 76851 76851 76851 76851 76851 76851 76851 76851 76851 76851 76851 76851 76851 76851 76851 76851 76851 76851 76851 76851 76851 76851 76851 76851 76851 76851 76851 76851 76851 76851 76851 76851 76851 76851 76851 76851 76851 76851 76851 76851 76851 76851 76851 76851 76851 76851 76851 76851 76851 76851 76851 76851 76851 76851 76851 76851 76851 76851 76851 76851 76851 76851 76851 76851 76851 
0 0 0 0 0 0 0 0 0 0 0 0 0 0 0 0 13694 21205 21205 21205 21205 21205 21205 21205 21205 21205 21205 21205 21205 21205 21205 21205 21205 21205 21205 21205 21205 21205 21205 21205 21205 21205 21205 21205 21205 21205 21205 21205 21205 21205 21205 21205 21205 21205 21205 21205 21205 21205 21205 21205 21205 21205 21205 21205 21205 21205 21205 21205 21205 21205 21205 21205 21205 21205 21205 21205 21205 21205 21205 21205 21205 21205 21205 21205 21205 21205 21205 21205 21205 21205 21205 21205 21205 21205 21205 21205 21205 21205 21205 21205 21205 21205 21205 21205 21205 21205 21205 21205 21205 21205 21205 21205 21205 21205 21205 21205 21205 21205 21205 21205 21205 21205 21205 21205 21205 21205 21205 21205 21205 21205 21205 21205 21205 21205 21205 21205 21205 21205 21205 21205 21205 21205 21205 21205 21205 21205 21205 21205 21205 21205 21205 21205 21205 21205 21205 21205 21205 21205 21205 21205 21205 21205 21205 21205 21205 21205 21205 21205 21205 21205 21205 21205 21205 21205 21205 21205 21205 21205 21205 21205 21205 21205 21205 21205 21205 21205 21205 21205 21205 21205 21205 21205 21205 21205 21205 21205 21205 21205 21205 21205 21205 
0 0 0 0 0 0 0 0 0 0 0 0 0 0 0 0 0 0 0 3129 3650 3650 3650 3650 3650 3650 3650 3650 3650 3650 3650 3650 3650 3650 3650 3650 3650 3650 3650 3650 3650 3650 3650 3650 3650 3650 3650 3650 3650 3650 3650 3650 3650 3650 3650 3650 3650 3650 3650 3650 3650 3650 3650 3650 3650 3650 3650 3650 3650 3650 3650 3650 3650 3650 3650 3650 3650 3650 3650 3650 3650 3650 3650 3650 3650 3650 3650 3650 3650 3650 3650 3650 3650 3650 3650 3650 3650 3650 3650 3650 3650 3650 3650 3650 3650 3650 3650 3650 3650 3650 3650 3650 3650 3650 3650 3650 3650 3650 3650 3650 3650 3650 3650 3650 3650 3650 3650 3650 3650 3650 3650 3650 3650 3650 3650 3650 3650 3650 3650 3650 3650 3650 3650 3650 3650 3650 3650 3650 3650 3650 3650 3650 3650 3650 3650 3650 3650 3650 3650 3650 3650 3650 3650 3650 3650 3650 3650 3650 3650 3650 3650 3650 3650 3650 3650 3650 3650 3650 3650 3650 3650 3650 3650 3650 3650 3650 3650 3650 3650 3650 3650 3650 3650 3650 3650 3650 3650 3650 3650 3650 3650 
0 0 0 0 0 0 0 0 0 0 0 0 0 0 0 0 0 8606 8606 8606 8606 8606 8606 8606 8606 8606 8606 8606 8606 8606 8606 8606 8606 8606 8606 8606 8606 8606 8606 8606 8606 8606 8606 8606 8606 8606 8606 8606 8606 8606 8606 8606 8606 8606 8606 8606 8606 8606 8606 8606 8606 8606 8606 8606 8606 8606 8606 8606 8606 8606 8606 8606 8606 8606 8606 8606 8606 8606 8606 8606 8606 8606 8606 8606 8606 8606 8606 8606 8606 8606 8606 8606 8606 8606 8606 8606 8606 8606 8606 8606 8606 8606 8606 8606 8606 8606 8606 8606 8606 8606 8606 8606 8606 8606 8606 8606 8606 8606 8606 8606 8606 8606 8606 8606 8606 8606 8606 8606 8606 8606 8606 8606 8606 8606 8606 8606 8606 8606 8606 8606 8606 8606 8606 8606 8606 8606 8606 8606 8606 8606 8606 8606 8606 8606 8606 8606 8606 8606 8606 8606 8606 8606 8606 8606 8606 8606 8606 8606 8606 8606 8606 8606 8606 8606 8606 8606 8606 8606 8606 8606 8606 8606 8606 8606 8606 8606 8606 8606 8606 8606 8606 8606 8606 8606 8606 8606 8606 8606 8606 8606 8606 
0 0 0 0 0 0 0 0 0 0 0 0 0 0 0 0 0 38103 39038 39038 39038 39038 39038 39038 39038 39038 39038 39038 39038 39038 39038 39038 39038 39038 39038 39038 39038 39038 39038 39038 39038 39038 39038 39038 39038 39038 39038 39038 39038 39038 39038 39038 39038 39038 39038 39038 39038 39038 39038 39038 39038 39038 39038 39038 39038 39038 39038 39038 39038 39038 39038 39038 39038 39038 39038 39038 39038 39038 39038 39038 39038 39038 39038 39038 39038 39038 39038 39038 39038 39038 39038 39038 39038 39038 39038 39038 39038 39038 39038 39038 39038 39038 39038 39038 39038 39038 39038 39038 39038 39038 39038 39038 39038 39038 39038 39038 39038 39038 39038 39038 39038 39038 39038 39038 39038 39038 39038 39038 39038 39038 39038 39038 39038 39038 39038 39038 39038 39038 39038 39038 39038 39038 39038 39038 39038 39038 39038 39038 39038 39038 39038 39038 39038 39038 39038 39038 39038 39038 39038 39038 39038 39038 39038 39038 39038 39038 39038 39038 39038 39038 39038 39038 39038 39038 39038 39038 39038 39038 39038 39038 39038 39038 39038 39038 39038 39038 39038 39038 39038 39038 39038 39038 39038 39038 39038 39038 39038 39038 39038 39038 39038 
0 0 0 0 0 0 0 0 0 0 0 0 0 0 0 0 0 0 13598 22029 22029 22029 22029 22029 22029 22029 22029 22029 22029 22029 22029 22029 22029 22029 22029 22029 22029 22029 22029 22029 22029 22029 22029 22029 22029 22029 22029 22029 22029 22029 22029 22029 22029 22029 22029 22029 22029 22029 22029 22029 22029 22029 22029 22029 22029 22029 22029 22029 22029 22029 22029 22029 22029 22029 22029 22029 22029 22029 22029 22029 22029 22029 22029 22029 22029 22029 22029 22029 22029 22029 22029 22029 22029 22029 22029 22029 22029 22029 22029 22029 22029 22029 22029 22029 22029 22029 22029 22029 22029 22029 22029 22029 22029 22029 22029 22029 22029 22029 22029 22029 22029 22029 22029 22029 22029 22029 22029 22029 22029 22029 22029 22029 22029 22029 22029 22029 22029 22029 22029 22029 22029 22029 22029 22029 22029 22029 22029 22029 22029 22029 22029 22029 22029 22029 22029 22029 22029 22029 22029 22029 22029 22029 22029 22029 22029 22029 22029 22029 22029 22029 22029 22029 22029 22029 22029 22029 22029 22029 22029 22029 22029 22029 22029 22029 22029 22029 22029 22029 22029 22029 22029 22029 22029 22029 22029 22029 22029 22029 22029 22029 22029 
0 0 0 0 0 0 0 0 0 0 0 0 0 0 0 0 31054 47389 47389 47389 47389 47389 47389 47389 47389 47389 47389 47389 47389 47389 47389 47389 47389 47389 47389 47389 47389 47389 47389 47389 47389 47389 47389 47389 47389 47389 47389 47389 47389 47389 47389 47389 47389 47389 47389 47389 47389 47389 47389 47389 47389 47389 47389 47389 47389 47389 47389 47389 47389 47389 47389 47389 47389 47389 47389 47389 47389 47389 47389 47389 47389 47389 47389 47389 47389 47389 47389 47389 47389 47389 47389 47389 47389 47389 47389 47389 47389 47389 47389 47389 47389 47389 47389 47389 47389 47389 47389 47389 47389 47389 47389 47389 47389 47389 47389 47389 47389 47389 47389 47389 47389 47389 47389 47389 47389 47389 47389 47389 47389 47389 47389 47389 47389 47389 47389 47389 47389 47389 47389 47389 47389 47389 47389 47389 47389 47389 47389 47389 47389 47389 47389 47389 47389 47389 47389 47389 47389 47389 47389 47389 47389 47389 47389 47389 47389 47389 47389 47389 47389 47389 47389 47389 47389 47389 47389 47389 47389 47389 47389 47389 47389 47389 47389 47389 47389 47389 47389 47389 47389 47389 47389 47389 47389 47389 47389 47389 47389 47389 47389 47389 47389 
0 0 0 0 0 0 0 0 0 0 0 0 0 0 0 0 0 0 0 70055 94966 94966 94966 94966 94966 94966 94966 94966 94966 94966 94966 94966 94966 94966 94966 94966 94966 94966 94966 94966 94966 94966 94966 94966 94966 94966 94966 94966 94966 94966 94966 94966 94966 94966 94966 94966 94966 94966 94966 94966 94966 94966 94966 94966 94966 94966 94966 94966 94966 94966 94966 94966 94966 94966 94966 94966 94966 94966 94966 94966 94966 94966 94966 94966 94966 94966 94966 94966 94966 94966 94966 94966 94966 94966 94966 94966 94966 94966 94966 94966 94966 94966 94966 94966 94966 94966 94966 94966 94966 94966 94966 94966 94966 94966 94966 94966 94966 94966 94966 94966 94966 94966 94966 94966 94966 94966 94966 94966 94966 94966 94966 94966 94966 94966 94966 94966 94966 94966 94966 94966 94966 94966 94966 94966 94966 94966 94966 94966 94966 94966 94966 94966 94966 94966 94966 94966 94966 94966 94966 94966 94966 94966 94966 94966 94966 94966 94966 94966 94966 94966 94966 94966 94966 94966 94966 94966 94966 94966 94966 94966 94966 94966 94966 94966 94966 94966 94966 94966 94966 94966 94966 94966 94966 94966 94966 94966 94966 94966 94966 94966 94966 
0 0 0 0 0 0 0 0 0 0 0 0 0 0 0 0 0 12196 12196 12196 12196 12196 12196 12196 12196 12196 12196 12196 12196 12196 12196 12196 12196 12196 12196 12196 12196 12196 12196 12196 12196 12196 12196 12196 12196 12196 12196 12196 12196 12196 12196 12196 12196 12196 12196 12196 12196 12196 12196 12196 12196 12196 12196 12196 12196 12196 12196 12196 12196 12196 12196 12196 12196 12196 12196 12196 12196 12196 12196 12196 12196 12196 12196 12196 12196 12196 12196 12196 12196 12196 12196 12196 12196 12196 12196 12196 12196 12196 12196 12196 12196 12196 12196 12196 12196 12196 12196 12196 12196 12196 12196 12196 12196 12196 12196 12196 12196 12196 12196 12196 12196 12196 12196 12196 12196 12196 12196 12196 12196 12196 12196 12196 12196 12196 12196 12196 12196 12196 12196 12196 12196 12196 12196 12196 12196 12196 12196 12196 12196 12196 12196 12196 12196 12196 12196 12196 12196 12196 12196 12196 12196 12196 12196 12196 12196 12196 12196 12196 12196 12196 12196 12196 12196 12196 12196 12196 12196 12196 12196 12196 12196 12196 12196 12196 12196 12196 12196 12196 12196 12196 12196 12196 12196 12196 12196 12196 12196 12196 12196 12196 12196 
0 0 0 0 0 0 0 0 0 0 0 0 0 0 0 0 0 0 15871 25178 26300 26300 26300 26300 26300 26300 26300 26300 26300 26300 26300 26300 26300 26300 26300 26300 26300 26300 26300 26300 26300 26300 26300 26300 26300 26300 26300 26300 26300 26300 26300 26300 26300 26300 26300 26300 26300 26300 26300 26300 26300 26300 26300 26300 26300 26300 26300 26300 26300 26300 26300 26300 26300 26300 26300 26300 26300 26300 26300 26300 26300 26300 26300 26300 26300 26300 26300 26300 26300 26300 26300 26300 26300 26300 26300 26300 26300 26300 26300 26300 26300 26300 26300 26300 26300 26300 26300 26300 26300 26300 26300 26300 26300 26300 26300 26300 26300 26300 26300 26300 26300 26300 26300 26300 26300 26300 26300 26300 26300 26300 26300 26300 26300 26300 26300 26300 26300 26300 26300 26300 26300 26300 26300 26300 26300 26300 26300 26300 26300 26300 26300 26300 26300 26300 26300 26300 26300 26300 26300 26300 26300 26300 26300 26300 26300 26300 26300 26300 26300 26300 26300 26300 26300 26300 26300 26300 26300 26300 26300 26300 26300 26300 26300 26300 26300 26300 26300 26300 26300 26300 26300 26300 26300 26300 26300 26300 26300 26300 26300 26300 26300 
0 0 0 0 0 0 0 0 0 0 0 0 0 0 0 0 0 26490 40852 47707 47707 47707 47707 47707 47707 47707 47707 47707 47707 47707 47707 47707 47707 47707 47707 47707 47707 47707 47707 47707 47707 47707 47707 47707 47707 47707 47707 47707 47707 47707 47707 47707 47707 47707 47707 47707 47707 47707 47707 47707 47707 47707 47707 47707 47707 47707 47707 47707 47707 47707 47707 47707 47707 47707 47707 47707 47707 47707 47707 47707 47707 47707 47707 47707 47707 47707 47707 47707 47707 47707 47707 47707 47707 47707 47707 47707 47707 47707 47707 47707 47707 47707 47707 47707 47707 47707 47707 47707 47707 47707 47707 47707 47707 47707 47707 47707 47707 47707 47707 47707 47707 47707 47707 47707 47707 47707 47707 47707 47707 47707 47707 47707 47707 47707 47707 47707 47707 47707 47707 47707 47707 47707 47707 47707 47707 47707 47707 47707 47707 47707 47707 47707 47707 47707 47707 47707 47707 47707 47707 47707 47707 47707 47707 47707 47707 47707 47707 47707 47707 47707 47707 47707 47707 47707 47707 47707 47707 47707 47707 47707 47707 47707 47707 47707 47707 47707 47707 47707 47707 47707 47707 47707 47707 47707 47707 47707 47707 47707 47707 47707 47707 
0 0 0 0 0 0 0 0 0 0 0 0 0 0 0 0 0 5019 5019 5019 5019 5019 5019 5019 5019 5019 5019 5019 5019 5019 5019 5019 5019 5019 5019 5019 5019 5019 5019 5019 5019 5019 5019 5019 5019 5019 5019 5019 5019 5019 5019 5019 5019 5019 5019 5019 5019 5019 5019 5019 5019 5019 5019 5019 5019 5019 5019 5019 5019 5019 5019 5019 5019 5019 5019 5019 5019 5019 5019 5019 5019 5019 5019 5019 5019 5019 5019 5019 5019 5019 5019 5019 5019 5019 5019 5019 5019 5019 5019 5019 5019 5019 5019 5019 5019 5019 5019 5019 5019 5019 5019 5019 5019 5019 5019 5019 5019 5019 5019 5019 5019 5019 5019 5019 5019 5019 5019 5019 5019 5019 5019 5019 5019 5019 5019 5019 5019 5019 5019 5019 5019 5019 5019 5019 5019 5019 5019 5019 5019 5019 5019 5019 5019 5019 5019 5019 5019 5019 5019 5019 5019 5019 5019 5019 5019 5019 5019 5019 5019 5019 5019 5019 5019 5019 5019 5019 5019 5019 5019 5019 5019 5019 5019 5019 5019 5019 5019 5019 5019 5019 5019 5019 5019 5019 5019 5019 5019 5019 5019 5019 5019 
0 0 0 0 0 0 0 0 0 0 0 0 0 0 0 0 6219 6219 6219 6219 6219 6219 6219 6219 6219 6219 6219 6219 6219 6219 6219 6219 6219 6219 6219 6219 6219 6219 6219 6219 6219 6219 6219 6219 6219 6219 6219 6219 6219 6219 6219 6219 6219 6219 6219 6219 6219 6219 6219 6219 6219 6219 6219 6219 6219 6219 6219 6219 6219 6219 6219 6219 6219 6219 6219 6219 6219 6219 6219 6219 6219 6219 6219 6219 6219 6219 6219 6219 6219 6219 6219 6219 6219 6219 6219 6219 6219 6219 6219 6219 6219 6219 6219 6219 6219 6219 6219 6219 6219 6219 6219 6219 6219 6219 6219 6219 6219 6219 6219 6219 6219 6219 6219 6219 6219 6219 6219 6219 6219 6219 6219 6219 6219 6219 6219 6219 6219 6219 6219 6219 6219 6219 6219 6219 6219 6219 6219 6219 6219 6219 6219 6219 6219 6219 6219 6219 6219 6219 6219 6219 6219 6219 6219 6219 6219 6219 6219 6219 6219 6219 6219 6219 6219 6219 6219 6219 6219 6219 6219 6219 6219 6219 6219 6219 6219 6219 6219 6219 6219 6219 6219 6219 6219 6219 6219 6219 6219 6219 6219 6219 6219 
0 0 0 0 0 0 0 0 0 0 0 0 0 0 0 0 0 0 5378 5378 5378 5378 5378 5378 5378 5378 5378 5378 5378 5378 5378 5378 5378 5378 5378 5378 5378 5378 5378 5378 5378 5378 5378 5378 5378 5378 5378 5378 5378 5378 5378 5378 5378 5378 5378 5378 5378 5378 5378 5378 5378 5378 5378 5378 5378 5378 5378 5378 5378 5378 5378 5378 5378 5378 5378 5378 5378 5378 5378 5378 5378 5378 5378 5378 5378 5378 5378 5378 5378 5378 5378 5378 5378 5378 5378 5378 5378 5378 5378 5378 5378 5378 5378 5378 5378 5378 5378 5378 5378 5378 5378 5378 5378 5378 5378 5378 5378 5378 5378 5378 5378 5378 5378 5378 5378 5378 5378 5378 5378 5378 5378 5378 5378 5378 5378 5378 5378 5378 5378 5378 5378 5378 5378 5378 5378 5378 5378 5378 5378 5378 5378 5378 5378 5378 5378 5378 5378 5378 5378 5378 5378 5378 5378 5378 5378 5378 5378 5378 5378 5378 5378 5378 5378 5378 5378 5378 5378 5378 5378 5378 5378 5378 5378 5378 5378 5378 5378 5378 5378 5378 5378 5378 5378 5378 5378 5378 5378 5378 5378 5378 5378 
0 0 0 0 0 0 0 0 0 0 0 0 0 0 0 0 0 0 0 129570 146142 149097 149097 149097 149097 149097 149097 149097 149097 149097 149097 149097 149097 149097 149097 149097 149097 149097 149097 149097 149097 149097 149097 149097 149097 149097 149097 149097 149097 149097 149097 149097 149097 149097 149097 149097 149097 149097 149097 149097 149097 149097 149097 149097 149097 149097 149097 149097 149097 149097 149097 149097 149097 149097 149097 149097 149097 149097 149097 149097 149097 149097 149097 149097 149097 149097 149097 149097 149097 149097 149097 149097 149097 149097 149097 149097 149097 149097 149097 149097 149097 149097 149097 149097 149097 149097 149097 149097 149097 149097 149097 149097 149097 149097 149097 149097 149097 149097 149097 149097 149097 149097 149097 149097 149097 149097 149097 149097 149097 149097 149097 149097 149097 149097 149097 149097 149097 149097 149097 149097 149097 149097 149097 149097 149097 149097 149097 149097 149097 149097 149097 149097 149097 149097 149097 149097 149097 149097 149097 149097 149097 149097 149097 149097 149097 149097 149097 149097 149097 149097 149097 149097 149097 149097 149097 149097 149097 149097 149097 149097 149097 149097 149097 149097 149097 149097 149097 149097 149097 149097 149097 149097 149097 149097 149097 149097 149097 149097 149097 149097 149097 
0 0 0 0 0 0 0 0 0 0 0 0 0 0 0 0 0 63658 69582 69582 69582 69582 69582 69582 69582 69582 69582 69582 69582 69582 69582 69582 69582 69582 69582 69582 69582 69582 69582 69582 69582 69582 69582 69582 69582 69582 69582 69582 69582 69582 69582 69582 69582 69582 69582 69582 69582 69582 69582 69582 69582 69582 69582 69582 69582 69582 69582 69582 69582 69582 69582 69582 69582 69582 69582 69582 69582 69582 69582 69582 69582 69582 69582 69582 69582 69582 69582 69582 69582 69582 69582 69582 69582 69582 69582 69582 69582 69582 69582 69582 69582 69582 69582 69582 69582 69582 69582 69582 69582 69582 69582 69582 69582 69582 69582 69582 69582 69582 69582 69582 69582 69582 69582 69582 69582 69582 69582 69582 69582 69582 69582 69582 69582 69582 69582 69582 69582 69582 69582 69582 69582 69582 69582 69582 69582 69582 69582 69582 69582 69582 69582 69582 69582 69582 69582 69582 69582 69582 69582 69582 69582 69582 69582 69582 69582 69582 69582 69582 69582 69582 69582 69582 69582 69582 69582 69582 69582 69582 69582 69582 69582 69582 69582 69582 69582 69582 69582 69582 69582 69582 69582 69582 69582 69582 69582 69582 69582 69582 69582 69582 69582 
0 0 0 0 0 0 0 0 0 0 0 0 0 0 0 0 0 0 0 20264 20264 20264 20264 20264 20264 20264 20264 20264 20264 20264 20264 20264 20264 20264 20264 20264 20264 20264 20264 20264 20264 20264 20264 20264 20264 20264 20264 20264 20264 20264 20264 20264 20264 20264 20264 20264 20264 20264 20264 20264 20264 20264 20264 20264 20264 20264 20264 20264 20264 20264 20264 20264 20264 20264 20264 20264 20264 20264 20264 20264 20264 20264 20264 20264 20264 20264 20264 20264 20264 20264 20264 20264 20264 20264 20264 20264 20264 20264 20264 20264 20264 20264 20264 20264 20264 20264 20264 20264 20264 20264 20264 20264 20264 20264 20264 20264 20264 20264 20264 20264 20264 20264 20264 20264 20264 20264 20264 20264 20264 20264 20264 20264 20264 20264 20264 20264 20264 20264 20264 20264 20264 20264 20264 20264 20264 20264 20264 20264 20264 20264 20264 20264 20264 20264 20264 20264 20264 20264 20264 20264 20264 20264 20264 20264 20264 20264 20264 20264 20264 20264 20264 20264 20264 20264 20264 20264 20264 20264 20264 20264 20264 20264 20264 20264 20264 20264 20264 20264 20264 20264 20264 20264 20264 20264 20264 20264 20264 20264 20264 20264 20264 
0 0 0 0 0 0 0 0 0 0 0 0 0 0 0 0 0 0 0 22278 35693 35693 35693 35693 35693 35693 35693 35693 35693 35693 35693 35693 35693 35693 35693 35693 35693 35693 35693 35693 35693 35693 35693 35693 35693 35693 35693 35693 35693 35693 35693 35693 35693 35693 35693 35693 35693 35693 35693 35693 35693 35693 35693 35693 35693 35693 35693 35693 35693 35693 35693 35693 35693 35693 35693 35693 35693 35693 35693 35693 35693 35693 35693 35693 35693 35693 35693 35693 35693 35693 35693 35693 35693 35693 35693 35693 35693 35693 35693 35693 35693 35693 35693 35693 35693 35693 35693 35693 35693 35693 35693 35693 35693 35693 35693 35693 35693 35693 35693 35693 35693 35693 35693 35693 35693 35693 35693 35693 35693 35693 35693 35693 35693 35693 35693 35693 35693 35693 35693 35693 35693 35693 35693 35693 35693 35693 35693 35693 35693 35693 35693 35693 35693 35693 35693 35693 35693 35693 35693 35693 35693 35693 35693 35693 35693 35693 35693 35693 35693 35693 35693 35693 35693 35693 35693 35693 35693 35693 35693 35693 35693 35693 35693 35693 35693 35693 35693 35693 35693 35693 35693 35693 35693 35693 35693 35693 35693 35693 35693 35693 35693 
0 0 0 0 0 0 0 0 0 0 0 0 0 0 0 0 0 0 38298 49062 49062 49062 49062 49062 49062 49062 49062 49062 49062 49062 49062 49062 49062 49062 49062 49062 49062 49062 49062 49062 49062 49062 49062 49062 49062 49062 49062 49062 49062 49062 49062 49062 49062 49062 49062 49062 49062 49062 49062 49062 49062 49062 49062 49062 49062 49062 49062 49062 49062 49062 49062 49062 49062 49062 49062 49062 49062 49062 49062 49062 49062 49062 49062 49062 49062 49062 49062 49062 49062 49062 49062 49062 49062 49062 49062 49062 49062 49062 49062 49062 49062 49062 49062 49062 49062 49062 49062 49062 49062 49062 49062 49062 49062 49062 49062 49062 49062 49062 49062 49062 49062 49062 49062 49062 49062 49062 49062 49062 49062 49062 49062 49062 49062 49062 49062 49062 49062 49062 49062 49062 49062 49062 49062 49062 49062 49062 49062 49062 49062 49062 49062 49062 49062 49062 49062 49062 49062 49062 49062 49062 49062 49062 49062 49062 49062 49062 49062 49062 49062 49062 49062 49062 49062 49062 49062 49062 49062 49062 49062 49062 49062 49062 49062 49062 49062 49062 49062 49062 49062 49062 49062 49062 49062 49062 49062 49062 49062 49062 49062 49062 49062 
0 0 0 0 0 0 0 0 0 0 0 0 0 0 0 0 0 0 17909 17909 17909 17909 17909 17909 17909 17909 17909 17909 17909 17909 17909 17909 17909 17909 17909 17909 17909 17909 17909 17909 17909 17909 17909 17909 17909 17909 17909 17909 17909 17909 17909 17909 17909 17909 17909 17909 17909 17909 17909 17909 17909 17909 17909 17909 17909 17909 17909 17909 17909 17909 17909 17909 17909 17909 17909 17909 17909 17909 17909 17909 17909 17909 17909 17909 17909 17909 17909 17909 17909 17909 17909 17909 17909 17909 17909 17909 17909 17909 17909 17909 17909 17909 17909 17909 17909 17909 17909 17909 17909 17909 17909 17909 17909 17909 17909 17909 17909 17909 17909 17909 17909 17909 17909 17909 17909 17909 17909 17909 17909 17909 17909 17909 17909 17909 17909 17909 17909 17909 17909 17909 17909 17909 17909 17909 17909 17909 17909 17909 17909 17909 17909 17909 17909 17909 17909 17909 17909 17909 17909 17909 17909 17909 17909 17909 17909 17909 17909 17909 17909 17909 17909 17909 17909 17909 17909 17909 17909 17909 17909 17909 17909 17909 17909 17909 17909 17909 17909 17909 17909 17909 17909 17909 17909 17909 17909 17909 17909 17909 17909 17909 17909 
0 0 0 0 0 0 0 0 0 0 0 0 0 0 0 0 0 0 0 93663 110183 110183 110183 110183 110183 110183 110183 110183 110183 110183 110183 110183 110183 110183 110183 110183 110183 110183 110183 110183 110183 110183 110183 110183 110183 110183 110183 110183 110183 110183 110183 110183 110183 110183 110183 110183 110183 110183 110183 110183 110183 110183 110183 110183 110183 110183 110183 110183 110183 110183 110183 110183 110183 110183 110183 110183 110183 110183 110183 110183 110183 110183 110183 110183 110183 110183 110183 110183 110183 110183 110183 110183 110183 110183 110183 110183 110183 110183 110183 110183 110183 110183 110183 110183 110183 110183 110183 110183 110183 110183 110183 110183 110183 110183 110183 110183 110183 110183 110183 110183 110183 110183 110183 110183 110183 110183 110183 110183 110183 110183 110183 110183 110183 110183 110183 110183 110183 110183 110183 110183 110183 110183 110183 110183 110183 110183 110183 110183 110183 110183 110183 110183 110183 110183 110183 110183 110183 110183 110183 110183 110183 110183 110183 110183 110183 110183 110183 110183 110183 110183 110183 110183 110183 110183 110183 110183 110183 110183 110183 110183 110183 110183 110183 110183 110183 110183 110183 110183 110183 110183 110183 110183 110183 110183 110183 110183 110183 110183 110183 110183 110183 
0 0 0 0 0 0 0 0 0 0 0 0 0 0 0 0 0 38891 74231 74512 74512 74512 74512 74512 74512 74512 74512 74512 74512 74512 74512 74512 74512 74512 74512 74512 74512 74512 74512 74512 74512 74512 74512 74512 74512 74512 74512 74512 74512 74512 74512 74512 74512 74512 74512 74512 74512 74512 74512 74512 74512 74512 74512 74512 74512 74512 74512 74512 74512 74512 74512 74512 74512 74512 74512 74512 74512 74512 74512 74512 74512 74512 74512 74512 74512 74512 74512 74512 74512 74512 74512 74512 74512 74512 74512 74512 74512 74512 74512 74512 74512 74512 74512 74512 74512 74512 74512 74512 74512 74512 74512 74512 74512 74512 74512 74512 74512 74512 74512 74512 74512 74512 74512 74512 74512 74512 74512 74512 74512 74512 74512 74512 74512 74512 74512 74512 74512 74512 74512 74512 74512 74512 74512 74512 74512 74512 74512 74512 74512 74512 74512 74512 74512 74512 74512 74512 74512 74512 74512 74512 74512 74512 74512 74512 74512 74512 74512 74512 74512 74512 74512 74512 74512 74512 74512 74512 74512 74512 74512 74512 74512 74512 74512 74512 74512 74512 74512 74512 74512 74512 74512 74512 74512 74512 74512 74512 74512 74512 74512 74512 74512 
0 0 0 0 0 0 0 0 0 0 0 0 0 0 0 0 0 23462 33676 33676 33676 33676 33676 33676 33676 33676 33676 33676 33676 33676 33676 33676 33676 33676 33676 33676 33676 33676 33676 33676 33676 33676 33676 33676 33676 33676 33676 33676 33676 33676 33676 33676 33676 33676 33676 33676 33676 33676 33676 33676 33676 33676 33676 33676 33676 33676 33676 33676 33676 33676 33676 33676 33676 33676 33676 33676 33676 33676 33676 33676 33676 33676 33676 33676 33676 33676 33676 33676 33676 33676 33676 33676 33676 33676 33676 33676 33676 33676 33676 33676 33676 33676 33676 33676 33676 33676 33676 33676 33676 33676 33676 33676 33676 33676 33676 33676 33676 33676 33676 33676 33676 33676 33676 33676 33676 33676 33676 33676 33676 33676 33676 33676 33676 33676 33676 33676 33676 33676 33676 33676 33676 33676 33676 33676 33676 33676 33676 33676 33676 33676 33676 33676 33676 33676 33676 33676 33676 33676 33676 33676 33676 33676 33676 33676 33676 33676 33676 33676 33676 33676 33676 33676 33676 33676 33676 33676 33676 33676 33676 33676 33676 33676 33676 33676 33676 33676 33676 33676 33676 33676 33676 33676 33676 33676 33676 33676 33676 33676 33676 33676 33676 
0 0 0 0 0 0 0 0 0 0 0 0 0 0 0 0 0 0 0 0 60677 60677 60677 60677 60677 60677 60677 60677 60677 60677 60677 60677 60677 60677 60677 60677 60677 60677 60677 60677 60677 60677 60677 60677 60677 60677 60677 60677 60677 60677 60677 60677 60677 60677 60677 60677 60677 60677 60677 60677 60677 60677 60677 60677 60677 60677 60677 60677 60677 60677 60677 60677 60677 60677 60677 60677 60677 60677 60677 60677 60677 60677 60677 60677 60677 60677 60677 60677 60677 60677 60677 60677 60677 60677 60677 60677 60677 60677 60677 60677 60677 60677 60677 60677 60677 60677 60677 60677 60677 60677 60677 60677 60677 60677 60677 60677 60677 60677 60677 60677 60677 60677 60677 60677 60677 60677 60677 60677 60677 60677 60677 60677 60677 60677 60677 60677 60677 60677 60677 60677 60677 60677 60677 60677 60677 60677 60677 60677 60677 60677 60677 60677 60677 60677 60677 60677 60677 60677 60677 60677 60677 60677 60677 60677 60677 60677 60677 60677 60677 60677 60677 60677 60677 60677 60677 60677 60677 60677 60677 60677 60677 60677 60677 60677 60677 60677 60677 60677 60677 60677 60677 60677 60677 60677 60677 60677 60677 60677 60677 60677 60677 
0 0 0 0 0 0 0 0 0 0 0 0 0 0 0 0 0 31941 31941 31941 31941 31941 31941 31941 31941 31941 31941 31941 31941 31941 31941 31941 31941 31941 31941 31941 31941 31941 31941 31941 31941 31941 31941 31941 31941 31941 31941 31941 31941 31941 31941 31941 31941 31941 31941 31941 31941 31941 31941 31941 31941 31941 31941 31941 31941 31941 31941 31941 31941 31941 31941 31941 31941 31941 31941 31941 31941 31941 31941 31941 31941 31941 31941 31941 31941 31941 31941 31941 31941 31941 31941 31941 31941 31941 31941 31941 31941 31941 31941 31941 31941 31941 31941 31941 31941 31941 31941 31941 31941 31941 31941 31941 31941 31941 31941 31941 31941 31941 31941 31941 31941 31941 31941 31941 31941 31941 31941 31941 31941 31941 31941 31941 31941 31941 31941 31941 31941 31941 31941 31941 31941 31941 31941 31941 31941 31941 31941 31941 31941 31941 31941 31941 31941 31941 31941 31941 31941 31941 31941 31941 31941 31941 31941 31941 31941 31941 31941 31941 31941 31941 31941 31941 31941 31941 31941 31941 31941 31941 31941 31941 31941 31941 31941 31941 31941 31941 31941 31941 31941 31941 31941 31941 31941 31941 31941 31941 31941 31941 31941 31941 31941 
0 0 0 0 0 0 0 0 0 0 0 0 0 0 0 0 26188 26188 26188 26188 26188 26188 26188 26188 26188 26188 26188 26188 26188 26188 26188 26188 26188 26188 26188 26188 26188 26188 26188 26188 26188 26188 26188 26188 26188 26188 26188 26188 26188 26188 26188 26188 26188 26188 26188 26188 26188 26188 26188 26188 26188 26188 26188 26188 26188 26188 26188 26188 26188 26188 26188 26188 26188 26188 26188 26188 26188 26188 26188 26188 26188 26188 26188 26188 26188 26188 26188 26188 26188 26188 26188 26188 26188 26188 26188 26188 26188 26188 26188 26188 26188 26188 26188 26188 26188 26188 26188 26188 26188 26188 26188 26188 26188 26188 26188 26188 26188 26188 26188 26188 26188 26188 26188 26188 26188 26188 26188 26188 26188 26188 26188 26188 26188 26188 26188 26188 26188 26188 26188 26188 26188 26188 26188 26188 26188 26188 26188 26188 26188 26188 26188 26188 26188 26188 26188 26188 26188 26188 26188 26188 26188 26188 26188 26188 26188 26188 26188 26188 26188 26188 26188 26188 26188 26188 26188 26188 26188 26188 26188 26188 26188 26188 26188 26188 26188 26188 26188 26188 26188 26188 26188 26188 26188 26188 26188 26188 26188 26188 26188 26188 26188 
0 0 0 0 0 0 0 0 0 0 0 0 0 0 0 0 16573 16573 16573 16573 16573 16573 16573 16573 16573 16573 16573 16573 16573 16573 16573 16573 16573 16573 16573 16573 16573 16573 16573 16573 16573 16573 16573 16573 16573 16573 16573 16573 16573 16573 16573 16573 16573 16573 16573 16573 16573 16573 16573 16573 16573 16573 16573 16573 16573 16573 16573 16573 16573 16573 16573 16573 16573 16573 16573 16573 16573 16573 16573 16573 16573 16573 16573 16573 16573 16573 16573 16573 16573 16573 16573 16573 16573 16573 16573 16573 16573 16573 16573 16573 16573 16573 16573 16573 16573 16573 16573 16573 16573 16573 16573 16573 16573 16573 16573 16573 16573 16573 16573 16573 16573 16573 16573 16573 16573 16573 16573 16573 16573 16573 16573 16573 16573 16573 16573 16573 16573 16573 16573 16573 16573 16573 16573 16573 16573 16573 16573 16573 16573 16573 16573 16573 16573 16573 16573 16573 16573 16573 16573 16573 16573 16573 16573 16573 16573 16573 16573 16573 16573 16573 16573 16573 16573 16573 16573 16573 16573 16573 16573 16573 16573 16573 16573 16573 16573 16573 16573 16573 16573 16573 16573 16573 16573 16573 16573 16573 16573 16573 16573 16573 16573 
0 0 0 0 0 0 0 0 0 0 0 0 0 0 0 0 0 51043 73292 73292 73292 73292 73292 73292 73292 73292 73292 73292 73292 73292 73292 73292 73292 73292 73292 73292 73292 73292 73292 73292 73292 73292 73292 73292 73292 73292 73292 73292 73292 73292 73292 73292 73292 73292 73292 73292 73292 73292 73292 73292 73292 73292 73292 73292 73292 73292 73292 73292 73292 73292 73292 73292 73292 73292 73292 73292 73292 73292 73292 73292 73292 73292 73292 73292 73292 73292 73292 73292 73292 73292 73292 73292 73292 73292 73292 73292 73292 73292 73292 73292 73292 73292 73292 73292 73292 73292 73292 73292 73292 73292 73292 73292 73292 73292 73292 73292 73292 73292 73292 73292 73292 73292 73292 73292 73292 73292 73292 73292 73292 73292 73292 73292 73292 73292 73292 73292 73292 73292 73292 73292 73292 73292 73292 73292 73292 73292 73292 73292 73292 73292 73292 73292 73292 73292 73292 73292 73292 73292 73292 73292 73292 73292 73292 73292 73292 73292 73292 73292 73292 73292 73292 73292 73292 73292 73292 73292 73292 73292 73292 73292 73292 73292 73292 73292 73292 73292 73292 73292 73292 73292 73292 73292 73292 73292 73292 73292 73292 73292 73292 73292 73292 
0 0 0 0 0 0 0 0 0 0 0 0 0 0 0 0 0 0 0 103066 118084 118084 118084 118084 118084 118084 118084 118084 118084 118084 118084 118084 118084 118084 118084 118084 118084 118084 118084 118084 118084 118084 118084 118084 118084 118084 118084 118084 118084 118084 118084 118084 118084 118084 118084 118084 118084 118084 118084 118084 118084 118084 118084 118084 118084 118084 118084 118084 118084 118084 118084 118084 118084 118084 118084 118084 118084 118084 118084 118084 118084 118084 118084 118084 118084 118084 118084 118084 118084 118084 118084 118084 118084 118084 118084 118084 118084 118084 118084 118084 118084 118084 118084 118084 118084 118084 118084 118084 118084 118084 118084 118084 118084 118084 118084 118084 118084 118084 118084 118084 118084 118084 118084 118084 118084 118084 118084 118084 118084 118084 118084 118084 118084 118084 118084 118084 118084 118084 118084 118084 118084 118084 118084 118084 118084 118084 118084 118084 118084 118084 118084 118084 118084 118084 118084 118084 118084 118084 118084 118084 118084 118084 118084 118084 118084 118084 118084 118084 118084 118084 118084 118084 118084 118084 118084 118084 118084 118084 118084 118084 118084 118084 118084 118084 118084 118084 118084 118084 118084 118084 118084 118084 118084 118084 118084 118084 118084 118084 118084 118084 118084 
0 0 0 0 0 0 0 0 0 0 0 0 0 0 0 0 0 0 32248 38021 38021 38021 38021 38021 38021 38021 38021 38021 38021 38021 38021 38021 38021 38021 38021 38021 38021 38021 38021 38021 38021 38021 38021 38021 38021 38021 38021 38021 38021 38021 38021 38021 38021 38021 38021 38021 38021 38021 38021 38021 38021 38021 38021 38021 38021 38021 38021 38021 38021 38021 38021 38021 38021 38021 38021 38021 38021 38021 38021 38021 38021 38021 38021 38021 38021 38021 38021 38021 38021 38021 38021 38021 38021 38021 38021 38021 38021 38021 38021 38021 38021 38021 38021 38021 38021 38021 38021 38021 38021 38021 38021 38021 38021 38021 38021 38021 38021 38021 38021 38021 38021 38021 38021 38021 38021 38021 38021 38021 38021 38021 38021 38021 38021 38021 38021 38021 38021 38021 38021 38021 38021 38021 38021 38021 38021 38021 38021 38021 38021 38021 38021 38021 38021 38021 38021 38021 38021 38021 38021 38021 38021 38021 38021 38021 38021 38021 38021 38021 38021 38021 38021 38021 38021 38021 38021 38021 38021 38021 38021 38021 38021 38021 38021 38021 38021 38021 38021 38021 38021 38021 38021 38021 38021 38021 38021 38021 38021 38021 38021 38021 38021
[truncated: 166,620 more chars]
