# Supplementary material for: Impact of truck contamination and information sharing on foot-and-mouth disease spreading in beef cattle production systems
Source: PLoS One. 2020 Oct 16;15(10):e0240819. doi: 10.1371/journal.pone.0240819 (PMC7567383; doi:10.1371/journal.pone.0240819)
Supplement: S1 Data — (ZIP) [file pone.0240819.s001.zip › FMD ABM data/scenario analysis/scenario9_D&IN_B_PP/scatt.txt]

291267 289805 288529 287377 286397 285536 286057 287545 286051 285204 284258 284183 283405 285207 286545 284931 282104 272060 272060 272060 272060 272060 272060 272060 272060 272060 272060 272060 272060 272060 272060 272060 272060 272060 272060 272060 272060 272060 272060 272060 272060 272060 272060 272060 272060 272060 272060 272060 272060 272060 272060 272060 272060 272060 272060 272060 272060 272060 272060 272060 272060 272060 272060 272060 272060 272060 272060 272060 272060 272060 272060 272060 272060 272060 272060 272060 272060 272060 272060 272060 272060 272060 272060 272060 272060 272060 272060 272060 272060 272060 272060 272060 272060 272060 272060 272060 272060 272060 272060 272060 272060 272060 272060 272060 272060 272060 272060 272060 272060 272060 272060 272060 272060 272060 272060 272060 272060 272060 272060 272060 272060 272060 272060 272060 272060 272060 272060 272060 272060 272060 272060 272060 272060 272060 272060 272060 272060 272060 272060 272060 272060 272060 272060 272060 272060 272060 272060 272060 272060 272060 272060 272060 272060 272060 272060 272060 272060 272060 272060 272060 272060 272060 272060 272060 272060 272060 272060 272060 272060 272060 272060 272060 272060 272060 272060 272060 272060 272060 272060 272060 272060 272060 272060 272060 272060 272060 272060 272060 272060 272060 272060 272060 272060 272060 272060 272060 272060 272060 272060 272060 272060 
291267 289832 288512 287288 286411 285381 286827 288051 286659 285963 285012 284419 284254 285323 286851 284380 282271 280095 276551 276551 276551 276551 276551 276551 276551 276551 276551 276551 276551 276551 276551 276551 276551 276551 276551 276551 276551 276551 276551 276551 276551 276551 276551 276551 276551 276551 276551 276551 276551 276551 276551 276551 276551 276551 276551 276551 276551 276551 276551 276551 276551 276551 276551 276551 276551 276551 276551 276551 276551 276551 276551 276551 276551 276551 276551 276551 276551 276551 276551 276551 276551 276551 276551 276551 276551 276551 276551 276551 276551 276551 276551 276551 276551 276551 276551 276551 276551 276551 276551 276551 276551 276551 276551 276551 276551 276551 276551 276551 276551 276551 276551 276551 276551 276551 276551 276551 276551 276551 276551 276551 276551 276551 276551 276551 276551 276551 276551 276551 276551 276551 276551 276551 276551 276551 276551 276551 276551 276551 276551 276551 276551 276551 276551 276551 276551 276551 276551 276551 276551 276551 276551 276551 276551 276551 276551 276551 276551 276551 276551 276551 276551 276551 276551 276551 276551 276551 276551 276551 276551 276551 276551 276551 276551 276551 276551 276551 276551 276551 276551 276551 276551 276551 276551 276551 276551 276551 276551 276551 276551 276551 276551 276551 276551 276551 276551 276551 276551 276551 276551 276551 276551 
291267 289803 288553 287207 286682 285884 287057 287515 286158 284917 283654 284035 283987 284774 286382 284391 283469 283134 283134 283134 283134 283134 283134 283134 283134 283134 283134 283134 283134 283134 283134 283134 283134 283134 283134 283134 283134 283134 283134 283134 283134 283134 283134 283134 283134 283134 283134 283134 283134 283134 283134 283134 283134 283134 283134 283134 283134 283134 283134 283134 283134 283134 283134 283134 283134 283134 283134 283134 283134 283134 283134 283134 283134 283134 283134 283134 283134 283134 283134 283134 283134 283134 283134 283134 283134 283134 283134 283134 283134 283134 283134 283134 283134 283134 283134 283134 283134 283134 283134 283134 283134 283134 283134 283134 283134 283134 283134 283134 283134 283134 283134 283134 283134 283134 283134 283134 283134 283134 283134 283134 283134 283134 283134 283134 283134 283134 283134 283134 283134 283134 283134 283134 283134 283134 283134 283134 283134 283134 283134 283134 283134 283134 283134 283134 283134 283134 283134 283134 283134 283134 283134 283134 283134 283134 283134 283134 283134 283134 283134 283134 283134 283134 283134 283134 283134 283134 283134 283134 283134 283134 283134 283134 283134 283134 283134 283134 283134 283134 283134 283134 283134 283134 283134 283134 283134 283134 283134 283134 283134 283134 283134 283134 283134 283134 283134 283134 283134 283134 283134 283134 283134 
291267 289874 288481 287341 286295 285926 286523 287585 286082 285312 285085 284524 284335 284980 286187 283933 280695 278188 276315 276315 276315 276315 276315 276315 276315 276315 276315 276315 276315 276315 276315 276315 276315 276315 276315 276315 276315 276315 276315 276315 276315 276315 276315 276315 276315 276315 276315 276315 276315 276315 276315 276315 276315 276315 276315 276315 276315 276315 276315 276315 276315 276315 276315 276315 276315 276315 276315 276315 276315 276315 276315 276315 276315 276315 276315 276315 276315 276315 276315 276315 276315 276315 276315 276315 276315 276315 276315 276315 276315 276315 276315 276315 276315 276315 276315 276315 276315 276315 276315 276315 276315 276315 276315 276315 276315 276315 276315 276315 276315 276315 276315 276315 276315 276315 276315 276315 276315 276315 276315 276315 276315 276315 276315 276315 276315 276315 276315 276315 276315 276315 276315 276315 276315 276315 276315 276315 276315 276315 276315 276315 276315 276315 276315 276315 276315 276315 276315 276315 276315 276315 276315 276315 276315 276315 276315 276315 276315 276315 276315 276315 276315 276315 276315 276315 276315 276315 276315 276315 276315 276315 276315 276315 276315 276315 276315 276315 276315 276315 276315 276315 276315 276315 276315 276315 276315 276315 276315 276315 276315 276315 276315 276315 276315 276315 276315 276315 276315 276315 276315 276315 276315 
291267 289867 288587 287391 286396 286044 286705 287425 286089 285071 284535 283651 284167 285103 285492 281998 275660 272954 260467 258573 258573 258573 258573 258573 258573 258573 258573 258573 258573 258573 258573 258573 258573 258573 258573 258573 258573 258573 258573 258573 258573 258573 258573 258573 258573 258573 258573 258573 258573 258573 258573 258573 258573 258573 258573 258573 258573 258573 258573 258573 258573 258573 258573 258573 258573 258573 258573 258573 258573 258573 258573 258573 258573 258573 258573 258573 258573 258573 258573 258573 258573 258573 258573 258573 258573 258573 258573 258573 258573 258573 258573 258573 258573 258573 258573 258573 258573 258573 258573 258573 258573 258573 258573 258573 258573 258573 258573 258573 258573 258573 258573 258573 258573 258573 258573 258573 258573 258573 258573 258573 258573 258573 258573 258573 258573 258573 258573 258573 258573 258573 258573 258573 258573 258573 258573 258573 258573 258573 258573 258573 258573 258573 258573 258573 258573 258573 258573 258573 258573 258573 258573 258573 258573 258573 258573 258573 258573 258573 258573 258573 258573 258573 258573 258573 258573 258573 258573 258573 258573 258573 258573 258573 258573 258573 258573 258573 258573 258573 258573 258573 258573 258573 258573 258573 258573 258573 258573 258573 258573 258573 258573 258573 258573 258573 258573 258573 258573 258573 258573 258573 258573 
291267 289856 288484 287312 286266 285357 286317 287627 286176 285205 284195 283583 283251 283817 284526 278798 258904 230081 170710 139103 137673 137673 137673 137673 137673 137673 137673 137673 137673 137673 137673 137673 137673 137673 137673 137673 137673 137673 137673 137673 137673 137673 137673 137673 137673 137673 137673 137673 137673 137673 137673 137673 137673 137673 137673 137673 137673 137673 137673 137673 137673 137673 137673 137673 137673 137673 137673 137673 137673 137673 137673 137673 137673 137673 137673 137673 137673 137673 137673 137673 137673 137673 137673 137673 137673 137673 137673 137673 137673 137673 137673 137673 137673 137673 137673 137673 137673 137673 137673 137673 137673 137673 137673 137673 137673 137673 137673 137673 137673 137673 137673 137673 137673 137673 137673 137673 137673 137673 137673 137673 137673 137673 137673 137673 137673 137673 137673 137673 137673 137673 137673 137673 137673 137673 137673 137673 137673 137673 137673 137673 137673 137673 137673 137673 137673 137673 137673 137673 137673 137673 137673 137673 137673 137673 137673 137673 137673 137673 137673 137673 137673 137673 137673 137673 137673 137673 137673 137673 137673 137673 137673 137673 137673 137673 137673 137673 137673 137673 137673 137673 137673 137673 137673 137673 137673 137673 137673 137673 137673 137673 137673 137673 137673 137673 137673 137673 137673 137673 137673 137673 137673 
291267 289853 288550 287397 286914 285742 286509 287311 285950 284710 284129 283635 284021 284857 286321 283036 277126 268665 268665 268665 268665 268665 268665 268665 268665 268665 268665 268665 268665 268665 268665 268665 268665 268665 268665 268665 268665 268665 268665 268665 268665 268665 268665 268665 268665 268665 268665 268665 268665 268665 268665 268665 268665 268665 268665 268665 268665 268665 268665 268665 268665 268665 268665 268665 268665 268665 268665 268665 268665 268665 268665 268665 268665 268665 268665 268665 268665 268665 268665 268665 268665 268665 268665 268665 268665 268665 268665 268665 268665 268665 268665 268665 268665 268665 268665 268665 268665 268665 268665 268665 268665 268665 268665 268665 268665 268665 268665 268665 268665 268665 268665 268665 268665 268665 268665 268665 268665 268665 268665 268665 268665 268665 268665 268665 268665 268665 268665 268665 268665 268665 268665 268665 268665 268665 268665 268665 268665 268665 268665 268665 268665 268665 268665 268665 268665 268665 268665 268665 268665 268665 268665 268665 268665 268665 268665 268665 268665 268665 268665 268665 268665 268665 268665 268665 268665 268665 268665 268665 268665 268665 268665 268665 268665 268665 268665 268665 268665 268665 268665 268665 268665 268665 268665 268665 268665 268665 268665 268665 268665 268665 268665 268665 268665 268665 268665 268665 268665 268665 268665 268665 268665 
291267 289924 288626 287387 286224 285370 286421 287787 286353 285105 284325 283336 282852 284181 284647 277944 263640 261079 261079 261079 261079 261079 261079 261079 261079 261079 261079 261079 261079 261079 261079 261079 261079 261079 261079 261079 261079 261079 261079 261079 261079 261079 261079 261079 261079 261079 261079 261079 261079 261079 261079 261079 261079 261079 261079 261079 261079 261079 261079 261079 261079 261079 261079 261079 261079 261079 261079 261079 261079 261079 261079 261079 261079 261079 261079 261079 261079 261079 261079 261079 261079 261079 261079 261079 261079 261079 261079 261079 261079 261079 261079 261079 261079 261079 261079 261079 261079 261079 261079 261079 261079 261079 261079 261079 261079 261079 261079 261079 261079 261079 261079 261079 261079 261079 261079 261079 261079 261079 261079 261079 261079 261079 261079 261079 261079 261079 261079 261079 261079 261079 261079 261079 261079 261079 261079 261079 261079 261079 261079 261079 261079 261079 261079 261079 261079 261079 261079 261079 261079 261079 261079 261079 261079 261079 261079 261079 261079 261079 261079 261079 261079 261079 261079 261079 261079 261079 261079 261079 261079 261079 261079 261079 261079 261079 261079 261079 261079 261079 261079 261079 261079 261079 261079 261079 261079 261079 261079 261079 261079 261079 261079 261079 261079 261079 261079 261079 261079 261079 261079 261079 261079 
291267 289892 288516 287373 286878 285964 286571 286995 285674 284723 284163 283441 283763 285215 286516 284559 281633 274150 253266 251412 246671 246671 246671 246671 246671 246671 246671 246671 246671 246671 246671 246671 246671 246671 246671 246671 246671 246671 246671 246671 246671 246671 246671 246671 246671 246671 246671 246671 246671 246671 246671 246671 246671 246671 246671 246671 246671 246671 246671 246671 246671 246671 246671 246671 246671 246671 246671 246671 246671 246671 246671 246671 246671 246671 246671 246671 246671 246671 246671 246671 246671 246671 246671 246671 246671 246671 246671 246671 246671 246671 246671 246671 246671 246671 246671 246671 246671 246671 246671 246671 246671 246671 246671 246671 246671 246671 246671 246671 246671 246671 246671 246671 246671 246671 246671 246671 246671 246671 246671 246671 246671 246671 246671 246671 246671 246671 246671 246671 246671 246671 246671 246671 246671 246671 246671 246671 246671 246671 246671 246671 246671 246671 246671 246671 246671 246671 246671 246671 246671 246671 246671 246671 246671 246671 246671 246671 246671 246671 246671 246671 246671 246671 246671 246671 246671 246671 246671 246671 246671 246671 246671 246671 246671 246671 246671 246671 246671 246671 246671 246671 246671 246671 246671 246671 246671 246671 246671 246671 246671 246671 246671 246671 246671 246671 246671 246671 246671 246671 246671 246671 246671 
291267 289880 288497 287326 286496 285634 286381 287745 286361 286008 285121 284165 284337 285273 286463 285061 284471 284471 284471 284471 284471 284471 284471 284471 284471 284471 284471 284471 284471 284471 284471 284471 284471 284471 284471 284471 284471 284471 284471 284471 284471 284471 284471 284471 284471 284471 284471 284471 284471 284471 284471 284471 284471 284471 284471 284471 284471 284471 284471 284471 284471 284471 284471 284471 284471 284471 284471 284471 284471 284471 284471 284471 284471 284471 284471 284471 284471 284471 284471 284471 284471 284471 284471 284471 284471 284471 284471 284471 284471 284471 284471 284471 284471 284471 284471 284471 284471 284471 284471 284471 284471 284471 284471 284471 284471 284471 284471 284471 284471 284471 284471 284471 284471 284471 284471 284471 284471 284471 284471 284471 284471 284471 284471 284471 284471 284471 284471 284471 284471 284471 284471 284471 284471 284471 284471 284471 284471 284471 284471 284471 284471 284471 284471 284471 284471 284471 284471 284471 284471 284471 284471 284471 284471 284471 284471 284471 284471 284471 284471 284471 284471 284471 284471 284471 284471 284471 284471 284471 284471 284471 284471 284471 284471 284471 284471 284471 284471 284471 284471 284471 284471 284471 284471 284471 284471 284471 284471 284471 284471 284471 284471 284471 284471 284471 284471 284471 284471 284471 284471 284471 284471 
291267 289853 288536 287508 286456 286085 286743 287331 285931 284980 284041 283572 282886 285395 285816 283659 281454 278982 265965 249320 249320 249320 249320 249320 249320 249320 249320 249320 249320 249320 249320 249320 249320 249320 249320 249320 249320 249320 249320 249320 249320 249320 249320 249320 249320 249320 249320 249320 249320 249320 249320 249320 249320 249320 249320 249320 249320 249320 249320 249320 249320 249320 249320 249320 249320 249320 249320 249320 249320 249320 249320 249320 249320 249320 249320 249320 249320 249320 249320 249320 249320 249320 249320 249320 249320 249320 249320 249320 249320 249320 249320 249320 249320 249320 249320 249320 249320 249320 249320 249320 249320 249320 249320 249320 249320 249320 249320 249320 249320 249320 249320 249320 249320 249320 249320 249320 249320 249320 249320 249320 249320 249320 249320 249320 249320 249320 249320 249320 249320 249320 249320 249320 249320 249320 249320 249320 249320 249320 249320 249320 249320 249320 249320 249320 249320 249320 249321 249321 249321 249321 249321 249321 249321 249321 249321 249321 249321 249321 249321 249321 249321 249321 249321 249321 249321 249321 249321 249321 249321 249321 249321 249321 249321 249321 249321 249321 249321 249321 249321 249321 249321 249321 249321 249321 249321 249321 249321 249321 249321 249321 249321 249321 249321 249321 249321 249321 249321 249321 249321 249321 249321 
291267 289828 288477 287315 286481 285780 286715 287633 286230 285320 285181 284558 284703 285301 285664 283231 277702 256696 255724 255724 255724 255724 255724 255724 255724 255724 255724 255724 255724 255724 255724 255724 255724 255724 255724 255724 255724 255724 255724 255724 255724 255724 255724 255724 255724 255724 255724 255724 255724 255724 255724 255724 255724 255724 255724 255724 255724 255724 255724 255724 255724 255724 255724 255724 255724 255724 255724 255724 255724 255724 255724 255724 255724 255724 255724 255724 255724 255724 255724 255724 255724 255724 255724 255724 255724 255724 255724 255724 255724 255724 255724 255724 255724 255724 255724 255724 255724 255724 255724 255724 255724 255724 255724 255724 255724 255724 255724 255724 255724 255724 255724 255724 255724 255724 255724 255724 255724 255724 255724 255724 255724 255724 255724 255724 255724 255724 255724 255724 255724 255724 255724 255724 255724 255724 255724 255724 255724 255724 255724 255724 255724 255724 255724 255724 255724 255724 255724 255724 255724 255724 255724 255724 255724 255724 255724 255724 255724 255724 255724 255724 255724 255724 255724 255724 255724 255724 255724 255724 255724 255724 255724 255724 255724 255724 255724 255724 255724 255724 255724 255724 255724 255724 255724 255724 255724 255724 255724 255724 255724 255724 255724 255724 255724 255724 255724 255724 255724 255724 255724 255724 255724 
291267 289876 288620 287336 286224 285463 286217 287479 286135 284890 284323 283297 283096 284248 285981 283024 278767 231058 214670 212116 212116 212116 212116 212116 212116 212116 212116 212116 212116 212116 212116 212116 212116 212116 212116 212116 212116 212116 212116 212116 212116 212116 212116 212116 212116 212116 212116 212116 212116 212116 212116 212116 212116 212116 212116 212116 212116 212116 212116 212116 212116 212116 212116 212116 212116 212116 212116 212116 212116 212116 212116 212116 212116 212116 212116 212116 212116 212116 212116 212116 212116 212116 212116 212116 212116 212116 212116 212116 212116 212116 212116 212116 212116 212116 212116 212116 212116 212116 212116 212116 212116 212116 212116 212116 212116 212116 212116 212116 212116 212116 212116 212116 212116 212116 212116 212116 212116 212116 212116 212116 212116 212116 212116 212116 212116 212116 212116 212116 212116 212116 212116 212116 212116 212116 212116 212116 212116 212116 212116 212116 212116 212116 212116 212116 212116 212116 212116 212116 212116 212116 212116 212116 212116 212116 212116 212116 212116 212116 212116 212116 212116 212116 212116 212116 212116 212116 212116 212116 212116 212116 212116 212116 212116 212116 212116 212116 212116 212116 212116 212116 212116 212116 212116 212116 212116 212116 212116 212116 212116 212116 212116 212116 212116 212116 212116 212116 212116 212116 212116 212116 212116 
291267 289745 288606 287414 286419 285784 286663 287667 286182 285395 284789 284188 283430 285698 286841 285152 284080 283394 283394 283394 283394 283394 283394 283394 283394 283394 283394 283394 283394 283394 283394 283394 283394 283394 283394 283394 283394 283394 283394 283394 283394 283394 283394 283394 283394 283394 283394 283394 283394 283394 283394 283394 283394 283394 283394 283394 283394 283394 283394 283394 283394 283394 283394 283394 283394 283394 283394 283394 283394 283394 283394 283394 283394 283394 283394 283394 283394 283394 283394 283394 283394 283394 283394 283394 283394 283394 283394 283394 283394 283394 283394 283394 283394 283394 283394 283394 283394 283394 283394 283394 283394 283394 283394 283394 283394 283394 283394 283394 283394 283394 283394 283394 283394 283394 283394 283394 283394 283394 283394 283394 283394 283394 283394 283394 283394 283394 283394 283394 283394 283394 283394 283394 283394 283394 283394 283394 283394 283394 283394 283394 283394 283394 283394 283394 283394 283394 283394 283394 283394 283394 283394 283394 283394 283394 283394 283394 283394 283394 283394 283394 283394 283394 283394 283394 283394 283394 283394 283394 283394 283394 283394 283394 283394 283394 283394 283394 283394 283394 283394 283394 283394 283394 283394 283394 283394 283394 283394 283394 283394 283394 283394 283394 283394 283394 283394 283394 283394 283394 283394 283394 283394 
291267 289788 288443 287506 286603 285642 286275 287653 286285 285389 284894 284666 284031 285297 285683 283994 282646 258357 255218 255218 255218 255218 255218 255218 255218 255218 255218 255218 255218 255218 255218 255218 255218 255218 255218 255218 255218 255218 255218 255218 255218 255218 255218 255218 255218 255218 255218 255218 255218 255218 255218 255218 255218 255218 255218 255218 255218 255218 255218 255218 255218 255218 255218 255218 255218 255218 255218 255218 255218 255218 255218 255218 255218 255218 255218 255218 255218 255218 255218 255218 255218 255218 255218 255218 255218 255218 255218 255218 255218 255218 255218 255218 255218 255218 255218 255218 255218 255218 255218 255218 255218 255218 255218 255218 255218 255218 255218 255218 255218 255218 255218 255218 255218 255218 255218 255218 255218 255218 255218 255218 255218 255218 255218 255218 255218 255218 255218 255218 255218 255218 255218 255218 255218 255218 255218 255218 255218 255218 255218 255218 255218 255218 255218 255218 255218 255218 255218 255218 255218 255218 255218 255218 255218 255218 255218 255218 255218 255218 255218 255218 255218 255218 255218 255218 255218 255218 255218 255218 255218 255218 255218 255218 255218 255218 255218 255218 255218 255218 255218 255218 255218 255218 255218 255218 255218 255218 255218 255218 255218 255218 255218 255218 255218 255218 255218 255218 255218 255218 255218 255218 255218 
291267 289828 288458 287266 286312 285328 286639 287851 286367 285463 284618 284053 282980 284325 286078 283796 279919 275760 273149 214486 208811 208811 208811 208811 208811 208811 208811 208811 208811 208811 208811 208811 208811 208811 208811 208811 208811 208811 208811 208811 208811 208811 208811 208811 208811 208811 208811 208811 208811 208811 208811 208811 208811 208811 208811 208811 208811 208811 208811 208811 208811 208811 208811 208811 208811 208811 208811 208811 208811 208811 208811 208811 208811 208811 208811 208811 208811 208811 208811 208811 208811 208811 208811 208811 208811 208811 208811 208811 208811 208811 208811 208811 208811 208811 208811 208811 208811 208811 208811 208811 208811 208811 208811 208811 208811 208811 208811 208811 208811 208811 208811 208811 208811 208811 208811 208811 208811 208811 208811 208811 208811 208811 208811 208811 208811 208811 208811 208811 208811 208811 208811 208811 208811 208811 208811 208811 208811 208811 208811 208811 208811 208811 208811 208811 208811 208811 208811 208811 208811 208811 208811 208811 208811 208811 208811 208811 208811 208811 208811 208811 208811 208811 208811 208811 208811 208811 208811 208811 208811 208811 208811 208811 208811 208811 208811 208811 208811 208811 208811 208811 208811 208811 208811 208811 208811 208811 208811 208811 208811 208811 208811 208811 208811 208811 208811 208811 208811 208811 208811 208811 208811 
291267 289866 288433 287280 286448 286072 286625 287311 285928 284839 284511 283523 282877 283798 286148 283449 277931 265997 239999 223861 223861 223861 223861 223861 223861 223861 223861 223861 223861 223861 223861 223861 223861 223861 223861 223861 223861 223861 223861 223861 223861 223861 223861 223861 223861 223861 223861 223861 223861 223861 223861 223861 223861 223861 223861 223861 223861 223861 223861 223861 223861 223861 223861 223861 223861 223861 223861 223861 223861 223861 223861 223861 223861 223861 223861 223861 223861 223861 223861 223861 223861 223861 223861 223861 223861 223861 223861 223861 223861 223861 223861 223861 223861 223861 223861 223861 223861 223861 223861 223861 223861 223861 223861 223861 223861 223861 223861 223861 223861 223861 223861 223861 223861 223861 223861 223861 223861 223861 223861 223861 223861 223861 223861 223861 223861 223861 223861 223861 223861 223861 223861 223861 223861 223861 223861 223861 223861 223861 223861 223861 223861 223861 223861 223861 223861 223861 223861 223861 223861 223861 223861 223861 223861 223861 223861 223861 223861 223861 223861 223861 223861 223861 223861 223861 223861 223861 223861 223861 223861 223861 223861 223861 223861 223861 223861 223861 223861 223861 223861 223861 223861 223861 223861 223861 223861 223861 223861 223861 223861 223861 223861 223861 223861 223861 223861 223861 223861 223861 223861 223861 223861 
291267 289804 288448 287332 286268 285051 286621 288243 286835 285593 284781 283955 283459 284714 285994 282902 256942 254978 254978 254978 254978 254978 254978 254978 254978 254978 254978 254978 254978 254978 254978 254978 254978 254978 254978 254978 254978 254978 254978 254978 254978 254978 254978 254978 254978 254978 254978 254978 254978 254978 254978 254978 254978 254978 254978 254978 254978 254978 254978 254978 254978 254978 254978 254978 254978 254978 254978 254978 254978 254978 254978 254978 254978 254978 254978 254978 254978 254978 254978 254978 254978 254978 254978 254978 254978 254978 254978 254978 254978 254978 254978 254978 254978 254978 254978 254978 254978 254978 254978 254978 254978 254978 254978 254978 254978 254978 254978 254978 254978 254978 254978 254978 254978 254978 254978 254978 254978 254978 254978 254978 254978 254978 254978 254978 254978 254978 254978 254978 254978 254978 254978 254978 254978 254978 254978 254978 254978 254978 254978 254978 254978 254978 254978 254978 254978 254978 254978 254978 254978 254978 254978 254978 254978 254978 254978 254978 254978 254978 254978 254978 254978 254978 254978 254978 254978 254978 254978 254978 254978 254978 254978 254978 254978 254978 254978 254978 254978 254978 254978 254978 254978 254978 254978 254978 254978 254978 254978 254978 254978 254978 254978 254978 254978 254978 254978 254978 254978 254978 254978 254978 254978 
291267 289854 288424 287173 286355 285813 286811 287807 286425 285474 284699 283821 283557 284462 284500 278387 266925 256049 199685 199456 199456 199456 199456 199456 199456 199456 199456 199456 199456 199456 199456 199456 199456 199456 199456 199456 199456 199456 199456 199456 199456 199456 199456 199456 199456 199456 199456 199456 199456 199456 199456 199456 199456 199456 199456 199456 199456 199456 199456 199456 199456 199456 199456 199456 199456 199456 199456 199456 199456 199456 199456 199456 199456 199456 199456 199456 199456 199456 199456 199456 199456 199456 199456 199456 199456 199456 199456 199456 199456 199456 199456 199456 199456 199456 199456 199456 199456 199456 199456 199456 199456 199456 199456 199456 199456 199456 199456 199456 199456 199456 199456 199456 199456 199456 199456 199456 199456 199456 199456 199456 199456 199456 199456 199456 199456 199456 199456 199456 199456 199456 199456 199456 199456 199456 199456 199456 199456 199456 199456 199456 199456 199456 199456 199456 199456 199456 199456 199456 199456 199456 199456 199456 199456 199456 199456 199456 199456 199456 199456 199456 199456 199456 199456 199456 199456 199456 199456 199456 199456 199456 199456 199456 199456 199456 199456 199456 199456 199456 199456 199456 199456 199456 199456 199456 199456 199456 199456 199456 199456 199456 199456 199456 199456 199456 199456 199456 199456 199456 199456 199456 199456 
291267 289919 288496 287248 286384 286574 286747 287567 286262 285531 284621 283979 283269 284694 286164 284302 282524 280101 211929 179680 164782 164782 164782 164782 164782 164782 164782 164782 164782 164782 164782 164782 164782 164782 164782 164782 164782 164782 164782 164782 164782 164782 164782 164782 164782 164782 164782 164782 164782 164782 164782 164782 164782 164782 164782 164782 164782 164782 164782 164782 164782 164782 164782 164782 164782 164782 164782 164782 164782 164782 164782 164782 164782 164782 164782 164782 164782 164782 164782 164782 164782 164782 164782 164782 164782 164782 164782 164782 164782 164782 164782 164782 164782 164782 164782 164782 164782 164782 164782 164782 164782 164782 164782 164782 164782 164782 164782 164782 164782 164782 164782 164782 164782 164782 164782 164782 164782 164782 164782 164782 164782 164782 164782 164782 164782 164782 164782 164782 164782 164782 164782 164782 164782 164782 164782 164782 164782 164782 164782 164782 164782 164782 164782 164782 164782 164782 164782 164782 164782 164782 164782 164782 164782 164782 164782 164782 164782 164782 164782 164782 164782 164782 164782 164782 164782 164782 164782 164782 164782 164782 164782 164782 164782 164782 164782 164782 164782 164782 164782 164782 164782 164782 164782 164782 164782 164782 164782 164782 164782 164782 164782 164782 164782 164782 164782 164782 164782 164782 164782 164782 164782 
291267 289917 288592 287346 286653 285579 286977 287601 286193 285333 284338 283900 283222 284435 286154 284108 282743 279792 272481 212610 200085 200085 200085 200085 200085 200085 200085 200085 200085 200085 200085 200085 200085 200085 200085 200085 200085 200085 200085 200085 200085 200085 200085 200085 200085 200085 200085 200085 200085 200085 200085 200085 200085 200085 200085 200085 200085 200085 200085 200085 200085 200085 200085 200085 200085 200085 200085 200085 200085 200085 200085 200085 200085 200085 200085 200085 200085 200085 200085 200085 200085 200085 200085 200085 200085 200085 200085 200085 200085 200085 200085 200085 200085 200085 200085 200085 200085 200085 200085 200085 200085 200085 200085 200085 200085 200085 200085 200085 200085 200085 200085 200085 200085 200085 200085 200085 200085 200085 200085 200085 200085 200085 200085 200085 200085 200085 200085 200085 200085 200085 200085 200085 200086 200086 200086 200086 200086 200086 200086 200086 200087 200087 200087 200087 200087 200087 200087 200087 200087 200087 200089 200089 200089 200089 200089 200089 200089 200089 200089 200089 200089 200090 200090 200090 200090 200090 200090 200090 200090 200090 200090 200090 200090 200090 200090 200090 200090 200090 200090 200090 200090 200090 200090 200090 200090 200090 200090 200090 200090 200090 200090 200090 200090 200090 200090 200090 200090 200090 200090 200090 200090 
291267 289848 288529 287498 286402 285386 286329 287523 286088 285348 284489 283236 283046 284496 286499 284583 281556 276154 256189 249016 247707 247707 247707 247707 247707 247707 247707 247707 247707 247707 247707 247707 247707 247707 247707 247707 247707 247707 247707 247707 247707 247707 247707 247707 247707 247707 247707 247707 247707 247707 247707 247707 247707 247707 247707 247707 247707 247707 247707 247707 247707 247707 247707 247707 247707 247707 247707 247707 247707 247707 247707 247707 247707 247707 247707 247707 247707 247707 247707 247707 247707 247707 247707 247707 247707 247707 247707 247707 247707 247707 247707 247707 247707 247707 247707 247707 247707 247707 247707 247707 247707 247707 247707 247707 247707 247707 247707 247707 247707 247707 247707 247707 247707 247707 247707 247707 247707 247707 247707 247707 247707 247707 247707 247707 247707 247707 247707 247707 247707 247707 247707 247707 247707 247707 247707 247707 247707 247707 247707 247707 247707 247707 247707 247707 247707 247707 247707 247707 247707 247707 247707 247707 247707 247707 247707 247707 247707 247707 247707 247707 247707 247707 247707 247707 247707 247707 247707 247707 247707 247707 247707 247707 247707 247707 247707 247707 247707 247707 247707 247707 247707 247707 247707 247707 247707 247707 247707 247707 247707 247707 247707 247707 247707 247707 247707 247707 247707 247707 247707 247707 247707 
291267 289825 288435 287368 286643 285531 286445 287389 285981 285183 284192 283311 283116 285719 286882 284645 282170 276933 267675 267675 267675 267675 267675 267675 267675 267675 267675 267675 267675 267675 267675 267675 267675 267675 267675 267675 267675 267675 267675 267675 267675 267675 267675 267675 267675 267675 267675 267675 267675 267675 267675 267675 267675 267675 267675 267675 267675 267675 267675 267675 267675 267675 267675 267675 267675 267675 267675 267675 267675 267675 267675 267675 267675 267675 267675 267675 267675 267675 267675 267675 267675 267675 267675 267675 267675 267675 267675 267675 267675 267675 267675 267675 267675 267675 267675 267675 267675 267675 267675 267675 267675 267675 267675 267675 267675 267675 267675 267675 267675 267675 267675 267675 267675 267675 267675 267675 267675 267675 267675 267675 267675 267675 267675 267675 267675 267675 267675 267675 267675 267675 267675 267675 267675 267675 267675 267675 267675 267675 267675 267675 267675 267675 267675 267675 267675 267675 267675 267675 267675 267675 267675 267675 267675 267675 267675 267675 267675 267675 267675 267675 267675 267675 267675 267675 267675 267675 267675 267675 267675 267675 267675 267675 267675 267675 267675 267675 267675 267675 267675 267675 267675 267675 267675 267675 267675 267675 267675 267675 267675 267675 267675 267675 267675 267675 267675 267675 267675 267675 267675 267675 267675 
291267 289899 288546 287439 286447 286212 286401 287489 286060 284911 284154 283877 283233 283702 285011 280057 270988 189010 146668 142823 142823 142823 142823 142823 142823 142823 142823 142823 142823 142823 142823 142823 142823 142823 142823 142823 142823 142823 142823 142823 142823 142823 142823 142823 142823 142823 142823 142823 142823 142823 142823 142823 142823 142823 142823 142823 142823 142823 142823 142823 142823 142823 142823 142823 142823 142823 142823 142823 142823 142823 142823 142823 142823 142823 142823 142823 142823 142823 142823 142823 142823 142823 142823 142823 142823 142823 142823 142823 142823 142823 142823 142823 142823 142823 142823 142823 142823 142823 142823 142823 142823 142823 142823 142823 142823 142823 142823 142823 142823 142823 142823 142823 142823 142823 142823 142823 142823 142823 142823 142823 142823 142823 142823 142823 142823 142823 142823 142823 142823 142823 142823 142823 142823 142823 142823 142823 142823 142823 142823 142823 142823 142823 142823 142823 142823 142823 142823 142823 142823 142823 142823 142823 142823 142823 142823 142823 142823 142823 142823 142823 142823 142823 142823 142823 142823 142823 142823 142823 142823 142823 142823 142823 142823 142823 142823 142823 142823 142823 142823 142823 142823 142823 142823 142823 142823 142823 142823 142823 142823 142823 142823 142823 142823 142823 142823 142823 142823 142823 142823 142823 142823 
291267 289884 288580 287404 286302 285590 286717 287677 286260 285093 284283 283599 282628 285455 286604 284669 282435 275986 235910 222955 218580 218580 218580 218580 218580 218580 218580 218580 218580 218580 218580 218580 218580 218580 218580 218580 218580 218580 218580 218580 218580 218580 218580 218580 218580 218580 218580 218580 218580 218580 218580 218580 218580 218580 218580 218580 218580 218580 218580 218580 218580 218580 218580 218580 218580 218580 218580 218580 218580 218580 218580 218580 218580 218580 218580 218580 218580 218580 218580 218580 218580 218580 218580 218580 218580 218580 218580 218580 218580 218580 218580 218580 218580 218580 218580 218580 218580 218580 218580 218580 218580 218580 218580 218580 218580 218580 218580 218580 218580 218580 218580 218580 218580 218580 218580 218580 218580 218580 218580 218580 218580 218580 218580 218580 218580 218580 218580 218580 218580 218580 218580 218580 218580 218580 218580 218580 218580 218580 218580 218580 218580 218580 218580 218580 218580 218580 218580 218580 218580 218580 218580 218580 218580 218580 218580 218580 218580 218580 218580 218580 218580 218580 218580 218580 218580 218580 218580 218580 218580 218580 218580 218580 218580 218580 218580 218580 218580 218580 218580 218580 218580 218580 218580 218580 218580 218580 218580 218580 218580 218580 218580 218580 218580 218580 218580 218580 218580 218580 218580 218580 218580 
291267 289813 288495 287360 286090 285747 286805 287399 285939 284691 283700 283491 283168 285853 286594 283832 281485 267762 262166 262166 262166 262166 262166 262166 262166 262166 262166 262166 262166 262166 262166 262166 262166 262166 262166 262166 262166 262166 262166 262166 262166 262166 262166 262166 262166 262166 262166 262166 262166 262166 262166 262166 262166 262166 262166 262166 262166 262166 262166 262166 262166 262166 262166 262166 262166 262166 262166 262166 262166 262166 262166 262166 262166 262166 262166 262166 262166 262166 262166 262166 262166 262166 262166 262166 262166 262166 262166 262166 262166 262166 262166 262166 262166 262166 262166 262166 262166 262166 262166 262166 262166 262166 262166 262166 262166 262166 262166 262166 262166 262166 262166 262166 262166 262166 262166 262166 262166 262166 262166 262166 262166 262166 262166 262166 262166 262166 262166 262166 262166 262166 262166 262166 262166 262166 262166 262166 262166 262166 262166 262166 262166 262166 262166 262166 262166 262166 262166 262166 262166 262166 262166 262166 262166 262166 262166 262166 262166 262166 262166 262166 262166 262166 262166 262166 262166 262166 262166 262166 262166 262166 262166 262166 262166 262166 262166 262166 262166 262166 262166 262166 262166 262166 262166 262166 262166 262166 262166 262166 262166 262166 262166 262166 262166 262166 262166 262166 262166 262166 262166 262166 262166 
291267 289822 288483 287191 286324 285714 286223 287657 286260 285078 284779 284116 284155 285658 286399 284595 282420 277121 277121 277121 277121 277121 277121 277121 277121 277121 277121 277121 277121 277121 277121 277121 277121 277121 277121 277121 277121 277121 277121 277121 277121 277121 277121 277121 277121 277121 277121 277121 277121 277121 277121 277121 277121 277121 277121 277121 277121 277121 277121 277121 277121 277121 277121 277121 277121 277121 277121 277121 277121 277121 277121 277121 277121 277121 277121 277121 277121 277121 277121 277121 277121 277121 277121 277121 277121 277121 277121 277121 277121 277121 277121 277121 277121 277121 277121 277121 277121 277121 277121 277121 277121 277121 277121 277121 277121 277121 277121 277121 277121 277121 277121 277121 277121 277121 277121 277121 277121 277121 277121 277121 277121 277121 277121 277121 277121 277121 277121 277121 277121 277121 277121 277121 277121 277121 277121 277121 277121 277121 277121 277121 277121 277121 277121 277121 277121 277121 277121 277121 277121 277121 277121 277121 277121 277121 277121 277121 277121 277121 277121 277121 277121 277121 277121 277121 277121 277121 277121 277121 277121 277121 277121 277121 277121 277121 277121 277121 277121 277121 277121 277121 277121 277121 277121 277121 277121 277121 277121 277121 277121 277121 277121 277121 277121 277121 277121 277121 277121 277121 277121 277121 277121 
291267 289946 288610 287452 286317 285334 286257 287695 286344 285142 284333 284176 283473 284176 284993 278496 267264 255194 219009 218820 218820 218820 218820 218820 218820 218820 218820 218820 218820 218820 218820 218820 218820 218820 218820 218820 218820 218820 218820 218820 218820 218820 218820 218820 218820 218820 218820 218820 218820 218820 218820 218820 218820 218820 218820 218820 218820 218820 218820 218820 218820 218820 218820 218820 218820 218820 218820 218820 218820 218820 218820 218820 218820 218820 218820 218820 218820 218820 218820 218820 218820 218820 218820 218820 218820 218820 218820 218820 218820 218820 218820 218820 218820 218820 218820 218820 218820 218820 218820 218820 218820 218820 218820 218820 218820 218820 218820 218820 218820 218820 218820 218820 218820 218820 218820 218820 218820 218820 218820 218820 218820 218820 218820 218820 218820 218820 218820 218820 218820 218820 218820 218820 218820 218820 218820 218820 218820 218820 218820 218820 218820 218820 218820 218820 218820 218820 218820 218820 218820 218820 218820 218820 218820 218820 218820 218820 218820 218820 218820 218820 218820 218820 218820 218820 218820 218820 218820 218820 218820 218820 218820 218820 218820 218820 218820 218820 218820 218820 218820 218820 218820 218820 218820 218820 218820 218820 218820 218820 218820 218820 218820 218820 218820 218820 218820 218820 218820 218820 218820 218820 218820 
291267 289870 288496 287448 286322 285449 286503 287177 285727 284636 284172 283983 283128 285329 286686 285241 284043 282375 278923 272199 272199 272199 272199 272199 272199 272199 272199 272199 272199 272199 272199 272199 272199 272199 272199 272199 272199 272199 272199 272199 272199 272199 272199 272199 272199 272199 272199 272199 272199 272199 272199 272199 272199 272199 272199 272199 272199 272199 272199 272199 272199 272199 272199 272199 272199 272199 272199 272199 272199 272199 272199 272199 272199 272199 272199 272199 272199 272199 272199 272199 272199 272199 272199 272199 272199 272199 272199 272199 272199 272199 272199 272199 272199 272199 272199 272199 272199 272199 272199 272199 272199 272199 272199 272199 272199 272199 272199 272199 272199 272199 272199 272199 272199 272199 272199 272199 272199 272199 272199 272199 272199 272199 272199 272199 272199 272199 272199 272199 272199 272199 272199 272199 272199 272199 272199 272199 272199 272199 272199 272199 272199 272199 272200 272200 272200 272200 272200 272200 272200 272200 272200 272200 272200 272200 272201 272201 272201 272201 272201 272201 272201 272201 272201 272201 272201 272201 272201 272201 272201 272201 272201 272201 272201 272201 272201 272201 272201 272201 272201 272201 272201 272201 272201 272201 272201 272201 272201 272201 272201 272201 272201 272201 272201 272201 272201 272201 272201 272201 272201 272201 272201 
291267 289916 288537 287415 286402 285595 286457 287387 285961 284966 284337 284473 284535 283900 283020 274251 255667 197504 194051 194051 194051 194051 194051 194051 194051 194051 194051 194051 194051 194051 194051 194051 194051 194051 194051 194051 194051 194051 194051 194051 194051 194051 194051 194051 194051 194051 194051 194051 194051 194051 194051 194051 194051 194051 194051 194051 194051 194051 194051 194051 194051 194051 194051 194051 194051 194051 194051 194051 194051 194051 194051 194051 194051 194051 194051 194051 194051 194051 194051 194051 194051 194051 194051 194051 194051 194051 194051 194051 194051 194051 194051 194051 194051 194051 194051 194051 194051 194051 194051 194051 194051 194051 194051 194051 194051 194051 194051 194051 194051 194051 194051 194051 194051 194051 194051 194051 194051 194051 194051 194051 194051 194051 194051 194051 194051 194051 194051 194051 194051 194051 194051 194051 194051 194051 194051 194051 194051 194051 194051 194051 194051 194051 194051 194051 194051 194051 194051 194051 194051 194051 194051 194051 194051 194051 194051 194051 194051 194051 194051 194051 194051 194051 194051 194051 194051 194051 194051 194051 194051 194051 194051 194051 194051 194051 194051 194051 194051 194051 194051 194051 194051 194051 194051 194051 194051 194051 194051 194051 194051 194051 194051 194051 194051 194051 194051 194051 194051 194051 194051 194051 194051 
291267 289832 288455 287410 286346 285931 286413 287189 285801 284782 283772 282940 283638 285256 286169 282870 277928 253000 244366 244366 244366 244366 244366 244366 244366 244366 244366 244366 244366 244366 244366 244366 244366 244366 244366 244366 244366 244366 244366 244366 244366 244366 244366 244366 244366 244366 244366 244366 244366 244366 244366 244366 244366 244366 244366 244366 244366 244366 244366 244366 244366 244366 244366 244366 244366 244366 244366 244366 244366 244366 244366 244366 244366 244366 244366 244366 244366 244366 244366 244366 244366 244366 244366 244366 244366 244366 244366 244366 244366 244366 244366 244366 244366 244366 244366 244366 244366 244366 244366 244366 244366 244366 244366 244366 244366 244366 244366 244366 244366 244366 244366 244366 244366 244366 244366 244366 244366 244366 244366 244366 244366 244366 244366 244366 244366 244366 244366 244366 244366 244366 244366 244366 244366 244366 244366 244366 244366 244366 244366 244366 244366 244366 244366 244366 244366 244366 244366 244366 244366 244366 244366 244366 244366 244366 244366 244366 244366 244366 244366 244366 244366 244366 244366 244366 244366 244366 244366 244366 244366 244366 244366 244366 244366 244366 244366 244366 244366 244366 244366 244366 244366 244366 244366 244366 244366 244366 244366 244366 244366 244366 244366 244366 244366 244366 244366 244366 244366 244366 244366 244366 244366 
291267 289789 288531 287253 286628 285893 286537 287523 286133 285052 284305 283755 283248 284246 285150 281078 278606 277527 245680 232103 232103 232103 232103 232103 232103 232103 232103 232103 232103 232103 232103 232103 232103 232103 232103 232103 232103 232103 232103 232103 232103 232103 232103 232103 232103 232103 232103 232103 232103 232103 232103 232103 232103 232103 232103 232103 232103 232103 232103 232103 232103 232103 232103 232103 232103 232103 232103 232103 232103 232103 232103 232103 232103 232103 232103 232103 232103 232103 232103 232103 232103 232103 232103 232103 232103 232103 232103 232103 232103 232103 232103 232103 232103 232103 232103 232103 232103 232103 232103 232103 232103 232103 232103 232103 232103 232103 232103 232103 232103 232103 232103 232103 232103 232103 232103 232103 232103 232103 232103 232103 232103 232103 232103 232103 232103 232103 232103 232103 232103 232103 232103 232103 232103 232103 232103 232103 232103 232103 232103 232103 232103 232103 232103 232103 232103 232103 232103 232103 232103 232103 232103 232103 232103 232103 232103 232103 232103 232103 232103 232103 232103 232103 232103 232103 232103 232103 232103 232103 232103 232103 232103 232103 232103 232103 232103 232103 232103 232103 232103 232103 232103 232103 232103 232103 232103 232103 232103 232103 232103 232103 232103 232103 232103 232103 232103 232103 232103 232103 232103 232103 232103 
291267 289822 288624 287668 286551 285297 285943 286953 285697 284649 284237 284003 283988 284870 286768 285136 283084 280063 235860 230919 230919 230919 230919 230919 230919 230919 230919 230919 230919 230919 230919 230919 230919 230919 230919 230919 230919 230919 230919 230919 230919 230919 230919 230919 230919 230919 230919 230919 230919 230919 230919 230919 230919 230919 230919 230919 230919 230919 230919 230919 230919 230919 230919 230919 230919 230919 230919 230919 230919 230919 230919 230919 230919 230919 230919 230919 230919 230919 230919 230919 230919 230919 230919 230919 230919 230919 230919 230919 230919 230919 230919 230919 230919 230919 230919 230919 230919 230919 230919 230919 230919 230919 230919 230919 230919 230919 230919 230919 230919 230919 230919 230919 230919 230919 230919 230919 230919 230919 230919 230919 230919 230919 230919 230919 230919 230919 230919 230919 230919 230919 230919 230919 230919 230919 230919 230919 230919 230919 230919 230919 230919 230919 230919 230919 230919 230919 230919 230919 230919 230919 230919 230919 230919 230919 230919 230919 230919 230919 230919 230919 230919 230919 230919 230919 230919 230919 230919 230919 230919 230919 230919 230919 230919 230919 230919 230919 230919 230919 230919 230919 230919 230919 230919 230919 230919 230919 230919 230919 230919 230919 230919 230919 230919 230919 230919 230919 230919 230919 230919 230919 230919 
291267 289877 288625 287564 286383 285611 285905 286865 285468 284755 284617 283784 283400 284986 285816 283735 280233 276942 268236 268236 268236 268236 268236 268236 268236 268236 268236 268236 268236 268236 268236 268236 268236 268236 268236 268236 268236 268236 268236 268236 268236 268236 268236 268236 268236 268236 268236 268236 268236 268236 268236 268236 268236 268236 268236 268236 268236 268236 268236 268236 268236 268236 268236 268236 268236 268236 268236 268236 268236 268236 268236 268236 268236 268236 268236 268236 268236 268236 268236 268236 268236 268236 268236 268236 268236 268236 268236 268236 268236 268236 268236 268236 268236 268236 268236 268236 268236 268236 268236 268236 268236 268236 268236 268236 268236 268236 268236 268236 268236 268236 268236 268236 268236 268236 268236 268236 268236 268236 268236 268236 268236 268236 268236 268236 268236 268236 268236 268236 268236 268236 268236 268236 268236 268236 268236 268236 268236 268236 268236 268236 268236 268236 268236 268236 268236 268236 268236 268236 268236 268236 268236 268236 268236 268236 268236 268236 268236 268236 268236 268236 268236 268236 268236 268236 268236 268236 268236 268236 268236 268236 268236 268236 268236 268236 268236 268236 268236 268236 268236 268236 268236 268236 268236 268236 268236 268236 268236 268236 268236 268236 268236 268236 268236 268236 268236 268236 268236 268236 268236 268236 268236 
291267 289876 288569 287493 286240 285866 286281 286855 285437 284621 284545 284175 283254 284520 285629 283462 282258 280803 269872 238854 238854 238854 238854 238854 238854 238854 238854 238854 238854 238854 238854 238854 238854 238854 238854 238854 238854 238854 238854 238854 238854 238854 238854 238854 238854 238854 238854 238854 238854 238854 238854 238854 238854 238854 238854 238854 238854 238854 238854 238854 238854 238854 238854 238854 238854 238854 238854 238854 238854 238854 238854 238854 238854 238854 238854 238854 238854 238854 238854 238854 238854 238854 238854 238854 238854 238854 238854 238854 238854 238854 238854 238854 238854 238854 238854 238854 238854 238854 238854 238854 238854 238854 238854 238854 238854 238854 238854 238854 238854 238854 238854 238854 238854 238854 238854 238854 238854 238854 238854 238854 238854 238854 238854 238854 238854 238854 238854 238854 238854 238854 238854 238854 238854 238854 238854 238854 238854 238854 238854 238854 238854 238854 238854 238854 238854 238854 238854 238854 238854 238854 238854 238854 238854 238854 238854 238854 238854 238854 238854 238854 238854 238854 238854 238854 238854 238854 238854 238854 238854 238854 238854 238854 238854 238854 238854 238854 238854 238854 238854 238854 238854 238854 238854 238854 238854 238854 238854 238854 238854 238854 238854 238854 238854 238854 238854 238854 238854 238854 238854 238854 238854 
291267 289808 288506 287245 286318 285625 286879 287833 286358 285659 284753 284309 283315 285360 285969 282849 277576 269042 236631 236631 236631 236631 236631 236631 236631 236631 236631 236631 236631 236631 236631 236631 236631 236631 236631 236631 236631 236631 236631 236631 236631 236631 236631 236631 236631 236631 236631 236631 236631 236631 236631 236631 236631 236631 236631 236631 236631 236631 236631 236631 236631 236631 236631 236631 236631 236631 236631 236631 236631 236631 236631 236631 236631 236631 236631 236631 236631 236631 236631 236631 236631 236631 236631 236631 236631 236631 236631 236631 236631 236631 236631 236631 236631 236631 236631 236631 236631 236631 236631 236631 236631 236631 236631 236631 236631 236631 236631 236631 236631 236631 236631 236631 236631 236631 236631 236631 236631 236631 236631 236631 236631 236631 236631 236631 236631 236631 236631 236631 236631 236631 236631 236631 236631 236631 236631 236631 236631 236631 236631 236631 236631 236631 236631 236631 236631 236631 236631 236631 236631 236631 236631 236631 236631 236631 236631 236631 236631 236631 236631 236631 236631 236631 236631 236631 236631 236631 236631 236631 236631 236631 236631 236631 236631 236631 236631 236631 236631 236631 236631 236631 236631 236631 236631 236631 236631 236631 236631 236631 236631 236631 236631 236631 236631 236631 236631 236631 236631 236631 236631 236631 236631 
291267 289802 288544 287668 286612 285684 286433 287423 286001 284934 283868 283636 283178 284983 286380 284822 283275 265271 265271 265271 265271 265271 265271 265271 265271 265271 265271 265271 265271 265271 265271 265271 265271 265271 265271 265271 265271 265271 265271 265271 265271 265271 265271 265271 265271 265271 265271 265271 265271 265271 265271 265271 265271 265271 265271 265271 265271 265271 265271 265271 265271 265271 265271 265271 265271 265271 265271 265271 265271 265271 265271 265271 265271 265271 265271 265271 265271 265271 265271 265271 265271 265271 265271 265271 265271 265271 265271 265271 265271 265271 265271 265271 265271 265271 265271 265271 265271 265271 265271 265271 265271 265271 265271 265271 265271 265271 265271 265271 265271 265271 265271 265271 265271 265271 265271 265271 265271 265271 265271 265271 265271 265271 265271 265271 265271 265271 265271 265271 265271 265271 265271 265271 265271 265271 265271 265271 265271 265271 265271 265271 265271 265271 265271 265271 265271 265271 265271 265271 265271 265271 265271 265271 265271 265271 265271 265271 265271 265271 265271 265271 265271 265271 265271 265271 265271 265271 265271 265271 265271 265271 265271 265271 265271 265271 265271 265271 265271 265271 265271 265271 265271 265271 265271 265271 265271 265271 265271 265271 265271 265271 265271 265271 265271 265271 265271 265271 265271 265271 265271 265271 265271 
291267 289868 288582 287406 286756 285792 286955 287773 286285 285214 284958 284025 284740 285639 285819 281727 277609 273382 227787 202485 200862 200862 200862 200862 200862 200862 200862 200862 200862 200862 200862 200862 200862 200862 200862 200862 200862 200862 200862 200862 200862 200862 200862 200862 200862 200862 200862 200862 200862 200862 200862 200862 200862 200862 200862 200862 200862 200862 200862 200862 200862 200862 200862 200862 200862 200862 200862 200862 200862 200862 200862 200862 200862 200862 200862 200862 200862 200862 200862 200862 200862 200862 200862 200862 200862 200862 200862 200862 200862 200862 200862 200862 200862 200862 200862 200862 200862 200862 200862 200862 200862 200862 200862 200862 200862 200862 200862 200862 200862 200862 200862 200862 200862 200862 200862 200862 200862 200862 200862 200862 200862 200862 200862 200862 200862 200862 200862 200862 200862 200862 200862 200862 200862 200862 200862 200862 200862 200862 200862 200862 200862 200862 200862 200862 200862 200862 200862 200862 200862 200862 200862 200862 200862 200862 200862 200862 200862 200862 200862 200862 200862 200862 200862 200862 200862 200862 200862 200862 200862 200862 200862 200862 200862 200862 200862 200862 200862 200862 200862 200862 200862 200862 200862 200862 200862 200862 200862 200862 200862 200862 200862 200862 200862 200862 200862 200862 200862 200862 200862 200862 200862 
291267 289835 288461 287169 286436 285751 286759 287643 286151 285195 284697 284350 284092 284836 286993 285418 284115 281428 273296 271161 271161 271161 271161 271161 271161 271161 271161 271161 271161 271161 271161 271161 271161 271161 271161 271161 271161 271161 271161 271161 271161 271161 271161 271161 271161 271161 271161 271161 271161 271161 271161 271161 271161 271161 271161 271161 271161 271161 271161 271161 271161 271161 271161 271161 271161 271161 271161 271161 271161 271161 271161 271161 271161 271161 271161 271161 271161 271161 271161 271161 271161 271161 271161 271161 271161 271161 271161 271161 271161 271161 271161 271161 271161 271161 271161 271161 271161 271161 271161 271161 271161 271161 271161 271161 271161 271161 271161 271161 271161 271161 271161 271161 271161 271161 271161 271161 271161 271161 271161 271161 271161 271161 271161 271161 271161 271161 271161 271161 271161 271161 271161 271161 271161 271161 271161 271161 271161 271161 271161 271161 271161 271161 271161 271161 271161 271161 271161 271161 271161 271161 271161 271161 271161 271161 271161 271161 271161 271161 271161 271161 271161 271161 271161 271161 271161 271161 271161 271161 271161 271161 271161 271161 271161 271161 271161 271161 271161 271161 271161 271161 271161 271161 271161 271161 271161 271161 271161 271161 271161 271161 271161 271161 271161 271161 271161 271161 271161 271161 271161 271161 271161 
291267 289853 288431 287161 286259 286580 287345 287653 286309 285235 284512 284315 283596 285243 286718 284868 282510 279390 259721 236433 236433 236433 236433 236433 236433 236433 236433 236433 236433 236433 236433 236433 236433 236433 236433 236433 236433 236433 236433 236433 236433 236433 236433 236433 236433 236433 236433 236433 236433 236433 236433 236433 236433 236433 236433 236433 236433 236433 236433 236433 236433 236433 236433 236433 236433 236433 236433 236433 236433 236433 236433 236433 236433 236433 236433 236433 236433 236433 236433 236433 236433 236433 236433 236433 236433 236433 236433 236433 236433 236433 236433 236433 236433 236433 236433 236433 236433 236433 236433 236433 236433 236433 236433 236433 236433 236433 236433 236433 236433 236433 236433 236433 236433 236433 236433 236433 236433 236433 236433 236433 236433 236433 236433 236433 236433 236433 236433 236433 236433 236433 236433 236433 236433 236433 236433 236433 236433 236433 236433 236433 236433 236433 236433 236433 236433 236433 236433 236433 236433 236433 236433 236433 236433 236433 236433 236433 236433 236433 236433 236433 236433 236433 236433 236433 236433 236433 236433 236433 236433 236433 236433 236433 236433 236433 236433 236433 236433 236433 236433 236433 236433 236433 236433 236433 236433 236433 236433 236433 236433 236433 236433 236433 236433 236433 236433 236433 236433 236433 236433 236433 236433 
291267 289776 288429 287346 286890 285647 286301 287359 285899 284978 284334 283631 282933 284214 285725 281637 277719 246609 242300 242300 242300 242300 242300 242300 242300 242300 242300 242300 242300 242300 242300 242300 242300 242300 242300 242300 242300 242300 242300 242300 242300 242300 242300 242300 242300 242300 242300 242300 242300 242300 242300 242300 242300 242300 242300 242300 242300 242300 242300 242300 242300 242300 242300 242300 242300 242300 242300 242300 242300 242300 242300 242300 242300 242300 242300 242300 242300 242300 242300 242300 242300 242300 242300 242300 242300 242300 242300 242300 242300 242300 242300 242300 242300 242300 242300 242300 242300 242300 242300 242300 242300 242300 242300 242300 242300 242300 242300 242300 242300 242300 242300 242300 242300 242300 242300 242300 242300 242300 242300 242300 242300 242300 242300 242300 242300 242300 242300 242300 242300 242300 242300 242300 242300 242300 242300 242300 242300 242300 242300 242300 242300 242300 242300 242300 242300 242300 242300 242300 242300 242300 242300 242300 242300 242300 242300 242300 242300 242300 242300 242300 242300 242300 242300 242300 242300 242300 242300 242300 242300 242300 242300 242300 242300 242300 242300 242300 242300 242300 242300 242300 242300 242300 242300 242300 242300 242300 242300 242300 242300 242300 242300 242300 242300 242300 242300 242300 242300 242300 242300 242300 242300 
291267 289902 288546 287305 286223 285615 286445 287747 286288 285185 284686 284505 284435 285077 286370 284702 282964 281550 281673 259614 247096 247114 247114 247114 247114 247114 247114 247114 247114 247114 247114 247114 247114 247114 247114 247114 247114 247114 247114 247114 247114 247114 247114 247114 247114 247114 247114 247114 247114 247114 247114 247114 247114 247114 247114 247114 247114 247114 247114 247114 247114 247114 247114 247114 247114 247114 247114 247114 247114 247114 247114 247114 247114 247114 247114 247114 247114 247114 247114 247114 247114 247114 247114 247114 247114 247114 247114 247114 247114 247114 247114 247114 247114 247114 247114 247114 247114 247114 247114 247114 247114 247114 247114 247114 247114 247114 247114 247114 247114 247114 247114 247114 247114 247114 247114 247114 247114 247114 247114 247114 247114 247114 247114 247114 247114 247114 247114 247114 247114 247114 247114 247114 247114 247114 247114 247114 247114 247114 247114 247114 247114 247114 247114 247114 247114 247114 247114 247114 247114 247114 247115 247115 247115 247115 247115 247115 247115 247115 247115 247115 247115 247115 247115 247115 247115 247115 247115 247115 247115 247115 247115 247115 247115 247115 247115 247115 247115 247115 247115 247115 247115 247115 247115 247115 247115 247115 247115 247115 247115 247115 247115 247115 247115 247115 247115 247115 247115 247115 247115 247115 247115 
291267 289860 288561 287414 286306 285330 286189 287619 286341 285417 285056 283904 283612 285279 286573 283841 278590 273567 254461 246437 246437 246437 246437 246437 246437 246437 246437 246437 246437 246437 246437 246437 246437 246437 246437 246437 246437 246437 246437 246437 246437 246437 246437 246437 246437 246437 246437 246437 246437 246437 246437 246437 246437 246437 246437 246437 246437 246437 246437 246437 246437 246437 246437 246437 246437 246437 246437 246437 246437 246437 246437 246437 246437 246437 246437 246437 246437 246437 246437 246437 246437 246437 246437 246437 246437 246437 246437 246437 246437 246437 246437 246437 246437 246437 246437 246437 246437 246437 246437 246437 246437 246437 246437 246437 246437 246437 246437 246437 246437 246437 246437 246437 246437 246437 246437 246437 246437 246437 246437 246437 246437 246437 246437 246437 246437 246437 246437 246437 246437 246437 246437 246437 246437 246437 246437 246437 246437 246437 246437 246437 246437 246437 246437 246437 246437 246437 246437 246437 246437 246437 246437 246437 246437 246437 246437 246437 246437 246437 246437 246437 246437 246437 246437 246437 246437 246437 246437 246437 246437 246437 246437 246437 246437 246437 246437 246437 246437 246437 246437 246437 246437 246437 246437 246437 246437 246437 246437 246437 246437 246437 246437 246437 246437 246437 246437 246437 246437 246437 246437 246437 246437 
291267 289849 288570 287487 286373 285417 285851 287277 285855 285150 284138 283824 283807 284735 284675 280107 273905 254032 217782 217782 217782 217782 217782 217782 217782 217782 217782 217782 217782 217782 217782 217782 217782 217782 217782 217782 217782 217782 217782 217782 217782 217782 217782 217782 217782 217782 217782 217782 217782 217782 217782 217782 217782 217782 217782 217782 217782 217782 217782 217782 217782 217782 217782 217782 217782 217782 217782 217782 217782 217782 217782 217782 217782 217782 217782 217782 217782 217782 217782 217782 217782 217782 217782 217782 217782 217782 217782 217782 217782 217782 217782 217782 217782 217782 217782 217782 217782 217782 217782 217782 217782 217782 217782 217782 217782 217782 217782 217782 217782 217782 217782 217782 217782 217782 217782 217782 217782 217782 217782 217782 217782 217782 217782 217782 217782 217782 217782 217782 217782 217782 217782 217782 217782 217782 217782 217782 217782 217782 217782 217782 217782 217782 217782 217782 217782 217782 217782 217782 217782 217782 217782 217782 217782 217782 217782 217782 217782 217782 217782 217782 217782 217782 217782 217782 217782 217782 217782 217782 217782 217782 217782 217782 217782 217782 217782 217782 217782 217782 217782 217782 217782 217782 217782 217782 217782 217782 217782 217782 217782 217782 217782 217782 217782 217782 217782 217782 217782 217782 217782 217782 217782 
291267 289814 288465 287347 286708 286283 286847 287791 286290 285383 284575 283686 283154 284988 285354 280050 266723 238466 222819 222819 222819 222819 222819 222819 222819 222819 222819 222819 222819 222819 222819 222819 222819 222819 222819 222819 222819 222819 222819 222819 222819 222819 222819 222819 222819 222819 222819 222819 222819 222819 222819 222819 222819 222819 222819 222819 222819 222819 222819 222819 222819 222819 222819 222819 222819 222819 222819 222819 222819 222819 222819 222819 222819 222819 222819 222819 222819 222819 222819 222819 222819 222819 222819 222819 222819 222819 222819 222819 222819 222819 222819 222819 222819 222819 222819 222819 222819 222819 222819 222819 222819 222819 222819 222819 222819 222819 222819 222819 222819 222819 222819 222819 222819 222819 222819 222819 222819 222819 222819 222819 222819 222819 222819 222819 222819 222819 222819 222819 222819 222819 222819 222819 222819 222819 222819 222819 222819 222819 222819 222819 222819 222819 222819 222819 222819 222819 222819 222819 222819 222819 222819 222819 222819 222819 222819 222819 222819 222819 222819 222819 222819 222819 222819 222819 222819 222819 222819 222819 222819 222819 222819 222819 222819 222819 222819 222819 222819 222819 222819 222819 222819 222819 222819 222819 222819 222819 222819 222819 222819 222819 222819 222819 222819 222819 222819 222819 222819 222819 222819 222819 222819 
291267 289921 288498 287234 286324 285739 286503 288225 286784 285750 285204 284213 283564 285064 287260 285515 283299 281933 254740 237827 237827 237827 237827 237827 237827 237827 237827 237827 237827 237827 237827 237827 237827 237827 237827 237827 237827 237827 237827 237827 237827 237827 237827 237827 237827 237827 237827 237827 237827 237827 237827 237827 237827 237827 237827 237827 237827 237827 237827 237827 237827 237827 237827 237827 237827 237827 237827 237827 237827 237827 237827 237827 237827 237827 237827 237827 237827 237827 237827 237827 237827 237827 237827 237827 237827 237827 237827 237827 237827 237827 237827 237827 237827 237827 237827 237827 237827 237827 237827 237827 237827 237827 237827 237827 237827 237827 237827 237827 237827 237827 237827 237827 237827 237827 237827 237827 237827 237827 237827 237827 237827 237827 237827 237827 237827 237827 237827 237827 237827 237827 237827 237827 237827 237827 237827 237827 237827 237827 237827 237827 237827 237827 237827 237827 237827 237827 237827 237827 237827 237827 237827 237827 237827 237827 237827 237827 237827 237827 237827 237827 237827 237827 237827 237827 237827 237827 237827 237827 237827 237827 237827 237827 237827 237827 237827 237827 237827 237827 237827 237827 237827 237827 237827 237827 237827 237827 237827 237827 237827 237827 237827 237827 237827 237827 237827 237827 237827 237827 237827 237827 237827 
291267 289916 288607 287602 286427 285860 286559 287397 286060 285156 285047 284409 283570 285008 285449 280788 265974 257445 257445 257445 257445 257445 257445 257445 257445 257445 257445 257445 257445 257445 257445 257445 257445 257445 257445 257445 257445 257445 257445 257445 257445 257445 257445 257445 257445 257445 257445 257445 257445 257445 257445 257445 257445 257445 257445 257445 257445 257445 257445 257445 257445 257445 257445 257445 257445 257445 257445 257445 257445 257445 257445 257445 257445 257445 257445 257445 257445 257445 257445 257445 257445 257445 257445 257445 257445 257445 257445 257445 257445 257445 257445 257445 257445 257445 257445 257445 257445 257445 257445 257445 257445 257445 257445 257445 257445 257445 257445 257445 257445 257445 257445 257445 257445 257445 257445 257445 257445 257445 257445 257445 257445 257445 257445 257445 257445 257445 257445 257445 257445 257445 257445 257445 257445 257445 257445 257445 257445 257445 257445 257445 257445 257445 257445 257445 257445 257445 257445 257445 257445 257445 257445 257445 257445 257445 257445 257445 257445 257445 257445 257445 257445 257445 257445 257445 257445 257445 257445 257445 257445 257445 257445 257445 257445 257445 257445 257445 257445 257445 257445 257445 257445 257445 257445 257445 257445 257445 257445 257445 257445 257445 257445 257445 257445 257445 257445 257445 257445 257445 257445 257445 257445 
291267 289847 288569 287494 286387 285683 286549 287103 285754 284740 283652 282839 282196 284383 286201 283274 278970 273277 229767 212313 210369 210369 210369 210369 210369 210369 210369 210369 210369 210369 210369 210369 210369 210369 210369 210369 210369 210369 210369 210369 210369 210369 210369 210369 210369 210369 210369 210369 210369 210369 210369 210369 210369 210369 210369 210369 210369 210369 210369 210369 210369 210369 210369 210369 210369 210369 210369 210369 210369 210369 210369 210369 210369 210369 210369 210369 210369 210369 210369 210369 210369 210369 210369 210369 210369 210369 210369 210369 210369 210369 210369 210369 210369 210369 210369 210369 210369 210369 210369 210369 210369 210369 210369 210369 210369 210369 210369 210369 210369 210369 210369 210369 210369 210369 210369 210369 210369 210369 210369 210369 210369 210369 210369 210369 210369 210369 210369 210369 210369 210369 210369 210369 210370 210370 210370 210370 210370 210370 210370 210370 210370 210370 210370 210370 210370 210370 210370 210370 210370 210370 210370 210370 210370 210370 210370 210370 210370 210370 210370 210372 210372 210372 210372 210372 210372 210373 210373 210373 210373 210373 210374 210374 210374 210374 210374 210374 210374 210374 210374 210374 210374 210374 210374 210374 210374 210374 210374 210374 210374 210374 210374 210374 210374 210374 210374 210374 210374 210374 210374 210374 210374 
291267 289770 288392 287412 286365 285843 287235 287627 286155 285098 284388 283763 283403 284700 286474 284908 283786 265462 260183 260183 260183 260183 260183 260183 260183 260183 260183 260183 260183 260183 260183 260183 260183 260183 260183 260183 260183 260183 260183 260183 260183 260183 260183 260183 260183 260183 260183 260183 260183 260183 260183 260183 260183 260183 260183 260183 260183 260183 260183 260183 260183 260183 260183 260183 260183 260183 260183 260183 260183 260183 260183 260183 260183 260183 260183 260183 260183 260183 260183 260183 260183 260183 260183 260183 260183 260183 260183 260183 260183 260183 260183 260183 260183 260183 260183 260183 260183 260183 260183 260183 260183 260183 260183 260183 260183 260183 260183 260183 260183 260183 260183 260183 260183 260183 260183 260183 260183 260183 260183 260183 260183 260183 260183 260183 260183 260183 260183 260183 260183 260183 260183 260183 260183 260183 260183 260183 260183 260183 260183 260183 260183 260183 260183 260183 260183 260183 260183 260183 260183 260183 260183 260183 260183 260183 260183 260183 260183 260183 260183 260183 260183 260183 260183 260183 260183 260183 260183 260183 260183 260183 260183 260183 260183 260183 260183 260183 260183 260183 260183 260183 260183 260183 260183 260183 260183 260183 260183 260183 260183 260183 260183 260183 260183 260183 260183 260183 260183 260183 260183 260183 260183 
291267 289838 288608 287444 286504 285592 286591 287557 286077 285577 284946 283788 284109 284470 285584 281620 277122 262109 258994 258994 258994 258994 258994 258994 258994 258994 258994 258994 258994 258994 258994 258994 258994 258994 258994 258994 258994 258994 258994 258994 258994 258994 258994 258994 258994 258994 258994 258994 258994 258994 258994 258994 258994 258994 258994 258994 258994 258994 258994 258994 258994 258994 258994 258994 258994 258994 258994 258994 258994 258994 258994 258994 258994 258994 258994 258994 258994 258994 258994 258994 258994 258994 258994 258994 258994 258994 258994 258994 258994 258994 258994 258994 258994 258994 258994 258994 258994 258994 258994 258994 258994 258994 258994 258994 258994 258994 258994 258994 258994 258994 258994 258994 258994 258994 258994 258994 258994 258994 258994 258994 258994 258994 258994 258994 258994 258994 258994 258994 258994 258994 258994 258994 258994 258994 258994 258994 258994 258994 258994 258994 258994 258994 258994 258994 258994 258994 258994 258994 258994 258994 258994 258994 258994 258994 258994 258994 258994 258994 258994 258994 258994 258994 258994 258994 258994 258994 258994 258994 258994 258994 258994 258994 258994 258994 258994 258994 258994 258994 258994 258994 258994 258994 258994 258994 258994 258994 258994 258994 258994 258994 258994 258994 258994 258994 258994 258994 258994 258994 258994 258994 258994 
291267 289829 288633 287634 286440 285635 286453 287105 285710 284818 284093 283670 283187 285490 286719 284175 244735 244735 244647 244647 244647 244647 244647 244647 244647 244647 244647 244647 244647 244647 244647 244647 244647 244647 244647 244647 244647 244647 244647 244647 244647 244647 244647 244647 244647 244647 244647 244647 244647 244647 244647 244647 244647 244647 244647 244647 244647 244647 244647 244647 244647 244647 244647 244647 244647 244647 244647 244647 244647 244647 244647 244647 244647 244647 244647 244647 244647 244647 244647 244647 244647 244647 244647 244647 244647 244647 244647 244647 244647 244647 244647 244647 244647 244647 244647 244647 244647 244647 244647 244647 244647 244647 244647 244647 244647 244647 244647 244647 244647 244647 244647 244647 244647 244647 244647 244647 244647 244647 244647 244647 244647 244647 244647 244647 244647 244647 244647 244647 244647 244647 244647 244647 244647 244647 244647 244647 244647 244647 244647 244647 244647 244647 244647 244647 244647 244647 244647 244647 244647 244647 244647 244647 244647 244647 244647 244647 244647 244647 244647 244647 244647 244647 244647 244647 244647 244647 244647 244647 244647 244647 244647 244647 244647 244647 244647 244647 244647 244647 244647 244647 244647 244647 244647 244647 244647 244647 244647 244647 244647 244647 244647 244647 244647 244647 244647 244647 244647 244647 244647 244647 244647 
291267 289909 288496 287181 286420 285715 286001 287265 285900 285213 284463 284239 283538 284236 285569 281475 273288 255511 251409 251409 251409 251409 251409 251409 251409 251409 251409 251409 251409 251409 251409 251409 251409 251409 251409 251409 251409 251409 251409 251409 251409 251409 251409 251409 251409 251409 251409 251409 251409 251409 251409 251409 251409 251409 251409 251409 251409 251409 251409 251409 251409 251409 251409 251409 251409 251409 251409 251409 251409 251409 251409 251409 251409 251409 251409 251409 251409 251409 251409 251409 251409 251409 251409 251409 251409 251409 251409 251409 251409 251409 251409 251409 251409 251409 251409 251409 251409 251409 251409 251409 251409 251409 251409 251409 251409 251409 251409 251409 251409 251409 251409 251409 251409 251409 251409 251409 251409 251409 251409 251409 251409 251409 251409 251409 251409 251409 251409 251409 251409 251409 251409 251409 251409 251409 251409 251409 251409 251409 251409 251409 251409 251409 251409 251409 251409 251409 251409 251409 251409 251409 251409 251409 251409 251409 251409 251409 251409 251409 251409 251409 251409 251409 251409 251409 251409 251409 251409 251409 251409 251409 251409 251409 251409 251409 251409 251409 251409 251409 251409 251409 251409 251409 251409 251409 251409 251409 251409 251409 251409 251409 251409 251409 251409 251409 251409 251409 251409 251409 251409 251409 251409 
291267 289867 288561 287251 286572 286151 287109 287633 286190 285288 284446 284348 283775 283864 284313 280417 269580 231553 176740 171981 171981 171981 171981 171981 171981 171981 171981 171981 171981 171981 171981 171981 171981 171981 171981 171981 171981 171981 171981 171981 171981 171981 171981 171981 171981 171981 171981 171981 171981 171981 171981 171981 171981 171981 171981 171981 171981 171981 171981 171981 171981 171981 171981 171981 171981 171981 171981 171981 171981 171981 171981 171981 171981 171981 171981 171981 171981 171981 171981 171981 171981 171981 171981 171981 171981 171981 171981 171981 171981 171981 171981 171981 171981 171981 171981 171981 171981 171981 171981 171981 171981 171981 171981 171981 171981 171981 171981 171981 171981 171981 171981 171981 171981 171981 171981 171981 171981 171981 171981 171981 171981 171981 171981 171981 171981 171981 171981 171981 171981 171981 171981 171981 171981 171981 171981 171981 171981 171981 171981 171981 171981 171981 171981 171981 171981 171981 171981 171981 171981 171981 171981 171981 171981 171981 171981 171981 171981 171981 171981 171981 171981 171981 171981 171981 171981 171981 171981 171981 171981 171981 171981 171981 171981 171981 171981 171981 171981 171981 171981 171981 171981 171981 171981 171981 171981 171981 171981 171981 171981 171981 171981 171981 171981 171981 171981 171981 171981 171981 171981 171981 171981 
291267 289838 288493 287465 286368 285690 286741 287557 286136 285700 285242 284066 283858 285512 286141 283915 281140 265796 265737 265737 265737 265737 265737 265737 265737 265737 265737 265737 265737 265737 265737 265737 265737 265737 265737 265737 265737 265737 265737 265737 265737 265737 265737 265737 265737 265737 265737 265737 265737 265737 265737 265737 265737 265737 265737 265737 265737 265737 265737 265737 265737 265737 265737 265737 265737 265737 265737 265737 265737 265737 265737 265737 265737 265737 265737 265737 265737 265737 265737 265737 265737 265737 265737 265737 265737 265737 265737 265737 265737 265737 265737 265737 265737 265737 265737 265737 265737 265737 265737 265737 265737 265737 265737 265737 265737 265737 265737 265737 265737 265737 265737 265737 265737 265737 265737 265737 265737 265737 265737 265737 265737 265737 265737 265737 265737 265737 265737 265737 265737 265737 265737 265737 265737 265737 265737 265737 265737 265737 265737 265737 265737 265737 265737 265737 265737 265737 265737 265737 265737 265737 265737 265737 265737 265737 265737 265737 265737 265737 265737 265737 265737 265737 265737 265737 265737 265737 265737 265737 265737 265737 265737 265737 265737 265737 265737 265737 265737 265737 265737 265737 265737 265737 265737 265737 265737 265737 265737 265737 265737 265737 265737 265737 265737 265737 265737 265737 265737 265737 265737 265737 265737 
291267 289746 288496 287243 286204 285296 286835 288147 286720 285604 284843 284884 283822 285053 285607 281842 277063 274042 246234 241894 240474 240474 240474 240474 240474 240474 240474 240474 240474 240474 240474 240474 240474 240474 240474 240474 240474 240474 240474 240474 240474 240474 240474 240474 240474 240474 240474 240474 240474 240474 240474 240474 240474 240474 240474 240474 240474 240474 240474 240474 240474 240474 240474 240474 240474 240474 240474 240474 240474 240474 240474 240474 240474 240474 240474 240474 240474 240474 240474 240474 240474 240474 240474 240474 240474 240474 240474 240474 240474 240474 240474 240474 240474 240474 240474 240474 240474 240474 240474 240474 240474 240474 240474 240474 240474 240474 240474 240474 240474 240474 240474 240474 240474 240474 240474 240474 240474 240474 240474 240474 240474 240474 240474 240474 240474 240474 240474 240474 240474 240474 240474 240474 240474 240474 240474 240474 240474 240474 240474 240474 240474 240474 240474 240474 240474 240474 240474 240474 240474 240474 240474 240474 240474 240474 240474 240474 240474 240474 240474 240474 240474 240474 240474 240474 240474 240474 240474 240474 240474 240474 240474 240474 240474 240474 240474 240474 240474 240474 240474 240474 240474 240474 240474 240474 240474 240474 240474 240474 240474 240474 240474 240474 240474 240474 240474 240474 240474 240474 240474 240474 240474 
291267 289920 288457 287274 286146 285336 286031 287597 286216 285288 284469 283724 284155 284397 283607 275415 257281 196200 179920 179920 179920 179920 179920 179920 179920 179920 179920 179920 179920 179920 179920 179920 179920 179920 179920 179920 179920 179920 179920 179920 179920 179920 179920 179920 179920 179920 179920 179920 179920 179920 179920 179920 179920 179920 179920 179920 179920 179920 179920 179920 179920 179920 179920 179920 179920 179920 179920 179920 179920 179920 179920 179920 179920 179920 179920 179920 179920 179920 179920 179920 179920 179920 179920 179920 179920 179920 179920 179920 179920 179920 179920 179920 179920 179920 179920 179920 179920 179920 179920 179920 179920 179920 179920 179920 179920 179920 179920 179920 179920 179920 179920 179920 179920 179920 179920 179920 179920 179920 179920 179920 179920 179920 179920 179920 179920 179920 179920 179920 179920 179920 179920 179920 179920 179920 179920 179920 179920 179920 179920 179920 179920 179920 179920 179920 179920 179920 179920 179920 179920 179920 179920 179920 179920 179920 179920 179920 179920 179920 179920 179920 179920 179920 179920 179920 179920 179920 179920 179920 179920 179920 179920 179920 179920 179920 179920 179920 179920 179920 179920 179920 179920 179920 179920 179920 179920 179920 179920 179920 179920 179920 179920 179920 179920 179920 179920 179920 179920 179920 179920 179920 179920 
291267 289838 288470 287500 286301 285214 285625 287245 285809 285289 284396 284245 284449 285133 286145 282551 275921 274654 274654 274654 274654 274654 274654 274654 274654 274654 274654 274654 274654 274654 274654 274654 274654 274654 274654 274654 274654 274654 274654 274654 274654 274654 274654 274654 274654 274654 274654 274654 274654 274654 274654 274654 274654 274654 274654 274654 274654 274654 274654 274654 274654 274654 274654 274654 274654 274654 274654 274654 274654 274654 274654 274654 274654 274654 274654 274654 274654 274654 274654 274654 274654 274654 274654 274654 274654 274654 274654 274654 274654 274654 274654 274654 274654 274654 274654 274654 274654 274654 274654 274654 274654 274654 274654 274654 274654 274654 274654 274654 274654 274654 274654 274654 274654 274654 274654 274654 274654 274654 274654 274654 274654 274654 274654 274654 274654 274654 274654 274654 274654 274654 274654 274654 274654 274654 274654 274654 274654 274654 274654 274654 274654 274654 274654 274654 274654 274654 274654 274654 274654 274654 274654 274654 274654 274654 274654 274654 274654 274654 274654 274654 274654 274654 274654 274654 274654 274654 274654 274654 274654 274654 274654 274654 274654 274654 274654 274654 274654 274654 274654 274654 274654 274654 274654 274654 274654 274654 274654 274654 274654 274654 274654 274654 274654 274654 274654 274654 274654 274654 274654 274654 274654 
291267 289924 288469 287486 286670 286111 286483 287759 286328 285308 284551 283748 282831 284444 285636 282487 275164 267565 240937 227369 227369 227369 227369 227369 227369 227369 227369 227369 227369 227369 227369 227369 227369 227369 227369 227369 227369 227369 227369 227369 227369 227369 227369 227369 227369 227369 227369 227369 227369 227369 227369 227369 227369 227369 227369 227369 227369 227369 227369 227369 227369 227369 227369 227369 227369 227369 227369 227369 227369 227369 227369 227369 227369 227369 227369 227369 227369 227369 227369 227369 227369 227369 227369 227369 227369 227369 227369 227369 227369 227369 227369 227369 227369 227369 227369 227369 227369 227369 227369 227369 227369 227369 227369 227369 227369 227369 227369 227369 227369 227369 227369 227369 227369 227369 227369 227369 227369 227369 227369 227369 227369 227369 227369 227369 227369 227369 227369 227369 227369 227369 227369 227369 227369 227369 227369 227369 227369 227369 227369 227369 227369 227369 227369 227369 227369 227369 227369 227369 227369 227369 227369 227369 227369 227369 227369 227369 227369 227369 227369 227369 227369 227369 227369 227369 227369 227369 227369 227369 227369 227369 227369 227369 227369 227369 227369 227369 227369 227369 227369 227369 227369 227369 227369 227369 227369 227369 227369 227369 227369 227369 227369 227369 227369 227369 227369 227369 227369 227369 227369 227369 227369 
291267 289921 288723 287444 286566 285531 285793 287033 285586 284568 284313 284500 284106 284693 285250 280521 265187 254249 254249 254249 254249 254249 254249 254249 254249 254249 254249 254249 254249 254249 254249 254249 254249 254249 254249 254249 254249 254249 254249 254249 254249 254249 254249 254249 254249 254249 254249 254249 254249 254249 254249 254249 254249 254249 254249 254249 254249 254249 254249 254249 254249 254249 254249 254249 254249 254249 254249 254249 254249 254249 254249 254249 254249 254249 254249 254249 254249 254249 254249 254249 254249 254249 254249 254249 254249 254249 254249 254249 254249 254249 254249 254249 254249 254249 254249 254249 254249 254249 254249 254249 254249 254249 254249 254249 254249 254249 254249 254249 254249 254249 254249 254249 254249 254249 254249 254249 254249 254249 254249 254249 254249 254249 254249 254249 254249 254249 254249 254249 254249 254249 254249 254249 254249 254249 254249 254249 254249 254249 254249 254249 254249 254249 254249 254249 254249 254249 254249 254249 254249 254249 254249 254249 254249 254249 254249 254249 254249 254249 254249 254249 254249 254249 254249 254249 254249 254249 254249 254249 254249 254249 254249 254249 254249 254249 254249 254249 254249 254249 254249 254249 254249 254249 254249 254249 254249 254249 254249 254249 254249 254249 254249 254249 254249 254249 254249 254249 254249 254249 254249 254249 254249 
291267 289823 288538 287362 286664 285628 286479 287295 285858 285173 284373 284139 284238 285266 285238 281279 271631 212838 199895 196475 196475 196475 196475 196475 196475 196475 196475 196475 196475 196475 196475 196475 196475 196475 196475 196475 196475 196475 196475 196475 196475 196475 196475 196475 196475 196475 196475 196475 196475 196475 196475 196475 196475 196475 196475 196475 196475 196475 196475 196475 196475 196475 196475 196475 196475 196475 196475 196475 196475 196475 196475 196475 196475 196475 196475 196475 196475 196475 196475 196475 196475 196475 196475 196475 196475 196475 196475 196475 196475 196475 196475 196475 196475 196475 196475 196475 196475 196475 196475 196475 196475 196475 196475 196475 196475 196475 196475 196475 196475 196475 196475 196475 196475 196475 196475 196475 196475 196475 196475 196475 196475 196475 196475 196475 196475 196475 196475 196475 196475 196475 196475 196475 196475 196475 196475 196475 196475 196475 196475 196475 196475 196475 196475 196475 196475 196475 196475 196475 196475 196475 196475 196475 196475 196475 196475 196475 196475 196475 196475 196475 196475 196475 196475 196475 196475 196475 196475 196475 196475 196475 196475 196475 196475 196475 196475 196475 196475 196475 196475 196475 196475 196475 196475 196475 196475 196475 196475 196475 196475 196475 196475 196475 196475 196475 196475 196475 196475 196475 196475 196475 196475 
291267 290004 288584 287507 286804 286176 286641 286897 285495 284783 283906 283532 283749 284735 285115 281125 273608 232413 224638 224638 224638 224638 224638 224638 224638 224638 224638 224638 224638 224638 224638 224638 224638 224638 224638 224638 224638 224638 224638 224638 224638 224638 224638 224638 224638 224638 224638 224638 224638 224638 224638 224638 224638 224638 224638 224638 224638 224638 224638 224638 224638 224638 224638 224638 224638 224638 224638 224638 224638 224638 224638 224638 224638 224638 224638 224638 224638 224638 224638 224638 224638 224638 224638 224638 224638 224638 224638 224638 224638 224638 224638 224638 224638 224638 224638 224638 224638 224638 224638 224638 224638 224638 224638 224638 224638 224638 224638 224638 224638 224638 224638 224638 224638 224638 224638 224638 224638 224638 224638 224638 224638 224638 224638 224638 224638 224638 224638 224638 224638 224638 224638 224638 224638 224638 224638 224638 224638 224638 224638 224638 224638 224638 224638 224638 224638 224638 224638 224638 224638 224638 224638 224638 224638 224638 224638 224638 224638 224638 224638 224638 224638 224638 224638 224638 224638 224638 224638 224638 224638 224638 224638 224638 224638 224638 224638 224638 224638 224638 224638 224638 224638 224638 224638 224638 224638 224638 224638 224638 224638 224638 224638 224638 224638 224638 224638 224638 224638 224638 224638 224638 224638 
291267 289852 288716 287487 286500 285284 286103 286847 285432 285067 284568 283591 283373 284539 285073 282457 278976 275862 275862 275862 275862 275862 275862 275862 275862 275862 275862 275862 275862 275862 275862 275862 275862 275862 275862 275862 275862 275862 275862 275862 275862 275862 275862 275862 275862 275862 275862 275862 275862 275862 275862 275862 275862 275862 275862 275862 275862 275862 275862 275862 275862 275862 275862 275862 275862 275862 275862 275862 275862 275862 275862 275862 275862 275862 275862 275862 275862 275862 275862 275862 275862 275862 275862 275862 275862 275862 275862 275862 275862 275862 275862 275862 275862 275862 275862 275862 275862 275862 275862 275862 275862 275862 275862 275862 275862 275862 275862 275862 275862 275862 275862 275862 275862 275862 275862 275862 275862 275862 275862 275862 275862 275862 275862 275862 275862 275862 275862 275862 275862 275862 275862 275862 275862 275862 275862 275862 275862 275862 275862 275862 275862 275862 275862 275862 275862 275862 275862 275862 275862 275862 275862 275862 275862 275862 275862 275862 275862 275862 275862 275862 275862 275862 275862 275862 275862 275862 275862 275862 275862 275862 275862 275862 275862 275862 275862 275862 275862 275862 275862 275862 275862 275862 275862 275862 275862 275862 275862 275862 275862 275862 275862 275862 275862 275862 275862 275862 275862 275862 275862 275862 275862 
291267 289807 288432 287334 286591 285453 286563 287667 286238 285737 284460 283339 284193 285518 286607 283850 280254 277163 226892 202959 190096 190096 190096 190096 190096 190096 190096 190096 190096 190096 190096 190096 190096 190096 190096 190096 190096 190096 190096 190096 190096 190096 190096 190096 190096 190096 190096 190096 190096 190096 190096 190096 190096 190096 190096 190096 190096 190096 190096 190096 190096 190096 190096 190096 190096 190096 190096 190096 190096 190096 190096 190096 190096 190096 190096 190096 190096 190096 190096 190096 190096 190096 190096 190096 190096 190096 190096 190096 190096 190096 190096 190096 190096 190096 190096 190096 190096 190096 190096 190096 190096 190096 190096 190096 190096 190096 190096 190096 190096 190096 190096 190096 190096 190096 190096 190096 190096 190096 190096 190096 190096 190096 190096 190096 190096 190096 190096 190096 190096 190096 190096 190096 190096 190096 190096 190096 190096 190096 190096 190096 190096 190096 190096 190096 190096 190096 190096 190096 190096 190096 190096 190096 190096 190096 190096 190096 190096 190096 190096 190096 190096 190096 190096 190096 190096 190096 190096 190096 190096 190096 190096 190096 190096 190096 190096 190096 190096 190096 190096 190096 190096 190096 190096 190096 190096 190096 190096 190096 190096 190096 190096 190096 190096 190096 190096 190096 190096 190096 190096 190096 190096 
291267 289864 288564 287370 286461 285946 286859 287521 286142 285062 284056 284082 283517 284863 287134 285542 284034 282700 281996 281996 281996 281996 281996 281996 281996 281996 281996 281996 281996 281996 281996 281996 281996 281996 281996 281996 281996 281996 281996 281996 281996 281996 281996 281996 281996 281996 281996 281996 281996 281996 281996 281996 281996 281996 281996 281996 281996 281996 281996 281996 281996 281996 281996 281996 281996 281996 281996 281996 281996 281996 281996 281996 281996 281996 281996 281996 281996 281996 281996 281996 281996 281996 281996 281996 281996 281996 281996 281996 281996 281996 281996 281996 281996 281996 281996 281996 281996 281996 281996 281996 281996 281996 281996 281996 281996 281996 281996 281996 281996 281996 281996 281996 281996 281996 281996 281996 281996 281996 281996 281996 281996 281996 281996 281996 281996 281996 281996 281996 281996 281996 281996 281996 281998 281998 281998 281998 281998 281998 281998 281998 281999 281999 281999 281999 281999 281999 281999 281999 281999 281999 281999 281999 281999 281999 281999 281999 281999 281999 281999 281999 281999 281999 281999 281999 281999 281999 281999 281999 281999 281999 281999 281999 281999 281999 281999 281999 281999 281999 281999 281999 281999 281999 281999 281999 281999 281999 281999 281999 281999 281999 281999 281999 281999 281999 281999 281999 281999 281999 281999 281999 281999 
291267 289907 288425 287375 286311 285676 286903 287827 286396 285306 284337 284021 284699 285640 286412 283387 276656 243538 207880 207880 207880 207880 207880 207880 207880 207880 207880 207880 207880 207880 207880 207880 207880 207880 207880 207880 207880 207880 207880 207880 207880 207880 207880 207880 207880 207880 207880 207880 207880 207880 207880 207880 207880 207880 207880 207880 207880 207880 207880 207880 207880 207880 207880 207880 207880 207880 207880 207880 207880 207880 207880 207880 207880 207880 207880 207880 207880 207880 207880 207880 207880 207880 207880 207880 207880 207880 207880 207880 207880 207880 207880 207880 207880 207880 207880 207880 207880 207880 207880 207880 207880 207880 207880 207880 207880 207880 207880 207880 207880 207880 207880 207880 207880 207880 207880 207880 207880 207880 207880 207880 207880 207880 207880 207880 207880 207880 207880 207880 207880 207880 207880 207880 207880 207880 207880 207880 207880 207880 207880 207880 207880 207880 207880 207880 207880 207880 207880 207880 207880 207880 207880 207880 207880 207880 207880 207880 207880 207880 207880 207880 207880 207880 207880 207880 207880 207880 207880 207880 207880 207880 207880 207880 207880 207880 207880 207880 207880 207880 207880 207880 207880 207880 207880 207880 207880 207880 207880 207880 207880 207880 207880 207880 207880 207880 207880 207880 207880 207880 207880 207880 207880 
291267 289824 288457 287205 286392 285331 287059 287863 286396 285535 284956 285067 284156 285149 285920 282999 276607 267167 264345 234042 222079 221987 221987 221987 221987 221987 221987 221987 221987 221987 221987 221987 221987 221987 221987 221987 221987 221987 221987 221987 221987 221987 221987 221987 221987 221987 221987 221987 221987 221987 221987 221987 221987 221987 221987 221987 221987 221987 221987 221987 221987 221987 221987 221987 221987 221987 221987 221987 221987 221987 221987 221987 221987 221987 221987 221987 221987 221987 221987 221987 221987 221987 221987 221987 221987 221987 221987 221987 221987 221987 221987 221987 221987 221987 221987 221987 221987 221987 221987 221987 221987 221987 221987 221987 221987 221987 221987 221987 221987 221987 221987 221987 221987 221987 221987 221987 221987 221987 221987 221987 221987 221987 221987 221987 221987 221987 221987 221987 221987 221987 221987 221987 221987 221987 221987 221987 221987 221987 221987 221987 221987 221987 221987 221987 221987 221987 221987 221987 221987 221987 221987 221987 221987 221987 221987 221987 221987 221987 221987 221987 221987 221987 221987 221987 221987 221987 221987 221987 221987 221987 221987 221987 221987 221987 221987 221987 221987 221987 221987 221987 221987 221987 221987 221987 221987 221987 221987 221987 221987 221987 221987 221987 221987 221987 221987 221987 221987 221987 221987 221987 221987 
291267 289769 288496 287386 286209 285312 286525 288137 286687 285857 285376 284470 284020 284480 284074 278179 269821 265203 213515 190842 190842 190842 190842 190842 190842 190842 190842 190842 190842 190842 190842 190842 190842 190842 190842 190842 190842 190842 190842 190842 190842 190842 190842 190842 190842 190842 190842 190842 190842 190842 190842 190842 190842 190842 190842 190842 190842 190842 190842 190842 190842 190842 190842 190842 190842 190842 190842 190842 190842 190842 190842 190842 190842 190842 190842 190842 190842 190842 190842 190842 190842 190842 190842 190842 190842 190842 190842 190842 190842 190842 190842 190842 190842 190842 190842 190842 190842 190842 190842 190842 190842 190842 190842 190842 190842 190842 190842 190842 190842 190842 190842 190842 190842 190842 190842 190842 190842 190842 190842 190842 190842 190842 190842 190842 190842 190842 190842 190842 190842 190842 190842 190842 190842 190842 190842 190842 190842 190842 190842 190842 190842 190842 190842 190842 190842 190842 190842 190842 190842 190842 190842 190842 190842 190842 190842 190842 190842 190842 190842 190842 190842 190842 190842 190842 190842 190842 190842 190842 190842 190842 190842 190842 190842 190842 190842 190842 190842 190842 190842 190842 190842 190842 190842 190842 190842 190842 190842 190842 190842 190842 190842 190842 190842 190842 190842 190842 190842 190842 190842 190842 190842 
291267 289838 288540 287177 286272 285837 286619 287653 286275 285208 284355 283612 284283 283933 283110 275417 254677 201882 179408 179408 179408 179408 179408 179408 179408 179408 179408 179408 179408 179408 179408 179408 179408 179408 179408 179408 179408 179408 179408 179408 179408 179408 179408 179408 179408 179408 179408 179408 179408 179408 179408 179408 179408 179408 179408 179408 179408 179408 179408 179408 179408 179408 179408 179408 179408 179408 179408 179408 179408 179408 179408 179408 179408 179408 179408 179408 179408 179408 179408 179408 179408 179408 179408 179408 179408 179408 179408 179408 179408 179408 179408 179408 179408 179408 179408 179408 179408 179408 179408 179408 179408 179408 179408 179408 179408 179408 179408 179408 179408 179408 179408 179408 179408 179408 179408 179408 179408 179408 179408 179408 179408 179408 179408 179408 179408 179408 179408 179408 179408 179408 179408 179408 179408 179408 179408 179408 179408 179408 179408 179408 179408 179408 179408 179408 179408 179408 179408 179408 179408 179408 179408 179408 179408 179408 179408 179408 179408 179408 179408 179408 179408 179408 179408 179408 179408 179408 179408 179408 179408 179408 179408 179408 179408 179408 179408 179408 179408 179408 179408 179408 179408 179408 179408 179408 179408 179408 179408 179408 179408 179408 179408 179408 179408 179408 179408 179408 179408 179408 179408 179408 179408 
291267 289824 288380 287164 286271 286075 287127 287879 286471 285568 284778 284690 283666 284717 286092 284609 283127 280948 280306 280189 260451 260451 260451 260451 260451 260451 260451 260451 260451 260451 260451 260451 260451 260451 260451 260451 260451 260451 260451 260451 260451 260451 260451 260451 260451 260451 260451 260451 260451 260451 260451 260451 260451 260451 260451 260451 260451 260451 260451 260451 260451 260451 260451 260451 260451 260451 260451 260451 260451 260451 260451 260451 260451 260451 260451 260451 260451 260451 260451 260451 260451 260451 260451 260451 260451 260451 260451 260451 260451 260451 260451 260451 260451 260451 260451 260451 260451 260451 260451 260451 260451 260451 260451 260451 260451 260451 260451 260451 260451 260451 260451 260451 260451 260451 260451 260451 260451 260451 260451 260451 260451 260451 260451 260451 260451 260451 260451 260451 260451 260451 260451 260451 260451 260451 260451 260451 260451 260451 260451 260451 260451 260451 260451 260451 260451 260451 260451 260451 260451 260451 260451 260451 260451 260451 260451 260451 260451 260451 260451 260451 260451 260451 260451 260451 260451 260451 260451 260451 260451 260451 260451 260451 260451 260451 260451 260451 260451 260451 260451 260451 260451 260451 260451 260451 260451 260451 260451 260451 260451 260451 260451 260451 260451 260451 260451 260451 260451 260451 260451 260451 260451 
291267 289986 288613 287365 286195 285930 286543 287955 286572 285758 285173 284393 283497 285626 286014 283865 280460 275417 272235 264437 172289 169549 169549 169549 169549 169549 169549 169549 169549 169549 169549 169549 169549 169549 169549 169549 169549 169549 169549 169549 169549 169549 169549 169549 169549 169549 169549 169549 169549 169549 169549 169549 169549 169549 169549 169549 169549 169549 169549 169549 169549 169549 169549 169549 169549 169549 169549 169549 169549 169549 169549 169549 169549 169549 169549 169549 169549 169549 169549 169549 169549 169549 169549 169549 169549 169549 169549 169549 169549 169549 169549 169549 169549 169549 169549 169549 169549 169549 169549 169549 169549 169549 169549 169549 169549 169549 169549 169549 169549 169549 169549 169549 169549 169549 169549 169549 169549 169549 169549 169549 169549 169549 169549 169549 169549 169549 169549 169549 169549 169549 169549 169549 169549 169549 169549 169549 169549 169549 169549 169549 169549 169549 169549 169549 169549 169549 169549 169549 169549 169549 169549 169549 169549 169549 169549 169549 169549 169549 169549 169549 169549 169549 169549 169549 169549 169549 169549 169549 169549 169549 169549 169549 169549 169549 169549 169549 169549 169549 169549 169549 169549 169549 169549 169549 169549 169549 169549 169549 169549 169549 169549 169549 169549 169549 169549 169549 169549 169549 169549 169549 169549 
291267 289890 288529 287373 286293 284972 285571 287467 286106 285658 284599 284108 283315 284800 285049 278553 272707 217438 182688 182597 182597 182597 182597 182597 182597 182597 182597 182597 182597 182597 182597 182597 182597 182597 182597 182597 182597 182597 182597 182597 182597 182597 182597 182597 182597 182597 182597 182597 182597 182597 182597 182597 182597 182597 182597 182597 182597 182597 182597 182597 182597 182597 182597 182597 182597 182597 182597 182597 182597 182597 182597 182597 182597 182597 182597 182597 182597 182597 182597 182597 182597 182597 182597 182597 182597 182597 182597 182597 182597 182597 182597 182597 182597 182597 182597 182597 182597 182597 182597 182597 182597 182597 182597 182597 182597 182597 182597 182597 182597 182597 182597 182597 182597 182597 182597 182597 182597 182597 182597 182597 182597 182597 182597 182597 182597 182597 182597 182597 182597 182597 182597 182597 182597 182597 182597 182597 182597 182597 182597 182597 182597 182597 182597 182597 182597 182597 182597 182597 182597 182597 182597 182597 182597 182597 182597 182597 182597 182597 182597 182597 182597 182597 182597 182597 182597 182597 182597 182597 182597 182597 182597 182597 182597 182597 182597 182597 182597 182597 182597 182597 182597 182597 182597 182597 182597 182597 182597 182597 182597 182597 182597 182597 182597 182597 182597 182597 182597 182597 182597 182597 182597 
291267 289884 288557 287250 286134 285476 287027 288029 286644 285624 284856 283850 283214 285996 287086 285182 281823 278396 275789 274068 274068 274068 274068 274068 274068 274068 274068 274068 274068 274068 274068 274068 274068 274068 274068 274068 274068 274068 274068 274068 274068 274068 274068 274068 274068 274068 274068 274068 274068 274068 274068 274068 274068 274068 274068 274068 274068 274068 274068 274068 274068 274068 274068 274068 274068 274068 274068 274068 274068 274068 274068 274068 274068 274068 274068 274068 274068 274068 274068 274068 274068 274068 274068 274068 274068 274068 274068 274068 274068 274068 274068 274068 274068 274068 274068 274068 274068 274068 274068 274068 274068 274068 274068 274068 274068 274068 274068 274068 274068 274068 274068 274068 274068 274068 274068 274068 274068 274068 274068 274068 274068 274068 274068 274068 274068 274068 274068 274068 274068 274068 274068 274068 274068 274068 274068 274068 274068 274068 274068 274068 274068 274068 274068 274068 274068 274068 274068 274068 274068 274068 274068 274068 274068 274068 274068 274068 274068 274068 274068 274068 274068 274068 274068 274068 274068 274068 274068 274068 274068 274068 274068 274068 274068 274068 274068 274068 274068 274068 274068 274068 274068 274068 274068 274068 274068 274068 274068 274068 274068 274068 274068 274068 274068 274068 274068 274068 274068 274068 274068 274068 274068 
291267 289767 288532 287520 286524 285659 286183 286717 285295 284698 284447 283743 283095 283769 284524 280449 269800 262325 260114 194876 193182 193182 193182 193182 193182 193182 193182 193182 193182 193182 193182 193182 193182 193182 193182 193182 193182 193182 193182 193182 193182 193182 193182 193182 193182 193182 193182 193182 193182 193182 193182 193182 193182 193182 193182 193182 193182 193182 193182 193182 193182 193182 193182 193182 193182 193182 193182 193182 193182 193182 193182 193182 193182 193182 193182 193182 193182 193182 193182 193182 193182 193182 193182 193182 193182 193182 193182 193182 193182 193182 193182 193182 193182 193182 193182 193182 193182 193182 193182 193182 193182 193182 193182 193182 193182 193182 193182 193182 193182 193182 193182 193182 193182 193182 193182 193182 193182 193182 193182 193182 193182 193182 193182 193182 193182 193182 193182 193182 193182 193182 193182 193182 193182 193182 193182 193182 193182 193182 193182 193182 193182 193182 193182 193182 193182 193182 193182 193182 193182 193182 193182 193182 193182 193182 193182 193182 193182 193182 193182 193182 193182 193182 193182 193182 193182 193182 193182 193182 193182 193182 193182 193182 193182 193182 193182 193182 193182 193182 193182 193182 193182 193182 193182 193182 193182 193182 193182 193182 193182 193182 193182 193182 193182 193182 193182 193182 193182 193182 193182 193182 193182 
291267 289836 288576 287747 286667 285885 285909 286651 285360 284462 283555 283456 283320 285527 286311 284917 284016 284016 284016 284016 284016 284016 284016 284016 284016 284016 284016 284016 284016 284016 284016 284016 284016 284016 284016 284016 284016 284016 284016 284016 284016 284016 284016 284016 284016 284016 284016 284016 284016 284016 284016 284016 284016 284016 284016 284016 284016 284016 284016 284016 284016 284016 284016 284016 284016 284016 284016 284016 284016 284016 284016 284016 284016 284016 284016 284016 284016 284016 284016 284016 284016 284016 284016 284016 284016 284016 284016 284016 284016 284016 284016 284016 284016 284016 284016 284016 284016 284016 284016 284016 284016 284016 284016 284016 284016 284016 284016 284016 284016 284016 284016 284016 284016 284016 284016 284016 284016 284016 284016 284016 284016 284016 284016 284016 284016 284016 284016 284016 284016 284016 284016 284016 284016 284016 284016 284016 284016 284016 284016 284016 284016 284016 284016 284016 284016 284016 284016 284016 284016 284016 284016 284016 284016 284016 284016 284016 284016 284016 284016 284016 284016 284016 284016 284016 284016 284016 284016 284016 284016 284016 284016 284016 284016 284016 284016 284016 284016 284016 284016 284016 284016 284016 284016 284016 284016 284016 284016 284016 284016 284016 284016 284016 284016 284016 284016 284016 284016 284016 284016 284016 284016 
291267 289869 288450 287206 286651 286240 287239 287839 286478 285744 285072 283910 283443 284494 284924 280339 274626 237936 237463 237463 237463 237463 237463 237463 237463 237463 237463 237463 237463 237463 237463 237463 237463 237463 237463 237463 237463 237463 237463 237463 237463 237463 237463 237463 237463 237463 237463 237463 237463 237463 237463 237463 237463 237463 237463 237463 237463 237463 237463 237463 237463 237463 237463 237463 237463 237463 237463 237463 237463 237463 237463 237463 237463 237463 237463 237463 237463 237463 237463 237463 237463 237463 237463 237463 237463 237463 237463 237463 237463 237463 237463 237463 237463 237463 237463 237463 237463 237463 237463 237463 237463 237463 237463 237463 237463 237463 237463 237463 237463 237463 237463 237463 237463 237463 237463 237463 237463 237463 237463 237463 237463 237463 237463 237463 237463 237463 237463 237463 237463 237463 237463 237463 237463 237463 237463 237463 237463 237463 237463 237463 237463 237463 237463 237463 237463 237463 237463 237463 237463 237463 237463 237463 237463 237463 237463 237463 237463 237463 237463 237463 237463 237463 237463 237463 237463 237463 237463 237463 237463 237463 237463 237463 237463 237463 237463 237463 237463 237463 237463 237463 237463 237463 237463 237463 237463 237463 237463 237463 237463 237463 237463 237463 237463 237463 237463 237463 237463 237463 237463 237463 237463 
291267 289784 288415 287286 286626 285954 286035 287407 285977 285197 284755 284555 283757 284189 284535 280136 273061 228226 208279 203565 203565 203565 203565 203565 203565 203565 203565 203565 203565 203565 203565 203565 203565 203565 203565 203565 203565 203565 203565 203565 203565 203565 203565 203565 203565 203565 203565 203565 203565 203565 203565 203565 203565 203565 203565 203565 203565 203565 203565 203565 203565 203565 203565 203565 203565 203565 203565 203565 203565 203565 203565 203565 203565 203565 203565 203565 203565 203565 203565 203565 203565 203565 203565 203565 203565 203565 203565 203565 203565 203565 203565 203565 203565 203565 203565 203565 203565 203565 203565 203565 203565 203565 203565 203565 203565 203565 203565 203565 203565 203565 203565 203565 203565 203565 203565 203565 203565 203565 203565 203565 203565 203565 203565 203565 203565 203565 203565 203565 203565 203565 203565 203565 203565 203565 203565 203565 203565 203565 203565 203565 203565 203565 203565 203565 203565 203565 203565 203565 203565 203565 203565 203565 203565 203565 203565 203565 203565 203565 203565 203565 203565 203565 203565 203565 203565 203565 203565 203565 203565 203565 203565 203565 203565 203565 203565 203565 203565 203565 203565 203565 203565 203565 203565 203565 203565 203565 203565 203565 203565 203565 203565 203565 203565 203565 203565 203565 203565 203565 203565 203565 203565 
291267 289892 288532 287183 286564 285682 286483 288015 286552 285796 285195 284847 284044 284750 285135 281106 278091 275946 244458 237349 237349 237349 237349 237349 237349 237349 237349 237349 237349 237349 237349 237349 237349 237349 237349 237349 237349 237349 237349 237349 237349 237349 237349 237349 237349 237349 237349 237349 237349 237349 237349 237349 237349 237349 237349 237349 237349 237349 237349 237349 237349 237349 237349 237349 237349 237349 237349 237349 237349 237349 237349 237349 237349 237349 237349 237349 237349 237349 237349 237349 237349 237349 237349 237349 237349 237349 237349 237349 237349 237349 237349 237349 237349 237349 237349 237349 237349 237349 237349 237349 237349 237349 237349 237349 237349 237349 237349 237349 237349 237349 237349 237349 237349 237349 237349 237349 237349 237349 237349 237349 237349 237349 237349 237349 237349 237349 237349 237349 237349 237349 237349 237349 237349 237349 237349 237350 237350 237350 237350 237350 237350 237350 237350 237350 237350 237350 237350 237350 237350 237350 237350 237350 237350 237350 237350 237350 237350 237350 237350 237350 237350 237350 237350 237350 237350 237350 237350 237350 237350 237350 237350 237350 237350 237350 237350 237350 237350 237350 237350 237350 237350 237350 237350 237350 237350 237350 237350 237350 237350 237350 237350 237350 237350 237350 237350 237350 237350 237350 237350 237350 237350 
291267 289834 288500 287518 286368 285752 286395 287427 286070 285118 284558 283696 283760 285224 286202 283562 280426 278028 271479 271479 271479 271479 271479 271479 271479 271479 271479 271479 271479 271479 271479 271479 271479 271479 271479 271479 271479 271479 271479 271479 271479 271479 271479 271479 271479 271479 271479 271479 271479 271479 271479 271479 271479 271479 271479 271479 271479 271479 271479 271479 271479 271479 271479 271479 271479 271479 271479 271479 271479 271479 271479 271479 271479 271479 271479 271479 271479 271479 271479 271479 271479 271479 271479 271479 271479 271479 271479 271479 271479 271479 271479 271479 271479 271479 271479 271479 271479 271479 271479 271479 271479 271479 271479 271479 271479 271479 271479 271479 271479 271479 271479 271479 271479 271479 271479 271479 271479 271479 271479 271479 271479 271479 271479 271479 271479 271479 271479 271479 271479 271479 271479 271479 271479 271479 271479 271479 271479 271479 271479 271479 271479 271479 271479 271479 271479 271479 271479 271479 271479 271479 271479 271479 271479 271479 271479 271479 271479 271479 271479 271479 271479 271479 271479 271479 271479 271479 271479 271479 271479 271479 271479 271479 271479 271479 271479 271479 271479 271479 271479 271479 271479 271479 271479 271479 271479 271479 271479 271479 271479 271479 271479 271479 271479 271479 271479 271479 271479 271479 271479 271479 271479 
291267 289873 288575 287414 286201 285207 285791 287243 285905 285520 284623 283736 284419 284913 286170 283857 259558 259053 259053 259053 259053 259053 259053 259053 259053 259053 259053 259053 259053 259053 259053 259053 259053 259053 259053 259053 259053 259053 259053 259053 259053 259053 259053 259053 259053 259053 259053 259053 259053 259053 259053 259053 259053 259053 259053 259053 259053 259053 259053 259053 259053 259053 259053 259053 259053 259053 259053 259053 259053 259053 259053 259053 259053 259053 259053 259053 259053 259053 259053 259053 259053 259053 259053 259053 259053 259053 259053 259053 259053 259053 259053 259053 259053 259053 259053 259053 259053 259053 259053 259053 259053 259053 259053 259053 259053 259053 259053 259053 259053 259053 259053 259053 259053 259053 259053 259053 259053 259053 259053 259053 259053 259053 259053 259053 259053 259053 259053 259053 259053 259053 259053 259053 259053 259053 259053 259053 259053 259053 259053 259053 259053 259053 259053 259053 259053 259053 259053 259053 259053 259053 259053 259053 259053 259053 259053 259053 259053 259053 259053 259053 259053 259053 259053 259053 259053 259053 259053 259053 259053 259053 259053 259053 259053 259053 259053 259053 259053 259053 259053 259053 259053 259053 259053 259053 259053 259053 259053 259053 259053 259053 259053 259053 259053 259053 259053 259053 259053 259053 259053 259053 259053 
291267 289829 288536 287323 286162 285282 287133 287753 286328 285049 284169 283615 283574 285207 286956 285499 284271 282768 279571 279571 279571 279571 279571 279571 279571 279571 279571 279571 279571 279571 279571 279571 279571 279571 279571 279571 279571 279571 279571 279571 279571 279571 279571 279571 279571 279571 279571 279571 279571 279571 279571 279571 279571 279571 279571 279571 279571 279571 279571 279571 279571 279571 279571 279571 279571 279571 279571 279571 279571 279571 279571 279571 279571 279571 279571 279571 279571 279571 279571 279571 279571 279571 279571 279571 279571 279571 279571 279571 279571 279571 279571 279571 279571 279571 279571 279571 279571 279571 279571 279571 279571 279571 279571 279571 279571 279571 279571 279571 279571 279571 279571 279571 279571 279571 279571 279571 279571 279571 279571 279571 279571 279571 279571 279571 279571 279571 279571 279571 279571 279571 279571 279571 279571 279571 279571 279571 279571 279571 279571 279571 279571 279571 279571 279571 279571 279571 279571 279571 279571 279571 279571 279571 279571 279571 279571 279571 279571 279571 279571 279571 279571 279571 279571 279571 279571 279571 279571 279571 279571 279571 279571 279571 279571 279571 279571 279571 279571 279571 279571 279571 279571 279571 279571 279571 279571 279571 279571 279571 279571 279571 279571 279571 279571 279571 279571 279571 279571 279571 279571 279571 279571 
291267 289875 288533 287478 286217 285594 286635 287631 286199 285701 285240 284372 284154 285119 285518 282485 277946 275486 262079 261925 261925 261925 261925 261925 261925 261925 261925 261925 261925 261925 261925 261925 261925 261925 261925 261925 261925 261925 261925 261925 261925 261925 261925 261925 261925 261925 261925 261925 261925 261925 261925 261925 261925 261925 261925 261925 261925 261925 261925 261925 261925 261925 261925 261925 261925 261925 261925 261925 261925 261925 261925 261925 261925 261925 261925 261925 261925 261925 261925 261925 261925 261925 261925 261925 261925 261925 261925 261925 261925 261925 261925 261925 261925 261925 261925 261925 261925 261925 261925 261925 261925 261925 261925 261925 261925 261925 261925 261925 261925 261925 261925 261925 261925 261925 261925 261925 261925 261925 261925 261925 261925 261925 261925 261925 261925 261925 261925 261925 261925 261925 261925 261925 261925 261925 261925 261925 261925 261925 261925 261925 261925 261925 261925 261925 261925 261925 261925 261925 261925 261925 261925 261925 261925 261925 261925 261925 261925 261925 261925 261925 261925 261925 261925 261925 261925 261925 261925 261925 261925 261925 261925 261925 261925 261925 261925 261925 261925 261925 261925 261925 261925 261925 261925 261925 261925 261925 261925 261925 261925 261925 261925 261925 261925 261925 261925 261925 261925 261925 261925 261925 261925 
291267 289820 288530 287606 286626 285824 286339 287545 286218 285717 284607 284570 283369 284754 285124 282084 278355 275797 240100 231551 231551 231551 231551 231551 231551 231551 231551 231551 231551 231551 231551 231551 231551 231551 231551 231551 231551 231551 231551 231551 231551 231551 231551 231551 231551 231551 231551 231551 231551 231551 231551 231551 231551 231551 231551 231551 231551 231551 231551 231551 231551 231551 231551 231551 231551 231551 231551 231551 231551 231551 231551 231551 231551 231551 231551 231551 231551 231551 231551 231551 231551 231551 231551 231551 231551 231551 231551 231551 231551 231551 231551 231551 231551 231551 231551 231551 231551 231551 231551 231551 231551 231551 231551 231551 231551 231551 231551 231551 231551 231551 231551 231551 231551 231551 231551 231551 231551 231551 231551 231551 231551 231551 231551 231551 231551 231551 231551 231551 231551 231551 231551 231551 231551 231551 231551 231551 231551 231551 231551 231551 231551 231551 231551 231551 231551 231551 231551 231551 231551 231551 231551 231551 231551 231551 231551 231551 231551 231551 231551 231551 231551 231551 231551 231551 231551 231551 231551 231551 231551 231551 231551 231551 231551 231551 231551 231551 231551 231551 231551 231551 231551 231551 231551 231551 231551 231551 231551 231551 231551 231551 231551 231551 231551 231551 231551 231551 231551 231551 231551 231551 231551 
291267 289816 288547 287660 286380 285332 285981 287445 286040 285272 284778 283892 283028 284570 285543 281909 276916 265020 246991 246991 246991 246991 246991 246991 246991 246991 246991 246991 246991 246991 246991 246991 246991 246991 246991 246991 246991 246991 246991 246991 246991 246991 246991 246991 246991 246991 246991 246991 246991 246991 246991 246991 246991 246991 246991 246991 246991 246991 246991 246991 246991 246991 246991 246991 246991 246991 246991 246991 246991 246991 246991 246991 246991 246991 246991 246991 246991 246991 246991 246991 246991 246991 246991 246991 246991 246991 246991 246991 246991 246991 246991 246991 246991 246991 246991 246991 246991 246991 246991 246991 246991 246991 246991 246991 246991 246991 246991 246991 246991 246991 246991 246991 246991 246991 246991 246991 246991 246991 246991 246991 246991 246991 246991 246991 246991 246991 246991 246991 246991 246991 246991 246991 246991 246991 246991 246991 246991 246991 246991 246991 246991 246991 246991 246991 246991 246991 246991 246991 246991 246991 246991 246991 246991 246991 246991 246991 246991 246991 246991 246991 246991 246991 246991 246991 246991 246991 246991 246991 246991 246991 246991 246991 246991 246991 246991 246991 246991 246991 246991 246991 246991 246991 246991 246991 246991 246991 246991 246991 246991 246991 246991 246991 246991 246991 246991 246991 246991 246991 246991 246991 246991 
291267 289922 288538 287418 286690 285823 286871 287343 285866 284693 284327 283511 283834 285289 286661 284253 281344 261270 240237 240237 240237 240237 240237 240237 240237 240237 240237 240237 240237 240237 240237 240237 240237 240237 240237 240237 240237 240237 240237 240237 240237 240237 240237 240237 240237 240237 240237 240237 240237 240237 240237 240237 240237 240237 240237 240237 240237 240237 240237 240237 240237 240237 240237 240237 240237 240237 240237 240237 240237 240237 240237 240237 240237 240237 240237 240237 240237 240237 240237 240237 240237 240237 240237 240237 240237 240237 240237 240237 240237 240237 240237 240237 240237 240237 240237 240237 240237 240237 240237 240237 240237 240237 240237 240237 240237 240237 240237 240237 240237 240237 240237 240237 240237 240237 240237 240237 240237 240237 240237 240237 240237 240237 240237 240237 240237 240237 240237 240237 240237 240237 240237 240237 240237 240237 240237 240237 240237 240237 240237 240237 240237 240237 240237 240237 240237 240237 240237 240237 240237 240237 240237 240237 240237 240237 240237 240237 240237 240237 240237 240237 240237 240237 240237 240237 240237 240237 240237 240237 240237 240237 240237 240237 240237 240237 240237 240237 240237 240237 240237 240237 240237 240237 240237 240237 240237 240237 240237 240237 240237 240237 240237 240237 240237 240237 240237 240237 240237 240237 240237 240237 240237 
291267 289846 288611 287412 286133 285359 286261 287729 286285 285317 284468 284076 283774 285722 286613 285188 283680 282307 276767 267875 267875 267875 267875 267875 267875 267875 267875 267875 267875 267875 267875 267875 267875 267875 267875 267875 267875 267875 267875 267875 267875 267875 267875 267875 267875 267875 267875 267875 267875 267875 267875 267875 267875 267875 267875 267875 267875 267875 267875 267875 267875 267875 267875 267875 267875 267875 267875 267875 267875 267875 267875 267875 267875 267875 267875 267875 267875 267875 267875 267875 267875 267875 267875 267875 267875 267875 267875 267875 267875 267875 267875 267875 267875 267875 267875 267875 267875 267875 267875 267875 267875 267875 267875 267875 267875 267875 267875 267875 267875 267875 267875 267875 267875 267875 267875 267875 267875 267875 267875 267875 267875 267875 267875 267875 267875 267875 267875 267875 267875 267875 267875 267875 267875 267875 267875 267875 267875 267875 267875 267875 267875 267875 267875 267875 267875 267875 267875 267875 267875 267875 267875 267875 267875 267875 267875 267875 267875 267875 267875 267875 267875 267875 267875 267875 267875 267875 267875 267875 267875 267875 267875 267875 267875 267875 267875 267875 267875 267875 267875 267875 267875 267875 267875 267875 267875 267875 267875 267875 267875 267875 267875 267875 267875 267875 267875 267875 267875 267875 267875 267875 267875 
291267 289840 288626 287265 286303 285565 286997 287953 286596 285678 284533 283675 282894 283967 285264 282104 277535 274240 259835 249653 249653 249653 249653 249653 249653 249653 249653 249653 249653 249653 249653 249653 249653 249653 249653 249653 249653 249653 249653 249653 249653 249653 249653 249653 249653 249653 249653 249653 249653 249653 249653 249653 249653 249653 249653 249653 249653 249653 249653 249653 249653 249653 249653 249653 249653 249653 249653 249653 249653 249653 249653 249653 249653 249653 249653 249653 249653 249653 249653 249653 249653 249653 249653 249653 249653 249653 249653 249653 249653 249653 249653 249653 249653 249653 249653 249653 249653 249653 249653 249653 249653 249653 249653 249653 249653 249653 249653 249653 249653 249653 249653 249653 249653 249653 249653 249653 249653 249653 249653 249653 249653 249653 249653 249653 249653 249653 249653 249653 249653 249653 249653 249653 249653 249653 249653 249653 249653 249653 249653 249653 249653 249653 249653 249653 249653 249653 249653 249653 249653 249653 249653 249653 249653 249653 249653 249653 249653 249653 249653 249653 249653 249653 249653 249653 249653 249653 249653 249653 249653 249653 249653 249653 249653 249653 249653 249653 249653 249653 249653 249653 249653 249653 249653 249653 249653 249653 249653 249653 249653 249653 249653 249653 249653 249653 249653 249653 249653 249653 249653 249653 249653 
291267 289789 288606 287302 286459 285428 285691 287107 285629 285221 284271 283316 282987 285580 286842 285097 282047 271224 271224 271224 271224 271224 271224 271224 271224 271224 271224 271224 271224 271224 271224 271224 271224 271224 271224 271224 271224 271224 271224 271224 271224 271224 271224 271224 271224 271224 271224 271224 271224 271224 271224 271224 271224 271224 271224 271224 271224 271224 271224 271224 271224 271224 271224 271224 271224 271224 271224 271224 271224 271224 271224 271224 271224 271224 271224 271224 271224 271224 271224 271224 271224 271224 271224 271224 271224 271224 271224 271224 271224 271224 271224 271224 271224 271224 271224 271224 271224 271224 271224 271224 271224 271224 271224 271224 271224 271224 271224 271224 271224 271224 271224 271224 271224 271224 271224 271224 271224 271224 271224 271224 271224 271224 271224 271224 271224 271224 271224 271224 271224 271224 271224 271224 271224 271224 271224 271224 271224 271224 271224 271224 271224 271224 271224 271224 271224 271224 271224 271224 271224 271224 271224 271224 271224 271224 271224 271224 271224 271224 271224 271224 271224 271224 271224 271224 271224 271224 271224 271224 271224 271224 271224 271224 271224 271224 271224 271224 271224 271224 271224 271224 271224 271224 271224 271224 271224 271224 271224 271224 271224 271224 271224 271224 271224 271224 271224 271224 271224 271224 271224 271224 271224 
291267 289798 288616 287666 286912 285736 286517 286791 285424 284504 283926 284004 283602 284664 286059 282708 276434 265559 234675 229305 229305 229305 229305 229305 229305 229305 229305 229305 229305 229305 229305 229305 229305 229305 229305 229305 229305 229305 229305 229305 229305 229305 229305 229305 229305 229305 229305 229305 229305 229305 229305 229305 229305 229305 229305 229305 229305 229305 229305 229305 229305 229305 229305 229305 229305 229305 229305 229305 229305 229305 229305 229305 229305 229305 229305 229305 229305 229305 229305 229305 229305 229305 229305 229305 229305 229305 229305 229305 229305 229305 229305 229305 229305 229305 229305 229305 229305 229305 229305 229305 229305 229305 229305 229305 229305 229305 229305 229305 229305 229305 229305 229305 229305 229305 229305 229305 229305 229305 229305 229305 229305 229305 229305 229305 229305 229305 229305 229305 229305 229305 229305 229305 229305 229305 229305 229305 229305 229305 229305 229305 229305 229305 229305 229305 229305 229305 229305 229305 229305 229305 229305 229305 229305 229305 229305 229305 229305 229305 229305 229305 229305 229305 229305 229305 229305 229305 229305 229305 229305 229305 229305 229305 229305 229305 229305 229305 229305 229305 229305 229305 229305 229305 229305 229305 229305 229305 229305 229305 229305 229305 229305 229305 229305 229305 229305 229305 229305 229305 229305 229305 229305 
291267 289913 288589 287533 286453 286010 286501 287713 286309 285351 284233 284096 283927 285686 286584 283827 278778 266710 238186 237998 237998 237998 237998 237998 237998 237998 237998 237998 237998 237998 237998 237998 237998 237998 237998 237998 237998 237998 237998 237998 237998 237998 237998 237998 237998 237998 237998 237998 237998 237998 237998 237998 237998 237998 237998 237998 237998 237998 237998 237998 237998 237998 237998 237998 237998 237998 237998 237998 237998 237998 237998 237998 237998 237998 237998 237998 237998 237998 237998 237998 237998 237998 237998 237998 237998 237998 237998 237998 237998 237998 237998 237998 237998 237998 237998 237998 237998 237998 237998 237998 237998 237998 237998 237998 237998 237998 237998 237998 237998 237998 237998 237998 237998 237998 237998 237998 237998 237998 237998 237998 237998 237998 237998 237998 237998 237998 237998 237998 237998 237998 237998 237998 237998 237998 237998 237998 237998 237998 237998 237998 237998 237998 237998 237998 237998 237998 237998 237998 237998 237998 237998 237998 237998 237998 237998 237998 237998 237998 237998 237998 237998 237998 237998 237998 237998 237998 237998 237998 237998 237998 237998 237998 237998 237998 237998 237998 237998 237998 237998 237998 237998 237998 237998 237998 237998 237998 237998 237998 237998 237998 237998 237998 237998 237998 237998 237998 237998 237998 237998 237998 237998 
291267 289943 288572 287450 286484 285274 286055 287699 286332 285291 284321 283683 284186 285258 286861 284888 281006 275587 273366 209683 209683 209723 209723 209723 209723 209723 209723 209723 209723 209723 209723 209723 209723 209723 209723 209723 209723 209723 209723 209723 209723 209723 209723 209723 209723 209723 209723 209723 209723 209723 209723 209723 209723 209723 209723 209723 209723 209723 209723 209723 209723 209723 209723 209723 209723 209723 209723 209723 209723 209723 209723 209723 209723 209723 209723 209723 209723 209723 209723 209723 209723 209723 209723 209723 209723 209723 209723 209723 209723 209723 209723 209723 209723 209723 209723 209723 209723 209723 209723 209723 209723 209723 209723 209723 209723 209723 209723 209723 209723 209723 209723 209723 209723 209723 209723 209723 209723 209723 209723 209723 209723 209723 209723 209723 209723 209723 209723 209723 209723 209723 209723 209723 209723 209723 209723 209723 209723 209723 209723 209723 209723 209723 209723 209723 209723 209723 209723 209723 209723 209723 209723 209723 209723 209723 209723 209723 209723 209723 209723 209723 209723 209723 209723 209723 209723 209723 209723 209723 209723 209723 209723 209723 209723 209723 209723 209723 209723 209723 209723 209723 209723 209723 209723 209723 209723 209723 209723 209723 209723 209723 209723 209723 209723 209723 209723 209723 209723 209723 209723 209723 209723 
291267 289868 288467 287238 286309 285260 286573 288087 286725 285885 285178 284657 284256 284394 285769 281801 278336 256750 251330 251330 251330 251330 251330 251330 251330 251330 251330 251330 251330 251330 251330 251330 251330 251330 251330 251330 251330 251330 251330 251330 251330 251330 251330 251330 251330 251330 251330 251330 251330 251330 251330 251330 251330 251330 251330 251330 251330 251330 251330 251330 251330 251330 251330 251330 251330 251330 251330 251330 251330 251330 251330 251330 251330 251330 251330 251330 251330 251330 251330 251330 251330 251330 251330 251330 251330 251330 251330 251330 251330 251330 251330 251330 251330 251330 251330 251330 251330 251330 251330 251330 251330 251330 251330 251330 251330 251330 251330 251330 251330 251330 251330 251330 251330 251330 251330 251330 251330 251330 251330 251330 251330 251330 251330 251330 251330 251330 251330 251330 251330 251330 251330 251330 251330 251330 251330 251330 251330 251330 251330 251330 251330 251330 251330 251330 251330 251330 251330 251330 251330 251330 251330 251330 251330 251330 251330 251330 251330 251330 251330 251330 251330 251330 251330 251330 251330 251330 251330 251330 251330 251330 251330 251330 251330 251330 251330 251330 251330 251330 251330 251330 251330 251330 251330 251330 251330 251330 251330 251330 251330 251330 251330 251330 251330 251330 251330 251330 251330 251330 251330 251330 251330 
291267 289848 288541 287355 286407 285727 286969 287733 286268 285640 284657 284690 283791 283971 284713 279763 266427 258616 168012 165146 165146 165146 165146 165146 165146 165146 165146 165146 165146 165146 165146 165146 165146 165146 165146 165146 165146 165146 165146 165146 165146 165146 165146 165146 165146 165146 165146 165146 165146 165146 165146 165146 165146 165146 165146 165146 165146 165146 165146 165146 165146 165146 165146 165146 165146 165146 165146 165146 165146 165146 165146 165146 165146 165146 165146 165146 165146 165146 165146 165146 165146 165146 165146 165146 165146 165146 165146 165146 165146 165146 165146 165146 165146 165146 165146 165146 165146 165146 165146 165146 165146 165146 165146 165146 165146 165146 165146 165146 165146 165146 165146 165146 165146 165146 165146 165146 165146 165146 165146 165146 165146 165146 165146 165146 165146 165146 165146 165146 165146 165146 165146 165146 165146 165146 165146 165146 165146 165146 165146 165146 165146 165146 165146 165146 165146 165146 165146 165146 165146 165146 165146 165146 165146 165146 165146 165146 165146 165146 165146 165146 165146 165146 165146 165146 165146 165146 165146 165146 165146 165146 165146 165146 165146 165146 165146 165146 165146 165146 165146 165146 165146 165146 165146 165146 165146 165146 165146 165146 165146 165146 165146 165146 165146 165146 165146 165146 165146 165146 165146 165146 165146 
291267 289948 288584 287470 286521 286017 286711 287317 285959 285346 284371 283613 283650 285125 285927 282111 276424 271696 235084 210160 210160 210160 210160 210160 210160 210160 210160 210160 210160 210160 210160 210160 210160 210160 210160 210160 210160 210160 210160 210160 210160 210160 210160 210160 210160 210160 210160 210160 210160 210160 210160 210160 210160 210160 210160 210160 210160 210160 210160 210160 210160 210160 210160 210160 210160 210160 210160 210160 210160 210160 210160 210160 210160 210160 210160 210160 210160 210160 210160 210160 210160 210160 210160 210160 210160 210160 210160 210160 210160 210160 210160 210160 210160 210160 210160 210160 210160 210160 210160 210160 210160 210160 210160 210160 210160 210160 210160 210160 210160 210160 210160 210160 210160 210160 210160 210160 210160 210160 210160 210160 210160 210160 210160 210160 210160 210160 210160 210160 210160 210160 210160 210160 210160 210160 210160 210160 210160 210160 210160 210160 210160 210160 210160 210160 210160 210160 210160 210160 210160 210160 210160 210160 210160 210160 210160 210160 210160 210160 210160 210160 210160 210160 210160 210160 210160 210160 210160 210160 210160 210160 210160 210160 210160 210160 210160 210160 210160 210160 210160 210160 210160 210160 210160 210160 210160 210160 210160 210160 210160 210160 210160 210160 210160 210160 210160 210160 210160 210160 210160 210160 210160 
291267 289845 288481 287362 286503 285933 286985 287371 285956 284977 283970 283177 282840 284651 286354 282502 258766 244611 244611 244611 244611 244611 244611 244611 244611 244611 244611 244611 244611 244611 244611 244611 244611 244611 244611 244611 244611 244611 244611 244611 244611 244611 244611 244611 244611 244611 244611 244611 244611 244611 244611 244611 244611 244611 244611 244611 244611 244611 244611 244611 244611 244611 244611 244611 244611 244611 244611 244611 244611 244611 244611 244611 244611 244611 244611 244611 244611 244611 244611 244611 244611 244611 244611 244611 244611 244611 244611 244611 244611 244611 244611 244611 244611 244611 244611 244611 244611 244611 244611 244611 244611 244611 244611 244611 244611 244611 244611 244611 244611 244611 244611 244611 244611 244611 244611 244611 244611 244611 244611 244611 244611 244611 244611 244611 244611 244611 244611 244611 244611 244611 244611 244611 244611 244611 244611 244611 244611 244611 244611 244611 244611 244611 244611 244611 244611 244611 244611 244611 244611 244611 244611 244611 244611 244611 244611 244611 244611 244611 244611 244611 244611 244611 244611 244611 244611 244611 244611 244611 244611 244611 244611 244611 244611 244611 244611 244611 244611 244611 244611 244611 244611 244611 244611 244611 244611 244611 244611 244611 244611 244611 244611 244611 244611 244611 244611 244611 244611 244611 244611 244611 244611 
291267 289877 288558 287469 286417 285542 286349 286935 285529 284628 285278 284681 284083 284871 286314 283881 270309 270309 270309 270309 270309 270309 270309 270309 270309 270309 270309 270309 270309 270309 270309 270309 270309 270309 270309 270309 270309 270309 270309 270309 270309 270309 270309 270309 270309 270309 270309 270309 270309 270309 270309 270309 270309 270309 270309 270309 270309 270309 270309 270309 270309 270309 270309 270309 270309 270309 270309 270309 270309 270309 270309 270309 270309 270309 270309 270309 270309 270309 270309 270309 270309 270309 270309 270309 270309 270309 270309 270309 270309 270309 270309 270309 270309 270309 270309 270309 270309 270309 270309 270309 270309 270309 270309 270309 270309 270309 270309 270309 270309 270309 270309 270309 270309 270309 270309 270309 270309 270309 270309 270309 270309 270309 270309 270309 270309 270309 270309 270309 270309 270309 270309 270309 270309 270309 270309 270309 270309 270309 270309 270309 270309 270309 270309 270309 270309 270309 270309 270309 270309 270309 270309 270309 270309 270309 270309 270309 270309 270309 270309 270309 270309 270309 270309 270309 270309 270309 270309 270309 270309 270309 270309 270309 270309 270309 270309 270309 270309 270309 270309 270309 270309 270309 270309 270309 270309 270309 270309 270309 270309 270309 270309 270309 270309 270309 270309 270309 270309 270309 270309 270309 270309 
291267 289857 288497 287215 286214 285815 286173 287327 285923 285036 284346 283349 282755 284685 285707 282904 280677 278372 265246 239227 239227 239227 239227 239227 239227 239227 239227 239227 239227 239227 239227 239227 239227 239227 239227 239227 239227 239227 239227 239227 239227 239227 239227 239227 239227 239227 239227 239227 239227 239227 239227 239227 239227 239227 239227 239227 239227 239227 239227 239227 239227 239227 239227 239227 239227 239227 239227 239227 239227 239227 239227 239227 239227 239227 239227 239227 239227 239227 239227 239227 239227 239227 239227 239227 239227 239227 239227 239227 239227 239227 239227 239227 239227 239227 239227 239227 239227 239227 239227 239227 239227 239227 239227 239227 239227 239227 239227 239227 239227 239227 239227 239227 239227 239227 239227 239227 239227 239227 239227 239227 239227 239227 239227 239227 239227 239227 239227 239227 239227 239227 239227 239227 239227 239227 239227 239227 239227 239227 239227 239227 239227 239227 239227 239227 239227 239227 239227 239227 239227 239227 239227 239227 239227 239227 239227 239227 239227 239227 239227 239227 239227 239227 239227 239227 239227 239227 239227 239227 239227 239227 239227 239227 239227 239227 239227 239227 239227 239227 239227 239227 239227 239227 239227 239227 239227 239227 239227 239227 239227 239227 239227 239227 239227 239227 239227 239227 239227 239227 239227 239227 239227 
291267 289840 288500 287443 286272 285542 286617 287289 285927 284929 283876 283902 283131 285075 286963 284624 280067 253776 236423 232149 232149 232149 232149 232149 232149 232149 232149 232149 232149 232149 232149 232149 232149 232149 232149 232149 232149 232149 232149 232149 232149 232149 232149 232149 232149 232149 232149 232149 232149 232149 232149 232149 232149 232149 232149 232149 232149 232149 232149 232149 232149 232149 232149 232149 232149 232149 232149 232149 232149 232149 232149 232149 232149 232149 232149 232149 232149 232149 232149 232149 232149 232149 232149 232149 232149 232149 232149 232149 232149 232149 232149 232149 232149 232149 232149 232149 232149 232149 232149 232149 232149 232149 232149 232149 232149 232149 232149 232149 232149 232149 232149 232149 232149 232149 232149 232149 232149 232149 232149 232149 232149 232149 232149 232149 232149 232149 232149 232149 232149 232149 232149 232149 232149 232149 232149 232149 232149 232149 232149 232149 232149 232149 232149 232149 232149 232149 232149 232149 232149 232149 232149 232149 232149 232149 232149 232149 232149 232149 232149 232149 232149 232149 232149 232149 232149 232149 232149 232149 232149 232149 232149 232149 232149 232149 232149 232149 232149 232149 232149 232149 232149 232149 232149 232149 232149 232149 232149 232149 232149 232149 232149 232149 232149 232149 232149 232149 232149 232149 232149 232149 232149 
291267 289806 288522 287300 287044 286400 286683 287285 285853 284830 283921 283147 283283 284751 285644 281186 277348 263281 259353 259353 259353 259353 259353 259353 259353 259353 259353 259353 259353 259353 259353 259353 259353 259353 259353 259353 259353 259353 259353 259353 259353 259353 259353 259353 259353 259353 259353 259353 259353 259353 259353 259353 259353 259353 259353 259353 259353 259353 259353 259353 259353 259353 259353 259353 259353 259353 259353 259353 259353 259353 259353 259353 259353 259353 259353 259353 259353 259353 259353 259353 259353 259353 259353 259353 259353 259353 259353 259353 259353 259353 259353 259353 259353 259353 259353 259353 259353 259353 259353 259353 259353 259353 259353 259353 259353 259353 259353 259353 259353 259353 259353 259353 259353 259353 259353 259353 259353 259353 259353 259353 259353 259353 259353 259353 259353 259353 259353 259353 259353 259353 259353 259353 259353 259353 259353 259353 259353 259353 259353 259353 259353 259353 259353 259353 259353 259353 259353 259353 259353 259353 259353 259353 259353 259353 259353 259353 259353 259353 259353 259354 259354 259354 259354 259354 259354 259354 259354 259354 259354 259354 259354 259354 259354 259354 259354 259354 259354 259354 259354 259354 259354 259354 259354 259354 259354 259354 259354 259354 259354 259354 259354 259354 259354 259354 259354 259354 259354 259354 259354 259354 259354 
291267 289840 288514 287396 286417 285525 286673 287751 286290 285022 284436 283579 284484 286520 287404 285398 281952 279105 272263 267123 267123 267123 267123 267123 267123 267123 267123 267123 267123 267123 267123 267123 267123 267123 267123 267123 267123 267123 267123 267123 267123 267123 267123 267123 267123 267123 267123 267123 267123 267123 267123 267123 267123 267123 267123 267123 267123 267123 267123 267123 267123 267123 267123 267123 267123 267123 267123 267123 267123 267123 267123 267123 267123 267123 267123 267123 267123 267123 267123 267123 267123 267123 267123 267123 267123 267123 267123 267123 267123 267123 267123 267123 267123 267123 267123 267123 267123 267123 267123 267123 267123 267123 267123 267123 267123 267123 267123 267123 267123 267123 267123 267123 267123 267123 267123 267123 267123 267123 267123 267123 267123 267123 267123 267123 267123 267123 267123 267123 267123 267123 267123 267123 267123 267123 267123 267123 267123 267123 267123 267123 267123 267123 267123 267123 267123 267123 267123 267123 267123 267123 267123 267123 267123 267123 267123 267123 267123 267123 267123 267123 267123 267123 267123 267123 267123 267123 267123 267123 267123 267123 267123 267123 267123 267123 267123 267123 267123 267123 267123 267123 267123 267123 267123 267123 267123 267123 267123 267123 267123 267123 267123 267123 267123 267123 267123 267123 267123 267123 267123 267123 267123 
291267 289847 288502 287341 286454 285758 286351 287381 285920 284915 284323 283878 284089 284223 283522 275302 261725 255383 147547 132107 132107 132107 132107 132107 132107 132107 132107 132107 132107 132107 132107 132107 132107 132107 132107 132107 132107 132107 132107 132107 132107 132107 132107 132107 132107 132107 132107 132107 132107 132107 132107 132107 132107 132107 132107 132107 132107 132107 132107 132107 132107 132107 132107 132107 132107 132107 132107 132107 132107 132107 132107 132107 132107 132107 132107 132107 132107 132107 132107 132107 132107 132107 132107 132107 132107 132107 132107 132107 132107 132107 132107 132107 132107 132107 132107 132107 132107 132107 132107 132107 132107 132107 132107 132107 132107 132107 132107 132107 132107 132107 132107 132107 132107 132107 132107 132107 132107 132107 132107 132107 132107 132107 132107 132107 132107 132107 132107 132107 132107 132107 132107 132107 132107 132107 132107 132107 132107 132107 132107 132107 132107 132107 132107 132107 132107 132107 132107 132107 132107 132107 132107 132107 132107 132107 132107 132107 132107 132107 132107 132107 132107 132107 132107 132107 132107 132107 132107 132107 132107 132107 132107 132107 132107 132107 132107 132107 132107 132107 132107 132107 132107 132107 132107 132107 132107 132107 132107 132107 132107 132107 132107 132107 132107 132107 132107 132107 132107 132107 132107 132107 132107 
291267 289818 288426 287335 286319 285772 286241 287809 286419 285249 284569 284300 284099 285099 286321 284831 283821 282259 282259 282259 282259 282259 282259 282259 282259 282259 282259 282259 282259 282259 282259 282259 282259 282259 282259 282259 282259 282259 282259 282259 282259 282259 282259 282259 282259 282259 282259 282259 282259 282259 282259 282259 282259 282259 282259 282259 282259 282259 282259 282259 282259 282259 282259 282259 282259 282259 282259 282259 282259 282259 282259 282259 282259 282259 282259 282259 282259 282259 282259 282259 282259 282259 282259 282259 282259 282259 282259 282259 282259 282259 282259 282259 282259 282259 282259 282259 282259 282259 282259 282259 282259 282259 282259 282259 282259 282259 282259 282259 282259 282259 282259 282259 282259 282259 282259 282259 282259 282259 282259 282259 282259 282259 282259 282259 282259 282259 282259 282259 282259 282259 282259 282259 282259 282259 282259 282259 282259 282259 282259 282259 282259 282259 282259 282259 282259 282259 282259 282259 282259 282259 282259 282259 282259 282259 282259 282259 282259 282259 282259 282259 282259 282259 282259 282259 282259 282259 282259 282259 282259 282259 282259 282259 282259 282259 282259 282259 282259 282259 282259 282259 282259 282259 282259 282259 282259 282259 282259 282259 282259 282259 282259 282259 282259 282259 282259 282259 282259 282259 282259 282259 282259 
291267 289888 288590 287463 286638 285795 286139 287031 285614 284787 284556 284358 283978 285158 285213 281208 272758 247214 190080 190080 190080 190080 190080 190080 190080 190080 190080 190080 190080 190080 190080 190080 190080 190080 190080 190080 190080 190080 190080 190080 190080 190080 190080 190080 190080 190080 190080 190080 190080 190080 190080 190080 190080 190080 190080 190080 190080 190080 190080 190080 190080 190080 190080 190080 190080 190080 190080 190080 190080 190080 190080 190080 190080 190080 190080 190080 190080 190080 190080 190080 190080 190080 190080 190080 190080 190080 190080 190080 190080 190080 190080 190080 190080 190080 190080 190080 190080 190080 190080 190080 190080 190080 190080 190080 190080 190080 190080 190080 190080 190080 190080 190080 190080 190080 190080 190080 190080 190080 190080 190080 190080 190080 190080 190080 190080 190080 190080 190080 190080 190080 190080 190080 190080 190080 190080 190080 190080 190080 190080 190080 190080 190080 190080 190080 190080 190080 190080 190080 190080 190080 190080 190080 190080 190080 190080 190080 190080 190080 190080 190080 190080 190080 190080 190080 190080 190080 190080 190080 190080 190080 190080 190080 190080 190080 190080 190080 190080 190080 190080 190080 190080 190080 190080 190080 190080 190080 190080 190080 190080 190080 190080 190080 190080 190080 190080 190080 190080 190080 190080 190080 190080 
291267 289848 288445 287171 286621 286270 286591 287415 286002 284948 284320 284037 283324 283921 286026 284248 281783 278915 264922 256502 256502 256502 256502 256502 256502 256502 256502 256502 256502 256502 256502 256502 256502 256502 256502 256502 256502 256502 256502 256502 256502 256502 256502 256502 256502 256502 256502 256502 256502 256502 256502 256502 256502 256502 256502 256502 256502 256502 256502 256502 256502 256502 256502 256502 256502 256502 256502 256502 256502 256502 256502 256502 256502 256502 256502 256502 256502 256502 256502 256502 256502 256502 256502 256502 256502 256502 256502 256502 256502 256502 256502 256502 256502 256502 256502 256502 256502 256502 256502 256502 256502 256502 256502 256502 256502 256502 256502 256502 256502 256502 256502 256502 256502 256502 256502 256502 256502 256502 256502 256502 256502 256502 256502 256502 256502 256502 256502 256502 256502 256502 256502 256502 256502 256502 256502 256502 256502 256502 256502 256502 256502 256502 256502 256502 256502 256502 256502 256502 256502 256502 256502 256502 256502 256502 256502 256502 256502 256502 256502 256502 256502 256502 256502 256502 256502 256502 256502 256502 256502 256502 256502 256502 256502 256502 256502 256502 256502 256502 256502 256502 256502 256502 256502 256502 256502 256502 256502 256502 256502 256502 256502 256502 256502 256502 256502 256502 256502 256502 256502 256502 256502 
291267 289921 288601 287374 286176 285620 286121 287083 285657 285129 284407 284116 283083 284448 286174 283015 276814 270038 242286 219730 219730 219730 219730 219730 219730 219730 219730 219730 219730 219730 219730 219730 219730 219730 219730 219730 219730 219730 219730 219730 219730 219730 219730 219730 219730 219730 219730 219730 219730 219730 219730 219730 219730 219730 219730 219730 219730 219730 219730 219730 219730 219730 219730 219730 219730 219730 219730 219730 219730 219730 219730 219730 219730 219730 219730 219730 219730 219730 219730 219730 219730 219730 219730 219730 219730 219730 219730 219730 219730 219730 219730 219730 219730 219730 219730 219730 219730 219730 219730 219730 219730 219730 219730 219730 219730 219730 219730 219730 219730 219730 219730 219730 219730 219730 219730 219730 219730 219730 219730 219730 219730 219730 219730 219730 219730 219730 219730 219730 219730 219730 219730 219730 219730 219730 219730 219730 219730 219730 219730 219730 219730 219730 219730 219730 219730 219730 219731 219731 219731 219731 219731 219731 219731 219731 219731 219731 219731 219731 219731 219731 219731 219731 219731 219731 219731 219731 219731 219731 219731 219731 219731 219731 219731 219731 219731 219731 219731 219731 219731 219731 219731 219731 219731 219731 219731 219731 219731 219731 219731 219731 219731 219731 219731 219731 219731 219731 219731 219731 219731 219731 219731 
291267 289843 288513 287313 286046 285625 286265 287853 286475 285633 284938 284552 283935 284802 285078 281686 279284 277568 220339 174216 174216 174216 174216 174216 174216 174216 174216 174216 174216 174216 174216 174216 174216 174216 174216 174216 174216 174216 174216 174216 174216 174216 174216 174216 174216 174216 174216 174216 174216 174216 174216 174216 174216 174216 174216 174216 174216 174216 174216 174216 174216 174216 174216 174216 174216 174216 174216 174216 174216 174216 174216 174216 174216 174216 174216 174216 174216 174216 174216 174216 174216 174216 174216 174216 174216 174216 174216 174216 174216 174216 174216 174216 174216 174216 174216 174216 174216 174216 174216 174216 174216 174216 174216 174216 174216 174216 174216 174216 174216 174216 174216 174216 174216 174216 174216 174216 174216 174216 174216 174216 174216 174216 174216 174216 174216 174216 174216 174216 174216 174216 174216 174216 174216 174216 174216 174216 174216 174216 174216 174216 174216 174216 174216 174216 174216 174216 174216 174216 174216 174216 174216 174216 174216 174216 174216 174216 174216 174216 174216 174216 174216 174216 174216 174216 174216 174216 174216 174216 174216 174216 174216 174216 174216 174216 174216 174216 174216 174216 174216 174216 174216 174216 174216 174216 174216 174216 174216 174216 174216 174216 174216 174216 174216 174216 174216 174216 174216 174216 174216 174216 174216 
291267 289800 288481 287358 286194 285587 287033 288039 286654 285601 285123 284566 283360 283559 285037 282356 278535 267256 237770 236089 236089 236089 236089 236089 236089 236089 236089 236089 236089 236089 236089 236089 236089 236089 236089 236089 236089 236089 236089 236089 236089 236089 236089 236089 236089 236089 236089 236089 236089 236089 236089 236089 236089 236089 236089 236089 236089 236089 236089 236089 236089 236089 236089 236089 236089 236089 236089 236089 236089 236089 236089 236089 236089 236089 236089 236089 236089 236089 236089 236089 236089 236089 236089 236089 236089 236089 236089 236089 236089 236089 236089 236089 236089 236089 236089 236089 236089 236089 236089 236089 236089 236089 236089 236089 236089 236089 236089 236089 236089 236089 236089 236089 236089 236089 236089 236089 236089 236089 236089 236089 236089 236089 236089 236089 236089 236089 236089 236089 236089 236089 236089 236089 236089 236089 236089 236089 236089 236089 236089 236089 236089 236089 236089 236089 236089 236089 236089 236089 236089 236089 236089 236089 236089 236089 236089 236089 236089 236089 236089 236089 236089 236089 236089 236089 236089 236089 236089 236089 236089 236089 236089 236089 236089 236089 236089 236089 236089 236089 236089 236089 236089 236089 236089 236089 236089 236089 236089 236089 236089 236089 236089 236089 236089 236089 236089 236089 236089 236089 236089 236089 236089 
291267 289880 288633 287367 286362 285620 285945 287077 285583 284726 283938 282822 282666 285496 286544 284372 271661 256422 256422 256422 256422 256422 256422 256422 256422 256422 256422 256422 256422 256422 256422 256422 256422 256422 256422 256422 256422 256422 256422 256422 256422 256422 256422 256422 256422 256422 256422 256422 256422 256422 256422 256422 256422 256422 256422 256422 256422 256422 256422 256422 256422 256422 256422 256422 256422 256422 256422 256422 256422 256422 256422 256422 256422 256422 256422 256422 256422 256422 256422 256422 256422 256422 256422 256422 256422 256422 256422 256422 256422 256422 256422 256422 256422 256422 256422 256422 256422 256422 256422 256422 256422 256422 256422 256422 256422 256422 256422 256422 256422 256422 256422 256422 256422 256422 256422 256422 256422 256422 256422 256422 256422 256422 256422 256422 256422 256422 256422 256422 256422 256422 256422 256422 256422 256422 256422 256422 256422 256422 256422 256422 256422 256422 256422 256422 256422 256422 256422 256422 256422 256422 256422 256422 256422 256422 256422 256422 256422 256422 256422 256422 256422 256422 256422 256422 256422 256422 256422 256422 256422 256422 256422 256422 256422 256422 256422 256422 256422 256422 256422 256422 256422 256422 256422 256422 256422 256422 256422 256422 256422 256422 256422 256422 256422 256422 256422 256422 256422 256422 256422 256422 256422 
291267 289883 288492 287729 286473 285206 286029 287205 285836 285255 284828 284316 283474 284709 285753 283669 281534 279869 261639 257648 257648 257648 257648 257648 257648 257648 257648 257648 257648 257648 257648 257648 257648 257648 257648 257648 257648 257648 257648 257648 257648 257648 257648 257648 257648 257648 257648 257648 257648 257648 257648 257648 257648 257648 257648 257648 257648 257648 257648 257648 257648 257648 257648 257648 257648 257648 257648 257648 257648 257648 257648 257648 257648 257648 257648 257648 257648 257648 257648 257648 257648 257648 257648 257648 257648 257648 257648 257648 257648 257648 257648 257648 257648 257648 257648 257648 257648 257648 257648 257648 257648 257648 257648 257648 257648 257648 257648 257648 257648 257648 257648 257648 257648 257648 257648 257648 257648 257648 257648 257648 257648 257648 257648 257648 257648 257648 257648 257648 257648 257648 257648 257648 257648 257648 257648 257648 257648 257648 257648 257648 257648 257648 257648 257648 257648 257648 257648 257648 257648 257648 257648 257648 257648 257648 257648 257648 257648 257648 257648 257648 257648 257648 257648 257648 257648 257648 257648 257648 257648 257648 257648 257648 257648 257648 257648 257648 257648 257648 257648 257648 257648 257648 257648 257648 257648 257648 257648 257648 257648 257648 257648 257648 257648 257648 257648 257648 257648 257648 257648 257648 257648 
291267 289889 288403 287289 286462 285878 287111 287717 286165 285150 284203 284295 283174 284103 284534 278650 270987 254841 247484 247484 247484 247484 247484 247484 247484 247484 247484 247484 247484 247484 247484 247484 247484 247484 247484 247484 247484 247484 247484 247484 247484 247484 247484 247484 247484 247484 247484 247484 247484 247484 247484 247484 247484 247484 247484 247484 247484 247484 247484 247484 247484 247484 247484 247484 247484 247484 247484 247484 247484 247484 247484 247484 247484 247484 247484 247484 247484 247484 247484 247484 247484 247484 247484 247484 247484 247484 247484 247484 247484 247484 247484 247484 247484 247484 247484 247484 247484 247484 247484 247484 247484 247484 247484 247484 247484 247484 247484 247484 247484 247484 247484 247484 247484 247484 247484 247484 247484 247484 247484 247484 247484 247484 247484 247484 247484 247484 247484 247484 247484 247484 247484 247484 247484 247484 247484 247484 247484 247484 247484 247484 247484 247484 247484 247484 247484 247484 247484 247484 247484 247484 247484 247484 247484 247484 247484 247484 247484 247484 247484 247484 247484 247484 247484 247484 247484 247484 247484 247484 247484 247484 247484 247484 247484 247484 247484 247484 247484 247484 247484 247484 247484 247484 247484 247484 247484 247484 247484 247484 247484 247484 247484 247484 247484 247484 247484 247484 247484 247484 247484 247484 247484 
291267 289927 288625 287610 286797 286041 286885 287249 285948 285026 284148 283901 283502 284820 285874 283531 278438 273647 221533 207294 202385 202385 202385 202385 202385 202385 202385 202385 202385 202385 202385 202385 202385 202385 202385 202385 202385 202385 202385 202385 202385 202385 202385 202385 202385 202385 202385 202385 202385 202385 202385 202385 202385 202385 202385 202385 202385 202385 202385 202385 202385 202385 202385 202385 202385 202385 202385 202385 202385 202385 202385 202385 202385 202385 202385 202385 202385 202385 202385 202385 202385 202385 202385 202385 202385 202385 202385 202385 202385 202385 202385 202385 202385 202385 202385 202385 202385 202385 202385 202385 202385 202385 202385 202385 202385 202385 202385 202385 202385 202385 202385 202385 202385 202385 202385 202385 202385 202385 202385 202385 202385 202385 202385 202385 202385 202385 202385 202385 202385 202385 202385 202385 202385 202385 202385 202385 202385 202385 202385 202385 202385 202385 202385 202385 202385 202385 202385 202385 202385 202385 202385 202385 202385 202385 202385 202385 202385 202385 202385 202385 202385 202385 202385 202385 202385 202385 202385 202385 202385 202385 202385 202385 202385 202385 202385 202385 202385 202385 202385 202385 202385 202385 202385 202385 202385 202385 202385 202385 202385 202385 202385 202385 202385 202385 202385 202385 202385 202385 202385 202385 202385 
291267 289863 288552 287228 286762 285911 286377 287523 286135 285246 284195 284206 284276 284665 285376 282499 274973 262991 225381 217069 217069 217069 217069 217069 217069 217069 217069 217069 217069 217069 217069 217069 217069 217069 217069 217069 217069 217069 217069 217069 217069 217069 217069 217069 217069 217069 217069 217069 217069 217069 217069 217069 217069 217069 217069 217069 217069 217069 217069 217069 217069 217069 217069 217069 217069 217069 217069 217069 217069 217069 217069 217069 217069 217069 217069 217069 217069 217069 217069 217069 217069 217069 217069 217069 217069 217069 217069 217069 217069 217069 217069 217069 217069 217069 217069 217069 217069 217069 217069 217069 217069 217069 217069 217069 217069 217069 217069 217069 217069 217069 217069 217069 217069 217069 217069 217069 217069 217069 217069 217069 217069 217069 217069 217069 217069 217069 217069 217069 217069 217069 217069 217069 217069 217069 217069 217069 217069 217069 217069 217069 217069 217069 217069 217069 217069 217069 217069 217069 217069 217069 217069 217069 217069 217069 217069 217069 217069 217069 217069 217069 217069 217069 217069 217069 217069 217069 217069 217069 217069 217069 217069 217069 217069 217069 217069 217069 217069 217069 217069 217069 217069 217069 217069 217069 217069 217069 217069 217069 217069 217069 217069 217069 217069 217069 217069 217069 217069 217069 217069 217069 217069 
291267 289825 288520 287463 286396 285339 286075 287397 285923 284981 284114 284214 283819 284735 286045 284471 283424 263957 260471 257931 257931 257931 257931 257931 257931 257931 257931 257931 257931 257931 257931 257931 257931 257931 257931 257931 257931 257931 257931 257931 257931 257931 257931 257931 257931 257931 257931 257931 257931 257931 257931 257931 257931 257931 257931 257931 257931 257931 257931 257931 257931 257931 257931 257931 257931 257931 257931 257931 257931 257931 257931 257931 257931 257931 257931 257931 257931 257931 257931 257931 257931 257931 257931 257931 257931 257931 257931 257931 257931 257931 257931 257931 257931 257931 257931 257931 257931 257931 257931 257931 257931 257931 257931 257931 257931 257931 257931 257931 257931 257931 257931 257931 257931 257931 257931 257931 257931 257931 257931 257931 257931 257931 257931 257931 257931 257931 257931 257931 257931 257931 257931 257931 257931 257931 257931 257931 257931 257931 257931 257931 257931 257931 257931 257931 257931 257931 257931 257931 257931 257931 257931 257931 257931 257931 257931 257931 257931 257931 257931 257931 257931 257931 257931 257931 257931 257931 257931 257931 257931 257931 257931 257931 257931 257931 257931 257931 257931 257931 257931 257931 257931 257931 257931 257931 257931 257931 257931 257931 257931 257931 257931 257931 257931 257931 257931 257931 257931 257931 257931 257931 257931 
291267 289858 288462 287451 286464 285244 286477 287709 286263 285370 284356 284014 283084 284803 286403 284397 283453 282921 281763 253307 252360 252360 252360 252360 252360 252360 252360 252360 252360 252360 252360 252360 252360 252360 252360 252360 252360 252360 252360 252360 252360 252360 252360 252360 252360 252360 252360 252360 252360 252360 252360 252360 252360 252360 252360 252360 252360 252360 252360 252360 252360 252360 252360 252360 252360 252360 252360 252360 252360 252360 252360 252360 252360 252360 252360 252360 252360 252360 252360 252360 252360 252360 252360 252360 252360 252360 252360 252360 252360 252360 252360 252360 252360 252360 252360 252360 252360 252360 252360 252360 252360 252360 252360 252360 252360 252360 252360 252360 252360 252360 252360 252360 252360 252360 252360 252360 252360 252360 252360 252360 252360 252360 252360 252360 252360 252360 252360 252360 252360 252360 252360 252360 252360 252360 252360 252360 252360 252360 252360 252360 252360 252360 252360 252360 252360 252360 252360 252360 252360 252360 252360 252360 252360 252360 252361 252361 252361 252361 252363 252363 252363 252363 252363 252363 252364 252364 252364 252364 252364 252364 252364 252364 252364 252364 252365 252365 252365 252365 252365 252365 252365 252365 252365 252365 252365 252365 252365 252365 252365 252365 252365 252365 252365 252365 252365 252365 252365 252365 252365 252365 252365 
291267 289784 288526 287443 286562 285512 286615 287017 285678 284845 284178 283843 283496 283537 282962 274575 230098 209942 207082 207082 207082 207082 207082 207082 207082 207082 207082 207082 207082 207082 207082 207082 207082 207082 207082 207082 207082 207082 207082 207082 207082 207082 207082 207082 207082 207082 207082 207082 207082 207082 207082 207082 207082 207082 207082 207082 207082 207082 207082 207082 207082 207082 207082 207082 207082 207082 207082 207082 207082 207082 207082 207082 207082 207082 207082 207082 207082 207082 207082 207082 207082 207082 207082 207082 207082 207082 207082 207082 207082 207082 207082 207082 207082 207082 207082 207082 207082 207082 207082 207082 207082 207082 207082 207082 207082 207082 207082 207082 207082 207082 207082 207082 207082 207082 207082 207082 207082 207082 207082 207082 207082 207082 207082 207082 207082 207082 207082 207082 207082 207082 207082 207082 207082 207082 207082 207082 207082 207082 207082 207082 207082 207082 207082 207082 207082 207082 207082 207082 207082 207082 207082 207082 207082 207082 207082 207082 207082 207082 207082 207082 207082 207082 207082 207082 207082 207082 207082 207082 207082 207082 207082 207082 207082 207082 207082 207082 207082 207082 207082 207082 207082 207082 207082 207082 207082 207082 207082 207082 207082 207082 207082 207082 207082 207082 207082 207082 207082 207082 207082 207082 207082 
291267 289904 288784 287502 286530 285516 285939 286853 285435 284730 284267 283699 283428 284502 285328 282820 279166 273750 273750 273750 273750 273750 273750 273750 273750 273750 273750 273750 273750 273750 273750 273750 273750 273750 273750 273750 273750 273750 273750 273750 273750 273750 273750 273750 273750 273750 273750 273750 273750 273750 273750 273750 273750 273750 273750 273750 273750 273750 273750 273750 273750 273750 273750 273750 273750 273750 273750 273750 273750 273750 273750 273750 273750 273750 273750 273750 273750 273750 273750 273750 273750 273750 273750 273750 273750 273750 273750 273750 273750 273750 273750 273750 273750 273750 273750 273750 273750 273750 273750 273750 273750 273750 273750 273750 273750 273750 273750 273750 273750 273750 273750 273750 273750 273750 273750 273750 273750 273750 273750 273750 273750 273750 273750 273750 273750 273750 273750 273750 273750 273750 273750 273750 273750 273750 273750 273750 273750 273750 273751 273751 273751 273751 273751 273751 273751 273751 273751 273751 273751 273751 273751 273751 273751 273751 273751 273751 273751 273751 273751 273751 273751 273751 273751 273751 273751 273751 273751 273751 273751 273751 273751 273751 273751 273751 273751 273751 273751 273751 273751 273751 273751 273751 273751 273751 273751 273751 273751 273751 273751 273751 273751 273751 273751 273751 273751 273751 273751 273751 273751 273751 273751 
291267 289911 288662 287461 286386 285429 286493 287451 285927 284975 284068 283989 284302 285842 286530 285134 284346 283822 283432 281617 281617 281617 281617 281617 281617 281617 281617 281617 281617 281617 281617 281617 281617 281617 281617 281617 281617 281617 281617 281617 281617 281617 281617 281617 281617 281617 281617 281617 281617 281617 281617 281617 281617 281617 281617 281617 281617 281617 281617 281617 281617 281617 281617 281617 281617 281617 281617 281617 281617 281617 281617 281617 281617 281617 281617 281617 281617 281617 281617 281617 281617 281617 281617 281617 281617 281617 281617 281617 281617 281617 281617 281617 281617 281617 281617 281617 281617 281617 281617 281617 281617 281617 281617 281617 281617 281617 281617 281617 281617 281617 281617 281617 281617 281617 281617 281617 281617 281617 281617 281617 281617 281617 281617 281617 281617 281617 281617 281617 281617 281617 281617 281617 281617 281617 281617 281617 281617 281617 281617 281617 281618 281618 281618 281618 281618 281618 281619 281619 281619 281619 281619 281619 281619 281619 281619 281619 281619 281619 281619 281619 281619 281619 281619 281619 281619 281619 281619 281619 281619 281619 281619 281619 281619 281619 281619 281619 281619 281619 281619 281619 281619 281619 281619 281619 281619 281619 281619 281619 281619 281619 281619 281619 281619 281619 281619 281619 281619 281619 281619 281619 281619 
291267 289902 288585 287297 286455 285386 286071 287469 286121 284797 283858 283541 283275 284923 286948 284917 283307 282235 281451 281490 273431 273431 273431 273431 273431 273431 273431 273431 273431 273431 273431 273431 273431 273431 273431 273431 273431 273431 273431 273431 273431 273431 273431 273431 273431 273431 273431 273431 273431 273431 273431 273431 273431 273431 273431 273431 273431 273431 273431 273431 273431 273431 273431 273431 273431 273431 273431 273431 273431 273431 273431 273431 273431 273431 273431 273431 273431 273431 273431 273431 273431 273431 273431 273431 273431 273431 273431 273431 273431 273431 273431 273431 273431 273431 273431 273431 273431 273431 273431 273431 273431 273431 273431 273431 273431 273431 273431 273431 273431 273431 273431 273431 273431 273431 273431 273431 273431 273431 273431 273431 273431 273431 273431 273431 273431 273431 273431 273431 273431 273431 273431 273431 273431 273431 273431 273431 273431 273431 273431 273431 273431 273431 273431 273431 273431 273431 273432 273433 273433 273433 273433 273433 273434 273434 273434 273434 273434 273434 273434 273434 273434 273434 273434 273434 273434 273434 273434 273434 273434 273434 273434 273434 273434 273434 273434 273434 273434 273434 273434 273434 273434 273434 273434 273434 273434 273434 273434 273434 273434 273434 273434 273434 273434 273434 273434 273434 273434 273434 273434 273434 273434 
291267 289852 288740 287472 286290 285327 285761 286747 285342 284320 283818 283406 283922 285299 286280 284230 282483 280838 275300 275300 275300 275300 275300 275300 275300 275300 275300 275300 275300 275300 275300 275300 275300 275300 275300 275300 275300 275300 275300 275300 275300 275300 275300 275300 275300 275300 275300 275300 275300 275300 275300 275300 275300 275300 275300 275300 275300 275300 275300 275300 275300 275300 275300 275300 275300 275300 275300 275300 275300 275300 275300 275300 275300 275300 275300 275300 275300 275300 275300 275300 275300 275300 275300 275300 275300 275300 275300 275300 275300 275300 275300 275300 275300 275300 275300 275300 275300 275300 275300 275300 275300 275300 275300 275300 275300 275300 275300 275300 275300 275300 275300 275300 275300 275300 275300 275300 275300 275300 275300 275300 275300 275300 275300 275300 275300 275300 275300 275300 275300 275300 275300 275300 275300 275300 275300 275300 275300 275300 275300 275300 275300 275300 275300 275300 275300 275300 275300 275300 275300 275300 275300 275300 275300 275300 275300 275300 275300 275300 275300 275300 275300 275300 275300 275300 275300 275300 275300 275300 275300 275300 275300 275300 275300 275300 275300 275300 275300 275300 275300 275300 275300 275300 275300 275300 275300 275300 275300 275300 275300 275300 275300 275300 275300 275300 275300 275300 275300 275300 275300 275300 275300 
291267 289812 288587 287141 286240 285947 287841 288135 286666 285525 285054 284951 284415 285939 286452 284779 282643 280221 259153 244961 244961 244961 244961 244961 244961 244961 244961 244961 244961 244961 244961 244961 244961 244961 244961 244961 244961 244961 244961 244961 244961 244961 244961 244961 244961 244961 244961 244961 244961 244961 244961 244961 244961 244961 244961 244961 244961 244961 244961 244961 244961 244961 244961 244961 244961 244961 244961 244961 244961 244961 244961 244961 244961 244961 244961 244961 244961 244961 244961 244961 244961 244961 244961 244961 244961 244961 244961 244961 244961 244961 244961 244961 244961 244961 244961 244961 244961 244961 244961 244961 244961 244961 244961 244961 244961 244961 244961 244961 244961 244961 244961 244961 244961 244961 244961 244961 244961 244961 244961 244961 244961 244961 244961 244961 244961 244961 244961 244961 244961 244961 244961 244961 244961 244961 244961 244961 244961 244961 244961 244961 244961 244961 244961 244961 244961 244961 244961 244961 244961 244961 244961 244961 244961 244961 244961 244961 244961 244961 244961 244961 244961 244961 244961 244961 244961 244961 244961 244961 244961 244961 244961 244961 244961 244961 244961 244961 244961 244961 244961 244961 244961 244961 244961 244961 244961 244961 244961 244961 244961 244961 244961 244961 244961 244961 244961 244961 244961 244961 244961 244961 244961 
291267 289897 288534 287423 286657 286051 286377 286991 285614 284465 283830 283570 282611 284892 286157 283919 279377 273207 271235 268346 238039 238039 238039 238039 238039 238039 238039 238039 238039 238039 238039 238039 238039 238039 238039 238039 238039 238039 238039 238039 238039 238039 238039 238039 238039 238039 238039 238039 238039 238039 238039 238039 238039 238039 238039 238039 238039 238039 238039 238039 238039 238039 238039 238039 238039 238039 238039 238039 238039 238039 238039 238039 238039 238039 238039 238039 238039 238039 238039 238039 238039 238039 238039 238039 238039 238039 238039 238039 238039 238039 238039 238039 238039 238039 238039 238039 238039 238039 238039 238039 238039 238039 238039 238039 238039 238039 238039 238039 238039 238039 238039 238039 238039 238039 238039 238039 238039 238039 238039 238039 238039 238039 238039 238039 238039 238039 238039 238039 238039 238039 238039 238039 238039 238039 238039 238039 238039 238039 238039 238039 238039 238039 238039 238039 238039 238039 238039 238039 238039 238039 238039 238039 238039 238039 238039 238039 238039 238039 238039 238039 238039 238039 238039 238039 238039 238039 238039 238039 238039 238039 238039 238039 238039 238039 238039 238039 238039 238039 238039 238039 238039 238039 238039 238039 238039 238039 238039 238039 238039 238039 238039 238039 238039 238039 238039 238039 238039 238039 238039 238039 238039 
291267 289789 288557 287342 286380 285442 286321 287099 285790 284564 284010 283349 282736 284689 286082 283918 281170 277464 254312 245439 245439 245439 245439 245439 245439 245439 245439 245439 245439 245439 245439 245439 245439 245439 245439 245439 245439 245439 245439 245439 245439 245439 245439 245439 245439 245439 245439 245439 245439 245439 245439 245439 245439 245439 245439 245439 245439 245439 245439 245439 245439 245439 245439 245439 245439 245439 245439 245439 245439 245439 245439 245439 245439 245439 245439 245439 245439 245439 245439 245439 245439 245439 245439 245439 245439 245439 245439 245439 245439 245439 245439 245439 245439 245439 245439 245439 245439 245439 245439 245439 245439 245439 245439 245439 245439 245439 245439 245439 245439 245439 245439 245439 245439 245439 245439 245439 245439 245439 245439 245439 245439 245439 245439 245439 245439 245439 245439 245439 245439 245439 245439 245439 245439 245439 245439 245439 245439 245439 245439 245439 245439 245439 245439 245439 245439 245439 245439 245439 245439 245439 245439 245439 245439 245439 245439 245439 245439 245439 245439 245439 245439 245439 245439 245439 245439 245439 245439 245439 245439 245439 245439 245439 245439 245439 245439 245439 245439 245439 245439 245439 245439 245439 245439 245439 245439 245439 245439 245439 245439 245439 245439 245439 245439 245439 245439 245439 245439 245439 245439 245439 245439 
291267 289802 288478 287199 285995 285360 286285 287383 285999 285429 284842 284312 283679 285145 286535 284634 283076 282923 276698 263915 262753 262753 262753 262753 262753 262753 262753 262753 262753 262753 262753 262753 262753 262753 262753 262753 262753 262753 262753 262753 262753 262753 262753 262753 262753 262753 262753 262753 262753 262753 262753 262753 262753 262753 262753 262753 262753 262753 262753 262753 262753 262753 262753 262753 262753 262753 262753 262753 262753 262753 262753 262753 262753 262753 262753 262753 262753 262753 262753 262753 262753 262753 262753 262753 262753 262753 262753 262753 262753 262753 262753 262753 262753 262753 262753 262753 262753 262753 262753 262753 262753 262753 262753 262753 262753 262753 262753 262753 262753 262753 262753 262753 262753 262753 262753 262753 262753 262753 262753 262753 262753 262753 262753 262753 262753 262753 262753 262753 262753 262753 262753 262753 262753 262753 262753 262753 262753 262753 262753 262753 262753 262753 262753 262753 262753 262753 262753 262753 262753 262753 262753 262753 262753 262753 262753 262753 262753 262753 262753 262753 262753 262753 262753 262753 262753 262753 262753 262753 262753 262753 262753 262753 262753 262753 262753 262753 262753 262753 262753 262753 262753 262753 262753 262753 262753 262753 262753 262753 262753 262753 262753 262753 262753 262753 262753 262753 262753 262753 262753 262753 262753 
291267 289870 288569 287201 286246 285542 286183 287495 286097 285000 284798 284151 283662 284607 285141 279918 275353 273176 227999 185670 185670 185670 185670 185670 185670 185670 185670 185670 185670 185670 185670 185670 185670 185670 185670 185670 185670 185670 185670 185670 185670 185670 185670 185670 185670 185670 185670 185670 185670 185670 185670 185670 185670 185670 185670 185670 185670 185670 185670 185670 185670 185670 185670 185670 185670 185670 185670 185670 185670 185670 185670 185670 185670 185670 185670 185670 185670 185670 185670 185670 185670 185670 185670 185670 185670 185670 185670 185670 185670 185670 185670 185670 185670 185670 185670 185670 185670 185670 185670 185670 185670 185670 185670 185670 185670 185670 185670 185670 185670 185670 185670 185670 185670 185670 185670 185670 185670 185670 185670 185670 185670 185670 185670 185670 185670 185670 185670 185670 185670 185670 185670 185670 185670 185670 185670 185670 185670 185670 185670 185670 185670 185670 185670 185670 185670 185670 185670 185670 185670 185670 185670 185670 185670 185670 185670 185670 185670 185670 185670 185670 185670 185670 185670 185670 185670 185670 185670 185670 185670 185670 185670 185670 185670 185670 185670 185670 185670 185670 185670 185670 185670 185670 185670 185670 185670 185670 185670 185670 185670 185670 185670 185670 185670 185670 185670 185670 185670 185670 185670 185670 185670 
291267 289859 288476 287265 286355 285294 286853 287609 286166 285660 284716 283682 283869 285244 286034 281832 274683 270697 225617 225275 225275 225275 225275 225275 225275 225275 225275 225275 225275 225275 225275 225275 225275 225275 225275 225275 225275 225275 225275 225275 225275 225275 225275 225275 225275 225275 225275 225275 225275 225275 225275 225275 225275 225275 225275 225275 225275 225275 225275 225275 225275 225275 225275 225275 225275 225275 225275 225275 225275 225275 225275 225275 225275 225275 225275 225275 225275 225275 225275 225275 225275 225275 225275 225275 225275 225275 225275 225275 225275 225275 225275 225275 225275 225275 225275 225275 225275 225275 225275 225275 225275 225275 225275 225275 225275 225275 225275 225275 225275 225275 225275 225275 225275 225275 225275 225275 225275 225275 225275 225275 225275 225275 225275 225275 225275 225275 225275 225275 225275 225275 225275 225275 225275 225275 225275 225275 225275 225275 225275 225275 225275 225275 225275 225275 225275 225275 225275 225275 225275 225275 225275 225275 225275 225275 225275 225275 225275 225275 225275 225275 225275 225275 225275 225275 225275 225275 225275 225275 225275 225275 225275 225275 225275 225275 225275 225275 225275 225275 225275 225275 225275 225275 225275 225275 225275 225275 225275 225275 225275 225275 225275 225275 225275 225275 225275 225275 225275 225275 225275 225275 225275 
291267 289838 288489 287419 286450 285579 286487 287227 285794 285222 284265 283448 282328 283076 285430 279795 273397 236341 235989 235989 235989 235989 235989 235989 235989 235989 235989 235989 235989 235989 235989 235989 235989 235989 235989 235989 235989 235989 235989 235989 235989 235989 235989 235989 235989 235989 235989 235989 235989 235989 235989 235989 235989 235989 235989 235989 235989 235989 235989 235989 235989 235989 235989 235989 235989 235989 235989 235989 235989 235989 235989 235989 235989 235989 235989 235989 235989 235989 235989 235989 235989 235989 235989 235989 235989 235989 235989 235989 235989 235989 235989 235989 235989 235989 235989 235989 235989 235989 235989 235989 235989 235989 235989 235989 235989 235989 235989 235989 235989 235989 235989 235989 235989 235989 235989 235989 235989 235989 235989 235989 235989 235989 235989 235989 235989 235989 235989 235989 235989 235989 235989 235989 235989 235989 235989 235989 235989 235989 235989 235989 235989 235989 235989 235989 235989 235989 235989 235989 235989 235989 235989 235989 235989 235989 235989 235989 235989 235989 235989 235989 235989 235989 235989 235989 235989 235989 235989 235989 235989 235989 235989 235989 235989 235989 235989 235989 235989 235989 235989 235989 235989 235989 235989 235989 235989 235989 235989 235989 235989 235989 235989 235989 235989 235989 235989 235989 235989 235989 235989 235989 235989 
291267 289807 288447 287304 286931 286315 286781 287321 285968 285276 284469 283733 283390 284554 286190 284233 281670 279238 273002 273002 273002 273002 273002 273002 273002 273002 273002 273002 273002 273002 273002 273002 273002 273002 273002 273002 273002 273002 273002 273002 273002 273002 273002 273002 273002 273002 273002 273002 273002 273002 273002 273002 273002 273002 273002 273002 273002 273002 273002 273002 273002 273002 273002 273002 273002 273002 273002 273002 273002 273002 273002 273002 273002 273002 273002 273002 273002 273002 273002 273002 273002 273002 273002 273002 273002 273002 273002 273002 273002 273002 273002 273002 273002 273002 273002 273002 273002 273002 273002 273002 273002 273002 273002 273002 273002 273002 273002 273002 273002 273002 273002 273002 273002 273002 273002 273002 273002 273002 273002 273002 273002 273002 273002 273002 273002 273002 273002 273002 273002 273002 273002 273002 273002 273002 273002 273002 273002 273002 273002 273002 273002 273002 273002 273002 273002 273002 273002 273002 273002 273002 273002 273002 273002 273002 273002 273002 273002 273002 273002 273002 273002 273002 273002 273002 273002 273002 273002 273002 273002 273002 273002 273002 273002 273002 273002 273002 273002 273002 273002 273002 273002 273002 273002 273002 273002 273002 273002 273002 273002 273002 273002 273002 273002 273002 273002 273002 273002 273002 273002 273002 273002 
291267 289826 288541 287264 286599 285502 285935 287557 286149 285278 285048 284863 283615 284713 284959 280238 272716 203201 197984 197984 197984 197984 197984 197984 197984 197984 197984 197984 197984 197984 197984 197984 197984 197984 197984 197984 197984 197984 197984 197984 197984 197984 197984 197984 197984 197984 197984 197984 197984 197984 197984 197984 197984 197984 197984 197984 197984 197984 197984 197984 197984 197984 197984 197984 197984 197984 197984 197984 197984 197984 197984 197984 197984 197984 197984 197984 197984 197984 197984 197984 197984 197984 197984 197984 197984 197984 197984 197984 197984 197984 197984 197984 197984 197984 197984 197984 197984 197984 197984 197984 197984 197984 197984 197984 197984 197984 197984 197984 197984 197984 197984 197984 197984 197984 197984 197984 197984 197984 197984 197984 197984 197984 197984 197984 197984 197984 197984 197984 197984 197984 197984 197984 197984 197984 197984 197984 197984 197984 197984 197984 197984 197984 197984 197984 197984 197984 197984 197984 197984 197984 197984 197984 197984 197984 197984 197984 197984 197984 197984 197984 197984 197984 197984 197984 197984 197984 197984 197984 197984 197984 197984 197984 197984 197984 197984 197984 197984 197984 197984 197984 197984 197984 197984 197984 197984 197984 197984 197984 197984 197984 197984 197984 197984 197984 197984 197984 197984 197984 197984 197984 197984 
291267 289844 288522 287346 286412 285483 286973 287505 286137 285482 285691 284620 283756 284717 285648 284069 282900 281063 259631 251829 251829 251829 251829 251829 251829 251829 251829 251829 251829 251829 251829 251829 251829 251829 251829 251829 251829 251829 251829 251829 251829 251829 251829 251829 251829 251829 251829 251829 251829 251829 251829 251829 251829 251829 251829 251829 251829 251829 251829 251829 251829 251829 251829 251829 251829 251829 251829 251829 251829 251829 251829 251829 251829 251829 251829 251829 251829 251829 251829 251829 251829 251829 251829 251829 251829 251829 251829 251829 251829 251829 251829 251829 251829 251829 251829 251829 251829 251829 251829 251829 251829 251829 251829 251829 251829 251829 251829 251829 251829 251829 251829 251829 251829 251829 251829 251829 251829 251829 251829 251829 251829 251829 251829 251829 251829 251829 251829 251829 251829 251830 251830 251830 251830 251830 251830 251830 251830 251830 251830 251830 251830 251830 251830 251830 251830 251830 251830 251830 251830 251830 251830 251830 251830 251830 251830 251830 251830 251830 251830 251830 251830 251830 251830 251830 251830 251830 251830 251830 251830 251830 251830 251830 251830 251830 251830 251830 251830 251830 251830 251830 251830 251830 251830 251830 251830 251830 251830 251830 251830 251830 251830 251830 251830 251830 251830 251830 251830 251830 251830 251830 251830 
291267 289835 288483 287307 286147 285415 285915 288045 286599 285597 284740 284300 283822 284992 286866 285393 284427 283825 282888 269285 264835 264835 264835 264835 264835 264835 264835 264835 264835 264835 264835 264835 264835 264835 264835 264835 264835 264835 264835 264835 264835 264835 264835 264835 264835 264835 264835 264835 264835 264835 264835 264835 264835 264835 264835 264835 264835 264835 264835 264835 264835 264835 264835 264835 264835 264835 264835 264835 264835 264835 264835 264835 264835 264835 264835 264835 264835 264835 264835 264835 264835 264835 264835 264835 264835 264835 264835 264835 264835 264835 264835 264835 264835 264835 264835 264835 264835 264835 264835 264835 264835 264835 264835 264835 264835 264835 264835 264835 264835 264835 264835 264835 264835 264835 264835 264835 264835 264835 264835 264835 264835 264835 264835 264835 264835 264835 264835 264835 264835 264835 264835 264835 264835 264835 264835 264835 264835 264835 264835 264835 264835 264835 264835 264835 264835 264835 264835 264835 264835 264835 264835 264835 264835 264835 264835 264835 264835 264835 264835 264835 264835 264835 264835 264835 264835 264835 264835 264835 264835 264835 264835 264835 264835 264835 264835 264835 264835 264835 264835 264835 264835 264835 264835 264835 264835 264835 264835 264835 264835 264835 264835 264835 264835 264835 264835 264835 264835 264835 264835 264835 264835 
291267 289856 288446 287401 286504 286120 286615 287501 286017 285329 284487 284170 283957 284446 285805 282978 275826 269326 216647 183761 178755 178755 178755 178755 178755 178755 178755 178755 178755 178755 178755 178755 178755 178755 178755 178755 178755 178755 178755 178755 178755 178755 178755 178755 178755 178755 178755 178755 178755 178755 178755 178755 178755 178755 178755 178755 178755 178755 178755 178755 178755 178755 178755 178755 178755 178755 178755 178755 178755 178755 178755 178755 178755 178755 178755 178755 178755 178755 178755 178755 178755 178755 178755 178755 178755 178755 178755 178755 178755 178755 178755 178755 178755 178755 178755 178755 178755 178755 178755 178755 178755 178755 178755 178755 178755 178755 178755 178755 178755 178755 178755 178755 178755 178755 178755 178755 178755 178755 178755 178755 178755 178755 178755 178755 178755 178755 178755 178755 178755 178755 178755 178755 178755 178755 178755 178755 178755 178755 178755 178755 178755 178755 178755 178755 178755 178755 178755 178755 178755 178755 178755 178755 178755 178755 178755 178755 178755 178755 178755 178755 178755 178755 178755 178755 178755 178755 178755 178755 178755 178755 178755 178755 178755 178755 178755 178755 178755 178755 178755 178755 178755 178755 178755 178755 178755 178755 178755 178755 178755 178755 178755 178755 178755 178755 178755 178755 178755 178755 178755 178755 178755 
291267 289861 288521 287341 286514 286217 287139 287703 286279 285450 284501 283611 283136 284298 284362 279771 264997 190691 181632 181632 181632 181632 181632 181632 181632 181632 181632 181632 181632 181632 181632 181632 181632 181632 181632 181632 181632 181632 181632 181632 181632 181632 181632 181632 181632 181632 181632 181632 181632 181632 181632 181632 181632 181632 181632 181632 181632 181632 181632 181632 181632 181632 181632 181632 181632 181632 181632 181632 181632 181632 181632 181632 181632 181632 181632 181632 181632 181632 181632 181632 181632 181632 181632 181632 181632 181632 181632 181632 181632 181632 181632 181632 181632 181632 181632 181632 181632 181632 181632 181632 181632 181632 181632 181632 181632 181632 181632 181632 181632 181632 181632 181632 181632 181632 181632 181632 181632 181632 181632 181632 181632 181632 181632 181632 181632 181632 181632 181632 181632 181632 181632 181632 181632 181632 181632 181632 181632 181632 181632 181632 181632 181632 181632 181632 181632 181632 181632 181632 181632 181632 181632 181632 181632 181632 181632 181632 181632 181632 181632 181632 181632 181632 181632 181632 181632 181632 181632 181632 181632 181632 181632 181632 181632 181632 181632 181632 181632 181632 181632 181632 181632 181632 181632 181632 181632 181632 181632 181632 181632 181632 181632 181632 181632 181632 181632 181632 181632 181632 181632 181632 181632 
291267 289913 288590 287841 286535 285366 286275 287175 285781 285263 284128 283522 282902 284320 284603 279592 272268 218825 204318 204318 204318 204318 204318 204318 204318 204318 204318 204318 204318 204318 204318 204318 204318 204318 204318 204318 204318 204318 204318 204318 204318 204318 204318 204318 204318 204318 204318 204318 204318 204318 204318 204318 204318 204318 204318 204318 204318 204318 204318 204318 204318 204318 204318 204318 204318 204318 204318 204318 204318 204318 204318 204318 204318 204318 204318 204318 204318 204318 204318 204318 204318 204318 204318 204318 204318 204318 204318 204318 204318 204318 204318 204318 204318 204318 204318 204318 204318 204318 204318 204318 204318 204318 204318 204318 204318 204318 204318 204318 204318 204318 204318 204318 204318 204318 204318 204318 204318 204318 204318 204318 204318 204318 204318 204318 204318 204318 204318 204318 204318 204318 204318 204318 204318 204318 204318 204318 204318 204318 204318 204318 204318 204318 204318 204318 204318 204318 204318 204318 204318 204318 204318 204318 204318 204318 204318 204318 204318 204318 204318 204318 204318 204318 204318 204318 204318 204318 204318 204318 204318 204318 204318 204318 204318 204318 204318 204318 204318 204318 204318 204318 204318 204318 204318 204318 204318 204318 204318 204318 204318 204318 204318 204318 204318 204318 204318 204318 204318 204318 204318 204318 204318 
291267 289842 288607 287245 286577 285776 286399 287631 286135 284995 284222 283738 283276 285744 287206 284119 279459 273541 240026 225840 225840 225840 225840 225840 225840 225840 225840 225840 225840 225840 225840 225840 225840 225840 225840 225840 225840 225840 225840 225840 225840 225840 225840 225840 225840 225840 225840 225840 225840 225840 225840 225840 225840 225840 225840 225840 225840 225840 225840 225840 225840 225840 225840 225840 225840 225840 225840 225840 225840 225840 225840 225840 225840 225840 225840 225840 225840 225840 225840 225840 225840 225840 225840 225840 225840 225840 225840 225840 225840 225840 225840 225840 225840 225840 225840 225840 225840 225840 225840 225840 225840 225840 225840 225840 225840 225840 225840 225840 225840 225840 225840 225840 225840 225840 225840 225840 225840 225840 225840 225840 225840 225840 225840 225840 225840 225840 225840 225840 225840 225840 225840 225840 225840 225840 225840 225840 225840 225840 225840 225840 225840 225840 225840 225840 225840 225840 225840 225840 225840 225840 225840 225840 225840 225840 225840 225840 225840 225840 225840 225840 225840 225840 225840 225840 225840 225840 225840 225840 225840 225840 225840 225840 225840 225840 225840 225840 225840 225840 225840 225840 225840 225840 225840 225840 225840 225840 225840 225840 225840 225840 225840 225840 225840 225840 225840 225840 225840 225840 225840 225840 225840 
291267 289812 288512 287487 286373 285624 286885 287377 285992 284812 284217 283870 283195 284406 283043 272168 228126 199360 199360 199360 199360 199360 199360 199360 199360 199360 199360 199360 199360 199360 199360 199360 199360 199360 199360 199360 199360 199360 199360 199360 199360 199360 199360 199360 199360 199360 199360 199360 199360 199360 199360 199360 199360 199360 199360 199360 199360 199360 199360 199360 199360 199360 199360 199360 199360 199360 199360 199360 199360 199360 199360 199360 199360 199360 199360 199360 199360 199360 199360 199360 199360 199360 199360 199360 199360 199360 199360 199360 199360 199360 199360 199360 199360 199360 199360 199360 199360 199360 199360 199360 199360 199360 199360 199360 199360 199360 199360 199360 199360 199360 199360 199360 199360 199360 199360 199360 199360 199360 199360 199360 199360 199360 199360 199360 199360 199360 199360 199360 199360 199360 199360 199360 199360 199360 199360 199360 199360 199360 199360 199360 199360 199360 199360 199360 199360 199360 199360 199360 199360 199360 199360 199360 199360 199360 199360 199360 199360 199360 199360 199360 199360 199360 199360 199360 199360 199360 199360 199360 199360 199360 199360 199360 199360 199360 199360 199360 199360 199360 199360 199360 199360 199360 199360 199360 199360 199360 199360 199360 199360 199360 199360 199360 199360 199360 199360 199360 199360 199360 199360 199360 199360 
291267 289908 288441 287102 286853 285937 286905 287709 286301 285432 284806 283778 283521 285218 286119 284383 282692 274044 274044 274044 274044 274044 274044 274044 274044 274044 274044 274044 274044 274044 274044 274044 274044 274044 274044 274044 274044 274044 274044 274044 274044 274044 274044 274044 274044 274044 274044 274044 274044 274044 274044 274044 274044 274044 274044 274044 274044 274044 274044 274044 274044 274044 274044 274044 274044 274044 274044 274044 274044 274044 274044 274044 274044 274044 274044 274044 274044 274044 274044 274044 274044 274044 274044 274044 274044 274044 274044 274044 274044 274044 274044 274044 274044 274044 274044 274044 274044 274044 274044 274044 274044 274044 274044 274044 274044 274044 274044 274044 274044 274044 274044 274044 274044 274044 274044 274044 274044 274044 274044 274044 274044 274044 274044 274044 274044 274044 274044 274044 274044 274044 274044 274044 274044 274044 274044 274044 274044 274044 274044 274044 274044 274044 274044 274044 274044 274044 274044 274044 274044 274044 274044 274044 274044 274044 274044 274044 274044 274044 274044 274044 274044 274044 274044 274044 274044 274044 274044 274044 274044 274044 274044 274044 274044 274044 274044 274044 274044 274044 274044 274044 274044 274044 274044 274044 274044 274044 274044 274044 274044 274044 274044 274044 274044 274044 274044 274044 274044 274044 274044 274044 274044 
291267 289848 288500 287455 286743 286167 286629 287491 286126 284818 284061 283664 283306 284356 284395 275078 265441 239453 230769 230769 230769 230769 230769 230769 230769 230769 230769 230769 230769 230769 230769 230769 230769 230769 230769 230769 230769 230769 230769 230769 230769 230769 230769 230769 230769 230769 230769 230769 230769 230769 230769 230769 230769 230769 230769 230769 230769 230769 230769 230769 230769 230769 230769 230769 230769 230769 230769 230769 230769 230769 230769 230769 230769 230769 230769 230769 230769 230769 230769 230769 230769 230769 230769 230769 230769 230769 230769 230769 230769 230769 230769 230769 230769 230769 230769 230769 230769 230769 230769 230769 230769 230769 230769 230769 230769 230769 230769 230769 230769 230769 230769 230769 230769 230769 230769 230769 230769 230769 230769 230769 230769 230769 230769 230769 230769 230769 230769 230769 230769 230769 230769 230769 230769 230769 230769 230769 230769 230769 230769 230769 230769 230769 230769 230769 230769 230769 230769 230769 230769 230769 230769 230769 230769 230769 230769 230769 230769 230769 230769 230769 230769 230769 230769 230769 230769 230769 230769 230769 230769 230769 230769 230769 230769 230769 230769 230769 230769 230769 230769 230769 230769 230769 230769 230769 230769 230769 230769 230769 230769 230769 230769 230769 230769 230769 230769 230769 230769 230769 230769 230769 230769 
291267 289806 288471 287598 286548 285467 286293 287479 286118 285056 284629 283512 282802 284351 286613 283538 279651 274238 253721 249700 249700 249700 249700 249700 249700 249700 249700 249700 249700 249700 249700 249700 249700 249700 249700 249700 249700 249700 249700 249700 249700 249700 249700 249700 249700 249700 249700 249700 249700 249700 249700 249700 249700 249700 249700 249700 249700 249700 249700 249700 249700 249700 249700 249700 249700 249700 249700 249700 249700 249700 249700 249700 249700 249700 249700 249700 249700 249700 249700 249700 249700 249700 249700 249700 249700 249700 249700 249700 249700 249700 249700 249700 249700 249700 249700 249700 249700 249700 249700 249700 249700 249700 249700 249700 249700 249700 249700 249700 249700 249700 249700 249700 249700 249700 249700 249700 249700 249700 249700 249700 249700 249700 249700 249700 249700 249700 249700 249700 249700 249700 249700 249700 249700 249700 249700 249700 249700 249700 249700 249700 249700 249700 249700 249700 249700 249700 249700 249700 249700 249700 249700 249700 249700 249700 249700 249700 249700 249700 249700 249700 249700 249700 249700 249700 249700 249700 249700 249700 249700 249700 249700 249700 249700 249700 249700 249700 249700 249700 249700 249700 249700 249700 249700 249700 249700 249700 249700 249700 249700 249700 249700 249700 249700 249700 249700 249700 249700 249700 249700 249700 249700 
291267 289881 288564 287274 286540 285626 286777 287821 286416 285196 284324 283622 283434 286004 287159 284559 278518 263324 250267 250267 250267 250267 250267 250267 250267 250267 250267 250267 250267 250267 250267 250267 250267 250267 250267 250267 250267 250267 250267 250267 250267 250267 250267 250267 250267 250267 250267 250267 250267 250267 250267 250267 250267 250267 250267 250267 250267 250267 250267 250267 250267 250267 250267 250267 250267 250267 250267 250267 250267 250267 250267 250267 250267 250267 250267 250267 250267 250267 250267 250267 250267 250267 250267 250267 250267 250267 250267 250267 250267 250267 250267 250267 250267 250267 250267 250267 250267 250267 250267 250267 250267 250267 250267 250267 250267 250267 250267 250267 250267 250267 250267 250267 250267 250267 250267 250267 250267 250267 250267 250267 250267 250267 250267 250267 250267 250267 250267 250267 250267 250267 250267 250267 250267 250267 250267 250267 250267 250267 250267 250267 250267 250267 250267 250267 250267 250267 250267 250267 250267 250267 250267 250267 250267 250267 250267 250267 250267 250267 250267 250267 250267 250267 250267 250267 250267 250267 250267 250267 250267 250267 250267 250267 250267 250267 250267 250267 250267 250267 250267 250267 250267 250267 250267 250267 250267 250267 250267 250267 250267 250267 250267 250267 250267 250267 250267 250267 250267 250267 250267 250267 250267 
291267 289841 288510 287387 286534 285872 286433 287431 286045 285834 284838 284023 284108 284360 286684 284949 283095 278632 273625 273625 273625 273625 273625 273625 273625 273625 273625 273625 273625 273625 273625 273625 273625 273625 273625 273625 273625 273625 273625 273625 273625 273625 273625 273625 273625 273625 273625 273625 273625 273625 273625 273625 273625 273625 273625 273625 273625 273625 273625 273625 273625 273625 273625 273625 273625 273625 273625 273625 273625 273625 273625 273625 273625 273625 273625 273625 273625 273625 273625 273625 273625 273625 273625 273625 273625 273625 273625 273625 273625 273625 273625 273625 273625 273625 273625 273625 273625 273625 273625 273625 273625 273625 273625 273625 273625 273625 273625 273625 273625 273625 273625 273625 273625 273625 273625 273625 273625 273625 273625 273625 273625 273625 273625 273625 273625 273625 273625 273625 273625 273625 273625 273625 273625 273625 273625 273625 273625 273625 273625 273625 273626 273626 273626 273626 273626 273626 273626 273626 273626 273626 273627 273627 273627 273627 273627 273627 273627 273627 273627 273627 273627 273627 273627 273627 273627 273627 273627 273627 273627 273627 273627 273627 273627 273627 273627 273627 273627 273627 273627 273627 273627 273627 273627 273627 273627 273627 273627 273627 273627 273627 273627 273627 273627 273627 273627 273627 273627 273627 273627 273627 273627 
291267 289863 288513 287384 286250 285326 286047 287807 286358 285437 284764 283728 282905 284319 286601 284180 280910 279131 266005 257404 257404 257404 257404 257404 257404 257404 257404 257404 257404 257404 257404 257404 257404 257404 257404 257404 257404 257404 257404 257404 257404 257404 257404 257404 257404 257404 257404 257404 257404 257404 257404 257404 257404 257404 257404 257404 257404 257404 257404 257404 257404 257404 257404 257404 257404 257404 257404 257404 257404 257404 257404 257404 257404 257404 257404 257404 257404 257404 257404 257404 257404 257404 257404 257404 257404 257404 257404 257404 257404 257404 257404 257404 257404 257404 257404 257404 257404 257404 257404 257404 257404 257404 257404 257404 257404 257404 257404 257404 257404 257404 257404 257404 257404 257404 257404 257404 257404 257404 257404 257404 257404 257404 257404 257404 257404 257404 257404 257404 257404 257404 257404 257404 257404 257404 257404 257404 257404 257404 257404 257404 257404 257404 257404 257404 257404 257404 257404 257404 257404 257404 257404 257404 257404 257404 257404 257404 257404 257404 257404 257404 257404 257404 257404 257404 257404 257404 257404 257404 257404 257404 257404 257404 257404 257404 257404 257404 257404 257404 257404 257404 257404 257404 257404 257404 257404 257404 257404 257404 257404 257404 257404 257404 257404 257404 257404 257404 257404 257404 257404 257404 257404 
291267 289892 288528 287235 286452 285611 285967 286775 285369 284334 283643 283353 283305 284845 284409 277909 268063 262714 215619 196680 196680 196680 196680 196680 196680 196680 196680 196680 196680 196680 196680 196680 196680 196680 196680 196680 196680 196680 196680 196680 196680 196680 196680 196680 196680 196680 196680 196680 196680 196680 196680 196680 196680 196680 196680 196680 196680 196680 196680 196680 196680 196680 196680 196680 196680 196680 196680 196680 196680 196680 196680 196680 196680 196680 196680 196680 196680 196680 196680 196680 196680 196680 196680 196680 196680 196680 196680 196680 196680 196680 196680 196680 196680 196680 196680 196680 196680 196680 196680 196680 196680 196680 196680 196680 196680 196680 196680 196680 196680 196680 196680 196680 196680 196680 196680 196680 196680 196680 196680 196680 196680 196680 196680 196680 196680 196680 196680 196680 196680 196680 196680 196680 196680 196680 196680 196680 196680 196680 196680 196680 196680 196680 196680 196680 196680 196680 196680 196680 196680 196680 196680 196680 196680 196680 196680 196680 196680 196680 196680 196680 196680 196680 196680 196680 196680 196680 196680 196680 196680 196680 196680 196680 196680 196680 196680 196680 196680 196680 196680 196680 196680 196680 196680 196680 196680 196680 196680 196680 196680 196680 196680 196680 196680 196680 196680 196680 196680 196680 196680 196680 196680 
291267 289731 288446 287268 286372 285339 286479 287527 286066 285001 284413 284051 283168 283993 284123 275713 263797 215439 196069 196069 196069 196069 196069 196069 196069 196069 196069 196069 196069 196069 196069 196069 196069 196069 196069 196069 196069 196069 196069 196069 196069 196069 196069 196069 196069 196069 196069 196069 196069 196069 196069 196069 196069 196069 196069 196069 196069 196069 196069 196069 196069 196069 196069 196069 196069 196069 196069 196069 196069 196069 196069 196069 196069 196069 196069 196069 196069 196069 196069 196069 196069 196069 196069 196069 196069 196069 196069 196069 196069 196069 196069 196069 196069 196069 196069 196069 196069 196069 196069 196069 196069 196069 196069 196069 196069 196069 196069 196069 196069 196069 196069 196069 196069 196069 196069 196069 196069 196069 196069 196069 196069 196069 196069 196069 196069 196069 196069 196069 196069 196069 196069 196069 196069 196069 196069 196069 196069 196069 196069 196069 196069 196069 196069 196069 196069 196069 196069 196069 196069 196069 196069 196069 196069 196069 196069 196069 196069 196069 196069 196069 196069 196069 196069 196069 196069 196069 196069 196069 196069 196069 196069 196069 196069 196069 196069 196069 196069 196069 196069 196069 196069 196069 196069 196069 196069 196069 196069 196069 196069 196069 196069 196069 196069 196069 196069 196069 196069 196069 196069 196069 196069 
291267 289907 288443 287381 286405 285511 286409 287151 285737 284981 284524 283842 283377 284677 285925 283623 280277 264864 264783 264783 264783 264783 264783 264783 264783 264783 264783 264783 264783 264783 264783 264783 264783 264783 264783 264783 264783 264783 264783 264783 264783 264783 264783 264783 264783 264783 264783 264783 264783 264783 264783 264783 264783 264783 264783 264783 264783 264783 264783 264783 264783 264783 264783 264783 264783 264783 264783 264783 264783 264783 264783 264783 264783 264783 264783 264783 264783 264783 264783 264783 264783 264783 264783 264783 264783 264783 264783 264783 264783 264783 264783 264783 264783 264783 264783 264783 264783 264783 264783 264783 264783 264783 264783 264783 264783 264783 264783 264783 264783 264783 264783 264783 264783 264783 264783 264783 264783 264783 264783 264783 264783 264783 264783 264783 264783 264783 264783 264783 264783 264783 264783 264783 264783 264783 264783 264783 264783 264783 264783 264783 264783 264783 264783 264783 264783 264783 264783 264783 264783 264783 264783 264783 264783 264783 264783 264783 264783 264783 264783 264783 264783 264783 264783 264783 264783 264783 264783 264783 264783 264783 264783 264783 264783 264783 264783 264783 264783 264783 264783 264783 264783 264783 264783 264783 264783 264783 264783 264783 264783 264783 264783 264783 264783 264783 264783 264783 264783 264783 264783 264783 264783 
291267 289911 288686 287535 286558 285444 286433 287411 286028 284892 284424 283842 283729 284833 286637 284920 282777 278936 267351 246942 238507 238507 238507 238507 238507 238507 238507 238507 238507 238507 238507 238507 238507 238507 238507 238507 238507 238507 238507 238507 238507 238507 238507 238507 238507 238507 238507 238507 238507 238507 238507 238507 238507 238507 238507 238507 238507 238507 238507 238507 238507 238507 238507 238507 238507 238507 238507 238507 238507 238507 238507 238507 238507 238507 238507 238507 238507 238507 238507 238507 238507 238507 238507 238507 238507 238507 238507 238507 238507 238507 238507 238507 238507 238507 238507 238507 238507 238507 238507 238507 238507 238507 238507 238507 238507 238507 238507 238507 238507 238507 238507 238507 238507 238507 238507 238507 238507 238507 238507 238507 238507 238507 238507 238507 238507 238507 238507 238507 238507 238507 238507 238507 238507 238507 238507 238507 238507 238507 238507 238507 238507 238507 238507 238507 238507 238507 238507 238507 238507 238507 238507 238507 238507 238507 238507 238507 238507 238507 238507 238507 238507 238507 238507 238507 238507 238507 238507 238507 238507 238507 238507 238507 238507 238507 238507 238507 238507 238507 238507 238507 238507 238507 238507 238507 238507 238507 238507 238507 238507 238507 238507 238507 238507 238507 238507 238507 238507 238507 238507 238507 238507 
291267 289842 288494 287365 286241 285391 286303 287615 286322 285602 284955 284318 284312 285516 286295 283989 280914 267801 252767 252767 252767 252767 252767 252767 252767 252767 252767 252767 252767 252767 252767 252767 252767 252767 252767 252767 252767 252767 252767 252767 252767 252767 252767 252767 252767 252767 252767 252767 252767 252767 252767 252767 252767 252767 252767 252767 252767 252767 252767 252767 252767 252767 252767 252767 252767 252767 252767 252767 252767 252767 252767 252767 252767 252767 252767 252767 252767 252767 252767 252767 252767 252767 252767 252767 252767 252767 252767 252767 252767 252767 252767 252767 252767 252767 252767 252767 252767 252767 252767 252767 252767 252767 252767 252767 252767 252767 252767 252767 252767 252767 252767 252767 252767 252767 252767 252767 252767 252767 252767 252767 252767 252767 252767 252767 252767 252767 252767 252767 252767 252767 252767 252767 252767 252767 252767 252767 252767 252767 252767 252767 252767 252767 252767 252767 252767 252767 252767 252767 252767 252767 252767 252767 252767 252767 252767 252767 252767 252767 252767 252767 252767 252767 252767 252767 252767 252767 252767 252767 252767 252767 252767 252767 252767 252767 252767 252767 252767 252767 252767 252767 252767 252767 252767 252767 252767 252767 252767 252767 252767 252767 252767 252767 252767 252767 252767 252767 252767 252767 252767 252767 252767 
291267 289740 288302 287322 286234 285806 286277 287817 286464 285444 284529 284171 283316 284817 286210 283604 282439 281481 199329 169090 169039 169032 169032 169032 169032 169032 169032 169032 169032 169032 169032 169032 169032 169032 169032 169032 169032 169032 169032 169032 169032 169032 169032 169032 169032 169032 169032 169032 169032 169032 169032 169032 169032 169032 169032 169032 169032 169032 169032 169032 169032 169032 169032 169032 169032 169032 169032 169032 169032 169032 169032 169032 169032 169032 169032 169032 169032 169032 169032 169032 169032 169032 169032 169032 169032 169032 169032 169032 169032 169032 169032 169032 169032 169032 169032 169032 169032 169032 169032 169032 169032 169032 169032 169032 169032 169032 169032 169032 169032 169032 169032 169032 169032 169032 169032 169032 169032 169032 169032 169032 169032 169032 169032 169032 169032 169032 169032 169032 169032 169032 169032 169032 169032 169032 169032 169032 169032 169032 169032 169032 169032 169032 169032 169032 169032 169032 169032 169032 169032 169032 169032 169032 169032 169032 169032 169032 169032 169032 169032 169032 169032 169032 169032 169032 169032 169032 169032 169032 169032 169032 169032 169032 169032 169032 169032 169032 169032 169032 169032 169032 169032 169032 169032 169032 169032 169032 169032 169032 169032 169032 169032 169032 169032 169032 169032 169032 169032 169032 169032 169032 169032 
291267 289883 288512 287363 286215 285750 286251 287351 286023 284724 283448 283257 283149 283885 284906 278960 273770 238161 237811 237811 237811 237811 237811 237811 237811 237811 237811 237811 237811 237811 237811 237811 237811 237811 237811 237811 237811 237811 237811 237811 237811 237811 237811 237811 237811 237811 237811 237811 237811 237811 237811 237811 237811 237811 237811 237811 237811 237811 237811 237811 237811 237811 237811 237811 237811 237811 237811 237811 237811 237811 237811 237811 237811 237811 237811 237811 237811 237811 237811 237811 237811 237811 237811 237811 237811 237811 237811 237811 237811 237811 237811 237811 237811 237811 237811 237811 237811 237811 237811 237811 237811 237811 237811 237811 237811 237811 237811 237811 237811 237811 237811 237811 237811 237811 237811 237811 237811 237811 237811 237811 237811 237811 237811 237811 237811 237811 237811 237811 237811 237811 237811 237811 237811 237811 237811 237811 237811 237811 237811 237811 237811 237811 237811 237811 237811 237811 237811 237811 237811 237811 237811 237811 237811 237811 237811 237811 237811 237811 237811 237811 237811 237811 237811 237811 237811 237811 237811 237811 237811 237811 237811 237811 237811 237811 237811 237811 237811 237811 237811 237811 237811 237811 237811 237811 237811 237811 237811 237811 237811 237811 237811 237811 237811 237811 237811 237811 237811 237811 237811 237811 237811 
291267 289762 288568 287476 286636 285515 286373 287121 285596 284900 284377 284227 283986 284870 285837 280477 269909 255301 247326 247326 247326 247326 247326 247326 247326 247326 247326 247326 247326 247326 247326 247326 247326 247326 247326 247326 247326 247326 247326 247326 247326 247326 247326 247326 247326 247326 247326 247326 247326 247326 247326 247326 247326 247326 247326 247326 247326 247326 247326 247326 247326 247326 247326 247326 247326 247326 247326 247326 247326 247326 247326 247326 247326 247326 247326 247326 247326 247326 247326 247326 247326 247326 247326 247326 247326 247326 247326 247326 247326 247326 247326 247326 247326 247326 247326 247326 247326 247326 247326 247326 247326 247326 247326 247326 247326 247326 247326 247326 247326 247326 247326 247326 247326 247326 247326 247326 247326 247326 247326 247326 247326 247326 247326 247326 247326 247326 247326 247326 247326 247326 247326 247326 247326 247326 247326 247326 247326 247326 247326 247326 247326 247326 247326 247326 247326 247326 247326 247326 247326 247326 247326 247326 247326 247326 247326 247326 247326 247326 247326 247326 247326 247326 247326 247326 247326 247326 247326 247326 247326 247326 247326 247326 247326 247326 247326 247326 247326 247326 247326 247326 247326 247326 247326 247326 247326 247326 247326 247326 247326 247326 247326 247326 247326 247326 247326 247326 247326 247326 247326 247326 247326 
291267 289860 288564 287292 286520 285599 287237 287833 286392 285484 284695 284438 283874 285189 286396 284259 280771 266772 263907 263815 263815 263815 263815 263815 263815 263815 263815 263815 263815 263815 263815 263815 263815 263815 263815 263815 263815 263815 263815 263815 263815 263815 263815 263815 263815 263815 263815 263815 263815 263815 263815 263815 263815 263815 263815 263815 263815 263815 263815 263815 263815 263815 263815 263815 263815 263815 263815 263815 263815 263815 263815 263815 263815 263815 263815 263815 263815 263815 263815 263815 263815 263815 263815 263815 263815 263815 263815 263815 263815 263815 263815 263815 263815 263815 263815 263815 263815 263815 263815 263815 263815 263815 263815 263815 263815 263815 263815 263815 263815 263815 263815 263815 263815 263815 263815 263815 263815 263815 263815 263815 263815 263815 263815 263815 263815 263815 263815 263815 263815 263815 263815 263815 263815 263815 263815 263815 263815 263815 263815 263815 263815 263815 263815 263815 263815 263815 263815 263815 263815 263815 263815 263815 263815 263815 263815 263815 263815 263815 263815 263815 263815 263815 263815 263815 263815 263815 263815 263815 263815 263815 263815 263815 263815 263815 263815 263815 263815 263815 263815 263815 263815 263815 263815 263815 263815 263815 263815 263815 263815 263815 263815 263815 263815 263815 263815 263815 263815 263815 263815 263815 263815 
291267 289772 288375 287218 286359 286033 286721 287279 285921 285017 284053 284166 283488 285284 286216 284796 284122 274961 274961 274961 274961 274961 274961 274961 274961 274961 274961 274961 274961 274961 274961 274961 274961 274961 274961 274961 274961 274961 274961 274961 274961 274961 274961 274961 274961 274961 274961 274961 274961 274961 274961 274961 274961 274961 274961 274961 274961 274961 274961 274961 274961 274961 274961 274961 274961 274961 274961 274961 274961 274961 274961 274961 274961 274961 274961 274961 274961 274961 274961 274961 274961 274961 274961 274961 274961 274961 274961 274961 274961 274961 274961 274961 274961 274961 274961 274961 274961 274961 274961 274961 274961 274961 274961 274961 274961 274961 274961 274961 274961 274961 274961 274961 274961 274961 274961 274961 274961 274961 274961 274961 274961 274961 274961 274961 274961 274961 274961 274961 274961 274961 274961 274961 274961 274961 274961 274961 274961 274961 274961 274961 274961 274961 274961 274961 274961 274961 274961 274961 274961 274961 274961 274961 274961 274961 274961 274961 274961 274961 274961 274961 274961 274961 274961 274961 274961 274961 274961 274961 274961 274961 274961 274961 274961 274961 274961 274961 274961 274961 274961 274961 274961 274961 274961 274961 274961 274961 274961 274961 274961 274961 274961 274961 274961 274961 274961 274961 274961 274961 274961 274961 274961 
291267 289862 288446 287193 286607 286031 286603 287979 286509 285804 285111 284270 283541 283926 284963 281650 258086 251461 251178 251178 251178 251178 251178 251178 251178 251178 251178 251178 251178 251178 251178 251178 251178 251178 251178 251178 251178 251178 251178 251178 251178 251178 251178 251178 251178 251178 251178 251178 251178 251178 251178 251178 251178 251178 251178 251178 251178 251178 251178 251178 251178 251178 251178 251178 251178 251178 251178 251178 251178 251178 251178 251178 251178 251178 251178 251178 251178 251178 251178 251178 251178 251178 251178 251178 251178 251178 251178 251178 251178 251178 251178 251178 251178 251178 251178 251178 251178 251178 251178 251178 251178 251178 251178 251178 251178 251178 251178 251178 251178 251178 251178 251178 251178 251178 251178 251178 251178 251178 251178 251178 251178 251178 251178 251178 251178 251178 251178 251178 251178 251178 251178 251178 251178 251178 251178 251178 251178 251178 251178 251178 251178 251178 251178 251178 251178 251178 251178 251178 251178 251178 251178 251178 251178 251178 251178 251178 251178 251178 251178 251178 251178 251178 251178 251178 251178 251178 251178 251178 251178 251178 251178 251178 251178 251178 251178 251178 251178 251178 251178 251178 251178 251178 251178 251178 251178 251178 251178 251178 251178 251178 251178 251178 251178 251178 251178 251178 251178 251178 251178 251178 251178 
291267 289878 288478 287555 286639 285409 286385 287391 286080 285641 284862 284043 283628 284412 285640 283867 280808 273418 231489 200791 190839 190839 190839 190839 190839 190839 190839 190839 190839 190839 190839 190839 190839 190839 190839 190839 190839 190839 190839 190839 190839 190839 190839 190839 190839 190839 190839 190839 190839 190839 190839 190839 190839 190839 190839 190839 190839 190839 190839 190839 190839 190839 190839 190839 190839 190839 190839 190839 190839 190839 190839 190839 190839 190839 190839 190839 190839 190839 190839 190839 190839 190839 190839 190839 190839 190839 190839 190839 190839 190839 190839 190839 190839 190839 190839 190839 190839 190839 190839 190839 190839 190839 190839 190839 190839 190839 190839 190839 190839 190839 190839 190839 190839 190839 190839 190839 190839 190839 190839 190839 190839 190839 190839 190839 190839 190839 190839 190839 190839 190839 190839 190839 190839 190839 190839 190839 190839 190839 190839 190839 190839 190839 190839 190839 190839 190839 190839 190839 190839 190839 190839 190839 190839 190839 190839 190839 190839 190839 190839 190839 190839 190839 190839 190839 190839 190839 190839 190839 190839 190839 190839 190839 190839 190839 190839 190839 190839 190839 190839 190839 190839 190839 190839 190839 190839 190839 190839 190839 190839 190839 190839 190839 190839 190839 190839 190839 190839 190839 190839 190839 190839 
291267 289873 288479 287205 286396 285513 286507 287901 286519 285550 284606 284046 283419 285792 287211 285528 283896 280510 277673 248842 242512 238819 238819 238819 238819 238819 238819 238819 238819 238819 238819 238819 238819 238819 238819 238819 238819 238819 238819 238819 238819 238819 238819 238819 238819 238819 238819 238819 238819 238819 238819 238819 238819 238819 238819 238819 238819 238819 238819 238819 238819 238819 238819 238819 238819 238819 238819 238819 238819 238819 238819 238819 238819 238819 238819 238819 238819 238819 238819 238819 238819 238819 238819 238819 238819 238819 238819 238819 238819 238819 238819 238819 238819 238819 238819 238819 238819 238819 238819 238819 238819 238819 238819 238819 238819 238819 238819 238819 238819 238819 238819 238819 238819 238819 238819 238819 238819 238819 238819 238819 238819 238819 238819 238819 238819 238819 238819 238819 238819 238819 238819 238819 238819 238819 238819 238819 238819 238819 238819 238819 238819 238819 238819 238819 238819 238819 238819 238819 238819 238819 238819 238819 238819 238819 238819 238819 238819 238819 238819 238819 238819 238819 238819 238819 238819 238819 238819 238819 238819 238819 238819 238819 238819 238819 238819 238819 238819 238819 238819 238819 238819 238819 238819 238819 238819 238819 238819 238819 238819 238819 238819 238819 238819 238819 238819 238819 238819 238819 238819 238819 238819 
291267 289891 288546 287687 286633 285633 286449 287003 285608 285407 284939 283977 284233 284607 286275 283973 258647 257283 257283 257283 257283 257283 257283 257283 257283 257283 257283 257283 257283 257283 257283 257283 257283 257283 257283 257283 257283 257283 257283 257283 257283 257283 257283 257283 257283 257283 257283 257283 257283 257283 257283 257283 257283 257283 257283 257283 257283 257283 257283 257283 257283 257283 257283 257283 257283 257283 257283 257283 257283 257283 257283 257283 257283 257283 257283 257283 257283 257283 257283 257283 257283 257283 257283 257283 257283 257283 257283 257283 257283 257283 257283 257283 257283 257283 257283 257283 257283 257283 257283 257283 257283 257283 257283 257283 257283 257283 257283 257283 257283 257283 257283 257283 257283 257283 257283 257283 257283 257283 257283 257283 257283 257283 257283 257283 257283 257283 257283 257283 257283 257283 257283 257283 257283 257283 257283 257283 257283 257283 257283 257283 257283 257283 257283 257283 257283 257283 257283 257283 257283 257283 257283 257283 257283 257283 257283 257283 257283 257283 257283 257283 257283 257283 257283 257283 257283 257283 257283 257283 257283 257283 257283 257283 257283 257283 257283 257283 257283 257283 257283 257283 257283 257283 257283 257283 257283 257283 257283 257283 257283 257283 257283 257283 257283 257283 257283 257283 257283 257283 257283 257283 257283 
291267 289898 288369 287156 286079 285901 286903 287901 286410 285197 285095 284384 283525 284382 284149 276469 261932 261932 261932 261932 261932 261932 261932 261932 261932 261932 261932 261932 261932 261932 261932 261932 261932 261932 261932 261932 261932 261932 261932 261932 261932 261932 261932 261932 261932 261932 261932 261932 261932 261932 261932 261932 261932 261932 261932 261932 261932 261932 261932 261932 261932 261932 261932 261932 261932 261932 261932 261932 261932 261932 261932 261932 261932 261932 261932 261932 261932 261932 261932 261932 261932 261932 261932 261932 261932 261932 261932 261932 261932 261932 261932 261932 261932 261932 261932 261932 261932 261932 261932 261932 261932 261932 261932 261932 261932 261932 261932 261932 261932 261932 261932 261932 261932 261932 261932 261932 261932 261932 261932 261932 261932 261932 261932 261932 261932 261932 261932 261932 261932 261932 261932 261932 261932 261932 261932 261932 261932 261932 261932 261932 261932 261932 261932 261932 261932 261932 261932 261932 261932 261932 261932 261932 261932 261932 261932 261932 261932 261932 261932 261932 261932 261932 261932 261932 261932 261932 261932 261932 261932 261932 261932 261932 261932 261932 261932 261932 261932 261932 261932 261932 261932 261932 261932 261932 261932 261932 261932 261932 261932 261932 261932 261932 261932 261932 261932 261932 261932 261932 261932 261932 261932 
291267 289791 288438 287426 286096 285030 286037 288175 286776 285603 284657 283831 283400 284420 286607 284534 281478 275824 249489 238091 229402 229402 229402 229402 229402 229402 229402 229402 229402 229402 229402 229402 229402 229402 229402 229402 229402 229402 229402 229402 229402 229402 229402 229402 229402 229402 229402 229402 229402 229402 229402 229402 229402 229402 229402 229402 229402 229402 229402 229402 229402 229402 229402 229402 229402 229402 229402 229402 229402 229402 229402 229402 229402 229402 229402 229402 229402 229402 229402 229402 229402 229402 229402 229402 229402 229402 229402 229402 229402 229402 229402 229402 229402 229402 229402 229402 229402 229402 229402 229402 229402 229402 229402 229402 229402 229402 229402 229402 229402 229402 229402 229402 229402 229402 229402 229402 229402 229402 229402 229402 229402 229402 229402 229402 229402 229402 229402 229402 229402 229402 229402 229402 229402 229402 229402 229402 229402 229402 229402 229402 229402 229402 229402 229402 229402 229402 229402 229402 229402 229402 229402 229402 229402 229402 229402 229402 229402 229402 229402 229402 229402 229402 229402 229402 229402 229402 229402 229402 229402 229402 229402 229402 229402 229402 229402 229402 229402 229402 229402 229402 229402 229402 229402 229402 229402 229402 229402 229402 229402 229402 229402 229402 229402 229402 229402 229402 229402 229402 229402 229402 229402 
291267 289826 288510 287292 286214 285635 286529 287169 285802 284932 284228 283700 283400 285166 285218 282734 281149 261909 254762 254762 254762 254762 254762 254762 254762 254762 254762 254762 254762 254762 254762 254762 254762 254762 254762 254762 254762 254762 254762 254762 254762 254762 254762 254762 254762 254762 254762 254762 254762 254762 254762 254762 254762 254762 254762 254762 254762 254762 254762 254762 254762 254762 254762 254762 254762 254762 254762 254762 254762 254762 254762 254762 254762 254762 254762 254762 254762 254762 254762 254762 254762 254762 254762 254762 254762 254762 254762 254762 254762 254762 254762 254762 254762 254762 254762 254762 254762 254762 254762 254762 254762 254762 254762 254762 254762 254762 254762 254762 254762 254762 254762 254762 254762 254762 254762 254762 254762 254762 254762 254762 254762 254762 254762 254762 254762 254762 254762 254762 254762 254762 254762 254762 254762 254762 254762 254762 254762 254762 254762 254762 254762 254762 254762 254762 254762 254762 254762 254762 254762 254762 254762 254762 254762 254762 254762 254762 254762 254762 254762 254762 254762 254762 254762 254762 254762 254762 254762 254762 254762 254762 254762 254762 254762 254762 254762 254762 254762 254762 254762 254762 254762 254762 254762 254762 254762 254762 254762 254762 254762 254762 254762 254762 254762 254762 254762 254762 254762 254762 254762 254762 254762 
291267 289925 288601 287334 286189 285209 285489 287643 286216 285255 284848 284562 283935 284920 286393 284161 280913 278175 251647 229435 222538 222538 222538 222538 222538 222538 222538 222538 222538 222538 222538 222538 222538 222538 222538 222538 222538 222538 222538 222538 222538 222538 222538 222538 222538 222538 222538 222538 222538 222538 222538 222538 222538 222538 222538 222538 222538 222538 222538 222538 222538 222538 222538 222538 222538 222538 222538 222538 222538 222538 222538 222538 222538 222538 222538 222538 222538 222538 222538 222538 222538 222538 222538 222538 222538 222538 222538 222538 222538 222538 222538 222538 222538 222538 222538 222538 222538 222538 222538 222538 222538 222538 222538 222538 222538 222538 222538 222538 222538 222538 222538 222538 222538 222538 222538 222538 222538 222538 222538 222538 222538 222538 222538 222538 222538 222538 222538 222538 222538 222538 222538 222538 222538 222538 222538 222538 222538 222538 222538 222538 222538 222538 222538 222538 222538 222538 222538 222538 222538 222538 222538 222538 222538 222538 222538 222538 222538 222538 222538 222538 222538 222538 222538 222538 222538 222538 222538 222538 222538 222538 222538 222538 222538 222538 222538 222538 222538 222538 222538 222538 222538 222538 222538 222538 222538 222538 222538 222538 222538 222538 222538 222538 222538 222538 222538 222538 222538 222538 222538 222538 222538 
291267 289895 288543 287310 286262 285730 286721 288017 286617 285919 284762 284433 284654 285180 285408 281925 276660 274214 219269 206125 206125 206125 206125 206125 206125 206125 206125 206125 206125 206125 206125 206125 206125 206125 206125 206125 206125 206125 206125 206125 206125 206125 206125 206125 206125 206125 206125 206125 206125 206125 206125 206125 206125 206125 206125 206125 206125 206125 206125 206125 206125 206125 206125 206125 206125 206125 206125 206125 206125 206125 206125 206125 206125 206125 206125 206125 206125 206125 206125 206125 206125 206125 206125 206125 206125 206125 206125 206125 206125 206125 206125 206125 206125 206125 206125 206125 206125 206125 206125 206125 206125 206125 206125 206125 206125 206125 206125 206125 206125 206125 206125 206125 206125 206125 206125 206125 206125 206125 206125 206125 206125 206125 206125 206125 206125 206125 206125 206125 206125 206125 206125 206125 206125 206125 206125 206125 206125 206125 206125 206125 206125 206125 206125 206125 206125 206125 206125 206125 206125 206125 206125 206125 206125 206125 206125 206125 206125 206125 206125 206125 206125 206125 206125 206125 206125 206125 206125 206125 206125 206125 206125 206125 206125 206125 206125 206125 206125 206125 206125 206125 206125 206125 206125 206125 206125 206125 206125 206125 206125 206125 206125 206125 206125 206125 206125 206125 206125 206125 206125 206125 206125 
291267 289885 288543 287321 286077 285600 287139 287891 286503 285497 284558 284319 283880 284649 284637 275939 262548 255061 206806 199463 199463 199463 199463 199463 199463 199463 199463 199463 199463 199463 199463 199463 199463 199463 199463 199463 199463 199463 199463 199463 199463 199463 199463 199463 199463 199463 199463 199463 199463 199463 199463 199463 199463 199463 199463 199463 199463 199463 199463 199463 199463 199463 199463 199463 199463 199463 199463 199463 199463 199463 199463 199463 199463 199463 199463 199463 199463 199463 199463 199463 199463 199463 199463 199463 199463 199463 199463 199463 199463 199463 199463 199463 199463 199463 199463 199463 199463 199463 199463 199463 199463 199463 199463 199463 199463 199463 199463 199463 199463 199463 199463 199463 199463 199463 199463 199463 199463 199463 199463 199463 199463 199463 199463 199463 199463 199463 199463 199463 199463 199463 199463 199463 199463 199463 199463 199463 199463 199463 199463 199463 199463 199463 199463 199463 199463 199463 199463 199463 199463 199463 199463 199463 199463 199463 199463 199463 199463 199463 199463 199463 199463 199463 199463 199463 199463 199463 199463 199463 199463 199463 199463 199463 199463 199463 199463 199463 199463 199463 199463 199463 199463 199463 199463 199463 199463 199463 199463 199463 199463 199463 199463 199463 199463 199463 199463 199463 199463 199463 199463 199463 199463 
291267 289785 288474 287294 286261 285858 286131 287233 285859 285338 284864 283731 283735 285346 286527 283638 279325 274060 251982 235790 231229 231229 231229 231229 231229 231229 231229 231229 231229 231229 231229 231229 231229 231229 231229 231229 231229 231229 231229 231229 231229 231229 231229 231229 231229 231229 231229 231229 231229 231229 231229 231229 231229 231229 231229 231229 231229 231229 231229 231229 231229 231229 231229 231229 231229 231229 231229 231229 231229 231229 231229 231229 231229 231229 231229 231229 231229 231229 231229 231229 231229 231229 231229 231229 231229 231229 231229 231229 231229 231229 231229 231229 231229 231229 231229 231229 231229 231229 231229 231229 231229 231229 231229 231229 231229 231229 231229 231229 231229 231229 231229 231229 231229 231229 231229 231229 231229 231229 231229 231229 231229 231229 231229 231229 231229 231229 231229 231229 231229 231229 231229 231229 231229 231229 231229 231229 231229 231229 231229 231229 231229 231229 231229 231229 231229 231229 231229 231229 231229 231229 231229 231229 231229 231229 231229 231229 231229 231229 231229 231229 231229 231229 231229 231229 231229 231229 231229 231229 231229 231229 231229 231229 231229 231229 231229 231229 231229 231229 231229 231229 231229 231229 231229 231229 231229 231229 231229 231229 231229 231229 231229 231229 231229 231229 231229 231229 231229 231229 231229 231229 231229 
291267 289901 288529 287257 286421 285637 287305 287953 286481 285521 284958 284030 283495 285015 285841 282994 278260 273759 254869 249438 249438 249438 249438 249438 249438 249438 249438 249438 249438 249438 249438 249438 249438 249438 249438 249438 249438 249438 249438 249438 249438 249438 249438 249438 249438 249438 249438 249438 249438 249438 249438 249438 249438 249438 249438 249438 249438 249438 249438 249438 249438 249438 249438 249438 249438 249438 249438 249438 249438 249438 249438 249438 249438 249438 249438 249438 249438 249438 249438 249438 249438 249438 249438 249438 249438 249438 249438 249438 249438 249438 249438 249438 249438 249438 249438 249438 249438 249438 249438 249438 249438 249438 249438 249438 249438 249438 249438 249438 249438 249438 249438 249438 249438 249438 249438 249438 249438 249438 249438 249438 249438 249438 249438 249438 249438 249438 249438 249438 249438 249438 249438 249438 249438 249438 249438 249438 249438 249438 249438 249438 249438 249438 249438 249438 249438 249438 249438 249438 249438 249438 249438 249438 249438 249438 249438 249438 249438 249438 249438 249438 249438 249438 249438 249438 249438 249438 249438 249438 249438 249438 249438 249438 249438 249438 249438 249438 249438 249438 249438 249438 249438 249438 249438 249438 249438 249438 249438 249438 249438 249438 249438 249438 249438 249438 249438 249438 249438 249438 249438 249438 249438 
291267 289819 288616 287649 286553 285175 286471 287589 286290 285495 284348 283525 283247 284851 285622 282134 275017 268814 239382 232442 230558 230558 230558 230558 230558 230558 230558 230558 230558 230558 230558 230558 230558 230558 230558 230558 230558 230558 230558 230558 230558 230558 230558 230558 230558 230558 230558 230558 230558 230558 230558 230558 230558 230558 230558 230558 230558 230558 230558 230558 230558 230558 230558 230558 230558 230558 230558 230558 230558 230558 230558 230558 230558 230558 230558 230558 230558 230558 230558 230558 230558 230558 230558 230558 230558 230558 230558 230558 230558 230558 230558 230558 230558 230558 230558 230558 230558 230558 230558 230558 230558 230558 230558 230558 230558 230558 230558 230558 230558 230558 230558 230558 230558 230558 230558 230558 230558 230558 230558 230558 230558 230558 230558 230558 230558 230558 230558 230558 230558 230558 230558 230558 230558 230558 230558 230558 230558 230558 230558 230558 230558 230558 230558 230558 230558 230558 230558 230558 230558 230558 230558 230558 230558 230558 230558 230558 230558 230558 230558 230558 230558 230558 230558 230558 230558 230558 230558 230558 230558 230558 230558 230558 230558 230558 230558 230558 230558 230558 230558 230558 230558 230558 230558 230558 230558 230558 230558 230558 230558 230558 230558 230558 230558 230558 230558 230558 230558 230558 230558 230558 230558 
291267 289813 288471 287358 286478 286191 286563 287379 286041 285111 284156 283687 283816 285007 285961 283142 280258 265812 265720 265720 265720 265720 265720 265720 265720 265720 265720 265720 265720 265720 265720 265720 265720 265720 265720 265720 265720 265720 265720 265720 265720 265720 265720 265720 265720 265720 265720 265720 265720 265720 265720 265720 265720 265720 265720 265720 265720 265720 265720 265720 265720 265720 265720 265720 265720 265720 265720 265720 265720 265720 265720 265720 265720 265720 265720 265720 265720 265720 265720 265720 265720 265720 265720 265720 265720 265720 265720 265720 265720 265720 265720 265720 265720 265720 265720 265720 265720 265720 265720 265720 265720 265720 265720 265720 265720 265720 265720 265720 265720 265720 265720 265720 265720 265720 265720 265720 265720 265720 265720 265720 265720 265720 265720 265720 265720 265720 265720 265720 265720 265720 265720 265720 265720 265720 265720 265720 265720 265720 265720 265720 265720 265720 265720 265720 265720 265720 265720 265720 265720 265720 265720 265720 265720 265720 265720 265720 265720 265720 265720 265720 265720 265720 265720 265720 265720 265720 265720 265720 265720 265720 265720 265720 265720 265720 265720 265720 265720 265720 265720 265720 265720 265720 265720 265720 265720 265720 265720 265720 265720 265720 265720 265720 265720 265720 265720 265720 265720 265720 265720 265720 265720 
291267 289950 288611 287175 286540 285702 286047 287077 285619 284883 284105 284296 284091 285441 286839 284717 282430 281571 270472 253561 253561 253561 253561 253561 253561 253561 253561 253561 253561 253561 253561 253561 253561 253561 253561 253561 253561 253561 253561 253561 253561 253561 253561 253561 253561 253561 253561 253561 253561 253561 253561 253561 253561 253561 253561 253561 253561 253561 253561 253561 253561 253561 253561 253561 253561 253561 253561 253561 253561 253561 253561 253561 253561 253561 253561 253561 253561 253561 253561 253561 253561 253561 253561 253561 253561 253561 253561 253561 253561 253561 253561 253561 253561 253561 253561 253561 253561 253561 253561 253561 253561 253561 253561 253561 253561 253561 253561 253561 253561 253561 253561 253561 253561 253561 253561 253561 253561 253561 253561 253561 253561 253561 253561 253561 253561 253561 253561 253561 253561 253561 253561 253561 253561 253561 253561 253561 253561 253561 253561 253561 253561 253561 253561 253561 253561 253561 253561 253561 253561 253561 253561 253561 253561 253561 253561 253561 253561 253561 253561 253561 253561 253561 253561 253561 253561 253561 253561 253561 253561 253561 253561 253561 253561 253561 253561 253561 253561 253561 253561 253561 253561 253561 253561 253561 253561 253561 253561 253561 253561 253561 253561 253561 253561 253561 253561 253561 253561 253561 253561 253561 253561 
291267 289922 288598 287342 286557 285452 286365 287283 285853 285043 284816 284781 284524 284837 285967 284374 283141 278287 278287 278287 278287 278287 278287 278287 278287 278287 278287 278287 278287 278287 278287 278287 278287 278287 278287 278287 278287 278287 278287 278287 278287 278287 278287 278287 278287 278287 278287 278287 278287 278287 278287 278287 278287 278287 278287 278287 278287 278287 278287 278287 278287 278287 278287 278287 278287 278287 278287 278287 278287 278287 278287 278287 278287 278287 278287 278287 278287 278287 278287 278287 278287 278287 278287 278287 278287 278287 278287 278287 278287 278287 278287 278287 278287 278287 278287 278287 278287 278287 278287 278287 278287 278287 278287 278287 278287 278287 278287 278287 278287 278287 278287 278287 278287 278287 278287 278287 278287 278287 278287 278287 278287 278287 278287 278287 278287 278287 278287 278287 278287 278287 278287 278287 278287 278287 278287 278287 278287 278287 278287 278287 278287 278287 278287 278287 278287 278287 278287 278287 278287 278287 278287 278287 278287 278287 278287 278287 278287 278287 278287 278287 278287 278287 278287 278287 278287 278287 278287 278287 278287 278287 278287 278287 278287 278287 278287 278287 278287 278287 278287 278287 278287 278287 278287 278287 278287 278287 278287 278287 278287 278287 278287 278287 278287 278287 278287 278287 278287 278287 278287 278287 278287 
291267 289870 288518 287356 287045 285934 286393 287817 286405 285246 284701 284480 284057 284502 285408 279887 272662 256752 248363 248363 248363 248363 248363 248363 248363 248363 248363 248363 248363 248363 248363 248363 248363 248363 248363 248363 248363 248363 248363 248363 248363 248363 248363 248363 248363 248363 248363 248363 248363 248363 248363 248363 248363 248363 248363 248363 248363 248363 248363 248363 248363 248363 248363 248363 248363 248363 248363 248363 248363 248363 248363 248363 248363 248363 248363 248363 248363 248363 248363 248363 248363 248363 248363 248363 248363 248363 248363 248363 248363 248363 248363 248363 248363 248363 248363 248363 248363 248363 248363 248363 248363 248363 248363 248363 248363 248363 248363 248363 248363 248363 248363 248363 248363 248363 248363 248363 248363 248363 248363 248363 248363 248363 248363 248363 248363 248363 248363 248363 248363 248363 248363 248363 248363 248363 248363 248363 248363 248363 248363 248363 248363 248363 248363 248363 248363 248363 248363 248363 248363 248363 248363 248363 248363 248363 248363 248363 248363 248363 248363 248363 248363 248363 248363 248363 248363 248363 248363 248363 248363 248363 248363 248363 248363 248363 248363 248363 248363 248363 248363 248363 248363 248363 248363 248363 248363 248363 248363 248363 248363 248363 248363 248363 248363 248363 248363 248363 248363 248363 248363 248363 248363 
291267 289839 288488 287153 286070 285523 286147 287769 286326 285305 284531 284897 283602 284552 285221 281339 271949 262221 257511 250458 147461 141127 141127 141127 141127 141127 141127 141127 141127 141127 141127 141127 141127 141127 141127 141127 141127 141127 141127 141127 141127 141127 141127 141127 141127 141127 141127 141127 141127 141127 141127 141127 141127 141127 141127 141127 141127 141127 141127 141127 141127 141127 141127 141127 141127 141127 141127 141127 141127 141127 141127 141127 141127 141127 141127 141127 141127 141127 141127 141127 141127 141127 141127 141127 141127 141127 141127 141127 141127 141127 141127 141127 141127 141127 141127 141127 141127 141127 141127 141127 141127 141127 141127 141127 141127 141127 141127 141127 141127 141127 141127 141127 141127 141127 141127 141127 141127 141127 141127 141127 141127 141127 141127 141127 141127 141127 141127 141127 141127 141127 141127 141127 141127 141127 141127 141127 141127 141127 141127 141127 141127 141127 141127 141127 141127 141127 141127 141127 141127 141127 141127 141127 141127 141127 141127 141127 141127 141127 141127 141127 141127 141127 141127 141127 141127 141127 141127 141127 141127 141127 141127 141127 141127 141127 141127 141127 141127 141127 141127 141127 141127 141127 141127 141127 141127 141127 141127 141127 141127 141127 141127 141127 141127 141127 141127 141127 141127 141127 141127 141127 141127 
291267 289805 288368 287381 286307 286193 287017 288049 286607 285630 285325 284690 284267 285862 286259 282020 272208 240224 232952 232952 232952 232952 232952 232952 232952 232952 232952 232952 232952 232952 232952 232952 232952 232952 232952 232952 232952 232952 232952 232952 232952 232952 232952 232952 232952 232952 232952 232952 232952 232952 232952 232952 232952 232952 232952 232952 232952 232952 232952 232952 232952 232952 232952 232952 232952 232952 232952 232952 232952 232952 232952 232952 232952 232952 232952 232952 232952 232952 232952 232952 232952 232952 232952 232952 232952 232952 232952 232952 232952 232952 232952 232952 232952 232952 232952 232952 232952 232952 232952 232952 232952 232952 232952 232952 232952 232952 232952 232952 232952 232952 232952 232952 232952 232952 232952 232952 232952 232952 232952 232952 232952 232952 232952 232952 232952 232952 232952 232952 232952 232952 232952 232952 232952 232952 232952 232952 232952 232952 232952 232952 232952 232952 232952 232952 232952 232954 232954 232954 232954 232955 232955 232955 232955 232955 232955 232955 232955 232955 232955 232955 232955 232955 232955 232955 232955 232955 232955 232955 232955 232955 232955 232955 232955 232955 232955 232955 232955 232955 232955 232955 232955 232955 232955 232955 232955 232955 232955 232955 232955 232955 232955 232955 232955 232955 232955 232955 232955 232955 232955 232955 232955 
291267 289831 288471 287475 286710 285710 286623 287093 285646 284651 283895 283690 283577 285460 287283 285680 283974 268407 247721 247721 247721 247721 247721 247721 247721 247721 247721 247721 247721 247721 247721 247721 247721 247721 247721 247721 247721 247721 247721 247721 247721 247721 247721 247721 247721 247721 247721 247721 247721 247721 247721 247721 247721 247721 247721 247721 247721 247721 247721 247721 247721 247721 247721 247721 247721 247721 247721 247721 247721 247721 247721 247721 247721 247721 247721 247721 247721 247721 247721 247721 247721 247721 247721 247721 247721 247721 247721 247721 247721 247721 247721 247721 247721 247721 247721 247721 247721 247721 247721 247721 247721 247721 247721 247721 247721 247721 247721 247721 247721 247721 247721 247721 247721 247721 247721 247721 247721 247721 247721 247721 247721 247721 247721 247721 247721 247721 247721 247721 247721 247721 247721 247721 247721 247721 247721 247721 247721 247721 247721 247721 247721 247721 247721 247721 247721 247721 247721 247721 247721 247721 247721 247721 247721 247721 247721 247721 247721 247721 247721 247721 247721 247721 247721 247721 247721 247721 247721 247721 247721 247721 247721 247721 247721 247721 247721 247721 247721 247721 247721 247721 247721 247721 247721 247721 247721 247721 247721 247721 247721 247721 247721 247721 247721 247721 247721 247721 247721 247721 247721 247721 247721 
291267 289860 288545 287345 286167 284891 286427 287495 286101 285072 284965 284358 283919 284657 285759 282414 273999 256839 254893 254893 254893 254893 254893 254893 254893 254893 254893 254893 254893 254893 254893 254893 254893 254893 254893 254893 254893 254893 254893 254893 254893 254893 254893 254893 254893 254893 254893 254893 254893 254893 254893 254893 254893 254893 254893 254893 254893 254893 254893 254893 254893 254893 254893 254893 254893 254893 254893 254893 254893 254893 254893 254893 254893 254893 254893 254893 254893 254893 254893 254893 254893 254893 254893 254893 254893 254893 254893 254893 254893 254893 254893 254893 254893 254893 254893 254893 254893 254893 254893 254893 254893 254893 254893 254893 254893 254893 254893 254893 254893 254893 254893 254893 254893 254893 254893 254893 254893 254893 254893 254893 254893 254893 254893 254893 254893 254893 254893 254893 254893 254893 254893 254893 254893 254893 254893 254893 254893 254893 254893 254893 254893 254893 254893 254893 254893 254893 254893 254893 254893 254893 254893 254893 254893 254893 254893 254893 254893 254893 254893 254893 254893 254893 254893 254893 254893 254893 254893 254893 254893 254893 254893 254893 254893 254893 254893 254893 254893 254893 254893 254893 254893 254893 254893 254893 254893 254893 254893 254893 254893 254893 254893 254893 254893 254893 254893 254893 254893 254893 254893 254893 254893 
291267 289854 288510 287339 286718 285595 286825 287619 286186 284981 283968 283605 283844 285819 286284 284500 282444 282444 282444 282444 282444 282444 282444 282444 282444 282444 282444 282444 282444 282444 282444 282444 282444 282444 282444 282444 282444 282444 282444 282444 282444 282444 282444 282444 282444 282444 282444 282444 282444 282444 282444 282444 282444 282444 282444 282444 282444 282444 282444 282444 282444 282444 282444 282444 282444 282444 282444 282444 282444 282444 282444 282444 282444 282444 282444 282444 282444 282444 282444 282444 282444 282444 282444 282444 282444 282444 282444 282444 282444 282444 282444 282444 282444 282444 282444 282444 282444 282444 282444 282444 282444 282444 282444 282444 282444 282444 282444 282444 282444 282444 282444 282444 282444 282444 282444 282444 282444 282444 282444 282444 282444 282444 282444 282444 282444 282444 282444 282444 282444 282444 282444 282444 282444 282444 282444 282444 282444 282444 282444 282444 282444 282444 282444 282444 282444 282444 282444 282444 282444 282444 282444 282444 282444 282444 282444 282444 282444 282444 282444 282444 282444 282444 282444 282444 282444 282444 282444 282444 282444 282444 282444 282444 282444 282444 282444 282444 282444 282444 282444 282444 282444 282444 282444 282444 282444 282444 282444 282444 282444 282444 282444 282444 282444 282444 282444 282444 282444 282444 282444 282444 282444 
291267 289842 288556 287537 286322 285024 286261 287543 286237 285513 284316 284083 283567 285170 286544 284471 281525 248762 245407 245407 245407 245407 245407 245407 245407 245407 245407 245407 245407 245407 245407 245407 245407 245407 245407 245407 245407 245407 245407 245407 245407 245407 245407 245407 245407 245407 245407 245407 245407 245407 245407 245407 245407 245407 245407 245407 245407 245407 245407 245407 245407 245407 245407 245407 245407 245407 245407 245407 245407 245407 245407 245407 245407 245407 245407 245407 245407 245407 245407 245407 245407 245407 245407 245407 245407 245407 245407 245407 245407 245407 245407 245407 245407 245407 245407 245407 245407 245407 245407 245407 245407 245407 245407 245407 245407 245407 245407 245407 245407 245407 245407 245407 245407 245407 245407 245407 245407 245407 245407 245407 245407 245407 245407 245407 245407 245407 245407 245407 245407 245407 245407 245407 245407 245407 245407 245407 245407 245407 245407 245407 245407 245407 245407 245407 245407 245407 245407 245407 245407 245407 245407 245407 245407 245407 245407 245407 245407 245407 245407 245407 245407 245407 245407 245407 245407 245407 245407 245407 245407 245407 245407 245407 245407 245407 245407 245407 245407 245407 245407 245407 245407 245407 245407 245407 245407 245407 245407 245407 245407 245407 245407 245407 245407 245407 245407 245407 245407 245407 245407 245407 245407 
291267 289785 288537 287367 286280 285376 286511 287341 285923 285422 284697 284231 283647 284878 284179 277679 271174 212514 212514 212514 212514 212514 212514 212514 212514 212514 212514 212514 212514 212514 212514 212514 212514 212514 212514 212514 212514 212514 212514 212514 212514 212514 212514 212514 212514 212514 212514 212514 212514 212514 212514 212514 212514 212514 212514 212514 212514 212514 212514 212514 212514 212514 212514 212514 212514 212514 212514 212514 212514 212514 212514 212514 212514 212514 212514 212514 212514 212514 212514 212514 212514 212514 212514 212514 212514 212514 212514 212514 212514 212514 212514 212514 212514 212514 212514 212514 212514 212514 212514 212514 212514 212514 212514 212514 212514 212514 212514 212514 212514 212514 212514 212514 212514 212514 212514 212514 212514 212514 212514 212514 212514 212514 212514 212514 212514 212514 212514 212514 212514 212514 212514 212514 212514 212514 212514 212514 212514 212514 212514 212514 212514 212514 212514 212514 212514 212514 212514 212514 212514 212514 212514 212514 212514 212514 212514 212514 212514 212514 212514 212514 212514 212514 212514 212514 212514 212514 212514 212514 212514 212514 212514 212514 212514 212514 212514 212514 212514 212514 212514 212514 212514 212514 212514 212514 212514 212514 212514 212514 212514 212514 212514 212514 212514 212514 212514 212514 212514 212514 212514 212514 212514 
291267 289824 288564 287707 286534 285717 286359 286969 285545 284787 284530 283826 283583 284921 287196 285594 266061 244384 243957 243957 243957 243957 243957 243957 243957 243957 243957 243957 243957 243957 243957 243957 243957 243957 243957 243957 243957 243957 243957 243957 243957 243957 243957 243957 243957 243957 243957 243957 243957 243957 243957 243957 243957 243957 243957 243957 243957 243957 243957 243957 243957 243957 243957 243957 243957 243957 243957 243957 243957 243957 243957 243957 243957 243957 243957 243957 243957 243957 243957 243957 243957 243957 243957 243957 243957 243957 243957 243957 243957 243957 243957 243957 243957 243957 243957 243957 243957 243957 243957 243957 243957 243957 243957 243957 243957 243957 243957 243957 243957 243957 243957 243957 243957 243957 243957 243957 243957 243957 243957 243957 243957 243957 243957 243957 243957 243957 243957 243957 243957 243957 243957 243957 243957 243957 243957 243957 243957 243957 243957 243957 243957 243957 243957 243957 243957 243957 243957 243957 243957 243957 243957 243957 243957 243957 243957 243957 243957 243957 243957 243957 243957 243957 243957 243957 243957 243957 243957 243957 243957 243957 243957 243957 243957 243957 243957 243957 243957 243957 243957 243957 243957 243957 243957 243957 243957 243957 243957 243957 243957 243957 243957 243957 243957 243957 243957 243957 243957 243957 243957 243957 243957 
291267 289834 288570 287310 286178 285648 286669 287913 286612 285572 285241 284184 283553 284799 286528 284646 282976 281964 281147 266806 266201 266201 266201 266201 266201 266201 266201 266201 266201 266201 266201 266201 266201 266201 266201 266201 266201 266201 266201 266201 266201 266201 266201 266201 266201 266201 266201 266201 266201 266201 266201 266201 266201 266201 266201 266201 266201 266201 266201 266201 266201 266201 266201 266201 266201 266201 266201 266201 266201 266201 266201 266201 266201 266201 266201 266201 266201 266201 266201 266201 266201 266201 266201 266201 266201 266201 266201 266201 266201 266201 266201 266201 266201 266201 266201 266201 266201 266201 266201 266201 266201 266201 266201 266201 266201 266201 266201 266201 266201 266201 266201 266201 266201 266201 266201 266201 266201 266201 266201 266201 266201 266201 266201 266201 266201 266201 266201 266201 266201 266201 266201 266201 266201 266201 266201 266201 266201 266201 266201 266201 266201 266201 266201 266201 266201 266201 266201 266201 266201 266201 266201 266201 266201 266201 266201 266201 266201 266201 266201 266201 266201 266201 266201 266201 266201 266201 266201 266201 266201 266201 266201 266201 266201 266201 266201 266201 266201 266201 266201 266201 266201 266201 266201 266201 266201 266201 266201 266201 266201 266201 266201 266201 266201 266201 266201 266201 266201 266201 266201 266201 266201 
291267 289896 288576 287563 286786 285775 286527 287281 285879 285446 284342 283406 282311 283146 284121 277859 258240 229593 222801 222801 222801 222801 222801 222801 222801 222801 222801 222801 222801 222801 222801 222801 222801 222801 222801 222801 222801 222801 222801 222801 222801 222801 222801 222801 222801 222801 222801 222801 222801 222801 222801 222801 222801 222801 222801 222801 222801 222801 222801 222801 222801 222801 222801 222801 222801 222801 222801 222801 222801 222801 222801 222801 222801 222801 222801 222801 222801 222801 222801 222801 222801 222801 222801 222801 222801 222801 222801 222801 222801 222801 222801 222801 222801 222801 222801 222801 222801 222801 222801 222801 222801 222801 222801 222801 222801 222801 222801 222801 222801 222801 222801 222801 222801 222801 222801 222801 222801 222801 222801 222801 222801 222801 222801 222801 222801 222801 222801 222801 222801 222801 222801 222801 222801 222801 222801 222801 222801 222801 222801 222801 222801 222801 222801 222801 222801 222801 222801 222801 222801 222801 222801 222801 222801 222801 222801 222801 222801 222801 222801 222801 222801 222801 222801 222801 222801 222801 222801 222801 222801 222801 222801 222801 222801 222801 222801 222801 222801 222801 222801 222801 222801 222801 222801 222801 222801 222801 222801 222801 222801 222801 222801 222801 222801 222801 222801 222801 222801 222801 222801 222801 222801 
291267 289891 288560 287388 286874 285865 286909 287557 286113 285143 284427 283996 283862 284443 283836 275345 264595 260139 231395 231395 231395 231395 231395 231395 231395 231395 231395 231395 231395 231395 231395 231395 231395 231395 231395 231395 231395 231395 231395 231395 231395 231395 231395 231395 231395 231395 231395 231395 231395 231395 231395 231395 231395 231395 231395 231395 231395 231395 231395 231395 231395 231395 231395 231395 231395 231395 231395 231395 231395 231395 231395 231395 231395 231395 231395 231395 231395 231395 231395 231395 231395 231395 231395 231395 231395 231395 231395 231395 231395 231395 231395 231395 231395 231395 231395 231395 231395 231395 231395 231395 231395 231395 231395 231395 231395 231395 231395 231395 231395 231395 231395 231395 231395 231395 231395 231395 231395 231395 231395 231395 231395 231395 231395 231395 231395 231395 231395 231395 231395 231395 231395 231395 231395 231395 231395 231395 231395 231395 231395 231395 231395 231395 231395 231395 231395 231395 231395 231395 231395 231395 231395 231395 231395 231395 231395 231395 231395 231395 231395 231395 231395 231395 231395 231395 231395 231395 231395 231395 231395 231395 231395 231395 231395 231395 231395 231395 231395 231395 231395 231395 231395 231395 231395 231395 231395 231395 231395 231395 231395 231395 231395 231395 231395 231395 231395 231395 231395 231395 231395 231395 231395 
291267 289915 288514 287566 286574 286225 286431 287075 285669 284802 283885 282967 282777 283490 284557 279393 271350 264503 261150 211867 204974 204493 204493 204493 204493 204493 204493 204493 204493 204493 204493 204493 204493 204493 204493 204493 204493 204493 204493 204493 204493 204493 204493 204493 204493 204493 204493 204493 204493 204493 204493 204493 204493 204493 204493 204493 204493 204493 204493 204493 204493 204493 204493 204493 204493 204493 204493 204493 204493 204493 204493 204493 204493 204493 204493 204493 204493 204493 204493 204493 204493 204493 204493 204493 204493 204493 204493 204493 204493 204493 204493 204493 204493 204493 204493 204493 204493 204493 204493 204493 204493 204493 204493 204493 204493 204493 204493 204493 204493 204493 204493 204493 204493 204493 204493 204493 204493 204493 204493 204493 204493 204493 204493 204493 204493 204493 204493 204493 204493 204493 204493 204493 204493 204493 204493 204493 204493 204493 204493 204493 204493 204493 204493 204493 204493 204493 204493 204493 204493 204493 204493 204493 204493 204493 204493 204493 204493 204493 204493 204493 204493 204493 204493 204493 204493 204493 204493 204493 204493 204493 204493 204493 204493 204493 204493 204493 204493 204493 204493 204493 204493 204493 204493 204493 204493 204493 204493 204493 204493 204493 204493 204493 204493 204493 204493 204493 204493 204493 204493 204493 204493 
291267 289858 288643 287636 286523 285950 286197 287193 285840 285176 284006 283740 282667 284083 286997 284941 281756 279267 277874 264954 263203 263203 263203 263203 263203 263203 263203 263203 263203 263203 263203 263203 263203 263203 263203 263203 263203 263203 263203 263203 263203 263203 263203 263203 263203 263203 263203 263203 263203 263203 263203 263203 263203 263203 263203 263203 263203 263203 263203 263203 263203 263203 263203 263203 263203 263203 263203 263203 263203 263203 263203 263203 263203 263203 263203 263203 263203 263203 263203 263203 263203 263203 263203 263203 263203 263203 263203 263203 263203 263203 263203 263203 263203 263203 263203 263203 263203 263203 263203 263203 263203 263203 263203 263203 263203 263203 263203 263203 263203 263203 263203 263203 263203 263203 263203 263203 263203 263203 263203 263203 263203 263203 263203 263203 263203 263203 263203 263203 263203 263203 263203 263203 263203 263203 263203 263203 263203 263203 263203 263203 263203 263203 263203 263203 263203 263203 263203 263203 263203 263203 263203 263203 263203 263203 263203 263203 263203 263203 263203 263203 263203 263203 263203 263203 263203 263203 263203 263203 263203 263203 263203 263203 263203 263203 263203 263203 263203 263203 263203 263203 263203 263203 263203 263203 263203 263203 263203 263203 263203 263203 263203 263203 263203 263203 263203 263203 263203 263203 263203 263203 263203 
291267 289889 288526 287518 286571 285690 286197 287059 285658 284639 283991 283720 284805 285463 286048 284450 283004 281438 279955 254370 236945 236945 236945 236945 236945 236945 236945 236945 236945 236945 236945 236945 236945 236945 236945 236945 236945 236945 236945 236945 236945 236945 236945 236945 236945 236945 236945 236945 236945 236945 236945 236945 236945 236945 236945 236945 236945 236945 236945 236945 236945 236945 236945 236945 236945 236945 236945 236945 236945 236945 236945 236945 236945 236945 236945 236945 236945 236945 236945 236945 236945 236945 236945 236945 236945 236945 236945 236945 236945 236945 236945 236945 236945 236945 236945 236945 236945 236945 236945 236945 236945 236945 236945 236945 236945 236945 236945 236945 236945 236945 236945 236945 236945 236945 236945 236945 236945 236945 236945 236945 236945 236945 236945 236945 236945 236945 236945 236945 236945 236945 236945 236945 236945 236945 236945 236945 236945 236945 236945 236945 236945 236945 236945 236945 236945 236945 236945 236945 236945 236945 236945 236945 236945 236945 236945 236945 236945 236945 236945 236945 236945 236945 236945 236945 236945 236945 236945 236945 236945 236945 236945 236945 236945 236945 236945 236945 236945 236945 236945 236945 236945 236945 236945 236945 236945 236945 236945 236945 236945 236945 236945 236945 236945 236945 236945 236945 236945 236945 236945 236945 236945 
291267 289884 288401 287278 286544 285648 287043 287803 286350 285505 284824 283928 283201 285957 287283 285957 284622 282202 278324 276588 260034 260034 260034 260034 260034 260034 260034 260034 260034 260034 260034 260034 260034 260034 260034 260034 260034 260034 260034 260034 260034 260034 260034 260034 260034 260034 260034 260034 260034 260034 260034 260034 260034 260034 260034 260034 260034 260034 260034 260034 260034 260034 260034 260034 260034 260034 260034 260034 260034 260034 260034 260034 260034 260034 260034 260034 260034 260034 260034 260034 260034 260034 260034 260034 260034 260034 260034 260034 260034 260034 260034 260034 260034 260034 260034 260034 260034 260034 260034 260034 260034 260034 260034 260034 260034 260034 260034 260034 260034 260034 260034 260034 260034 260034 260034 260034 260034 260034 260034 260034 260034 260034 260034 260034 260034 260034 260034 260034 260034 260034 260034 260034 260034 260034 260034 260034 260034 260034 260034 260034 260034 260034 260034 260034 260034 260035 260035 260035 260035 260035 260035 260035 260035 260036 260036 260036 260036 260036 260037 260037 260037 260037 260037 260037 260037 260037 260037 260037 260037 260037 260037 260037 260037 260037 260037 260037 260037 260037 260037 260037 260037 260037 260037 260037 260037 260037 260037 260037 260037 260037 260037 260037 260037 260037 260037 260037 260037 260037 260037 260037 260037 
291267 289853 288496 287168 286570 285726 286259 287651 286171 285056 284387 283958 283290 285086 285062 280626 271444 222299 198926 194186 194186 194186 194186 194186 194186 194186 194186 194186 194186 194186 194186 194186 194186 194186 194186 194186 194186 194186 194186 194186 194186 194186 194186 194186 194186 194186 194186 194186 194186 194186 194186 194186 194186 194186 194186 194186 194186 194186 194186 194186 194186 194186 194186 194186 194186 194186 194186 194186 194186 194186 194186 194186 194186 194186 194186 194186 194186 194186 194186 194186 194186 194186 194186 194186 194186 194186 194186 194186 194186 194186 194186 194186 194186 194186 194186 194186 194186 194186 194186 194186 194186 194186 194186 194186 194186 194186 194186 194186 194186 194186 194186 194186 194186 194186 194186 194186 194186 194186 194186 194186 194186 194186 194186 194186 194186 194186 194186 194186 194186 194186 194186 194186 194186 194186 194186 194186 194186 194186 194186 194186 194186 194186 194186 194186 194186 194186 194186 194186 194186 194186 194186 194186 194186 194186 194186 194186 194186 194186 194186 194186 194186 194186 194186 194186 194186 194186 194186 194186 194186 194186 194186 194186 194186 194186 194186 194186 194186 194186 194186 194186 194186 194186 194186 194186 194186 194186 194186 194186 194186 194186 194186 194186 194186 194186 194186 194186 194186 194186 194186 194186 194186 
291267 289918 288484 287211 286173 285306 286355 288091 286584 285719 285436 284508 283873 285608 286254 283866 280049 277669 269391 243732 235366 235366 235366 235366 235366 235366 235366 235366 235366 235366 235366 235366 235366 235366 235366 235366 235366 235366 235366 235366 235366 235366 235366 235366 235366 235366 235366 235366 235366 235366 235366 235366 235366 235366 235366 235366 235366 235366 235366 235366 235366 235366 235366 235366 235366 235366 235366 235366 235366 235366 235366 235366 235366 235366 235366 235366 235366 235366 235366 235366 235366 235366 235366 235366 235366 235366 235366 235366 235366 235366 235366 235366 235366 235366 235366 235366 235366 235366 235366 235366 235366 235366 235366 235366 235366 235366 235366 235366 235366 235366 235366 235366 235366 235366 235366 235366 235366 235366 235366 235366 235366 235366 235366 235366 235366 235366 235366 235366 235366 235366 235366 235366 235366 235366 235366 235366 235366 235366 235367 235367 235367 235367 235367 235367 235367 235367 235368 235368 235368 235368 235368 235368 235368 235368 235368 235368 235368 235368 235368 235368 235368 235368 235368 235368 235368 235368 235368 235368 235368 235368 235368 235368 235368 235368 235368 235368 235368 235368 235368 235368 235368 235368 235368 235368 235368 235368 235368 235368 235368 235368 235368 235368 235368 235368 235368 235368 235368 235368 235368 235368 235368 
291267 289791 288420 287498 286667 285581 286291 287141 285723 284880 284360 284082 282927 284264 285783 283854 281943 268007 253060 253060 253060 253060 253060 253060 253060 253060 253060 253060 253060 253060 253060 253060 253060 253060 253060 253060 253060 253060 253060 253060 253060 253060 253060 253060 253060 253060 253060 253060 253060 253060 253060 253060 253060 253060 253060 253060 253060 253060 253060 253060 253060 253060 253060 253060 253060 253060 253060 253060 253060 253060 253060 253060 253060 253060 253060 253060 253060 253060 253060 253060 253060 253060 253060 253060 253060 253060 253060 253060 253060 253060 253060 253060 253060 253060 253060 253060 253060 253060 253060 253060 253060 253060 253060 253060 253060 253060 253060 253060 253060 253060 253060 253060 253060 253060 253060 253060 253060 253060 253060 253060 253060 253060 253060 253060 253060 253060 253060 253060 253060 253060 253060 253060 253060 253060 253060 253060 253060 253060 253060 253060 253060 253060 253060 253060 253060 253060 253060 253060 253060 253060 253060 253060 253060 253060 253060 253060 253060 253060 253060 253060 253060 253060 253060 253060 253060 253060 253060 253060 253060 253060 253060 253060 253060 253060 253060 253060 253060 253060 253060 253060 253060 253060 253060 253060 253060 253060 253060 253060 253060 253060 253060 253060 253060 253060 253060 253060 253060 253060 253060 253060 253060 
291267 289792 288419 287181 286259 286133 286535 288003 286612 285868 285329 284849 283830 284369 284886 279608 269137 245537 218279 218279 218279 218279 218279 218279 218279 218279 218279 218279 218279 218279 218279 218279 218279 218279 218279 218279 218279 218279 218279 218279 218279 218279 218279 218279 218279 218279 218279 218279 218279 218279 218279 218279 218279 218279 218279 218279 218279 218279 218279 218279 218279 218279 218279 218279 218279 218279 218279 218279 218279 218279 218279 218279 218279 218279 218279 218279 218279 218279 218279 218279 218279 218279 218279 218279 218279 218279 218279 218279 218279 218279 218279 218279 218279 218279 218279 218279 218279 218279 218279 218279 218279 218279 218279 218279 218279 218279 218279 218279 218279 218279 218279 218279 218279 218279 218279 218279 218279 218279 218279 218279 218279 218279 218279 218279 218279 218279 218279 218279 218279 218279 218279 218279 218279 218279 218279 218279 218279 218279 218279 218279 218279 218279 218279 218279 218279 218279 218279 218279 218279 218279 218279 218279 218279 218279 218279 218279 218279 218279 218279 218279 218279 218279 218279 218279 218279 218279 218279 218279 218279 218279 218279 218279 218279 218279 218279 218279 218279 218279 218279 218279 218279 218279 218279 218279 218279 218279 218279 218279 218279 218279 218279 218279 218279 218279 218279 218279 218279 218279 218279 218279 218279 
291267 289808 288581 287444 286434 285434 286523 287297 285891 284870 284166 283365 282452 283512 285699 283251 278140 271353 268379 222187 221907 221947 221947 221947 221947 221947 221947 221947 221947 221947 221947 221947 221947 221947 221947 221947 221947 221947 221947 221947 221947 221947 221947 221947 221947 221947 221947 221947 221947 221947 221947 221947 221947 221947 221947 221947 221947 221947 221947 221947 221947 221947 221947 221947 221947 221947 221947 221947 221947 221947 221947 221947 221947 221947 221947 221947 221947 221947 221947 221947 221947 221947 221947 221947 221947 221947 221947 221947 221947 221947 221947 221947 221947 221947 221947 221947 221947 221947 221947 221947 221947 221947 221947 221947 221947 221947 221947 221947 221947 221947 221947 221947 221947 221947 221947 221947 221947 221947 221947 221947 221947 221947 221947 221947 221947 221947 221947 221947 221947 221947 221947 221947 221947 221948 221948 221948 221948 221948 221948 221949 221949 221949 221949 221949 221949 221949 221949 221949 221949 221949 221949 221949 221949 221949 221949 221949 221949 221949 221949 221949 221949 221949 221949 221949 221949 221949 221949 221949 221949 221949 221949 221949 221949 221949 221949 221949 221949 221949 221949 221949 221949 221949 221949 221949 221949 221949 221949 221949 221949 221949 221949 221949 221949 221949 221949 221949 221949 221949 221949 221949 221949 
291267 289794 288511 287351 286125 285675 286507 287479 285982 285207 284176 283756 283988 284598 284073 277248 256245 238032 199539 177783 177783 177783 177783 177783 177783 177783 177783 177783 177783 177783 177783 177783 177783 177783 177783 177783 177783 177783 177783 177783 177783 177783 177783 177783 177783 177783 177783 177783 177783 177783 177783 177783 177783 177783 177783 177783 177783 177783 177783 177783 177783 177783 177783 177783 177783 177783 177783 177783 177783 177783 177783 177783 177783 177783 177783 177783 177783 177783 177783 177783 177783 177783 177783 177783 177783 177783 177783 177783 177783 177783 177783 177783 177783 177783 177783 177783 177783 177783 177783 177783 177783 177783 177783 177783 177783 177783 177783 177783 177783 177783 177783 177783 177783 177783 177783 177783 177783 177783 177783 177783 177783 177783 177783 177783 177783 177783 177783 177783 177783 177783 177783 177783 177783 177783 177783 177783 177783 177783 177783 177783 177783 177783 177783 177783 177783 177783 177783 177783 177783 177783 177783 177783 177783 177783 177783 177783 177783 177783 177783 177783 177783 177783 177783 177783 177783 177783 177783 177783 177783 177783 177783 177783 177783 177783 177783 177783 177783 177783 177783 177783 177783 177783 177783 177783 177783 177783 177783 177783 177783 177783 177783 177783 177783 177783 177783 177783 177783 177783 177783 177783 177783 
291267 289962 288702 287497 286322 285317 286655 287419 285952 285187 284348 283827 283284 284071 286318 284628 282526 277825 273743 247442 247085 247085 247085 247085 247085 247085 247085 247085 247085 247085 247085 247085 247085 247085 247085 247085 247085 247085 247085 247085 247085 247085 247085 247085 247085 247085 247085 247085 247085 247085 247085 247085 247085 247085 247085 247085 247085 247085 247085 247085 247085 247085 247085 247085 247085 247085 247085 247085 247085 247085 247085 247085 247085 247085 247085 247085 247085 247085 247085 247085 247085 247085 247085 247085 247085 247085 247085 247085 247085 247085 247085 247085 247085 247085 247085 247085 247085 247085 247085 247085 247085 247085 247085 247085 247085 247085 247085 247085 247085 247085 247085 247085 247085 247085 247085 247085 247085 247085 247085 247085 247085 247085 247085 247085 247085 247085 247085 247085 247085 247085 247085 247085 247085 247085 247085 247085 247085 247085 247085 247085 247085 247085 247085 247085 247085 247085 247085 247085 247085 247085 247085 247085 247085 247085 247085 247085 247085 247085 247085 247085 247085 247085 247085 247085 247085 247085 247085 247085 247085 247085 247085 247085 247085 247085 247085 247085 247085 247085 247085 247085 247085 247085 247085 247085 247085 247085 247085 247085 247085 247085 247085 247085 247085 247085 247085 247085 247085 247085 247085 247085 247085 
291267 289914 288596 287554 286275 285645 285889 287327 285908 285374 284471 283889 283787 284433 284370 277511 268617 246962 216787 216125 216124 216124 216124 216124 216124 216124 216124 216124 216124 216124 216124 216124 216124 216124 216124 216124 216124 216124 216124 216124 216124 216124 216124 216124 216124 216124 216124 216124 216124 216124 216124 216124 216124 216124 216124 216124 216124 216124 216124 216124 216124 216124 216124 216124 216124 216124 216124 216124 216124 216124 216124 216124 216124 216124 216124 216124 216124 216124 216124 216124 216124 216124 216124 216124 216124 216124 216124 216124 216124 216124 216124 216124 216124 216124 216124 216124 216124 216124 216124 216124 216124 216124 216124 216124 216124 216124 216124 216124 216124 216124 216124 216124 216124 216124 216124 216124 216124 216124 216124 216124 216124 216124 216124 216124 216124 216124 216124 216124 216124 216124 216124 216124 216124 216124 216124 216124 216124 216124 216124 216124 216124 216124 216124 216124 216124 216124 216124 216124 216124 216124 216124 216124 216124 216124 216124 216124 216124 216124 216124 216124 216124 216124 216124 216124 216124 216124 216124 216124 216124 216124 216124 216124 216124 216124 216124 216124 216124 216124 216124 216124 216124 216124 216124 216124 216124 216124 216124 216124 216124 216124 216124 216124 216124 216124 216124 216124 216124 216124 216124 216124 216124 
291267 289890 288432 287398 286963 285874 286759 287313 285933 284897 284128 283369 282873 283316 284330 279381 263075 195169 179014 179014 179014 179014 179014 179014 179014 179014 179014 179014 179014 179014 179014 179014 179014 179014 179014 179014 179014 179014 179014 179014 179014 179014 179014 179014 179014 179014 179014 179014 179014 179014 179014 179014 179014 179014 179014 179014 179014 179014 179014 179014 179014 179014 179014 179014 179014 179014 179014 179014 179014 179014 179014 179014 179014 179014 179014 179014 179014 179014 179014 179014 179014 179014 179014 179014 179014 179014 179014 179014 179014 179014 179014 179014 179014 179014 179014 179014 179014 179014 179014 179014 179014 179014 179014 179014 179014 179014 179014 179014 179014 179014 179014 179014 179014 179014 179014 179014 179014 179014 179014 179014 179014 179014 179014 179014 179014 179014 179014 179014 179014 179014 179014 179014 179014 179014 179014 179014 179014 179014 179014 179014 179014 179014 179014 179014 179014 179014 179014 179014 179014 179014 179014 179014 179014 179014 179014 179014 179014 179014 179014 179014 179014 179014 179014 179014 179014 179014 179014 179014 179014 179014 179014 179014 179014 179014 179014 179014 179014 179014 179014 179014 179014 179014 179014 179014 179014 179014 179014 179014 179014 179014 179014 179014 179014 179014 179014 179014 179014 179014 179014 179014 179014 
291267 289875 288527 287582 286562 285812 286909 287291 285863 285536 284495 284300 283417 284733 284969 280972 274213 270296 244623 216685 216685 216685 216685 216685 216685 216685 216685 216685 216685 216685 216685 216685 216685 216685 216685 216685 216685 216685 216685 216685 216685 216685 216685 216685 216685 216685 216685 216685 216685 216685 216685 216685 216685 216685 216685 216685 216685 216685 216685 216685 216685 216685 216685 216685 216685 216685 216685 216685 216685 216685 216685 216685 216685 216685 216685 216685 216685 216685 216685 216685 216685 216685 216685 216685 216685 216685 216685 216685 216685 216685 216685 216685 216685 216685 216685 216685 216685 216685 216685 216685 216685 216685 216685 216685 216685 216685 216685 216685 216685 216685 216685 216685 216685 216685 216685 216685 216685 216685 216685 216685 216685 216685 216685 216685 216685 216685 216685 216685 216685 216685 216685 216685 216685 216685 216685 216685 216685 216685 216685 216685 216685 216685 216685 216685 216685 216685 216685 216686 216686 216686 216686 216686 216686 216686 216686 216686 216686 216686 216686 216686 216686 216686 216686 216686 216686 216686 216686 216686 216686 216686 216686 216686 216686 216686 216686 216686 216686 216686 216686 216686 216686 216686 216686 216686 216686 216686 216686 216686 216686 216686 216686 216686 216686 216686 216686 216686 216686 216686 216686 216686 216686 
291267 289889 288571 287594 286581 285714 287047 287437 285962 285017 284087 283810 283158 283800 286016 280856 275933 216484 179611 174000 174000 174000 174000 174000 174000 174000 174000 174000 174000 174000 174000 174000 174000 174000 174000 174000 174000 174000 174000 174000 174000 174000 174000 174000 174000 174000 174000 174000 174000 174000 174000 174000 174000 174000 174000 174000 174000 174000 174000 174000 174000 174000 174000 174000 174000 174000 174000 174000 174000 174000 174000 174000 174000 174000 174000 174000 174000 174000 174000 174000 174000 174000 174000 174000 174000 174000 174000 174000 174000 174000 174000 174000 174000 174000 174000 174000 174000 174000 174000 174000 174000 174000 174000 174000 174000 174000 174000 174000 174000 174000 174000 174000 174000 174000 174000 174000 174000 174000 174000 174000 174000 174000 174000 174000 174000 174000 174000 174000 174000 174000 174000 174000 174000 174000 174000 174000 174000 174000 174000 174000 174000 174000 174000 174000 174000 174000 174000 174000 174000 174000 174000 174000 174000 174000 174000 174000 174000 174000 174000 174000 174000 174000 174000 174000 174000 174000 174000 174000 174000 174000 174000 174000 174000 174000 174000 174000 174000 174000 174000 174000 174000 174000 174000 174000 174000 174000 174000 174000 174000 174000 174000 174000 174000 174000 174000 174000 174000 174000 174000 174000 174000 
291267 289822 288511 287330 286473 285612 286253 287717 286349 285443 285506 284720 284379 285686 286136 284228 280938 275028 260457 260457 260457 260457 260457 260457 260457 260457 260457 260457 260457 260457 260457 260457 260457 260457 260457 260457 260457 260457 260457 260457 260457 260457 260457 260457 260457 260457 260457 260457 260457 260457 260457 260457 260457 260457 260457 260457 260457 260457 260457 260457 260457 260457 260457 260457 260457 260457 260457 260457 260457 260457 260457 260457 260457 260457 260457 260457 260457 260457 260457 260457 260457 260457 260457 260457 260457 260457 260457 260457 260457 260457 260457 260457 260457 260457 260457 260457 260457 260457 260457 260457 260457 260457 260457 260457 260457 260457 260457 260457 260457 260457 260457 260457 260457 260457 260457 260457 260457 260457 260457 260457 260457 260457 260457 260457 260457 260457 260457 260457 260457 260457 260457 260457 260457 260457 260457 260457 260457 260457 260457 260457 260457 260457 260457 260457 260457 260457 260457 260457 260457 260457 260457 260457 260457 260457 260457 260457 260457 260457 260457 260457 260457 260457 260457 260457 260457 260457 260457 260457 260457 260457 260457 260457 260457 260457 260457 260457 260457 260457 260457 260457 260457 260457 260457 260457 260457 260457 260457 260457 260457 260457 260457 260457 260457 260457 260457 260457 260457 260457 260457 260457 260457 
291267 289857 288371 287848 286977 285858 286211 286895 285516 285095 284819 284102 283371 284693 285311 282439 278535 276292 224108 201318 200142 200142 200142 200142 200142 200142 200142 200142 200142 200142 200142 200142 200142 200142 200142 200142 200142 200142 200142 200142 200142 200142 200142 200142 200142 200142 200142 200142 200142 200142 200142 200142 200142 200142 200142 200142 200142 200142 200142 200142 200142 200142 200142 200142 200142 200142 200142 200142 200142 200142 200142 200142 200142 200142 200142 200142 200142 200142 200142 200142 200142 200142 200142 200142 200142 200142 200142 200142 200142 200142 200142 200142 200142 200142 200142 200142 200142 200142 200142 200142 200142 200142 200142 200142 200142 200142 200142 200142 200142 200142 200142 200142 200142 200142 200142 200142 200142 200142 200142 200142 200142 200142 200142 200142 200142 200142 200142 200142 200142 200142 200142 200142 200142 200142 200142 200142 200142 200142 200142 200142 200142 200142 200142 200142 200142 200142 200142 200142 200142 200142 200142 200142 200142 200142 200142 200142 200142 200142 200142 200142 200142 200142 200142 200142 200142 200142 200142 200142 200142 200142 200142 200142 200142 200142 200142 200142 200142 200142 200142 200142 200142 200142 200142 200142 200142 200142 200142 200142 200142 200142 200142 200142 200142 200142 200142 200142 200142 200142 200142 200142 200142 
291267 289935 288532 287696 286916 285612 286921 287369 285913 285516 284974 284010 284272 286090 286628 284656 281159 254289 254289 254289 254289 254289 254289 254289 254289 254289 254289 254289 254289 254289 254289 254289 254289 254289 254289 254289 254289 254289 254289 254289 254289 254289 254289 254289 254289 254289 254289 254289 254289 254289 254289 254289 254289 254289 254289 254289 254289 254289 254289 254289 254289 254289 254289 254289 254289 254289 254289 254289 254289 254289 254289 254289 254289 254289 254289 254289 254289 254289 254289 254289 254289 254289 254289 254289 254289 254289 254289 254289 254289 254289 254289 254289 254289 254289 254289 254289 254289 254289 254289 254289 254289 254289 254289 254289 254289 254289 254289 254289 254289 254289 254289 254289 254289 254289 254289 254289 254289 254289 254289 254289 254289 254289 254289 254289 254289 254289 254289 254289 254289 254289 254289 254289 254289 254289 254289 254289 254289 254289 254289 254289 254289 254289 254289 254289 254289 254289 254289 254289 254289 254289 254289 254289 254289 254289 254289 254289 254289 254289 254289 254289 254289 254289 254289 254289 254289 254289 254289 254289 254289 254289 254289 254289 254289 254289 254289 254289 254289 254289 254289 254289 254289 254289 254289 254289 254289 254289 254289 254289 254289 254289 254289 254289 254289 254289 254289 254289 254289 254289 254289 254289 254289 
291267 289840 288504 287366 286381 285720 286593 287737 286392 285129 284590 284193 284170 284836 284831 278404 264488 229769 219406 219406 219406 219406 219406 219406 219406 219406 219406 219406 219406 219406 219406 219406 219406 219406 219406 219406 219406 219406 219406 219406 219406 219406 219406 219406 219406 219406 219406 219406 219406 219406 219406 219406 219406 219406 219406 219406 219406 219406 219406 219406 219406 219406 219406 219406 219406 219406 219406 219406 219406 219406 219406 219406 219406 219406 219406 219406 219406 219406 219406 219406 219406 219406 219406 219406 219406 219406 219406 219406 219406 219406 219406 219406 219406 219406 219406 219406 219406 219406 219406 219406 219406 219406 219406 219406 219406 219406 219406 219406 219406 219406 219406 219406 219406 219406 219406 219406 219406 219406 219406 219406 219406 219406 219406 219406 219406 219406 219406 219406 219406 219406 219406 219406 219406 219406 219406 219406 219406 219406 219406 219406 219406 219406 219406 219406 219406 219406 219406 219406 219406 219406 219406 219406 219406 219406 219406 219406 219406 219406 219406 219406 219406 219406 219406 219406 219406 219406 219406 219406 219406 219406 219406 219406 219406 219406 219406 219406 219406 219406 219406 219406 219406 219406 219406 219406 219406 219406 219406 219406 219406 219406 219406 219406 219406 219406 219406 219406 219406 219406 219406 219406 219406 
291267 289828 288562 287352 286635 285594 286881 287531 286114 285149 284647 284350 283700 285314 285661 282649 279742 262272 247893 247893 247893 247893 247893 247893 247893 247893 247893 247893 247893 247893 247893 247893 247893 247893 247893 247893 247893 247893 247893 247893 247893 247893 247893 247893 247893 247893 247893 247893 247893 247893 247893 247893 247893 247893 247893 247893 247893 247893 247893 247893 247893 247893 247893 247893 247893 247893 247893 247893 247893 247893 247893 247893 247893 247893 247893 247893 247893 247893 247893 247893 247893 247893 247893 247893 247893 247893 247893 247893 247893 247893 247893 247893 247893 247893 247893 247893 247893 247893 247893 247893 247893 247893 247893 247893 247893 247893 247893 247893 247893 247893 247893 247893 247893 247893 247893 247893 247893 247893 247893 247893 247893 247893 247893 247893 247893 247893 247893 247893 247893 247893 247893 247893 247893 247893 247893 247893 247893 247893 247893 247893 247893 247893 247893 247893 247893 247893 247893 247893 247893 247893 247893 247893 247893 247893 247893 247893 247893 247893 247893 247893 247893 247893 247893 247893 247893 247893 247893 247893 247893 247893 247893 247893 247893 247893 247893 247893 247893 247893 247893 247893 247893 247893 247893 247893 247893 247893 247893 247893 247893 247893 247893 247893 247893 247893 247893 247893 247893 247893 247893 247893 247893 
291267 289880 288606 287377 286272 285670 286277 286939 285543 284729 283702 282787 282946 285198 285925 284205 282762 278441 278386 278386 278386 278386 278386 278386 278386 278386 278386 278386 278386 278386 278386 278386 278386 278386 278386 278386 278386 278386 278386 278386 278386 278386 278386 278386 278386 278386 278386 278386 278386 278386 278386 278386 278386 278386 278386 278386 278386 278386 278386 278386 278386 278386 278386 278386 278386 278386 278386 278386 278386 278386 278386 278386 278386 278386 278386 278386 278386 278386 278386 278386 278386 278386 278386 278386 278386 278386 278386 278386 278386 278386 278386 278386 278386 278386 278386 278386 278386 278386 278386 278386 278386 278386 278386 278386 278386 278386 278386 278386 278386 278386 278386 278386 278386 278386 278386 278386 278386 278386 278386 278386 278386 278386 278386 278386 278386 278386 278386 278386 278386 278386 278386 278386 278386 278386 278386 278386 278386 278386 278386 278386 278386 278386 278386 278386 278386 278386 278386 278386 278386 278386 278386 278386 278386 278386 278386 278386 278386 278386 278386 278386 278386 278386 278386 278386 278386 278386 278386 278386 278386 278386 278386 278386 278386 278386 278386 278386 278386 278386 278386 278386 278386 278386 278386 278386 278386 278386 278386 278386 278386 278386 278386 278386 278386 278386 278386 278386 278386 278386 278386 278386 278386 
291267 289860 288567 287406 286461 286047 286191 287243 285831 285189 284466 283843 283876 284988 285641 283524 271650 271650 271650 271650 271650 271650 271650 271650 271650 271650 271650 271650 271650 271650 271650 271650 271650 271650 271650 271650 271650 271650 271650 271650 271650 271650 271650 271650 271650 271650 271650 271650 271650 271650 271650 271650 271650 271650 271650 271650 271650 271650 271650 271650 271650 271650 271650 271650 271650 271650 271650 271650 271650 271650 271650 271650 271650 271650 271650 271650 271650 271650 271650 271650 271650 271650 271650 271650 271650 271650 271650 271650 271650 271650 271650 271650 271650 271650 271650 271650 271650 271650 271650 271650 271650 271650 271650 271650 271650 271650 271650 271650 271650 271650 271650 271650 271650 271650 271650 271650 271650 271650 271650 271650 271650 271650 271650 271650 271650 271650 271650 271650 271650 271650 271650 271650 271650 271650 271650 271650 271650 271650 271650 271650 271650 271650 271650 271650 271650 271650 271650 271650 271650 271650 271650 271650 271650 271650 271650 271650 271650 271650 271650 271650 271650 271650 271650 271650 271650 271650 271650 271650 271650 271650 271650 271650 271650 271650 271650 271650 271650 271650 271650 271650 271650 271650 271650 271650 271650 271650 271650 271650 271650 271650 271650 271650 271650 271650 271650 271650 271650 271650 271650 271650 271650 
291267 289857 288567 287607 286840 285805 286739 286899 285528 284703 284047 283783 283779 284968 285715 282398 275546 259569 250165 250165 250165 250165 250165 250165 250165 250165 250165 250165 250165 250165 250165 250165 250165 250165 250165 250165 250165 250165 250165 250165 250165 250165 250165 250165 250165 250165 250165 250165 250165 250165 250165 250165 250165 250165 250165 250165 250165 250165 250165 250165 250165 250165 250165 250165 250165 250165 250165 250165 250165 250165 250165 250165 250165 250165 250165 250165 250165 250165 250165 250165 250165 250165 250165 250165 250165 250165 250165 250165 250165 250165 250165 250165 250165 250165 250165 250165 250165 250165 250165 250165 250165 250165 250165 250165 250165 250165 250165 250165 250165 250165 250165 250165 250165 250165 250165 250165 250165 250165 250165 250165 250165 250165 250165 250165 250165 250165 250165 250165 250165 250165 250165 250165 250165 250165 250165 250165 250165 250165 250165 250165 250165 250165 250165 250165 250165 250165 250165 250165 250165 250165 250165 250165 250165 250165 250165 250165 250165 250165 250165 250165 250165 250165 250165 250165 250165 250165 250165 250165 250165 250165 250165 250165 250165 250165 250165 250165 250165 250165 250165 250165 250165 250165 250165 250165 250165 250165 250165 250165 250165 250165 250165 250165 250165 250165 250165 250165 250165 250165 250165 250165 250165 
291267 289882 288585 287367 286472 285810 287099 287593 286245 285325 284545 284425 284025 284552 284472 280970 272005 219564 197093 197093 197093 197093 197093 197093 197093 197093 197093 197093 197093 197093 197093 197093 197093 197093 197093 197093 197093 197093 197093 197093 197093 197093 197093 197093 197093 197093 197093 197093 197093 197093 197093 197093 197093 197093 197093 197093 197093 197093 197093 197093 197093 197093 197093 197093 197093 197093 197093 197093 197093 197093 197093 197093 197093 197093 197093 197093 197093 197093 197093 197093 197093 197093 197093 197093 197093 197093 197093 197093 197093 197093 197093 197093 197093 197093 197093 197093 197093 197093 197093 197093 197093 197093 197093 197093 197093 197093 197093 197093 197093 197093 197093 197093 197093 197093 197093 197093 197093 197093 197093 197093 197093 197093 197093 197093 197093 197093 197093 197093 197093 197093 197093 197093 197093 197093 197093 197093 197093 197093 197093 197093 197093 197093 197093 197093 197093 197093 197093 197093 197093 197093 197093 197093 197093 197093 197093 197093 197093 197093 197093 197093 197093 197093 197093 197093 197093 197093 197093 197093 197093 197093 197093 197093 197093 197093 197093 197093 197093 197093 197093 197093 197093 197093 197093 197093 197093 197093 197093 197093 197093 197093 197093 197093 197093 197093 197093 197093 197093 197093 197093 197093 197093 
291267 289853 288486 287238 286593 285607 286405 287267 285850 285384 284615 284064 282736 284720 285556 281563 274584 268666 211591 195914 195914 195914 195914 195914 195914 195914 195914 195914 195914 195914 195914 195914 195914 195914 195914 195914 195914 195914 195914 195914 195914 195914 195914 195914 195914 195914 195914 195914 195914 195914 195914 195914 195914 195914 195914 195914 195914 195914 195914 195914 195914 195914 195914 195914 195914 195914 195914 195914 195914 195914 195914 195914 195914 195914 195914 195914 195914 195914 195914 195914 195914 195914 195914 195914 195914 195914 195914 195914 195914 195914 195914 195914 195914 195914 195914 195914 195914 195914 195914 195914 195914 195914 195914 195914 195914 195914 195914 195914 195914 195914 195914 195914 195914 195914 195914 195914 195914 195914 195914 195914 195914 195914 195914 195914 195914 195914 195914 195914 195914 195914 195914 195914 195914 195914 195914 195914 195914 195914 195914 195914 195914 195914 195914 195914 195915 195915 195915 195915 195915 195915 195915 195915 195915 195915 195915 195915 195915 195915 195915 195915 195915 195915 195915 195915 195915 195915 195915 195915 195915 195915 195915 195915 195915 195915 195915 195915 195915 195915 195915 195915 195915 195915 195915 195915 195915 195915 195915 195915 195915 195915 195915 195915 195915 195915 195915 195915 195915 195915 195915 195915 195915 
291267 289859 288599 287497 286201 285958 286309 287193 285775 284631 283662 283638 283442 284442 284503 279352 273828 259430 259430 259430 259430 259430 259430 259430 259430 259430 259430 259430 259430 259430 259430 259430 259430 259430 259430 259430 259430 259430 259430 259430 259430 259430 259430 259430 259430 259430 259430 259430 259430 259430 259430 259430 259430 259430 259430 259430 259430 259430 259430 259430 259430 259430 259430 259430 259430 259430 259430 259430 259430 259430 259430 259430 259430 259430 259430 259430 259430 259430 259430 259430 259430 259430 259430 259430 259430 259430 259430 259430 259430 259430 259430 259430 259430 259430 259430 259430 259430 259430 259430 259430 259430 259430 259430 259430 259430 259430 259430 259430 259430 259430 259430 259430 259430 259430 259430 259430 259430 259430 259430 259430 259430 259430 259430 259430 259430 259430 259430 259430 259430 259430 259430 259430 259430 259430 259430 259430 259430 259430 259430 259430 259430 259430 259430 259430 259430 259430 259430 259430 259430 259430 259430 259430 259430 259430 259430 259430 259430 259430 259430 259430 259430 259430 259430 259430 259430 259430 259430 259430 259430 259430 259430 259430 259430 259430 259430 259430 259430 259430 259430 259430 259430 259430 259430 259430 259430 259430 259430 259430 259430 259430 259430 259430 259430 259430 259430 259430 259430 259430 259430 259430 259430 
291267 289781 288471 287535 286675 285783 286451 287957 286574 285682 285376 284788 283944 284445 285878 284075 281630 274913 272396 245955 232476 232482 232482 232482 232482 232482 232482 232482 232482 232482 232482 232482 232482 232482 232482 232482 232482 232482 232482 232482 232482 232482 232482 232482 232482 232482 232482 232482 232482 232482 232482 232482 232482 232482 232482 232482 232482 232482 232482 232482 232482 232482 232482 232482 232482 232482 232482 232482 232482 232482 232482 232482 232482 232482 232482 232482 232482 232482 232482 232482 232482 232482 232482 232482 232482 232482 232482 232482 232482 232482 232482 232482 232482 232482 232482 232482 232482 232482 232482 232482 232482 232482 232482 232482 232482 232482 232482 232482 232482 232482 232482 232482 232482 232482 232482 232482 232482 232482 232482 232482 232482 232482 232482 232482 232482 232482 232482 232482 232482 232482 232482 232482 232482 232482 232482 232482 232482 232482 232482 232482 232482 232482 232482 232482 232482 232482 232482 232482 232482 232482 232482 232482 232482 232482 232482 232482 232482 232482 232482 232482 232482 232482 232482 232482 232482 232482 232482 232482 232482 232482 232482 232482 232482 232482 232482 232482 232482 232482 232482 232482 232482 232482 232482 232482 232482 232482 232482 232482 232482 232482 232482 232482 232482 232482 232482 232482 232482 232482 232482 232482 232482 
291267 289839 288650 287335 287090 286118 286415 286999 285484 284358 283502 282367 283338 285597 287149 285469 283500 280790 277991 277991 277991 277991 277991 277991 277991 277991 277991 277991 277991 277991 277991 277991 277991 277991 277991 277991 277991 277991 277991 277991 277991 277991 277991 277991 277991 277991 277991 277991 277991 277991 277991 277991 277991 277991 277991 277991 277991 277991 277991 277991 277991 277991 277991 277991 277991 277991 277991 277991 277991 277991 277991 277991 277991 277991 277991 277991 277991 277991 277991 277991 277991 277991 277991 277991 277991 277991 277991 277991 277991 277991 277991 277991 277991 277991 277991 277991 277991 277991 277991 277991 277991 277991 277991 277991 277991 277991 277991 277991 277991 277991 277991 277991 277991 277991 277991 277991 277991 277991 277991 277991 277991 277991 277991 277991 277991 277991 277991 277991 277991 277991 277991 277991 277991 277991 277991 277991 277991 277991 277991 277991 277991 277991 277991 277991 277991 277991 277991 277991 277991 277991 277991 277991 277991 277991 277991 277991 277991 277991 277991 277991 277991 277991 277991 277991 277991 277991 277991 277991 277991 277991 277991 277991 277991 277991 277991 277991 277991 277991 277991 277991 277991 277991 277991 277991 277991 277991 277991 277991 277991 277991 277991 277991 277991 277991 277991 277991 277991 277991 277991 277991 277991 
291267 289812 288500 287492 286524 285793 286709 287101 285695 284609 284101 283568 283435 284697 286032 283820 280186 276409 274747 240453 194656 193181 193181 193181 193181 193181 193181 193181 193181 193181 193181 193181 193181 193181 193181 193181 193181 193181 193181 193181 193181 193181 193181 193181 193181 193181 193181 193181 193181 193181 193181 193181 193181 193181 193181 193181 193181 193181 193181 193181 193181 193181 193181 193181 193181 193181 193181 193181 193181 193181 193181 193181 193181 193181 193181 193181 193181 193181 193181 193181 193181 193181 193181 193181 193181 193181 193181 193181 193181 193181 193181 193181 193181 193181 193181 193181 193181 193181 193181 193181 193181 193181 193181 193181 193181 193181 193181 193181 193181 193181 193181 193181 193181 193181 193181 193181 193181 193181 193181 193181 193181 193181 193181 193181 193181 193181 193181 193181 193181 193181 193181 193181 193181 193181 193181 193181 193181 193181 193181 193181 193181 193181 193181 193181 193181 193181 193181 193181 193181 193181 193181 193181 193181 193181 193181 193181 193181 193181 193181 193181 193181 193181 193181 193181 193181 193181 193181 193181 193181 193181 193181 193181 193181 193181 193181 193181 193181 193181 193181 193181 193181 193181 193181 193181 193181 193181 193181 193181 193181 193181 193181 193181 193181 193181 193181 193181 193181 193181 193181 193181 193181 
291267 289820 288455 287156 286987 286145 287157 287873 286493 285694 285160 284834 284747 285597 286009 282874 265231 265231 265231 265231 265231 265231 265231 265231 265231 265231 265231 265231 265231 265231 265231 265231 265231 265231 265231 265231 265231 265231 265231 265231 265231 265231 265231 265231 265231 265231 265231 265231 265231 265231 265231 265231 265231 265231 265231 265231 265231 265231 265231 265231 265231 265231 265231 265231 265231 265231 265231 265231 265231 265231 265231 265231 265231 265231 265231 265231 265231 265231 265231 265231 265231 265231 265231 265231 265231 265231 265231 265231 265231 265231 265231 265231 265231 265231 265231 265231 265231 265231 265231 265231 265231 265231 265231 265231 265231 265231 265231 265231 265231 265231 265231 265231 265231 265231 265231 265231 265231 265231 265231 265231 265231 265231 265231 265231 265231 265231 265231 265231 265231 265231 265231 265231 265231 265231 265231 265231 265231 265231 265231 265231 265231 265231 265231 265231 265231 265231 265231 265231 265231 265231 265231 265231 265231 265231 265231 265231 265231 265231 265231 265231 265231 265231 265231 265231 265231 265231 265231 265231 265231 265231 265231 265231 265231 265231 265231 265231 265231 265231 265231 265231 265231 265231 265231 265231 265231 265231 265231 265231 265231 265231 265231 265231 265231 265231 265231 265231 265231 265231 265231 265231 265231 
291267 289867 288574 287304 287029 285922 286175 287483 286092 285599 284693 284076 283124 284146 284339 278405 241418 225346 225346 225346 225346 225346 225346 225346 225346 225346 225346 225346 225346 225346 225346 225346 225346 225346 225346 225346 225346 225346 225346 225346 225346 225346 225346 225346 225346 225346 225346 225346 225346 225346 225346 225346 225346 225346 225346 225346 225346 225346 225346 225346 225346 225346 225346 225346 225346 225346 225346 225346 225346 225346 225346 225346 225346 225346 225346 225346 225346 225346 225346 225346 225346 225346 225346 225346 225346 225346 225346 225346 225346 225346 225346 225346 225346 225346 225346 225346 225346 225346 225346 225346 225346 225346 225346 225346 225346 225346 225346 225346 225346 225346 225346 225346 225346 225346 225346 225346 225346 225346 225346 225346 225346 225346 225346 225346 225346 225346 225346 225346 225346 225346 225346 225346 225346 225346 225346 225346 225346 225346 225346 225346 225346 225346 225346 225346 225346 225346 225346 225346 225346 225346 225346 225346 225346 225346 225346 225346 225346 225346 225346 225346 225346 225346 225346 225346 225346 225346 225346 225346 225346 225346 225346 225346 225346 225346 225346 225346 225346 225346 225346 225346 225346 225346 225346 225346 225346 225346 225346 225346 225346 225346 225346 225346 225346 225346 225346 225346 225346 225346 225346 225346 225346 
291267 289833 288444 287398 286322 285472 286393 287911 286490 285331 284471 283739 283424 286057 287313 285459 281991 277636 268153 258437 258437 258437 258437 258437 258437 258437 258437 258437 258437 258437 258437 258437 258437 258437 258437 258437 258437 258437 258437 258437 258437 258437 258437 258437 258437 258437 258437 258437 258437 258437 258437 258437 258437 258437 258437 258437 258437 258437 258437 258437 258437 258437 258437 258437 258437 258437 258437 258437 258437 258437 258437 258437 258437 258437 258437 258437 258437 258437 258437 258437 258437 258437 258437 258437 258437 258437 258437 258437 258437 258437 258437 258437 258437 258437 258437 258437 258437 258437 258437 258437 258437 258437 258437 258437 258437 258437 258437 258437 258437 258437 258437 258437 258437 258437 258437 258437 258437 258437 258437 258437 258437 258437 258437 258437 258437 258437 258437 258437 258437 258437 258437 258437 258437 258437 258437 258437 258437 258437 258437 258437 258437 258437 258437 258437 258437 258437 258437 258437 258437 258437 258437 258437 258437 258437 258437 258437 258437 258437 258437 258437 258437 258437 258437 258437 258437 258437 258437 258437 258437 258437 258437 258437 258437 258437 258437 258437 258437 258437 258437 258437 258437 258437 258437 258437 258437 258437 258437 258437 258437 258437 258437 258437 258437 258437 258437 258437 258437 258437 258437 258437 258437 
291267 289806 288554 287363 286362 285258 286409 287703 286227 285625 284625 284029 283992 285259 286265 284712 283492 276532 276532 276532 276532 276532 276532 276532 276532 276532 276532 276532 276532 276532 276532 276532 276532 276532 276532 276532 276532 276532 276532 276532 276532 276532 276532 276532 276532 276532 276532 276532 276532 276532 276532 276532 276532 276532 276532 276532 276532 276532 276532 276532 276532 276532 276532 276532 276532 276532 276532 276532 276532 276532 276532 276532 276532 276532 276532 276532 276532 276532 276532 276532 276532 276532 276532 276532 276532 276532 276532 276532 276532 276532 276532 276532 276532 276532 276532 276532 276532 276532 276532 276532 276532 276532 276532 276532 276532 276532 276532 276532 276532 276532 276532 276532 276532 276532 276532 276532 276532 276532 276532 276532 276532 276532 276532 276532 276532 276532 276532 276532 276532 276532 276532 276532 276532 276532 276532 276532 276532 276532 276532 276532 276532 276532 276532 276532 276532 276532 276532 276532 276532 276532 276532 276532 276532 276532 276532 276532 276532 276532 276532 276532 276532 276532 276532 276532 276532 276532 276532 276532 276532 276532 276532 276532 276532 276532 276532 276532 276532 276532 276532 276532 276532 276532 276532 276532 276532 276532 276532 276532 276532 276532 276532 276532 276532 276532 276532 276532 276532 276532 276532 276532 276532 
291267 289929 288620 287406 286268 285707 286753 287203 285877 285279 284170 283346 283344 284682 285677 283022 279823 251575 239053 239053 239053 239053 239053 239053 239053 239053 239053 239053 239053 239053 239053 239053 239053 239053 239053 239053 239053 239053 239053 239053 239053 239053 239053 239053 239053 239053 239053 239053 239053 239053 239053 239053 239053 239053 239053 239053 239053 239053 239053 239053 239053 239053 239053 239053 239053 239053 239053 239053 239053 239053 239053 239053 239053 239053 239053 239053 239053 239053 239053 239053 239053 239053 239053 239053 239053 239053 239053 239053 239053 239053 239053 239053 239053 239053 239053 239053 239053 239053 239053 239053 239053 239053 239053 239053 239053 239053 239053 239053 239053 239053 239053 239053 239053 239053 239053 239053 239053 239053 239053 239053 239053 239053 239053 239053 239053 239053 239053 239053 239053 239053 239053 239053 239053 239053 239053 239053 239053 239053 239053 239053 239053 239053 239053 239053 239053 239053 239053 239053 239053 239053 239053 239053 239053 239053 239053 239053 239053 239053 239053 239053 239053 239053 239053 239053 239053 239053 239053 239053 239053 239053 239053 239053 239053 239053 239053 239053 239053 239053 239053 239053 239053 239053 239053 239053 239053 239053 239053 239053 239053 239053 239053 239053 239053 239053 239053 239053 239053 239053 239053 239053 239053 
291267 289938 288592 287492 286128 285938 286253 287563 286106 285027 284466 284069 283455 283811 282084 272575 250280 250280 246422 246422 246422 246422 246422 246422 246422 246422 246422 246422 246422 246422 246422 246422 246422 246422 246422 246422 246422 246422 246422 246422 246422 246422 246422 246422 246422 246422 246422 246422 246422 246422 246422 246422 246422 246422 246422 246422 246422 246422 246422 246422 246422 246422 246422 246422 246422 246422 246422 246422 246422 246422 246422 246422 246422 246422 246422 246422 246422 246422 246422 246422 246422 246422 246422 246422 246422 246422 246422 246422 246422 246422 246422 246422 246422 246422 246422 246422 246422 246422 246422 246422 246422 246422 246422 246422 246422 246422 246422 246422 246422 246422 246422 246422 246422 246422 246422 246422 246422 246422 246422 246422 246422 246422 246422 246422 246422 246422 246422 246422 246422 246422 246422 246422 246422 246422 246422 246422 246422 246422 246422 246422 246422 246422 246422 246422 246422 246422 246422 246422 246422 246422 246422 246422 246422 246422 246422 246422 246422 246422 246422 246422 246422 246422 246422 246422 246422 246422 246422 246422 246422 246422 246422 246422 246422 246422 246422 246422 246422 246422 246422 246422 246422 246422 246422 246422 246422 246422 246422 246422 246422 246422 246422 246422 246422 246422 246422 246422 246422 246422 246422 246422 246422 
291267 289958 288591 287446 286238 285265 286913 288023 286571 285633 284737 284622 283838 284650 286414 282368 257433 257433 257433 257433 257433 257433 257433 257433 257433 257433 257433 257433 257433 257433 257433 257433 257433 257433 257433 257433 257433 257433 257433 257433 257433 257433 257433 257433 257433 257433 257433 257433 257433 257433 257433 257433 257433 257433 257433 257433 257433 257433 257433 257433 257433 257433 257433 257433 257433 257433 257433 257433 257433 257433 257433 257433 257433 257433 257433 257433 257433 257433 257433 257433 257433 257433 257433 257433 257433 257433 257433 257433 257433 257433 257433 257433 257433 257433 257433 257433 257433 257433 257433 257433 257433 257433 257433 257433 257433 257433 257433 257433 257433 257433 257433 257433 257433 257433 257433 257433 257433 257433 257433 257433 257433 257433 257433 257433 257433 257433 257433 257433 257433 257433 257433 257433 257433 257433 257433 257433 257433 257433 257433 257433 257433 257433 257433 257433 257433 257433 257433 257433 257433 257433 257433 257433 257433 257433 257433 257433 257433 257433 257433 257433 257433 257433 257433 257433 257433 257433 257433 257433 257433 257433 257433 257433 257433 257433 257433 257433 257433 257433 257433 257433 257433 257433 257433 257433 257433 257433 257433 257433 257433 257433 257433 257433 257433 257433 257433 257433 257433 257433 257433 257433 257433 
291267 289840 288521 287500 286835 285738 286325 287309 285910 284814 284010 283884 284625 285647 286287 284257 282766 282362 258022 243349 237613 237613 237613 237613 237613 237613 237613 237613 237613 237613 237613 237613 237613 237613 237613 237613 237613 237613 237613 237613 237613 237613 237613 237613 237613 237613 237613 237613 237613 237613 237613 237613 237613 237613 237613 237613 237613 237613 237613 237613 237613 237613 237613 237613 237613 237613 237613 237613 237613 237613 237613 237613 237613 237613 237613 237613 237613 237613 237613 237613 237613 237613 237613 237613 237613 237613 237613 237613 237613 237613 237613 237613 237613 237613 237613 237613 237613 237613 237613 237613 237613 237613 237613 237613 237613 237613 237613 237613 237613 237613 237613 237613 237613 237613 237613 237613 237613 237613 237613 237613 237613 237613 237613 237613 237613 237613 237613 237613 237613 237613 237613 237613 237613 237613 237613 237613 237613 237613 237613 237613 237613 237613 237613 237613 237613 237613 237613 237613 237613 237613 237613 237613 237613 237613 237613 237613 237613 237613 237613 237613 237613 237613 237613 237613 237613 237613 237613 237613 237613 237613 237613 237613 237613 237613 237613 237613 237613 237613 237613 237613 237613 237613 237613 237613 237613 237613 237613 237613 237613 237613 237613 237613 237613 237613 237613 237613 237613 237613 237613 237613 237613 
291267 289926 288634 287409 286498 285648 286927 287317 285947 285696 284973 284418 284261 284886 286760 284750 281844 280013 245891 222743 222743 222743 222743 222743 222743 222743 222743 222743 222743 222743 222743 222743 222743 222743 222743 222743 222743 222743 222743 222743 222743 222743 222743 222743 222743 222743 222743 222743 222743 222743 222743 222743 222743 222743 222743 222743 222743 222743 222743 222743 222743 222743 222743 222743 222743 222743 222743 222743 222743 222743 222743 222743 222743 222743 222743 222743 222743 222743 222743 222743 222743 222743 222743 222743 222743 222743 222743 222743 222743 222743 222743 222743 222743 222743 222743 222743 222743 222743 222743 222743 222743 222743 222743 222743 222743 222743 222743 222743 222743 222743 222743 222743 222743 222743 222743 222743 222743 222743 222743 222743 222743 222743 222743 222743 222743 222743 222743 222743 222743 222743 222743 222743 222743 222743 222743 222743 222743 222743 222743 222743 222743 222743 222743 222743 222743 222743 222743 222743 222743 222743 222743 222743 222743 222743 222743 222743 222743 222743 222743 222743 222743 222743 222743 222743 222743 222743 222743 222743 222743 222743 222743 222743 222743 222743 222743 222743 222743 222743 222743 222743 222743 222743 222743 222743 222743 222743 222743 222743 222743 222743 222743 222743 222743 222743 222743 222743 222743 222743 222743 222743 222743 
291267 289809 288445 287230 286519 285674 286451 287229 285832 284953 284387 283439 283252 284880 285967 283577 278305 268865 224222 210007 210007 210007 210007 210007 210007 210007 210007 210007 210007 210007 210007 210007 210007 210007 210007 210007 210007 210007 210007 210007 210007 210007 210007 210007 210007 210007 210007 210007 210007 210007 210007 210007 210007 210007 210007 210007 210007 210007 210007 210007 210007 210007 210007 210007 210007 210007 210007 210007 210007 210007 210007 210007 210007 210007 210007 210007 210007 210007 210007 210007 210007 210007 210007 210007 210007 210007 210007 210007 210007 210007 210007 210007 210007 210007 210007 210007 210007 210007 210007 210007 210007 210007 210007 210007 210007 210007 210007 210007 210007 210007 210007 210007 210007 210007 210007 210007 210007 210007 210007 210007 210007 210007 210007 210007 210007 210007 210007 210007 210007 210007 210007 210007 210007 210007 210007 210007 210007 210007 210007 210007 210007 210007 210007 210007 210007 210007 210007 210007 210007 210007 210007 210007 210007 210007 210007 210007 210007 210007 210007 210007 210007 210007 210007 210007 210007 210007 210007 210007 210007 210007 210007 210007 210007 210007 210007 210007 210007 210007 210007 210007 210007 210007 210007 210007 210007 210007 210007 210007 210007 210007 210007 210007 210007 210007 210007 210007 210007 210007 210007 210007 210007 
291267 289852 288506 287432 286579 285899 286561 287089 285711 285176 284505 283518 282999 284304 284785 278380 264994 203070 178027 169492 169490 169490 169490 169490 169490 169490 169490 169490 169490 169490 169490 169490 169490 169490 169490 169490 169490 169490 169490 169490 169490 169490 169490 169490 169490 169490 169490 169490 169490 169490 169490 169490 169490 169490 169490 169490 169490 169490 169490 169490 169490 169490 169490 169490 169490 169490 169490 169490 169490 169490 169490 169490 169490 169490 169490 169490 169490 169490 169490 169490 169490 169490 169490 169490 169490 169490 169490 169490 169490 169490 169490 169490 169490 169490 169490 169490 169490 169490 169490 169490 169490 169490 169490 169490 169490 169490 169490 169490 169490 169490 169490 169490 169490 169490 169490 169490 169490 169490 169490 169490 169490 169490 169490 169490 169490 169490 169490 169490 169490 169490 169490 169490 169490 169490 169490 169490 169490 169490 169490 169490 169490 169490 169490 169490 169490 169490 169490 169490 169490 169490 169490 169490 169490 169490 169490 169490 169490 169490 169490 169490 169490 169490 169490 169490 169490 169490 169490 169490 169490 169490 169490 169490 169490 169490 169490 169490 169490 169490 169490 169490 169490 169490 169490 169490 169490 169490 169490 169490 169490 169490 169490 169490 169490 169490 169490 169490 169490 169490 169490 169490 169490 
291267 289852 288564 287273 286778 285923 286613 287535 286097 284998 283980 283567 283304 284906 286041 282917 274441 249508 248229 248229 248229 248229 248229 248229 248229 248229 248229 248229 248229 248229 248229 248229 248229 248229 248229 248229 248229 248229 248229 248229 248229 248229 248229 248229 248229 248229 248229 248229 248229 248229 248229 248229 248229 248229 248229 248229 248229 248229 248229 248229 248229 248229 248229 248229 248229 248229 248229 248229 248229 248229 248229 248229 248229 248229 248229 248229 248229 248229 248229 248229 248229 248229 248229 248229 248229 248229 248229 248229 248229 248229 248229 248229 248229 248229 248229 248229 248229 248229 248229 248229 248229 248229 248229 248229 248229 248229 248229 248229 248229 248229 248229 248229 248229 248229 248229 248229 248229 248229 248229 248229 248229 248229 248229 248229 248229 248229 248229 248229 248229 248229 248229 248229 248229 248229 248229 248229 248229 248229 248229 248229 248229 248229 248229 248229 248229 248229 248229 248229 248229 248229 248229 248229 248229 248229 248229 248229 248229 248229 248229 248229 248229 248229 248229 248229 248229 248229 248229 248229 248229 248229 248229 248229 248229 248229 248229 248229 248229 248229 248229 248229 248229 248229 248229 248229 248229 248229 248229 248229 248229 248229 248229 248229 248229 248229 248229 248229 248229 248229 248229 248229 248229 
291267 289794 288507 287323 286076 286046 286763 287813 286482 285567 285136 284306 283950 285040 285659 283699 279654 270885 264157 232771 232771 232771 232771 232771 232771 232771 232771 232771 232771 232771 232771 232771 232771 232771 232771 232771 232771 232771 232771 232771 232771 232771 232771 232771 232771 232771 232771 232771 232771 232771 232771 232771 232771 232771 232771 232771 232771 232771 232771 232771 232771 232771 232771 232771 232771 232771 232771 232771 232771 232771 232771 232771 232771 232771 232771 232771 232771 232771 232771 232771 232771 232771 232771 232771 232771 232771 232771 232771 232771 232771 232771 232771 232771 232771 232771 232771 232771 232771 232771 232771 232771 232771 232771 232771 232771 232771 232771 232771 232771 232771 232771 232771 232771 232771 232771 232771 232771 232771 232771 232771 232771 232771 232771 232771 232771 232771 232771 232771 232771 232771 232771 232771 232771 232771 232771 232771 232771 232771 232771 232771 232771 232771 232771 232771 232771 232771 232771 232771 232771 232771 232771 232771 232771 232771 232771 232771 232771 232771 232771 232771 232771 232771 232771 232771 232771 232771 232771 232771 232771 232771 232771 232771 232771 232771 232771 232771 232771 232771 232771 232771 232771 232771 232771 232771 232771 232771 232771 232771 232771 232771 232771 232771 232771 232771 232771 232771 232771 232771 232771 232771 232771 
291267 289866 288597 287330 286536 285570 285955 287357 285899 284977 284525 284542 284244 285118 285968 284543 284405 282851 273195 249795 249795 249795 249795 249795 249795 249795 249795 249795 249795 249795 249795 249795 249795 249795 249795 249795 249795 249795 249795 249795 249795 249795 249795 249795 249795 249795 249795 249795 249795 249795 249795 249795 249795 249795 249795 249795 249795 249795 249795 249795 249795 249795 249795 249795 249795 249795 249795 249795 249795 249795 249795 249795 249795 249795 249795 249795 249795 249795 249795 249795 249795 249795 249795 249795 249795 249795 249795 249795 249795 249795 249795 249795 249795 249795 249795 249795 249795 249795 249795 249795 249795 249795 249795 249795 249795 249795 249795 249795 249795 249795 249795 249795 249795 249795 249795 249795 249795 249795 249795 249795 249795 249795 249795 249795 249795 249795 249795 249795 249795 249795 249795 249795 249795 249795 249795 249795 249795 249795 249795 249795 249795 249795 249795 249795 249795 249795 249795 249795 249795 249795 249795 249795 249795 249795 249795 249795 249795 249795 249795 249795 249795 249795 249795 249795 249795 249795 249795 249795 249795 249795 249795 249795 249795 249795 249795 249795 249795 249795 249795 249795 249795 249795 249795 249795 249795 249795 249795 249795 249795 249795 249795 249795 249795 249795 249795 249795 249795 249795 249795 249795 249795 
291267 289891 288582 287266 286512 285768 286721 287397 286025 284942 284051 283268 281978 284861 286125 282275 278282 250386 241510 241510 241510 241510 241510 241510 241510 241510 241510 241510 241510 241510 241510 241510 241510 241510 241510 241510 241510 241510 241510 241510 241510 241510 241510 241510 241510 241510 241510 241510 241510 241510 241510 241510 241510 241510 241510 241510 241510 241510 241510 241510 241510 241510 241510 241510 241510 241510 241510 241510 241510 241510 241510 241510 241510 241510 241510 241510 241510 241510 241510 241510 241510 241510 241510 241510 241510 241510 241510 241510 241510 241510 241510 241510 241510 241510 241510 241510 241510 241510 241510 241510 241510 241510 241510 241510 241510 241510 241510 241510 241510 241510 241510 241510 241510 241510 241510 241510 241510 241510 241510 241510 241510 241510 241510 241510 241510 241510 241510 241510 241510 241510 241510 241510 241510 241510 241510 241510 241510 241510 241510 241510 241510 241510 241510 241510 241510 241510 241510 241510 241510 241510 241510 241510 241510 241510 241510 241510 241510 241510 241510 241510 241510 241510 241510 241510 241510 241510 241510 241510 241510 241510 241510 241510 241510 241510 241510 241510 241510 241510 241510 241510 241510 241510 241510 241510 241510 241510 241510 241510 241510 241510 241510 241510 241510 241510 241510 241510 241510 241510 241510 241510 241510 
291267 289849 288639 287341 286341 285992 286877 287389 285911 285096 284722 284188 283342 283888 285403 281808 279341 277968 236272 213171 208310 208310 208310 208310 208310 208310 208310 208310 208310 208310 208310 208310 208310 208310 208310 208310 208310 208310 208310 208310 208310 208310 208310 208310 208310 208310 208310 208310 208310 208310 208310 208310 208310 208310 208310 208310 208310 208310 208310 208310 208310 208310 208310 208310 208310 208310 208310 208310 208310 208310 208310 208310 208310 208310 208310 208310 208310 208310 208310 208310 208310 208310 208310 208310 208310 208310 208310 208310 208310 208310 208310 208310 208310 208310 208310 208310 208310 208310 208310 208310 208310 208310 208310 208310 208310 208310 208310 208310 208310 208310 208310 208310 208310 208310 208310 208310 208310 208310 208310 208310 208310 208310 208310 208310 208310 208310 208310 208310 208310 208310 208310 208310 208310 208310 208310 208310 208310 208310 208310 208310 208310 208310 208310 208310 208310 208310 208310 208310 208310 208310 208310 208310 208310 208310 208310 208310 208310 208310 208310 208310 208310 208310 208310 208310 208310 208310 208310 208310 208310 208310 208310 208310 208310 208310 208310 208310 208310 208310 208310 208310 208310 208310 208310 208310 208310 208310 208310 208310 208310 208310 208310 208310 208310 208310 208310 208310 208310 208310 208310 208310 208310 
291267 289822 288490 287659 286868 286029 286619 287053 285610 284833 283670 283683 283941 285165 286836 284998 283555 278904 278904 278904 278904 278904 278904 278904 278904 278904 278904 278904 278904 278904 278904 278904 278904 278904 278904 278904 278904 278904 278904 278904 278904 278904 278904 278904 278904 278904 278904 278904 278904 278904 278904 278904 278904 278904 278904 278904 278904 278904 278904 278904 278904 278904 278904 278904 278904 278904 278904 278904 278904 278904 278904 278904 278904 278904 278904 278904 278904 278904 278904 278904 278904 278904 278904 278904 278904 278904 278904 278904 278904 278904 278904 278904 278904 278904 278904 278904 278904 278904 278904 278904 278904 278904 278904 278904 278904 278904 278904 278904 278904 278904 278904 278904 278904 278904 278904 278904 278904 278904 278904 278904 278904 278904 278904 278904 278904 278904 278904 278904 278904 278904 278904 278904 278904 278904 278904 278904 278904 278904 278904 278904 278904 278904 278904 278904 278904 278904 278904 278904 278904 278904 278904 278904 278904 278904 278904 278904 278904 278904 278904 278904 278904 278904 278904 278904 278904 278904 278904 278904 278904 278904 278904 278904 278904 278904 278904 278904 278904 278904 278904 278904 278904 278904 278904 278904 278904 278904 278904 278904 278904 278904 278904 278904 278904 278904 278904 278904 278904 278904 278904 278904 278904 
291267 289917 288566 287414 286678 285679 286831 287687 286282 285765 285555 284913 283983 284787 285051 280626 273321 263687 263415 263415 263415 263415 263415 263415 263415 263415 263415 263415 263415 263415 263415 263415 263415 263415 263415 263415 263415 263415 263415 263415 263415 263415 263415 263415 263415 263415 263415 263415 263415 263415 263415 263415 263415 263415 263415 263415 263415 263415 263415 263415 263415 263415 263415 263415 263415 263415 263415 263415 263415 263415 263415 263415 263415 263415 263415 263415 263415 263415 263415 263415 263415 263415 263415 263415 263415 263415 263415 263415 263415 263415 263415 263415 263415 263415 263415 263415 263415 263415 263415 263415 263415 263415 263415 263415 263415 263415 263415 263415 263415 263415 263415 263415 263415 263415 263415 263415 263415 263415 263415 263415 263415 263415 263415 263415 263415 263415 263415 263415 263415 263415 263415 263415 263415 263415 263415 263415 263415 263415 263415 263415 263415 263415 263415 263415 263415 263415 263415 263415 263415 263415 263415 263415 263415 263415 263415 263415 263415 263415 263415 263415 263415 263415 263415 263415 263415 263415 263415 263415 263415 263415 263415 263415 263415 263415 263415 263415 263415 263415 263415 263415 263415 263415 263415 263415 263415 263415 263415 263415 263415 263415 263415 263415 263415 263415 263415 263415 263415 263415 263415 263415 263415 
291267 289894 288554 287710 286633 285717 286023 287259 285836 284904 284167 283332 282797 283270 284175 278935 271931 248339 231607 231607 231607 231607 231607 231607 231607 231607 231607 231607 231607 231607 231607 231607 231607 231607 231607 231607 231607 231607 231607 231607 231607 231607 231607 231607 231607 231607 231607 231607 231607 231607 231607 231607 231607 231607 231607 231607 231607 231607 231607 231607 231607 231607 231607 231607 231607 231607 231607 231607 231607 231607 231607 231607 231607 231607 231607 231607 231607 231607 231607 231607 231607 231607 231607 231607 231607 231607 231607 231607 231607 231607 231607 231607 231607 231607 231607 231607 231607 231607 231607 231607 231607 231607 231607 231607 231607 231607 231607 231607 231607 231607 231607 231607 231607 231607 231607 231607 231607 231607 231607 231607 231607 231607 231607 231607 231607 231607 231607 231607 231607 231607 231607 231607 231607 231607 231607 231607 231607 231607 231607 231607 231607 231607 231607 231607 231607 231607 231607 231607 231607 231607 231607 231607 231607 231607 231607 231607 231607 231607 231607 231607 231607 231607 231607 231607 231607 231607 231607 231607 231607 231607 231607 231607 231607 231607 231607 231607 231607 231607 231607 231607 231607 231607 231607 231607 231607 231607 231607 231607 231607 231607 231607 231607 231607 231607 231607 231607 231607 231607 231607 231607 231607 
291267 289862 288429 287269 286359 285308 285939 287757 286401 285673 285221 284342 283998 284365 285526 281859 276972 270940 264990 223170 214281 214309 214309 214309 214309 214309 214309 214315 214315 214315 214315 214315 214315 214315 214315 214315 214315 214315 214315 214315 214315 214315 214315 214315 214315 214315 214315 214315 214315 214315 214315 214315 214315 214315 214315 214315 214315 214315 214315 214315 214315 214315 214315 214315 214315 214315 214315 214315 214315 214315 214315 214315 214315 214315 214315 214315 214315 214315 214315 214315 214315 214315 214315 214315 214315 214315 214315 214315 214315 214315 214315 214315 214315 214315 214315 214315 214315 214315 214315 214315 214315 214315 214315 214315 214315 214315 214315 214315 214315 214315 214315 214315 214315 214315 214315 214315 214315 214315 214315 214315 214315 214315 214315 214315 214315 214315 214315 214315 214315 214315 214315 214315 214315 214315 214315 214315 214315 214315 214315 214315 214315 214315 214315 214315 214315 214315 214315 214315 214315 214315 214315 214315 214315 214315 214315 214315 214315 214315 214315 214315 214315 214315 214315 214315 214315 214315 214315 214315 214315 214315 214315 214315 214315 214315 214315 214315 214315 214315 214315 214315 214315 214315 214315 214315 214315 214315 214315 214315 214315 214315 214315 214315 214315 214315 214315 214315 214315 214315 214315 214315 214315 
291267 289903 288602 287334 286242 285459 286121 287913 286430 286095 285513 284903 283736 284907 285902 284136 277591 277591 277591 277591 277591 277591 277591 277591 277591 277591 277591 277591 277591 277591 277591 277591 277591 277591 277591 277591 277591 277591 277591 277591 277591 277591 277591 277591 277591 277591 277591 277591 277591 277591 277591 277591 277591 277591 277591 277591 277591 277591 277591 277591 277591 277591 277591 277591 277591 277591 277591 277591 277591 277591 277591 277591 277591 277591 277591 277591 277591 277591 277591 277591 277591 277591 277591 277591 277591 277591 277591 277591 277591 277591 277591 277591 277591 277591 277591 277591 277591 277591 277591 277591 277591 277591 277591 277591 277591 277591 277591 277591 277591 277591 277591 277591 277591 277591 277591 277591 277591 277591 277591 277591 277591 277591 277591 277591 277591 277591 277591 277591 277591 277591 277591 277591 277591 277591 277591 277591 277591 277591 277591 277591 277591 277591 277591 277591 277591 277591 277591 277591 277591 277591 277591 277591 277591 277591 277591 277591 277591 277591 277591 277591 277591 277591 277591 277591 277591 277591 277591 277591 277591 277591 277591 277591 277591 277591 277591 277591 277591 277591 277591 277591 277591 277591 277591 277591 277591 277591 277591 277591 277591 277591 277591 277591 277591 277591 277591 277591 277591 277591 277591 277591 277591 
291267 289813 288485 287186 286437 285527 286829 287803 286386 285865 284882 284122 284148 285161 285367 281747 280237 254494 254494 254494 254494 254494 254494 254494 254494 254494 254494 254494 254494 254494 254494 254494 254494 254494 254494 254494 254494 254494 254494 254494 254494 254494 254494 254494 254494 254494 254494 254494 254494 254494 254494 254494 254494 254494 254494 254494 254494 254494 254494 254494 254494 254494 254494 254494 254494 254494 254494 254494 254494 254494 254494 254494 254494 254494 254494 254494 254494 254494 254494 254494 254494 254494 254494 254494 254494 254494 254494 254494 254494 254494 254494 254494 254494 254494 254494 254494 254494 254494 254494 254494 254494 254494 254494 254494 254494 254494 254494 254494 254494 254494 254494 254494 254494 254494 254494 254494 254494 254494 254494 254494 254494 254494 254494 254494 254494 254494 254494 254494 254494 254494 254494 254494 254494 254494 254494 254494 254494 254494 254494 254494 254494 254494 254494 254494 254494 254494 254494 254494 254494 254494 254494 254494 254494 254494 254494 254494 254494 254494 254494 254494 254494 254494 254494 254494 254494 254494 254494 254494 254494 254494 254494 254494 254494 254494 254494 254494 254494 254494 254494 254494 254494 254494 254494 254494 254494 254494 254494 254494 254494 254494 254494 254494 254494 254494 254494 254494 254494 254494 254494 254494 254494 
291267 289921 288627 287273 286478 285671 286607 287489 286013 285111 284602 284152 283640 284278 285693 281040 273593 251623 234215 234215 234215 234215 234215 234215 234215 234215 234215 234215 234215 234215 234215 234215 234215 234215 234215 234215 234215 234215 234215 234215 234215 234215 234215 234215 234215 234215 234215 234215 234215 234215 234215 234215 234215 234215 234215 234215 234215 234215 234215 234215 234215 234215 234215 234215 234215 234215 234215 234215 234215 234215 234215 234215 234215 234215 234215 234215 234215 234215 234215 234215 234215 234215 234215 234215 234215 234215 234215 234215 234215 234215 234215 234215 234215 234215 234215 234215 234215 234215 234215 234215 234215 234215 234215 234215 234215 234215 234215 234215 234215 234215 234215 234215 234215 234215 234215 234215 234215 234215 234215 234215 234215 234215 234215 234215 234215 234215 234215 234215 234215 234215 234215 234215 234215 234215 234215 234215 234215 234215 234215 234215 234215 234215 234215 234215 234215 234215 234215 234215 234215 234215 234215 234215 234215 234215 234215 234215 234215 234215 234215 234215 234215 234215 234215 234215 234215 234215 234215 234215 234215 234215 234215 234215 234215 234215 234215 234215 234215 234215 234215 234215 234215 234215 234215 234215 234215 234215 234215 234215 234215 234215 234215 234215 234215 234215 234215 234215 234215 234215 234215 234215 234215 
291267 289809 288493 287612 286611 285689 286643 287419 285950 285085 284565 283822 283755 284879 286138 284565 283284 279324 268413 239036 239036 239036 239036 239036 239036 239036 239036 239036 239036 239036 239036 239036 239036 239036 239036 239036 239036 239036 239036 239036 239036 239036 239036 239036 239036 239036 239036 239036 239036 239036 239036 239036 239036 239036 239036 239036 239036 239036 239036 239036 239036 239036 239036 239036 239036 239036 239036 239036 239036 239036 239036 239036 239036 239036 239036 239036 239036 239036 239036 239036 239036 239036 239036 239036 239036 239036 239036 239036 239036 239036 239036 239036 239036 239036 239036 239036 239036 239036 239036 239036 239036 239036 239036 239036 239036 239036 239036 239036 239036 239036 239036 239036 239036 239036 239036 239036 239036 239036 239036 239036 239036 239036 239036 239036 239036 239036 239036 239036 239036 239036 239036 239036 239036 239036 239036 239036 239036 239036 239036 239036 239036 239036 239036 239036 239036 239036 239036 239036 239036 239036 239036 239036 239036 239036 239036 239036 239036 239036 239036 239036 239036 239036 239036 239036 239036 239036 239036 239036 239036 239036 239036 239036 239036 239036 239036 239036 239036 239036 239036 239036 239036 239036 239036 239036 239036 239036 239036 239036 239036 239036 239036 239036 239036 239036 239036 239036 239036 239036 239036 239036 239036 
291267 289901 288561 287279 286021 285594 286291 287985 286557 285527 284753 284208 283997 285402 287551 285755 284379 283587 276644 275720 275720 275720 275720 275720 275720 275720 275720 275720 275720 275720 275720 275720 275720 275720 275720 275720 275720 275720 275720 275720 275720 275720 275720 275720 275720 275720 275720 275720 275720 275720 275720 275720 275720 275720 275720 275720 275720 275720 275720 275720 275720 275720 275720 275720 275720 275720 275720 275720 275720 275720 275720 275720 275720 275720 275720 275720 275720 275720 275720 275720 275720 275720 275720 275720 275720 275720 275720 275720 275720 275720 275720 275720 275720 275720 275720 275720 275720 275720 275720 275720 275720 275720 275720 275720 275720 275720 275720 275720 275720 275720 275720 275720 275720 275720 275720 275720 275720 275720 275720 275720 275720 275720 275720 275720 275720 275720 275720 275720 275720 275720 275720 275720 275720 275720 275720 275720 275720 275720 275720 275720 275720 275720 275720 275720 275720 275720 275720 275720 275720 275720 275720 275720 275720 275720 275720 275720 275720 275720 275720 275720 275720 275720 275720 275720 275720 275720 275720 275720 275720 275720 275720 275720 275720 275720 275720 275720 275720 275720 275720 275720 275720 275720 275720 275720 275720 275720 275720 275720 275720 275720 275720 275720 275720 275720 275720 275720 275720 275720 275720 275720 275720 
291267 289782 288537 287488 286183 285205 286311 287955 286533 285607 284754 283808 283977 285178 286026 284524 283224 282000 270293 249608 249608 249608 249608 249608 249608 249608 249608 249608 249608 249608 249608 249608 249608 249608 249608 249608 249608 249608 249608 249608 249608 249608 249608 249608 249608 249608 249608 249608 249608 249608 249608 249608 249608 249608 249608 249608 249608 249608 249608 249608 249608 249608 249608 249608 249608 249608 249608 249608 249608 249608 249608 249608 249608 249608 249608 249608 249608 249608 249608 249608 249608 249608 249608 249608 249608 249608 249608 249608 249608 249608 249608 249608 249608 249608 249608 249608 249608 249608 249608 249608 249608 249608 249608 249608 249608 249608 249608 249608 249608 249608 249608 249608 249608 249608 249608 249608 249608 249608 249608 249608 249608 249608 249608 249608 249608 249608 249608 249608 249608 249608 249608 249608 249608 249608 249608 249608 249608 249608 249608 249608 249608 249608 249608 249608 249608 249608 249608 249608 249608 249608 249608 249608 249608 249608 249608 249608 249608 249608 249608 249608 249608 249608 249608 249608 249608 249608 249608 249608 249608 249608 249608 249608 249608 249608 249608 249608 249608 249608 249608 249608 249608 249608 249608 249608 249608 249608 249608 249608 249608 249608 249608 249608 249608 249608 249608 249608 249608 249608 249608 249608 249608 
291267 289777 288519 287213 286070 285232 286105 287957 286559 285382 284694 284993 284170 284916 285178 281364 274953 271188 269092 202348 194153 194153 194153 194153 194153 194153 194153 194153 194153 194153 194153 194153 194153 194153 194153 194153 194153 194153 194153 194153 194153 194153 194153 194153 194153 194153 194153 194153 194153 194153 194153 194153 194153 194153 194153 194153 194153 194153 194153 194153 194153 194153 194153 194153 194153 194153 194153 194153 194153 194153 194153 194153 194153 194153 194153 194153 194153 194153 194153 194153 194153 194153 194153 194153 194153 194153 194153 194153 194153 194153 194153 194153 194153 194153 194153 194153 194153 194153 194153 194153 194153 194153 194153 194153 194153 194153 194153 194153 194153 194153 194153 194153 194153 194153 194153 194153 194153 194153 194153 194153 194153 194153 194153 194153 194153 194153 194153 194153 194153 194153 194153 194153 194153 194153 194153 194153 194153 194153 194153 194153 194153 194153 194153 194153 194153 194153 194153 194153 194153 194153 194153 194153 194154 194154 194154 194154 194154 194154 194154 194154 194154 194154 194154 194154 194154 194154 194154 194154 194154 194154 194154 194154 194154 194154 194154 194154 194154 194154 194154 194154 194154 194154 194154 194154 194154 194154 194154 194154 194154 194154 194154 194154 194154 194154 194154 194154 194154 194154 194154 194154 194154 
291267 289816 288437 287333 286367 285932 287299 287611 286175 285687 284888 283861 283786 284745 286925 284213 279908 276414 267494 267494 267494 267494 267494 267494 267494 267494 267494 267494 267494 267494 267494 267494 267494 267494 267494 267494 267494 267494 267494 267494 267494 267494 267494 267494 267494 267494 267494 267494 267494 267494 267494 267494 267494 267494 267494 267494 267494 267494 267494 267494 267494 267494 267494 267494 267494 267494 267494 267494 267494 267494 267494 267494 267494 267494 267494 267494 267494 267494 267494 267494 267494 267494 267494 267494 267494 267494 267494 267494 267494 267494 267494 267494 267494 267494 267494 267494 267494 267494 267494 267494 267494 267494 267494 267494 267494 267494 267494 267494 267494 267494 267494 267494 267494 267494 267494 267494 267494 267494 267494 267494 267494 267494 267494 267494 267494 267494 267494 267494 267494 267494 267494 267494 267494 267494 267494 267494 267494 267494 267494 267494 267494 267494 267494 267494 267494 267494 267494 267494 267494 267494 267494 267494 267494 267494 267494 267494 267494 267494 267494 267494 267494 267494 267494 267494 267494 267494 267494 267494 267494 267494 267494 267494 267494 267494 267494 267494 267494 267494 267494 267494 267494 267494 267494 267494 267494 267494 267494 267494 267494 267494 267494 267494 267494 267494 267494 267494 267494 267494 267494 267494 267494 
291267 289892 288507 287705 286691 285524 285841 286915 285553 284528 283626 283436 282544 284713 285456 280954 278273 264823 245784 232056 232056 232056 232056 232056 232056 232056 232056 232056 232056 232056 232056 232056 232056 232056 232056 232056 232056 232056 232056 232056 232056 232056 232056 232056 232056 232056 232056 232056 232056 232056 232056 232056 232056 232056 232056 232056 232056 232056 232056 232056 232056 232056 232056 232056 232056 232056 232056 232056 232056 232056 232056 232056 232056 232056 232056 232056 232056 232056 232056 232056 232056 232056 232056 232056 232056 232056 232056 232056 232056 232056 232056 232056 232056 232056 232056 232056 232056 232056 232056 232056 232056 232056 232056 232056 232056 232056 232056 232056 232056 232056 232056 232056 232056 232056 232056 232056 232056 232056 232056 232056 232056 232056 232056 232056 232056 232056 232056 232056 232056 232056 232056 232056 232056 232056 232056 232056 232056 232056 232056 232056 232056 232056 232056 232056 232056 232056 232056 232056 232056 232056 232056 232056 232056 232056 232056 232056 232056 232056 232056 232056 232056 232056 232056 232056 232056 232056 232056 232056 232056 232056 232056 232056 232056 232056 232056 232056 232056 232056 232056 232056 232056 232056 232056 232056 232056 232056 232056 232056 232056 232056 232056 232056 232056 232056 232056 232056 232056 232056 232056 232056 232056 
291267 289832 288512 287288 286759 286054 286981 287283 285910 285205 284685 284065 283449 284188 284578 278480 266634 265162 260160 260160 260160 260160 260160 260160 260160 260160 260160 260160 260160 260160 260160 260160 260160 260160 260160 260160 260160 260160 260160 260160 260160 260160 260160 260160 260160 260160 260160 260160 260160 260160 260160 260160 260160 260160 260160 260160 260160 260160 260160 260160 260160 260160 260160 260160 260160 260160 260160 260160 260160 260160 260160 260160 260160 260160 260160 260160 260160 260160 260160 260160 260160 260160 260160 260160 260160 260160 260160 260160 260160 260160 260160 260160 260160 260160 260160 260160 260160 260160 260160 260160 260160 260160 260160 260160 260160 260160 260160 260160 260160 260160 260160 260160 260160 260160 260160 260160 260160 260160 260160 260160 260160 260160 260160 260160 260160 260160 260160 260160 260160 260160 260160 260160 260160 260160 260160 260160 260160 260160 260160 260160 260160 260160 260160 260160 260160 260160 260160 260160 260160 260160 260160 260160 260160 260160 260160 260160 260160 260160 260160 260160 260160 260160 260160 260160 260160 260160 260160 260160 260160 260160 260160 260160 260160 260160 260160 260160 260160 260160 260160 260160 260160 260160 260160 260160 260160 260160 260160 260160 260160 260160 260160 260160 260160 260160 260160 260160 260160 260160 260160 260160 260160 
291267 289946 288635 287488 286305 285917 286565 287095 285672 284715 284441 283823 283046 285209 286431 282582 262761 262761 262761 262761 262761 262761 262761 262761 262761 262761 262761 262761 262761 262761 262761 262761 262761 262761 262761 262761 262761 262761 262761 262761 262761 262761 262761 262761 262761 262761 262761 262761 262761 262761 262761 262761 262761 262761 262761 262761 262761 262761 262761 262761 262761 262761 262761 262761 262761 262761 262761 262761 262761 262761 262761 262761 262761 262761 262761 262761 262761 262761 262761 262761 262761 262761 262761 262761 262761 262761 262761 262761 262761 262761 262761 262761 262761 262761 262761 262761 262761 262761 262761 262761 262761 262761 262761 262761 262761 262761 262761 262761 262761 262761 262761 262761 262761 262761 262761 262761 262761 262761 262761 262761 262761 262761 262761 262761 262761 262761 262761 262761 262761 262761 262761 262761 262761 262761 262761 262761 262761 262761 262761 262761 262761 262761 262761 262761 262761 262761 262761 262761 262761 262761 262761 262761 262761 262761 262761 262761 262761 262761 262761 262761 262761 262761 262761 262761 262761 262761 262761 262761 262761 262761 262761 262761 262761 262761 262761 262761 262761 262761 262761 262761 262761 262761 262761 262761 262761 262761 262761 262761 262761 262761 262761 262761 262761 262761 262761 262761 262761 262761 262761 262761 262761 
291267 289808 288339 287316 286973 286143 286755 287487 286083 285025 284107 283958 284024 284909 286501 285012 283700 281275 244472 244033 244033 244033 244033 244033 244033 244033 244033 244033 244033 244033 244033 244033 244033 244033 244033 244033 244033 244033 244033 244033 244033 244033 244033 244033 244033 244033 244033 244033 244033 244033 244033 244033 244033 244033 244033 244033 244033 244033 244033 244033 244033 244033 244033 244033 244033 244033 244033 244033 244033 244033 244033 244033 244033 244033 244033 244033 244033 244033 244033 244033 244033 244033 244033 244033 244033 244033 244033 244033 244033 244033 244033 244033 244033 244033 244033 244033 244033 244033 244033 244033 244033 244033 244033 244033 244033 244033 244033 244033 244033 244033 244033 244033 244033 244033 244033 244033 244033 244033 244033 244033 244033 244033 244033 244033 244033 244033 244033 244033 244033 244033 244033 244033 244033 244033 244033 244033 244033 244033 244033 244033 244033 244033 244033 244033 244033 244033 244033 244033 244033 244033 244033 244033 244033 244033 244033 244033 244033 244033 244033 244033 244033 244033 244033 244033 244033 244033 244033 244033 244033 244033 244033 244033 244033 244033 244033 244033 244033 244033 244033 244033 244033 244033 244033 244033 244033 244033 244033 244033 244033 244033 244033 244033 244033 244033 244033 244033 244033 244033 244033 244033 244033 
291267 289889 288543 287400 286548 286319 287359 287653 286228 285147 284392 283463 283404 284073 283978 278044 273689 242882 228338 228338 228338 228338 228338 228338 228338 228338 228338 228338 228338 228338 228338 228338 228338 228338 228338 228338 228338 228338 228338 228338 228338 228338 228338 228338 228338 228338 228338 228338 228338 228338 228338 228338 228338 228338 228338 228338 228338 228338 228338 228338 228338 228338 228338 228338 228338 228338 228338 228338 228338 228338 228338 228338 228338 228338 228338 228338 228338 228338 228338 228338 228338 228338 228338 228338 228338 228338 228338 228338 228338 228338 228338 228338 228338 228338 228338 228338 228338 228338 228338 228338 228338 228338 228338 228338 228338 228338 228338 228338 228338 228338 228338 228338 228338 228338 228338 228338 228338 228338 228338 228338 228338 228338 228338 228338 228338 228338 228338 228338 228338 228338 228338 228338 228338 228338 228338 228338 228338 228338 228338 228338 228338 228338 228338 228338 228338 228338 228338 228338 228338 228338 228338 228338 228338 228338 228338 228338 228338 228338 228338 228338 228338 228338 228338 228338 228338 228338 228338 228338 228338 228338 228338 228338 228338 228338 228338 228338 228338 228338 228338 228338 228338 228338 228338 228338 228338 228338 228338 228338 228338 228338 228338 228338 228338 228338 228338 228338 228338 228338 228338 228338 228338 
291267 289825 288442 287437 286585 285734 286383 287485 286135 285097 283988 283336 283558 283965 284027 275717 247165 247077 247077 247077 247077 247077 247077 247077 247077 247077 247077 247077 247077 247077 247077 247077 247077 247077 247077 247077 247077 247077 247077 247077 247077 247077 247077 247077 247077 247077 247077 247077 247077 247077 247077 247077 247077 247077 247077 247077 247077 247077 247077 247077 247077 247077 247077 247077 247077 247077 247077 247077 247077 247077 247077 247077 247077 247077 247077 247077 247077 247077 247077 247077 247077 247077 247077 247077 247077 247077 247077 247077 247077 247077 247077 247077 247077 247077 247077 247077 247077 247077 247077 247077 247077 247077 247077 247077 247077 247077 247077 247077 247077 247077 247077 247077 247077 247077 247077 247077 247077 247077 247077 247077 247077 247077 247077 247077 247077 247077 247077 247077 247077 247077 247077 247077 247077 247077 247077 247077 247077 247077 247077 247077 247077 247077 247077 247077 247077 247077 247077 247077 247077 247077 247077 247077 247077 247077 247077 247077 247077 247077 247077 247077 247077 247077 247077 247077 247077 247077 247077 247077 247077 247077 247077 247077 247077 247077 247077 247077 247077 247077 247077 247077 247077 247077 247077 247077 247077 247077 247077 247077 247077 247077 247077 247077 247077 247077 247077 247077 247077 247077 247077 247077 247077 
291267 289866 288630 287324 286599 285583 286357 287351 285970 285492 284473 283761 283254 284654 285831 284279 282606 280082 278614 274588 162670 161481 161481 161481 161481 161481 161481 161481 161481 161481 161481 161481 161481 161481 161481 161481 161481 161481 161481 161481 161481 161481 161481 161481 161481 161481 161481 161481 161481 161481 161481 161481 161481 161481 161481 161481 161481 161481 161481 161481 161481 161481 161481 161481 161481 161481 161481 161481 161481 161481 161481 161481 161481 161481 161481 161481 161481 161481 161481 161481 161481 161481 161481 161481 161481 161481 161481 161481 161481 161481 161481 161481 161481 161481 161481 161481 161481 161481 161481 161481 161481 161481 161481 161481 161481 161481 161481 161481 161481 161481 161481 161481 161481 161481 161481 161481 161481 161481 161481 161481 161481 161481 161481 161481 161481 161481 161481 161481 161481 161481 161481 161481 161481 161481 161481 161481 161481 161481 161481 161481 161481 161481 161481 161481 161481 161481 161481 161481 161481 161481 161481 161481 161481 161481 161481 161481 161481 161481 161481 161481 161481 161481 161481 161481 161481 161481 161481 161481 161481 161481 161481 161481 161481 161481 161481 161481 161481 161481 161481 161481 161481 161481 161481 161481 161481 161481 161481 161481 161481 161481 161481 161481 161481 161481 161481 161481 161481 161481 161481 161481 161481 
291267 289891 288729 287510 286529 285671 286253 287317 285996 284909 284745 283513 282535 284917 284468 277502 267981 223602 214935 214935 214935 214935 214935 214935 214935 214935 214935 214935 214935 214935 214935 214935 214935 214935 214935 214935 214935 214935 214935 214935 214935 214935 214935 214935 214935 214935 214935 214935 214935 214935 214935 214935 214935 214935 214935 214935 214935 214935 214935 214935 214935 214935 214935 214935 214935 214935 214935 214935 214935 214935 214935 214935 214935 214935 214935 214935 214935 214935 214935 214935 214935 214935 214935 214935 214935 214935 214935 214935 214935 214935 214935 214935 214935 214935 214935 214935 214935 214935 214935 214935 214935 214935 214935 214935 214935 214935 214935 214935 214935 214935 214935 214935 214935 214935 214935 214935 214935 214935 214935 214935 214935 214935 214935 214935 214935 214935 214935 214935 214935 214935 214935 214935 214935 214935 214935 214935 214935 214935 214935 214935 214935 214935 214935 214935 214935 214935 214935 214935 214935 214935 214935 214935 214935 214935 214935 214935 214935 214935 214935 214935 214935 214935 214935 214935 214935 214935 214935 214935 214935 214935 214935 214935 214935 214935 214935 214935 214935 214935 214935 214935 214935 214935 214935 214935 214935 214935 214935 214935 214935 214935 214935 214935 214935 214935 214935 214935 214935 214935 214935 214935 214935 
291267 290018 288675 287548 286481 286451 286861 287243 285861 284687 284291 283822 283648 285715 286450 283218 277238 264126 264126 264126 264126 264126 264126 264126 264126 264126 264126 264126 264126 264126 264126 264126 264126 264126 264126 264126 264126 264126 264126 264126 264126 264126 264126 264126 264126 264126 264126 264126 264126 264126 264126 264126 264126 264126 264126 264126 264126 264126 264126 264126 264126 264126 264126 264126 264126 264126 264126 264126 264126 264126 264126 264126 264126 264126 264126 264126 264126 264126 264126 264126 264126 264126 264126 264126 264126 264126 264126 264126 264126 264126 264126 264126 264126 264126 264126 264126 264126 264126 264126 264126 264126 264126 264126 264126 264126 264126 264126 264126 264126 264126 264126 264126 264126 264126 264126 264126 264126 264126 264126 264126 264126 264126 264126 264126 264126 264126 264126 264126 264126 264126 264126 264126 264126 264126 264126 264126 264126 264126 264126 264126 264127 264127 264127 264127 264127 264127 264127 264127 264127 264127 264127 264127 264127 264127 264127 264127 264127 264127 264127 264127 264127 264127 264127 264127 264127 264127 264127 264127 264127 264127 264127 264127 264127 264127 264127 264127 264127 264127 264127 264127 264127 264127 264127 264127 264127 264127 264127 264127 264127 264127 264127 264127 264127 264127 264127 264127 264127 264127 264127 264127 264127 
291267 289882 288516 287245 286794 285982 286233 286939 285477 284258 283622 282790 284142 285261 286708 283988 279664 277098 235424 229038 229038 229038 229038 229038 229038 229038 229038 229038 229038 229038 229038 229038 229038 229038 229038 229038 229038 229038 229038 229038 229038 229038 229038 229038 229038 229038 229038 229038 229038 229038 229038 229038 229038 229038 229038 229038 229038 229038 229038 229038 229038 229038 229038 229038 229038 229038 229038 229038 229038 229038 229038 229038 229038 229038 229038 229038 229038 229038 229038 229038 229038 229038 229038 229038 229038 229038 229038 229038 229038 229038 229038 229038 229038 229038 229038 229038 229038 229038 229038 229038 229038 229038 229038 229038 229038 229038 229038 229038 229038 229038 229038 229038 229038 229038 229038 229038 229038 229038 229038 229038 229038 229038 229038 229038 229038 229038 229038 229038 229038 229038 229038 229038 229038 229038 229038 229038 229038 229038 229038 229038 229038 229038 229038 229038 229038 229038 229038 229038 229038 229038 229038 229038 229038 229038 229038 229038 229038 229038 229038 229038 229038 229038 229038 229038 229038 229038 229038 229038 229038 229038 229038 229038 229038 229038 229038 229038 229038 229038 229038 229038 229038 229038 229038 229038 229038 229038 229038 229038 229038 229038 229038 229038 229038 229038 229038 229038 229038 229038 229038 229038 229038 
291267 289830 288485 287554 286702 285904 286899 287385 286018 285382 284445 283952 283537 285843 287217 285524 283095 276847 271208 236163 232932 232275 232275 232275 232275 232275 232275 232275 232275 232275 232275 232275 232275 232275 232275 232275 232275 232275 232275 232275 232275 232275 232275 232275 232275 232275 232275 232275 232275 232275 232275 232275 232275 232275 232275 232275 232275 232275 232275 232275 232275 232275 232275 232275 232275 232275 232275 232275 232275 232275 232275 232275 232275 232275 232275 232275 232275 232275 232275 232275 232275 232275 232275 232275 232275 232275 232275 232275 232275 232275 232275 232275 232275 232275 232275 232275 232275 232275 232275 232275 232275 232275 232275 232275 232275 232275 232275 232275 232275 232275 232275 232275 232275 232275 232275 232275 232275 232275 232275 232275 232275 232275 232275 232275 232275 232275 232275 232275 232275 232275 232275 232275 232275 232275 232275 232275 232275 232275 232275 232275 232275 232275 232275 232275 232275 232275 232275 232275 232275 232275 232275 232275 232275 232275 232275 232275 232275 232275 232275 232275 232275 232275 232275 232275 232275 232275 232275 232275 232275 232275 232275 232275 232275 232275 232275 232275 232275 232275 232275 232275 232275 232275 232275 232275 232275 232275 232275 232275 232275 232275 232275 232275 232275 232275 232275 232275 232275 232275 232275 232275 232275 
291267 289868 288484 287194 285925 286129 286773 287917 286422 285638 285180 284127 283597 284462 285678 283554 279592 273196 239591 226700 213464 213464 213464 213464 213464 213464 213464 213464 213464 213464 213464 213464 213464 213464 213464 213464 213464 213464 213464 213464 213464 213464 213464 213464 213464 213464 213464 213464 213464 213464 213464 213464 213464 213464 213464 213464 213464 213464 213464 213464 213464 213464 213464 213464 213464 213464 213464 213464 213464 213464 213464 213464 213464 213464 213464 213464 213464 213464 213464 213464 213464 213464 213464 213464 213464 213464 213464 213464 213464 213464 213464 213464 213464 213464 213464 213464 213464 213464 213464 213464 213464 213464 213464 213464 213464 213464 213464 213464 213464 213464 213464 213464 213464 213464 213464 213464 213464 213464 213464 213464 213464 213464 213464 213464 213464 213464 213464 213464 213464 213464 213464 213464 213464 213464 213464 213464 213464 213464 213464 213465 213465 213465 213465 213465 213465 213465 213465 213465 213465 213465 213465 213465 213465 213465 213465 213465 213465 213465 213465 213465 213465 213465 213465 213465 213465 213465 213465 213465 213465 213465 213465 213465 213465 213465 213465 213465 213465 213465 213465 213465 213465 213465 213465 213465 213465 213465 213465 213465 213465 213465 213465 213465 213465 213465 213465 213465 213465 213465 213465 213465 213465 
291267 289843 288466 287453 286230 286093 286955 287839 286427 285614 284869 284329 283296 284666 286054 283142 281164 272460 272460 272460 272460 272460 272460 272460 272460 272460 272460 272460 272460 272460 272460 272460 272460 272460 272460 272460 272460 272460 272460 272460 272460 272460 272460 272460 272460 272460 272460 272460 272460 272460 272460 272460 272460 272460 272460 272460 272460 272460 272460 272460 272460 272460 272460 272460 272460 272460 272460 272460 272460 272460 272460 272460 272460 272460 272460 272460 272460 272460 272460 272460 272460 272460 272460 272460 272460 272460 272460 272460 272460 272460 272460 272460 272460 272460 272460 272460 272460 272460 272460 272460 272460 272460 272460 272460 272460 272460 272460 272460 272460 272460 272460 272460 272460 272460 272460 272460 272460 272460 272460 272460 272460 272460 272460 272460 272460 272460 272460 272460 272460 272460 272460 272460 272460 272460 272460 272460 272460 272460 272460 272460 272460 272460 272460 272460 272460 272460 272460 272460 272460 272460 272460 272460 272460 272460 272460 272460 272460 272460 272460 272460 272460 272460 272460 272460 272460 272460 272460 272460 272460 272460 272460 272460 272460 272460 272460 272460 272460 272460 272460 272460 272460 272460 272460 272460 272460 272460 272460 272460 272460 272460 272460 272460 272460 272460 272460 272460 272460 272460 272460 272460 272460 
291267 289781 288496 287574 286713 285324 286825 287059 285676 284823 283631 283196 283630 285097 286647 285241 285359 284602 283762 274147 268198 266435 266435 266435 266435 266435 266435 266435 266435 266435 266435 266435 266435 266435 266435 266435 266435 266435 266435 266435 266435 266435 266435 266435 266435 266435 266435 266435 266435 266435 266435 266435 266435 266435 266435 266435 266435 266435 266435 266435 266435 266435 266435 266435 266435 266435 266435 266435 266435 266435 266435 266435 266435 266435 266435 266435 266435 266435 266435 266435 266435 266435 266435 266435 266435 266435 266435 266435 266435 266435 266435 266435 266435 266435 266435 266435 266435 266435 266435 266435 266435 266435 266435 266435 266435 266435 266435 266435 266435 266435 266435 266435 266435 266435 266435 266435 266435 266435 266435 266435 266435 266435 266435 266435 266435 266435 266435 266435 266435 266435 266435 266435 266435 266435 266435 266435 266435 266435 266435 266435 266435 266435 266435 266435 266435 266435 266435 266435 266435 266435 266435 266435 266435 266435 266435 266435 266435 266435 266435 266435 266435 266435 266435 266435 266435 266435 266435 266435 266435 266435 266435 266435 266435 266435 266435 266435 266435 266435 266435 266435 266435 266435 266435 266435 266435 266435 266435 266435 266435 266435 266435 266435 266435 266435 266435 266435 266435 266435 266435 266435 266435 
291267 289924 288459 287385 286223 285300 286181 287789 286271 285114 284292 283978 282978 284912 286267 283458 279820 272663 199570 172519 172519 172519 172519 172519 172519 172519 172519 172519 172519 172519 172519 172519 172519 172519 172519 172519 172519 172519 172519 172519 172519 172519 172519 172519 172519 172519 172519 172519 172519 172519 172519 172519 172519 172519 172519 172519 172519 172519 172519 172519 172519 172519 172519 172519 172519 172519 172519 172519 172519 172519 172519 172519 172519 172519 172519 172519 172519 172519 172519 172519 172519 172519 172519 172519 172519 172519 172519 172519 172519 172519 172519 172519 172519 172519 172519 172519 172519 172519 172519 172519 172519 172519 172519 172519 172519 172519 172519 172519 172519 172519 172519 172519 172519 172519 172519 172519 172519 172519 172519 172519 172519 172519 172519 172519 172519 172519 172519 172519 172519 172519 172519 172519 172519 172519 172519 172519 172519 172519 172519 172519 172519 172519 172519 172519 172519 172519 172519 172519 172519 172519 172519 172519 172519 172519 172519 172519 172519 172519 172519 172519 172519 172519 172519 172519 172519 172519 172519 172519 172519 172519 172519 172519 172519 172519 172519 172519 172519 172519 172519 172519 172519 172519 172519 172519 172519 172519 172519 172519 172519 172519 172519 172519 172519 172519 172519 172519 172519 172519 172519 172519 172519 
291267 289802 288496 287438 286523 286376 287001 287353 285914 284746 284184 283300 282700 283540 284522 280193 265810 203911 203251 203251 203251 203251 203251 203251 203251 203251 203251 203251 203251 203251 203251 203251 203251 203251 203251 203251 203251 203251 203251 203251 203251 203251 203251 203251 203251 203251 203251 203251 203251 203251 203251 203251 203251 203251 203251 203251 203251 203251 203251 203251 203251 203251 203251 203251 203251 203251 203251 203251 203251 203251 203251 203251 203251 203251 203251 203251 203251 203251 203251 203251 203251 203251 203251 203251 203251 203251 203251 203251 203251 203251 203251 203251 203251 203251 203251 203251 203251 203251 203251 203251 203251 203251 203251 203251 203251 203251 203251 203251 203251 203251 203251 203251 203251 203251 203251 203251 203251 203251 203251 203251 203251 203251 203251 203251 203251 203251 203251 203251 203251 203251 203251 203251 203251 203251 203251 203251 203251 203251 203251 203251 203251 203251 203251 203251 203251 203251 203251 203251 203251 203251 203251 203251 203251 203251 203251 203251 203251 203251 203251 203251 203251 203251 203251 203251 203251 203251 203251 203251 203251 203251 203251 203251 203251 203251 203251 203251 203251 203251 203251 203251 203251 203251 203251 203251 203251 203251 203251 203251 203251 203251 203251 203251 203251 203251 203251 203251 203251 203251 203251 203251 203251 
291267 289892 288542 287511 286458 285168 286359 287661 286210 285658 284749 284376 283715 284754 285649 281296 275337 235842 233283 233283 233283 233283 233283 233283 233283 233283 233283 233283 233283 233283 233283 233283 233283 233283 233283 233283 233283 233283 233283 233283 233283 233283 233283 233283 233283 233283 233283 233283 233283 233283 233283 233283 233283 233283 233283 233283 233283 233283 233283 233283 233283 233283 233283 233283 233283 233283 233283 233283 233283 233283 233283 233283 233283 233283 233283 233283 233283 233283 233283 233283 233283 233283 233283 233283 233283 233283 233283 233283 233283 233283 233283 233283 233283 233283 233283 233283 233283 233283 233283 233283 233283 233283 233283 233283 233283 233283 233283 233283 233283 233283 233283 233283 233283 233283 233283 233283 233283 233283 233283 233283 233283 233283 233283 233283 233283 233283 233283 233283 233283 233283 233283 233283 233283 233283 233283 233283 233283 233283 233283 233283 233283 233283 233283 233283 233283 233283 233283 233283 233283 233283 233283 233283 233283 233283 233283 233283 233283 233283 233283 233283 233283 233283 233283 233283 233283 233283 233283 233283 233283 233283 233283 233283 233283 233283 233283 233283 233283 233283 233283 233283 233283 233283 233283 233283 233283 233283 233283 233283 233283 233283 233283 233283 233283 233283 233283 233283 233283 233283 233283 233283 233283 
291267 289835 288559 287557 286714 285369 286531 287095 285621 284698 284974 284209 284363 284749 285552 282943 278618 255039 246397 246229 246229 246229 246229 246229 246229 246229 246229 246229 246229 246229 246229 246229 246229 246229 246229 246229 246229 246229 246229 246229 246229 246229 246229 246229 246229 246229 246229 246229 246229 246229 246229 246229 246229 246229 246229 246229 246229 246229 246229 246229 246229 246229 246229 246229 246229 246229 246229 246229 246229 246229 246229 246229 246229 246229 246229 246229 246229 246229 246229 246229 246229 246229 246229 246229 246229 246229 246229 246229 246229 246229 246229 246229 246229 246229 246229 246229 246229 246229 246229 246229 246229 246229 246229 246229 246229 246229 246229 246229 246229 246229 246229 246229 246229 246229 246229 246229 246229 246229 246229 246229 246229 246229 246229 246229 246229 246229 246229 246229 246229 246229 246229 246229 246229 246229 246229 246229 246229 246229 246229 246229 246229 246229 246229 246229 246229 246229 246229 246229 246229 246229 246229 246229 246229 246229 246229 246229 246229 246229 246229 246229 246229 246229 246229 246229 246229 246229 246229 246229 246229 246229 246229 246229 246229 246229 246229 246229 246229 246229 246229 246229 246229 246229 246229 246229 246229 246229 246229 246229 246229 246229 246229 246229 246229 246229 246229 246229 246229 246229 246229 246229 246229 
291267 289796 288515 287526 286116 285374 286589 287203 285866 285103 284398 283617 283286 284215 285757 283929 282031 281412 271829 267177 267177 267177 267177 267177 267177 267177 267177 267177 267177 267177 267177 267177 267177 267177 267177 267177 267177 267177 267177 267177 267177 267177 267177 267177 267177 267177 267177 267177 267177 267177 267177 267177 267177 267177 267177 267177 267177 267177 267177 267177 267177 267177 267177 267177 267177 267177 267177 267177 267177 267177 267177 267177 267177 267177 267177 267177 267177 267177 267177 267177 267177 267177 267177 267177 267177 267177 267177 267177 267177 267177 267177 267177 267177 267177 267177 267177 267177 267177 267177 267177 267177 267177 267177 267177 267177 267177 267177 267177 267177 267177 267177 267177 267177 267177 267177 267177 267177 267177 267177 267177 267177 267177 267177 267177 267177 267177 267177 267177 267177 267177 267177 267177 267177 267177 267177 267177 267177 267177 267177 267177 267177 267177 267177 267177 267177 267177 267177 267177 267177 267177 267177 267177 267177 267177 267177 267177 267177 267177 267177 267177 267177 267177 267177 267177 267177 267177 267177 267177 267177 267177 267177 267177 267177 267177 267177 267177 267177 267177 267177 267177 267177 267177 267177 267177 267177 267177 267177 267177 267177 267177 267177 267177 267177 267177 267177 267177 267177 267177 267177 267177 267177 
291267 289855 288528 287436 286376 285753 286531 287419 285990 285388 284392 283593 283445 284768 286684 284131 281505 279567 229845 214556 214556 214556 214556 214556 214556 214556 214556 214556 214556 214556 214556 214556 214556 214556 214556 214556 214556 214556 214556 214556 214556 214556 214556 214556 214556 214556 214556 214556 214556 214556 214556 214556 214556 214556 214556 214556 214556 214556 214556 214556 214556 214556 214556 214556 214556 214556 214556 214556 214556 214556 214556 214556 214556 214556 214556 214556 214556 214556 214556 214556 214556 214556 214556 214556 214556 214556 214556 214556 214556 214556 214556 214556 214556 214556 214556 214556 214556 214556 214556 214556 214556 214556 214556 214556 214556 214556 214556 214556 214556 214556 214556 214556 214556 214556 214556 214556 214556 214556 214556 214556 214556 214556 214556 214556 214556 214556 214556 214556 214556 214556 214556 214556 214556 214556 214556 214556 214556 214556 214556 214556 214556 214556 214556 214556 214556 214556 214556 214557 214557 214557 214557 214557 214557 214557 214558 214558 214558 214558 214558 214558 214558 214558 214558 214558 214558 214558 214558 214558 214558 214558 214558 214558 214559 214559 214559 214559 214559 214560 214560 214560 214560 214560 214560 214560 214560 214560 214560 214560 214560 214560 214560 214560 214560 214560 214560 214560 214560 214560 214560 214560 214560 
291267 289838 288501 287414 286593 286319 286725 287505 285990 285063 284740 284595 284149 285096 286405 284889 283438 282493 277566 277566 277566 277566 277566 277566 277566 277566 277566 277566 277566 277566 277566 277566 277566 277566 277566 277566 277566 277566 277566 277566 277566 277566 277566 277566 277566 277566 277566 277566 277566 277566 277566 277566 277566 277566 277566 277566 277566 277566 277566 277566 277566 277566 277566 277566 277566 277566 277566 277566 277566 277566 277566 277566 277566 277566 277566 277566 277566 277566 277566 277566 277566 277566 277566 277566 277566 277566 277566 277566 277566 277566 277566 277566 277566 277566 277566 277566 277566 277566 277566 277566 277566 277566 277566 277566 277566 277566 277566 277566 277566 277566 277566 277566 277566 277566 277566 277566 277566 277566 277566 277566 277566 277566 277566 277566 277566 277566 277566 277566 277566 277566 277566 277566 277566 277566 277566 277566 277566 277566 277566 277566 277566 277566 277566 277566 277566 277566 277566 277566 277566 277566 277566 277566 277566 277566 277566 277566 277566 277566 277566 277566 277566 277566 277566 277566 277566 277566 277566 277566 277566 277566 277566 277566 277566 277566 277566 277566 277566 277566 277566 277566 277566 277566 277566 277566 277566 277566 277566 277566 277566 277566 277566 277566 277566 277566 277566 277566 277566 277566 277566 277566 277566 
291267 289850 288555 287313 286281 285673 287013 287429 286015 285113 284595 284331 283571 284467 286388 284278 282271 258916 254350 254350 254350 254350 254350 254350 254350 254350 254350 254350 254350 254350 254350 254350 254350 254350 254350 254350 254350 254350 254350 254350 254350 254350 254350 254350 254350 254350 254350 254350 254350 254350 254350 254350 254350 254350 254350 254350 254350 254350 254350 254350 254350 254350 254350 254350 254350 254350 254350 254350 254350 254350 254350 254350 254350 254350 254350 254350 254350 254350 254350 254350 254350 254350 254350 254350 254350 254350 254350 254350 254350 254350 254350 254350 254350 254350 254350 254350 254350 254350 254350 254350 254350 254350 254350 254350 254350 254350 254350 254350 254350 254350 254350 254350 254350 254350 254350 254350 254350 254350 254350 254350 254350 254350 254350 254350 254350 254350 254350 254350 254350 254350 254350 254350 254350 254350 254350 254350 254350 254350 254350 254350 254350 254350 254350 254350 254350 254350 254350 254350 254350 254350 254350 254350 254350 254350 254350 254350 254350 254350 254350 254350 254350 254350 254350 254350 254350 254350 254350 254350 254350 254350 254350 254350 254350 254350 254350 254350 254350 254350 254350 254350 254350 254350 254350 254350 254350 254350 254350 254350 254350 254350 254350 254350 254350 254350 254350 254350 254350 254350 254350 254350 254350 
291267 289798 288455 287632 286509 285634 286375 287399 285994 284819 284121 284032 284707 285620 285966 283124 277223 247865 242074 242074 242074 242074 242074 242074 242074 242074 242074 242074 242074 242074 242074 242074 242074 242074 242074 242074 242074 242074 242074 242074 242074 242074 242074 242074 242074 242074 242074 242074 242074 242074 242074 242074 242074 242074 242074 242074 242074 242074 242074 242074 242074 242074 242074 242074 242074 242074 242074 242074 242074 242074 242074 242074 242074 242074 242074 242074 242074 242074 242074 242074 242074 242074 242074 242074 242074 242074 242074 242074 242074 242074 242074 242074 242074 242074 242074 242074 242074 242074 242074 242074 242074 242074 242074 242074 242074 242074 242074 242074 242074 242074 242074 242074 242074 242074 242074 242074 242074 242074 242074 242074 242074 242074 242074 242074 242074 242074 242074 242074 242074 242074 242074 242074 242074 242074 242074 242074 242074 242074 242074 242074 242074 242074 242074 242074 242074 242074 242074 242074 242074 242074 242074 242074 242074 242074 242074 242074 242074 242074 242074 242074 242074 242074 242074 242074 242074 242074 242074 242074 242074 242074 242074 242074 242074 242074 242074 242074 242074 242074 242074 242074 242074 242074 242074 242074 242074 242074 242074 242074 242074 242074 242074 242074 242074 242074 242074 242074 242074 242074 242074 242074 242074 
291267 289850 288494 287423 286811 285886 286347 287435 286059 285083 284298 283303 282975 285316 286161 283527 279443 273160 258318 250137 247284 247284 247284 247284 247284 247284 247284 247284 247284 247284 247284 247284 247284 247284 247284 247284 247284 247284 247284 247284 247284 247284 247284 247284 247284 247284 247284 247284 247284 247284 247284 247284 247284 247284 247284 247284 247284 247284 247284 247284 247284 247284 247284 247284 247284 247284 247284 247284 247284 247284 247284 247284 247284 247284 247284 247284 247284 247284 247284 247284 247284 247284 247284 247284 247284 247284 247284 247284 247284 247284 247284 247284 247284 247284 247284 247284 247284 247284 247284 247284 247284 247284 247284 247284 247284 247284 247284 247284 247284 247284 247284 247284 247284 247284 247284 247284 247284 247284 247284 247284 247284 247284 247284 247284 247284 247284 247284 247284 247284 247284 247284 247284 247284 247284 247284 247284 247284 247284 247284 247284 247284 247284 247284 247284 247284 247284 247284 247284 247284 247284 247284 247284 247284 247284 247284 247284 247284 247284 247284 247284 247284 247284 247284 247284 247284 247284 247284 247284 247284 247284 247284 247284 247284 247284 247284 247284 247284 247284 247284 247284 247284 247284 247284 247284 247284 247284 247284 247284 247284 247284 247284 247284 247284 247284 247284 247284 247284 247284 247284 247284 247284 
291267 289766 288346 287214 286239 286239 287135 287889 286430 285456 285073 284020 284103 284634 285540 283182 278973 274930 246174 216245 207631 207631 207631 207631 207631 207631 207631 207631 207631 207631 207631 207631 207631 207631 207631 207631 207631 207631 207631 207631 207631 207631 207631 207631 207631 207631 207631 207631 207631 207631 207631 207631 207631 207631 207631 207631 207631 207631 207631 207631 207631 207631 207631 207631 207631 207631 207631 207631 207631 207631 207631 207631 207631 207631 207631 207631 207631 207631 207631 207631 207631 207631 207631 207631 207631 207631 207631 207631 207631 207631 207631 207631 207631 207631 207631 207631 207631 207631 207631 207631 207631 207631 207631 207631 207631 207631 207631 207631 207631 207631 207631 207631 207631 207631 207631 207631 207631 207631 207631 207631 207631 207631 207631 207631 207631 207631 207631 207631 207631 207631 207631 207631 207631 207631 207631 207631 207631 207631 207631 207631 207631 207631 207631 207631 207631 207631 207631 207631 207631 207631 207631 207631 207631 207631 207631 207631 207631 207631 207631 207631 207631 207631 207631 207631 207631 207631 207631 207631 207631 207631 207631 207631 207631 207631 207631 207631 207631 207631 207631 207631 207631 207631 207631 207631 207631 207631 207631 207631 207631 207631 207631 207631 207631 207631 207631 207631 207631 207631 207631 207631 207631 
291267 289911 288505 287466 286638 285714 286425 287499 286116 284945 284351 283824 282963 284347 285858 283318 279794 263001 263001 263001 263001 263001 263001 263001 263001 263001 263001 263001 263001 263001 263001 263001 263001 263001 263001 263001 263001 263001 263001 263001 263001 263001 263001 263001 263001 263001 263001 263001 263001 263001 263001 263001 263001 263001 263001 263001 263001 263001 263001 263001 263001 263001 263001 263001 263001 263001 263001 263001 263001 263001 263001 263001 263001 263001 263001 263001 263001 263001 263001 263001 263001 263001 263001 263001 263001 263001 263001 263001 263001 263001 263001 263001 263001 263001 263001 263001 263001 263001 263001 263001 263001 263001 263001 263001 263001 263001 263001 263001 263001 263001 263001 263001 263001 263001 263001 263001 263001 263001 263001 263001 263001 263001 263001 263001 263001 263001 263001 263001 263001 263001 263001 263001 263001 263001 263001 263001 263001 263001 263001 263001 263001 263001 263001 263001 263001 263001 263001 263001 263001 263001 263001 263001 263001 263001 263001 263001 263001 263001 263001 263001 263001 263001 263001 263001 263001 263001 263001 263001 263001 263001 263001 263001 263001 263001 263001 263001 263001 263001 263001 263001 263001 263001 263001 263001 263001 263001 263001 263001 263001 263001 263001 263001 263001 263001 263001 263001 263001 263001 263001 263001 263001 
291267 289902 288572 287533 286638 285601 286927 287331 285890 285250 284783 284144 283557 284505 284607 278390 269036 246623 238316 232555 232555 232555 232555 232555 232555 232555 232555 232555 232555 232555 232555 232555 232555 232555 232555 232555 232555 232555 232555 232555 232555 232555 232555 232555 232555 232555 232555 232555 232555 232555 232555 232555 232555 232555 232555 232555 232555 232555 232555 232555 232555 232555 232555 232555 232555 232555 232555 232555 232555 232555 232555 232555 232555 232555 232555 232555 232555 232555 232555 232555 232555 232555 232555 232555 232555 232555 232555 232555 232555 232555 232555 232555 232555 232555 232555 232555 232555 232555 232555 232555 232555 232555 232555 232555 232555 232555 232555 232555 232555 232555 232555 232555 232555 232555 232555 232555 232555 232555 232555 232555 232555 232555 232555 232555 232555 232555 232555 232555 232555 232555 232555 232555 232555 232555 232555 232555 232555 232555 232555 232555 232555 232555 232555 232555 232555 232555 232555 232555 232555 232555 232555 232555 232555 232555 232555 232555 232555 232555 232555 232555 232555 232555 232555 232555 232555 232555 232555 232555 232555 232555 232555 232555 232555 232555 232555 232555 232555 232555 232555 232555 232555 232555 232555 232555 232555 232555 232555 232555 232555 232555 232555 232555 232555 232555 232555 232555 232555 232555 232555 232555 232555 
291267 289883 288575 287343 286431 285668 286701 287431 286006 285234 284937 284199 284423 285065 285972 283835 279724 270585 266942 254442 254442 254442 254442 254442 254442 254442 254442 254442 254442 254442 254442 254442 254442 254442 254442 254442 254442 254442 254442 254442 254442 254442 254442 254442 254442 254442 254442 254442 254442 254442 254442 254442 254442 254442 254442 254442 254442 254442 254442 254442 254442 254442 254442 254442 254442 254442 254442 254442 254442 254442 254442 254442 254442 254442 254442 254442 254442 254442 254442 254442 254442 254442 254442 254442 254442 254442 254442 254442 254442 254442 254442 254442 254442 254442 254442 254442 254442 254442 254442 254442 254442 254442 254442 254442 254442 254442 254442 254442 254442 254442 254442 254442 254442 254442 254442 254442 254442 254442 254442 254442 254442 254442 254442 254442 254442 254442 254442 254442 254442 254442 254442 254442 254442 254442 254442 254442 254442 254442 254442 254442 254442 254442 254442 254442 254443 254443 254443 254443 254443 254443 254443 254443 254443 254443 254443 254443 254443 254443 254443 254443 254443 254443 254443 254443 254443 254443 254443 254443 254443 254443 254443 254443 254443 254443 254443 254443 254443 254443 254443 254443 254443 254443 254443 254443 254443 254443 254443 254443 254443 254443 254443 254443 254443 254443 254443 254443 254443 254443 254443 254443 254443 
291267 289848 288409 287236 286251 286314 287075 287695 286264 285300 284514 284383 284444 285317 286306 283838 280710 274309 240033 210841 210841 210841 210841 210841 210841 210841 210841 210841 210841 210841 210841 210841 210841 210841 210841 210841 210841 210841 210841 210841 210841 210841 210841 210841 210841 210841 210841 210841 210841 210841 210841 210841 210841 210841 210841 210841 210841 210841 210841 210841 210841 210841 210841 210841 210841 210841 210841 210841 210841 210841 210841 210841 210841 210841 210841 210841 210841 210841 210841 210841 210841 210841 210841 210841 210841 210841 210841 210841 210841 210841 210841 210841 210841 210841 210841 210841 210841 210841 210841 210841 210841 210841 210841 210841 210841 210841 210841 210841 210841 210841 210841 210841 210841 210841 210841 210841 210841 210841 210841 210841 210841 210841 210841 210841 210841 210841 210841 210841 210841 210841 210841 210841 210841 210841 210841 210841 210841 210841 210841 210841 210841 210841 210841 210841 210841 210841 210841 210841 210841 210841 210841 210841 210841 210841 210841 210841 210841 210841 210841 210841 210841 210841 210841 210841 210841 210841 210841 210841 210841 210841 210841 210841 210841 210841 210841 210841 210841 210841 210841 210841 210841 210841 210841 210841 210841 210841 210841 210841 210841 210841 210841 210841 210841 210841 210841 210841 210841 210841 210841 210841 210841 
291267 289944 288627 287276 286023 285694 286545 287661 286352 285217 284610 284206 283681 284252 285041 281611 277282 252411 245004 245004 245004 245004 245004 245004 245004 245004 245004 245004 245004 245004 245004 245004 245004 245004 245004 245004 245004 245004 245004 245004 245004 245004 245004 245004 245004 245004 245004 245004 245004 245004 245004 245004 245004 245004 245004 245004 245004 245004 245004 245004 245004 245004 245004 245004 245004 245004 245004 245004 245004 245004 245004 245004 245004 245004 245004 245004 245004 245004 245004 245004 245004 245004 245004 245004 245004 245004 245004 245004 245004 245004 245004 245004 245004 245004 245004 245004 245004 245004 245004 245004 245004 245004 245004 245004 245004 245004 245004 245004 245004 245004 245004 245004 245004 245004 245004 245004 245004 245004 245004 245004 245004 245004 245004 245004 245004 245004 245004 245004 245004 245004 245004 245004 245004 245004 245004 245004 245004 245004 245004 245004 245004 245004 245004 245004 245004 245004 245004 245004 245004 245004 245004 245004 245004 245004 245004 245004 245004 245004 245004 245004 245004 245004 245004 245004 245004 245004 245004 245004 245004 245004 245004 245004 245004 245004 245004 245004 245004 245004 245004 245004 245004 245004 245004 245004 245004 245004 245004 245004 245004 245004 245004 245004 245004 245004 245004 245004 245004 245004 245004 245004 245004 
291267 289782 288435 287503 286634 285708 286697 287401 286027 285204 284779 283887 283801 285252 285677 282241 273384 237609 236380 236380 236380 236380 236380 236380 236380 236380 236380 236380 236380 236380 236380 236380 236380 236380 236380 236380 236380 236380 236380 236380 236380 236380 236380 236380 236380 236380 236380 236380 236380 236380 236380 236380 236380 236380 236380 236380 236380 236380 236380 236380 236380 236380 236380 236380 236380 236380 236380 236380 236380 236380 236380 236380 236380 236380 236380 236380 236380 236380 236380 236380 236380 236380 236380 236380 236380 236380 236380 236380 236380 236380 236380 236380 236380 236380 236380 236380 236380 236380 236380 236380 236380 236380 236380 236380 236380 236380 236380 236380 236380 236380 236380 236380 236380 236380 236380 236380 236380 236380 236380 236380 236380 236380 236380 236380 236380 236380 236380 236380 236380 236380 236380 236380 236380 236380 236380 236380 236380 236380 236380 236380 236380 236380 236380 236380 236380 236380 236380 236381 236381 236381 236381 236381 236381 236381 236381 236381 236381 236381 236381 236381 236381 236382 236382 236382 236382 236382 236382 236382 236382 236382 236382 236382 236382 236382 236382 236382 236382 236382 236382 236382 236382 236382 236382 236382 236382 236382 236382 236382 236382 236382 236382 236382 236382 236382 236382 236382 236382 236382 236382 236382 236382 
291267 289828 288548 287528 286814 286017 286489 287301 285911 285052 284080 283491 283150 284107 285906 283683 278147 272635 272635 272635 272635 272635 272635 272635 272635 272635 272635 272635 272635 272635 272635 272635 272635 272635 272635 272635 272635 272635 272635 272635 272635 272635 272635 272635 272635 272635 272635 272635 272635 272635 272635 272635 272635 272635 272635 272635 272635 272635 272635 272635 272635 272635 272635 272635 272635 272635 272635 272635 272635 272635 272635 272635 272635 272635 272635 272635 272635 272635 272635 272635 272635 272635 272635 272635 272635 272635 272635 272635 272635 272635 272635 272635 272635 272635 272635 272635 272635 272635 272635 272635 272635 272635 272635 272635 272635 272635 272635 272635 272635 272635 272635 272635 272635 272635 272635 272635 272635 272635 272635 272635 272635 272635 272635 272635 272635 272635 272635 272635 272635 272635 272635 272635 272635 272635 272635 272635 272635 272635 272635 272635 272635 272635 272635 272635 272635 272635 272635 272635 272635 272635 272635 272635 272635 272635 272635 272635 272635 272635 272635 272635 272635 272635 272635 272635 272635 272635 272635 272635 272635 272635 272635 272635 272635 272635 272635 272635 272635 272635 272635 272635 272635 272635 272635 272635 272635 272635 272635 272635 272635 272635 272635 272635 272635 272635 272635 272635 272635 272635 272635 272635 272635 
291267 289895 288467 287542 286547 285652 285755 287161 285699 284704 283999 284469 283879 284980 285739 281811 275414 267455 247505 247505 247505 247505 247505 247505 247505 247505 247505 247505 247505 247505 247505 247505 247505 247505 247505 247505 247505 247505 247505 247505 247505 247505 247505 247505 247505 247505 247505 247505 247505 247505 247505 247505 247505 247505 247505 247505 247505 247505 247505 247505 247505 247505 247505 247505 247505 247505 247505 247505 247505 247505 247505 247505 247505 247505 247505 247505 247505 247505 247505 247505 247505 247505 247505 247505 247505 247505 247505 247505 247505 247505 247505 247505 247505 247505 247505 247505 247505 247505 247505 247505 247505 247505 247505 247505 247505 247505 247505 247505 247505 247505 247505 247505 247505 247505 247505 247505 247505 247505 247505 247505 247505 247505 247505 247505 247505 247505 247505 247505 247505 247505 247505 247505 247505 247505 247505 247505 247505 247505 247505 247505 247505 247505 247505 247505 247505 247505 247505 247505 247505 247505 247505 247505 247505 247505 247505 247505 247505 247505 247505 247505 247505 247505 247505 247505 247505 247505 247505 247505 247505 247505 247505 247505 247505 247505 247505 247505 247505 247505 247505 247505 247505 247505 247505 247505 247505 247505 247505 247505 247505 247505 247505 247505 247505 247505 247505 247505 247505 247505 247505 247505 247505 
291267 289877 288550 287252 286455 285950 286531 287167 285811 284986 284691 283847 283669 285075 285741 282468 276894 270447 237901 224380 217856 217856 217856 217856 217856 217856 217856 217856 217856 217856 217856 217856 217856 217856 217856 217856 217856 217856 217856 217856 217856 217856 217856 217856 217856 217856 217856 217856 217856 217856 217856 217856 217856 217856 217856 217856 217856 217856 217856 217856 217856 217856 217856 217856 217856 217856 217856 217856 217856 217856 217856 217856 217856 217856 217856 217856 217856 217856 217856 217856 217856 217856 217856 217856 217856 217856 217856 217856 217856 217856 217856 217856 217856 217856 217856 217856 217856 217856 217856 217856 217856 217856 217856 217856 217856 217856 217856 217856 217856 217856 217856 217856 217856 217856 217856 217856 217856 217856 217856 217856 217856 217856 217856 217856 217856 217856 217856 217856 217856 217856 217856 217856 217856 217856 217856 217856 217856 217856 217856 217856 217856 217856 217856 217856 217856 217856 217856 217856 217856 217856 217856 217856 217856 217856 217856 217856 217856 217856 217856 217856 217856 217856 217856 217856 217856 217856 217856 217856 217856 217856 217856 217856 217856 217856 217856 217856 217856 217856 217856 217856 217856 217856 217856 217856 217856 217856 217856 217856 217856 217856 217856 217856 217856 217856 217856 217856 217856 217856 217856 217856 217856 
291267 289836 288549 287325 286459 285588 286421 287213 285754 284895 284341 283821 283154 283489 285206 280413 271832 261046 250955 250955 250955 250955 250955 250955 250955 250955 250955 250955 250955 250955 250955 250955 250955 250955 250955 250955 250955 250955 250955 250955 250955 250955 250955 250955 250955 250955 250955 250955 250955 250955 250955 250955 250955 250955 250955 250955 250955 250955 250955 250955 250955 250955 250955 250955 250955 250955 250955 250955 250955 250955 250955 250955 250955 250955 250955 250955 250955 250955 250955 250955 250955 250955 250955 250955 250955 250955 250955 250955 250955 250955 250955 250955 250955 250955 250955 250955 250955 250955 250955 250955 250955 250955 250955 250955 250955 250955 250955 250955 250955 250955 250955 250955 250955 250955 250955 250955 250955 250955 250955 250955 250955 250955 250955 250955 250955 250955 250955 250955 250955 250955 250955 250955 250955 250955 250955 250955 250955 250955 250955 250955 250955 250955 250955 250955 250955 250955 250955 250955 250955 250955 250955 250955 250955 250955 250955 250955 250955 250955 250955 250955 250955 250955 250955 250955 250955 250955 250955 250955 250955 250955 250955 250955 250955 250955 250955 250955 250955 250955 250955 250955 250955 250955 250955 250955 250955 250955 250955 250955 250955 250955 250955 250955 250955 250955 250955 250955 250955 250955 250955 250955 250955 
291267 289829 288512 287415 286325 285588 286335 287529 286076 285075 284332 283764 282977 285217 286953 285498 284527 284151 283375 282448 281195 255437 255437 255437 255437 255437 255437 255437 255437 255437 255437 255437 255437 255437 255437 255437 255437 255437 255437 255437 255437 255437 255437 255437 255437 255437 255437 255437 255437 255437 255437 255437 255437 255437 255437 255437 255437 255437 255437 255437 255437 255437 255437 255437 255437 255437 255437 255437 255437 255437 255437 255437 255437 255437 255437 255437 255437 255437 255437 255437 255437 255437 255437 255437 255437 255437 255437 255437 255437 255437 255437 255437 255437 255437 255437 255437 255437 255437 255437 255437 255437 255437 255437 255437 255437 255437 255437 255437 255437 255437 255437 255437 255437 255437 255437 255437 255437 255437 255437 255437 255437 255437 255437 255437 255437 255437 255437 255437 255437 255437 255437 255437 255437 255437 255437 255437 255437 255437 255437 255437 255437 255437 255437 255437 255437 255437 255437 255437 255437 255437 255437 255437 255437 255437 255437 255437 255437 255437 255437 255437 255437 255437 255437 255437 255437 255437 255437 255437 255437 255437 255437 255437 255437 255437 255437 255437 255437 255437 255437 255437 255437 255437 255437 255437 255437 255437 255437 255437 255437 255437 255437 255437 255437 255437 255437 255437 255437 255437 255437 255437 255437 
291267 289925 288525 287297 286253 285410 286095 287413 285981 285309 284448 284471 283431 284607 285771 282641 272334 272334 271842 271842 271842 271842 271842 271842 271842 271842 271842 271842 271842 271842 271842 271842 271842 271842 271842 271842 271842 271842 271842 271842 271842 271842 271842 271842 271842 271842 271842 271842 271842 271842 271842 271842 271842 271842 271842 271842 271842 271842 271842 271842 271842 271842 271842 271842 271842 271842 271842 271842 271842 271842 271842 271842 271842 271842 271842 271842 271842 271842 271842 271842 271842 271842 271842 271842 271842 271842 271842 271842 271842 271842 271842 271842 271842 271842 271842 271842 271842 271842 271842 271842 271842 271842 271842 271842 271842 271842 271842 271842 271842 271842 271842 271842 271842 271842 271842 271842 271842 271842 271842 271842 271842 271842 271842 271842 271842 271842 271842 271842 271842 271842 271842 271842 271842 271842 271842 271842 271842 271842 271842 271842 271842 271842 271842 271842 271842 271842 271842 271842 271842 271842 271842 271842 271842 271842 271842 271842 271842 271842 271842 271842 271842 271842 271842 271842 271842 271842 271842 271842 271842 271842 271842 271842 271842 271842 271842 271842 271842 271842 271842 271842 271842 271842 271842 271842 271842 271842 271842 271842 271842 271842 271842 271842 271842 271842 271842 271842 271842 271842 271842 271842 271842 
291267 289792 288349 287134 285849 285338 286009 288147 286822 285724 284597 284248 283837 284835 284485 278647 271604 267543 231551 223296 223296 223296 223296 223296 223296 223296 223296 223296 223296 223296 223296 223296 223296 223296 223296 223296 223296 223296 223296 223296 223296 223296 223296 223296 223296 223296 223296 223296 223296 223296 223296 223296 223296 223296 223296 223296 223296 223296 223296 223296 223296 223296 223296 223296 223296 223296 223296 223296 223296 223296 223296 223296 223296 223296 223296 223296 223296 223296 223296 223296 223296 223296 223296 223296 223296 223296 223296 223296 223296 223296 223296 223296 223296 223296 223296 223296 223296 223296 223296 223296 223296 223296 223296 223296 223296 223296 223296 223296 223296 223296 223296 223296 223296 223296 223296 223296 223296 223296 223296 223296 223296 223296 223296 223296 223296 223296 223296 223296 223296 223296 223296 223296 223296 223296 223296 223296 223296 223296 223296 223296 223296 223296 223296 223296 223296 223296 223296 223296 223296 223296 223296 223296 223296 223296 223296 223296 223296 223296 223296 223296 223296 223296 223296 223296 223296 223296 223296 223296 223296 223296 223296 223296 223296 223296 223296 223296 223296 223296 223296 223296 223296 223296 223296 223296 223296 223296 223296 223296 223296 223296 223296 223296 223296 223296 223296 223296 223296 223296 223296 223296 223296 
291267 289847 288559 287264 286126 285461 286671 287527 286150 285674 285021 284159 284024 284816 285900 284360 282589 279735 258796 253360 253360 253360 253360 253360 253360 253360 253360 253360 253360 253360 253360 253360 253360 253360 253360 253360 253360 253360 253360 253360 253360 253360 253360 253360 253360 253360 253360 253360 253360 253360 253360 253360 253360 253360 253360 253360 253360 253360 253360 253360 253360 253360 253360 253360 253360 253360 253360 253360 253360 253360 253360 253360 253360 253360 253360 253360 253360 253360 253360 253360 253360 253360 253360 253360 253360 253360 253360 253360 253360 253360 253360 253360 253360 253360 253360 253360 253360 253360 253360 253360 253360 253360 253360 253360 253360 253360 253360 253360 253360 253360 253360 253360 253360 253360 253360 253360 253360 253360 253360 253360 253360 253360 253360 253360 253360 253360 253360 253360 253360 253360 253360 253360 253360 253360 253360 253360 253360 253360 253360 253360 253360 253360 253360 253360 253360 253360 253360 253360 253360 253360 253360 253360 253360 253360 253360 253360 253360 253360 253360 253360 253360 253360 253360 253360 253360 253360 253360 253360 253360 253360 253360 253360 253360 253360 253360 253360 253360 253360 253360 253360 253360 253360 253360 253360 253360 253360 253360 253360 253360 253360 253360 253360 253360 253360 253360 253360 253360 253360 253360 253360 253360 
291267 289956 288562 287411 286220 285194 286477 287321 285821 284885 283975 283411 282674 284546 286574 284760 278849 278849 278849 278849 278849 278849 278849 278849 278849 278849 278849 278849 278849 278849 278849 278849 278849 278849 278849 278849 278849 278849 278849 278849 278849 278849 278849 278849 278849 278849 278849 278849 278849 278849 278849 278849 278849 278849 278849 278849 278849 278849 278849 278849 278849 278849 278849 278849 278849 278849 278849 278849 278849 278849 278849 278849 278849 278849 278849 278849 278849 278849 278849 278849 278849 278849 278849 278849 278849 278849 278849 278849 278849 278849 278849 278849 278849 278849 278849 278849 278849 278849 278849 278849 278849 278849 278849 278849 278849 278849 278849 278849 278849 278849 278849 278849 278849 278849 278849 278849 278849 278849 278849 278849 278849 278849 278849 278849 278849 278849 278849 278849 278849 278849 278849 278849 278849 278849 278849 278849 278849 278849 278849 278849 278849 278849 278849 278849 278849 278849 278849 278849 278849 278849 278849 278849 278849 278849 278849 278849 278849 278849 278849 278849 278849 278849 278849 278849 278849 278849 278849 278849 278849 278849 278849 278849 278849 278849 278849 278849 278849 278849 278849 278849 278849 278849 278849 278849 278849 278849 278849 278849 278849 278849 278849 278849 278849 278849 278849 278849 278849 278849 278849 278849 278849 
291267 289858 288551 287443 286408 285847 286365 287439 285956 285125 284278 283415 283623 284988 285867 283568 277752 266557 230773 224725 224725 224725 224725 224725 224725 224725 224725 224725 224725 224725 224725 224725 224725 224725 224725 224725 224725 224725 224725 224725 224725 224725 224725 224725 224725 224725 224725 224725 224725 224725 224725 224725 224725 224725 224725 224725 224725 224725 224725 224725 224725 224725 224725 224725 224725 224725 224725 224725 224725 224725 224725 224725 224725 224725 224725 224725 224725 224725 224725 224725 224725 224725 224725 224725 224725 224725 224725 224725 224725 224725 224725 224725 224725 224725 224725 224725 224725 224725 224725 224725 224725 224725 224725 224725 224725 224725 224725 224725 224725 224725 224725 224725 224725 224725 224725 224725 224725 224725 224725 224725 224725 224725 224725 224725 224725 224725 224725 224725 224725 224725 224725 224725 224725 224725 224725 224725 224725 224725 224725 224725 224725 224725 224725 224725 224725 224725 224725 224725 224725 224725 224725 224725 224725 224725 224725 224725 224725 224725 224725 224725 224725 224725 224725 224725 224725 224725 224725 224725 224725 224725 224725 224725 224725 224725 224725 224725 224725 224725 224725 224725 224725 224725 224725 224725 224725 224725 224725 224725 224725 224725 224725 224725 224725 224725 224725 224725 224725 224725 224725 224725 224725 
291267 289901 288494 287400 286215 285710 286847 287435 285956 284962 284057 283789 283714 285388 286366 284284 281005 276130 274595 274330 274348 274348 274348 274348 274348 274348 274348 274348 274348 274348 274348 274348 274348 274348 274348 274348 274348 274348 274348 274348 274348 274348 274348 274348 274348 274348 274348 274348 274348 274348 274348 274348 274348 274348 274348 274348 274348 274348 274348 274348 274348 274348 274348 274348 274348 274348 274348 274348 274348 274348 274348 274348 274348 274348 274348 274348 274348 274348 274348 274348 274348 274348 274348 274348 274348 274348 274348 274348 274348 274348 274348 274348 274348 274348 274348 274348 274348 274348 274348 274348 274348 274348 274348 274348 274348 274348 274348 274348 274348 274348 274348 274348 274348 274348 274348 274348 274348 274348 274348 274348 274348 274348 274348 274348 274348 274348 274348 274348 274348 274348 274348 274348 274348 274348 274348 274348 274348 274348 274348 274348 274348 274348 274348 274348 274348 274348 274348 274348 274348 274348 274348 274348 274348 274348 274348 274348 274348 274348 274348 274348 274348 274348 274348 274348 274348 274348 274348 274348 274348 274348 274348 274348 274348 274348 274348 274348 274348 274348 274348 274348 274348 274348 274348 274348 274348 274348 274348 274348 274348 274348 274348 274348 274348 274348 274348 274348 274348 274348 274348 274348 274348 
291267 289886 288479 287274 286687 286355 287033 287353 285847 284877 283867 283566 283943 284824 285389 278929 266729 260098 230928 191349 191349 191349 191349 191349 191349 191349 191349 191349 191349 191349 191349 191349 191349 191349 191349 191349 191349 191349 191349 191349 191349 191349 191349 191349 191349 191349 191349 191349 191349 191349 191349 191349 191349 191349 191349 191349 191349 191349 191349 191349 191349 191349 191349 191349 191349 191349 191349 191349 191349 191349 191349 191349 191349 191349 191349 191349 191349 191349 191349 191349 191349 191349 191349 191349 191349 191349 191349 191349 191349 191349 191349 191349 191349 191349 191349 191349 191349 191349 191349 191349 191349 191349 191349 191349 191349 191349 191349 191349 191349 191349 191349 191349 191349 191349 191349 191349 191349 191349 191349 191349 191349 191349 191349 191349 191349 191349 191349 191349 191349 191349 191349 191349 191349 191349 191349 191349 191349 191349 191349 191349 191349 191349 191349 191349 191349 191349 191349 191349 191349 191349 191349 191349 191349 191349 191349 191349 191349 191349 191349 191349 191349 191349 191349 191349 191349 191349 191349 191349 191349 191349 191349 191349 191349 191349 191349 191349 191349 191349 191349 191349 191349 191349 191349 191349 191349 191349 191349 191349 191349 191349 191349 191349 191349 191349 191349 191349 191349 191349 191349 191349 191349 
291267 289823 288506 287614 286514 285278 287025 287553 286138 285003 284266 283696 284147 285599 287421 285928 284061 281623 280328 280685 239646 238823 238823 238823 238823 238823 238823 238823 238823 238823 238823 238823 238823 238823 238823 238823 238823 238823 238823 238823 238823 238823 238823 238823 238823 238823 238823 238823 238823 238823 238823 238823 238823 238823 238823 238823 238823 238823 238823 238823 238823 238823 238823 238823 238823 238823 238823 238823 238823 238823 238823 238823 238823 238823 238823 238823 238823 238823 238823 238823 238823 238823 238823 238823 238823 238823 238823 238823 238823 238823 238823 238823 238823 238823 238823 238823 238823 238823 238823 238823 238823 238823 238823 238823 238823 238823 238823 238823 238823 238823 238823 238823 238823 238823 238823 238823 238823 238823 238823 238823 238823 238823 238823 238823 238823 238823 238823 238823 238823 238823 238823 238823 238823 238823 238823 238823 238823 238823 238823 238823 238823 238823 238823 238823 238823 238823 238823 238823 238823 238823 238823 238823 238823 238823 238823 238823 238823 238823 238823 238823 238823 238823 238823 238823 238823 238823 238823 238823 238823 238823 238823 238823 238823 238823 238823 238823 238823 238823 238823 238823 238823 238823 238823 238823 238823 238823 238823 238823 238823 238823 238823 238823 238823 238823 238823 238823 238823 238823 238823 238823 238823 
291267 289861 288576 287551 286376 285540 286509 287433 285958 285329 284594 284207 284111 285291 286375 284011 280073 276717 275842 234209 209759 205231 205231 205231 205231 205231 205231 205231 205231 205231 205231 205231 205231 205231 205231 205231 205231 205231 205231 205231 205231 205231 205231 205231 205231 205231 205231 205231 205231 205231 205231 205231 205231 205231 205231 205231 205231 205231 205231 205231 205231 205231 205231 205231 205231 205231 205231 205231 205231 205231 205231 205231 205231 205231 205231 205231 205231 205231 205231 205231 205231 205231 205231 205231 205231 205231 205231 205231 205231 205231 205231 205231 205231 205231 205231 205231 205231 205231 205231 205231 205231 205231 205231 205231 205231 205231 205231 205231 205231 205231 205231 205231 205231 205231 205231 205231 205231 205231 205231 205231 205231 205231 205231 205231 205231 205231 205231 205231 205231 205231 205231 205231 205231 205231 205231 205231 205231 205231 205231 205231 205231 205231 205231 205231 205231 205231 205231 205231 205231 205231 205231 205231 205231 205231 205231 205231 205231 205231 205231 205231 205231 205231 205231 205231 205231 205231 205231 205231 205231 205231 205231 205231 205231 205231 205231 205231 205231 205231 205231 205231 205231 205231 205231 205231 205231 205231 205231 205231 205231 205231 205231 205231 205231 205231 205231 205231 205231 205231 205231 205231 205231 
291267 289846 288418 287323 286639 285917 286455 287661 286291 285269 284647 284311 283515 285517 286320 284304 275874 270428 270428 270428 270428 270428 270428 270428 270428 270428 270428 270428 270428 270428 270428 270428 270428 270428 270428 270428 270428 270428 270428 270428 270428 270428 270428 270428 270428 270428 270428 270428 270428 270428 270428 270428 270428 270428 270428 270428 270428 270428 270428 270428 270428 270428 270428 270428 270428 270428 270428 270428 270428 270428 270428 270428 270428 270428 270428 270428 270428 270428 270428 270428 270428 270428 270428 270428 270428 270428 270428 270428 270428 270428 270428 270428 270428 270428 270428 270428 270428 270428 270428 270428 270428 270428 270428 270428 270428 270428 270428 270428 270428 270428 270428 270428 270428 270428 270428 270428 270428 270428 270428 270428 270428 270428 270428 270428 270428 270428 270428 270428 270428 270428 270428 270428 270428 270428 270428 270428 270428 270428 270428 270428 270428 270428 270428 270428 270428 270428 270428 270428 270428 270428 270428 270428 270428 270428 270428 270428 270428 270428 270428 270428 270428 270428 270428 270428 270428 270428 270428 270428 270428 270428 270428 270428 270428 270428 270428 270428 270428 270428 270428 270428 270428 270428 270428 270428 270428 270428 270428 270428 270428 270428 270428 270428 270428 270428 270428 270428 270428 270428 270428 270428 270428 
291267 289873 288554 287248 286412 285725 286345 287703 286249 285309 285159 284197 284254 285022 286646 284828 283216 282406 281500 280442 234979 225156 225156 225156 225156 225156 225156 225156 225156 225156 225156 225156 225156 225156 225156 225156 225156 225156 225156 225156 225156 225156 225156 225156 225156 225156 225156 225156 225156 225156 225156 225156 225156 225156 225156 225156 225156 225156 225156 225156 225156 225156 225156 225156 225156 225156 225156 225156 225156 225156 225156 225156 225156 225156 225156 225156 225156 225156 225156 225156 225156 225156 225156 225156 225156 225156 225156 225156 225156 225156 225156 225156 225156 225156 225156 225156 225156 225156 225156 225156 225156 225156 225156 225156 225156 225156 225156 225156 225156 225156 225156 225156 225156 225156 225156 225156 225156 225156 225156 225156 225156 225156 225156 225156 225156 225156 225156 225156 225156 225156 225156 225156 225156 225156 225156 225156 225156 225156 225156 225156 225156 225156 225156 225156 225156 225156 225156 225156 225156 225156 225156 225156 225156 225156 225156 225156 225156 225156 225156 225156 225156 225156 225156 225156 225156 225156 225156 225156 225156 225156 225156 225156 225156 225156 225156 225156 225156 225156 225156 225156 225156 225156 225156 225156 225156 225156 225156 225156 225156 225156 225156 225156 225156 225156 225156 225156 225156 225156 225156 225156 225156 
291267 289900 288637 287329 286398 286075 286547 287091 285589 285172 284963 284199 283465 285054 286505 283909 281149 279266 257158 257158 257158 257158 257158 257158 257158 257158 257158 257158 257158 257158 257158 257158 257158 257158 257158 257158 257158 257158 257158 257158 257158 257158 257158 257158 257158 257158 257158 257158 257158 257158 257158 257158 257158 257158 257158 257158 257158 257158 257158 257158 257158 257158 257158 257158 257158 257158 257158 257158 257158 257158 257158 257158 257158 257158 257158 257158 257158 257158 257158 257158 257158 257158 257158 257158 257158 257158 257158 257158 257158 257158 257158 257158 257158 257158 257158 257158 257158 257158 257158 257158 257158 257158 257158 257158 257158 257158 257158 257158 257158 257158 257158 257158 257158 257158 257158 257158 257158 257158 257158 257158 257158 257158 257158 257158 257158 257158 257158 257158 257158 257158 257158 257158 257158 257158 257158 257158 257158 257158 257158 257158 257158 257158 257158 257158 257158 257158 257158 257158 257158 257158 257158 257158 257158 257158 257158 257158 257158 257158 257158 257158 257158 257158 257158 257158 257158 257158 257158 257158 257158 257158 257158 257158 257158 257158 257158 257158 257158 257158 257158 257158 257158 257158 257158 257158 257158 257158 257158 257158 257158 257158 257158 257158 257158 257158 257158 257158 257158 257158 257158 257158 257158 
291267 289865 288596 287449 286486 285298 285903 287101 285749 284567 284229 283646 283122 283548 284840 281291 271930 243572 231441 231441 231441 231441 231441 231441 231441 231441 231441 231441 231441 231441 231441 231441 231441 231441 231441 231441 231441 231441 231441 231441 231441 231441 231441 231441 231441 231441 231441 231441 231441 231441 231441 231441 231441 231441 231441 231441 231441 231441 231441 231441 231441 231441 231441 231441 231441 231441 231441 231441 231441 231441 231441 231441 231441 231441 231441 231441 231441 231441 231441 231441 231441 231441 231441 231441 231441 231441 231441 231441 231441 231441 231441 231441 231441 231441 231441 231441 231441 231441 231441 231441 231441 231441 231441 231441 231441 231441 231441 231441 231441 231441 231441 231441 231441 231441 231441 231441 231441 231441 231441 231441 231441 231441 231441 231441 231441 231441 231441 231441 231441 231441 231441 231441 231441 231441 231441 231441 231441 231441 231441 231441 231441 231441 231441 231441 231441 231441 231441 231441 231441 231441 231441 231441 231441 231441 231441 231441 231441 231441 231441 231441 231441 231441 231441 231441 231441 231441 231441 231441 231441 231441 231441 231441 231441 231441 231441 231441 231441 231441 231441 231441 231441 231441 231441 231441 231441 231441 231441 231441 231441 231441 231441 231441 231441 231441 231441 231441 231441 231441 231441 231441 231441
[truncated: 304,128 more chars]
