# Supplementary material for: Impact of truck contamination and information sharing on foot-and-mouth disease spreading in beef cattle production systems
Source: PLoS One. 2020 Oct 16;15(10):e0240819. doi: 10.1371/journal.pone.0240819 (PMC7567383; doi:10.1371/journal.pone.0240819)
Supplement: S1 Data — (ZIP) [file pone.0240819.s001.zip › FMD ABM data/scenario analysis/scenario9_D&IN_B_PP/scenario9_D&IN_B_PP.xlsx]

## Sheet: infection
nfarm infect	ncatt removed	ncatt total	np infect	np day
4	11843	318537	4	68
4	8257	320340	4	68
2	1076	318603	4	68
6	7447	318382	4	68
6	25380	319870	4	72
23	146308	321414	4	72
7	15883	318916	4	68
7	23951	319317	4	64
5	36989	319570	4	72
1	76	318877	4	64
5	33857	321171	4	72
6	27654	317647	4	68
6	72323	320576	4	68
3	1557	319042	4	68
5	28344	319178	4	68
12	73700	319876	4	76
8	60293	319903	4	72
5	30390	319213	4	64
18	84254	319129	4	72
19	118069	319910	4	72
12	83885	321496	4	76
7	35920	321454	4	72
5	16387	319910	4	68
19	140616	319293	4	68
7	66167	321698	4	72
5	22518	319089	4	68
5	7717	318935	4	68
7	64876	319953	4	68
4	10896	320729	4	76
14	90473	319216	4	68
5	39271	319426	4	68
8	51556	321198	4	72
5	53216	320308	4	72
3	15613	320482	4	72
5	43923	320234	4	72
12	47731	319539	4	72
4	19433	320213	4	68
14	82446	321344	4	72
4	12609	322037	4	72
8	46557	320874	4	72
7	42267	318787	4	68
4	35533	325449	4	76
5	37316	319817	4	72
9	65575	319430	4	68
18	61469	318951	4	68
5	46272	321171	4	72
6	27432	318989	4	64
9	72838	320330	4	72
7	24177	319765	4	68
4	25137	318473	4	68
4	40386	318839	4	64
7	32618	318603	4	68
21	111469	319436	4	68
6	18786	318969	4	68
12	43167	321573	4	72
20	104367	320486	4	68
5	9716	318499	4	64
9	56159	319639	4	72
3	29395	317502	4	64
10	87164	320321	4	68
10	59077	317842	4	68
6	9359	318080	4	64
7	93734	321440	4	72
2	1727	321959	4	72
6	76648	319899	4	68
15	62811	327142	4	76
15	92664	319326	4	72
16	104820	318786	4	68
9	23300	327716	4	80
25	113797	327347	4	80
8	101751	320364	4	68
5	9572	320774	4	76
28	89809	320192	4	76
1	74	318294	4	68
6	46763	318699	4	68
18	81113	320664	4	68
8	45987	319387	4	72
5	12235	319883	4	72
5	25005	318391	4	64
5	4097	320153	4	72
5	21612	319496	4	72
9	51915	319582	4	72
7	37315	319672	4	68
5	44171	320084	4	68
4	15743	320451	4	72
8	33974	319460	4	72
2	13463	319389	4	68
12	55037	320365	4	72
6	46946	320293	4	68
13	74031	321206	4	76
6	33269	319169	4	68
22	119214	320027	4	72
12	72910	320797	4	72
6	40842	318318	4	64
3	13860	318321	4	64
3	44003	320938	4	72
7	51833	320042	4	68
6	24652	319520	4	68
4	17305	320641	4	72
29	151059	319552	4	72
2	2066	318793	4	68
7	93414	319386	4	68
7	26674	319112	4	72
11	64358	320231	4	72
10	109568	320769	4	72
6	47542	320622	4	68
5	28620	319236	4	64
8	26008	321210	4	72
12	36376	318393	4	68
10	80446	320136	4	72
9	66383	321283	4	72
5	26482	320145	4	68
6	31939	321754	4	76
9	76995	319012	4	64
4	10654	318642	4	64
3	1787	320624	4	76
4	10825	329843	4	80
5	7976	322022	4	72
7	38459	321278	4	72
10	46059	327303	4	80
8	38288	320198	4	72
3	20718	320733	4	72
12	97943	321511	4	72
9	59261	322029	4	72
8	48634	319135	4	68
6	10795	319836	4	72
22	85802	319366	4	68
5	31777	321290	4	72
3	18450	327920	4	76
11	104627	320690	4	72
29	103300	319035	4	68
10	80241	318830	4	68
8	58129	319903	4	72
10	85220	318954	4	64
4	9937	319538	4	68
8	54026	318955	4	68
5	34704	322115	4	72
4	34757	319546	4	68
4	10859	319209	4	68
5	26572	320360	4	72
16	86052	318808	4	72
13	88046	318454	4	68
7	18593	319324	4	68
5	45151	320779	4	72
4	31399	319073	4	68
16	114861	321235	4	72
9	46778	319545	4	68
6	37129	318681	4	68
5	20284	320421	4	68
2	9314	320532	4	68
6	32762	318577	4	64
19	91989	320916	4	72
8	44913	324774	4	76
5	26953	318598	4	64
8	23619	318105	4	64
8	54001	320850	4	72
5	29047	319781	4	68
11	60910	321658	4	72
5	77787	320463	4	72
18	84513	320029	4	72
5	52628	321256	4	72
7	34211	319878	4	72
8	52180	321095	4	72
8	18016	320067	4	68
5	30297	321416	4	72
3	5262	318918	4	68
4	35323	319488	4	68
34	143387	328589	4	80
7	51409	318720	4	68
8	36655	320442	4	68
4	28636	317973	4	68
3	1801	318483	4	64
9	38624	319635	4	68
15	71563	318737	4	68
4	41396	319042	4	64
7	17634	321366	4	76
13	61482	320612	4	68
9	52978	319800	4	72
11	79107	320901	4	76
3	20317	321066	4	76
6	46061	320456	4	76
4	23729	327360	4	80
15	88927	318861	4	68
4	48492	321497	4	72
4	31795	321050	4	68
7	65350	319161	4	68
16	61659	321450	4	76
16	105351	319025	4	72
10	37001	320997	4	76
12	67743	319276	4	68
21	104858	319090	4	68
8	66121	320527	4	72
11	110699	320282	4	68
5	23492	319966	4	72
9	83695	320869	4	72
5	30114	318649	4	68
7	65260	319366	4	68
6	35617	319911	4	68
2	5166	319369	4	68
3	11998	318065	4	64
5	33631	320221	4	68
22	87162	319659	4	68
17	88257	320094	4	72
4	23808	319949	4	68
6	51070	325837	4	76
4	6077	321766	4	72
8	89238	326664	4	76
6	19326	319389	4	64
10	58384	317673	4	64
5	25889	320575	4	72
3	7536	318043	4	68
6	45037	319544	4	68
8	38501	319003	4	64
3	27425	318820	4	64
2	45575	320344	4	72
6	61215	321451	4	72
16	73207	320898	4	72
15	114245	319632	4	68
7	36305	319195	4	68
10	51094	321394	4	76
5	33601	321814	4	72
7	43459	319678	4	68
12	74734	319921	4	72
5	4722	319036	4	68
5	19884	318926	4	68
6	52186	319428	4	68
15	69876	321904	4	76
2	6022	317851	4	64
10	30364	320782	4	68
4	49498	319867	4	68
5	43716	320036	4	72
4	8814	321407	4	72
6	34099	321235	4	72
12	88496	320008	4	76
6	16885	320765	4	72
6	51558	320305	4	68
5	23951	318211	4	64
3	22273	319266	4	64
4	39293	320472	4	72
9	55288	319669	4	68
11	37837	317743	4	64
16	122524	328544	4	80
19	68746	317995	4	68
3	19768	319251	4	68
7	54994	320741	4	72
15	51938	327977	4	76
7	70921	322122	4	72
4	11963	318477	4	68
4	17719	321482	4	76
15	111290	319811	4	72
19	81225	318998	4	68
7	51190	318536	4	68
8	37854	318717	4	68
5	16848	321211	4	72
10	69467	320074	4	72
5	6711	320662	4	72
5	29388	319333	4	68
6	41759	319552	4	68
8	36477	319730	4	72
10	76210	320818	4	72
6	21387	320342	4	68
8	50497	319053	4	68
6	28361	323425	4	76
13	72230	320657	4	72
6	37991	319053	4	68
9	48241	318896	4	68
4	11610	318574	4	64
4	36905	320110	4	68
9	66851	322279	4	72
6	32885	318266	4	68
10	31350	329563	4	84
6	12939	318767	4	64
10	59810	319046	4	72
7	30402	320545	4	72
2	5661	318726	4	64
12	58216	318549	4	72
4	8997	320441	4	76
16	92506	321820	4	72
8	45464	327938	4	80
9	77967	328896	4	76
4	14309	319371	4	64
9	58233	328292	4	80
3	26723	319351	4	68
8	52123	318252	4	68
7	44900	321149	4	72
4	60382	320606	4	72
8	80611	320039	4	68
8	63663	325945	4	76
14	85380	321058	4	76
7	42196	319678	4	72
1	2842	320052	4	68
17	95133	323935	4	76
6	25812	321196	4	76
4	15425	319318	4	68
10	50618	320125	4	72
13	58508	320541	4	72
4	15194	328319	4	76
4	42179	320780	4	72
4	23480	319085	4	68
24	127764	320158	4	68
15	72622	320754	4	76
6	61737	325816	4	76
5	33769	319572	4	68
7	91369	319050	4	68
5	35496	318401	4	68
5	15357	327554	4	76
2	19940	319096	4	64
3	15038	322155	4	72
4	14940	319223	4	68
16	57343	321420	4	72
6	62438	320742	4	72
4	18731	319880	4	68
28	148653	319973	4	72
4	15181	319191	4	64
5	9577	319312	4	68
7	21081	318067	4	64
11	72173	321020	4	72
4	21163	319939	4	72
5	12466	318614	4	68
10	65016	320758	4	72
12	87720	319885	4	68
3	43842	319775	4	68
7	23608	320549	4	68
6	22332	319378	4	68
9	76851	319715	4	72
4	21205	317904	4	64
2	3650	323791	4	76
3	8606	319231	4	68
6	39038	319397	4	68
4	22029	320624	4	72
9	47389	318784	4	64
10	94966	325230	4	76
4	12196	319486	4	68
3	26300	320201	4	72
5	47707	319826	4	68
4	5019	319305	4	68
2	6219	319023	4	64
3	5378	321178	4	72
24	149097	323776	4	76
11	69582	318864	4	68
3	20264	321138	4	76
5	35693	321319	4	76
15	49062	320819	4	72
5	17909	319386	4	72
18	110183	321792	4	76
8	74512	319399	4	68
5	33676	319781	4	68
13	60677	327979	4	80
4	31941	319180	4	68
7	26188	318804	4	64
4	16573	319268	4	64
20	73292	318289	4	68
30	118084	320717	4	76
12	38021	320971	4	72
17	119567	325529	4	76
2	6653	318840	4	64
12	64434	320412	4	72
9	48979	317523	4	64
4	15124	319055	4	68
7	33436	320014	4	68
4	24798	318960	4	68
9	39029	317717	4	68
9	35161	319573	4	72
3	560	318981	4	72
6	58369	320043	4	72
6	77006	320886	4	72
4	29017	318666	4	68
6	30887	319943	4	72
6	78974	319513	4	68
3	13379	318378	4	68
5	10502	318728	4	64
6	24455	318775	4	64
38	127979	321921	4	76
4	14776	318700	4	64
20	121090	319594	4	72
15	103327	319561	4	72
2	19320	320543	4	72
5	36323	319617	4	68
6	15868	319479	4	68
5	35838	320323	4	68
2	24751	319369	4	68
9	54838	320422	4	72
5	59550	321238	4	72
15	65927	319887	4	68
2	14268	318925	4	68
4	35817	320245	4	68
6	56344	320905	4	68
7	43101	318878	4	68
6	23656	320912	4	72
6	50839	319816	4	68
5	22419	319891	4	68
32	136513	320773	4	76
16	86015	319661	4	68
10	63665	319498	4	68
5	28019	320437	4	72
5	41901	319984	4	68
5	37915	321048	4	72
3	5634	319154	4	68
7	32154	320245	4	72
4	38849	318826	4	68
2	31832	319245	4	64
14	95780	320181	4	72
6	25146	320088	4	68
6	29975	320037	4	68
4	9456	319493	4	68
9	47110	325090	4	76
9	55267	322006	4	72
4	16421	320191	4	68
9	52624	327689	4	76
10	38610	317769	4	68
13	88116	321728	4	76
6	9442	318389	4	72
5	37425	320934	4	72
25	126726	321190	4	72
3	15481	318951	4	68
4	31612	318980	4	68
5	23500	321787	4	72
4	22734	321932	4	72
8	37908	319905	4	68
4	34610	320418	4	72
7	35999	319932	4	72
5	31636	320190	4	72
8	22618	319206	4	68
18	83182	327318	4	80
15	93307	319995	4	68
8	19052	320761	4	72
5	49136	319559	4	72
4	42936	319928	4	72
7	17386	318650	4	68
3	28681	321676	4	72
36	132589	320867	4	72
3	6680	329322	4	80
14	58290	319362	4	72
2	8964	318812	4	64
8	14098	317302	4	64
4	18286	320980	4	76
8	47908	319098	4	72
11	42480	318778	4	68
13	52508	321266	4	72
4	3276	318676	4	68
15	59572	329000	4	84
13	111556	321627	4	72
11	49085	318724	4	72
7	63380	319441	4	68
25	115748	321640	4	76
4	61143	327376	4	76
14	94851	319550	4	68
8	52434	318204	4	68
8	31856	315743	4	52
4	34227	318138	4	64
7	46285	319397	4	72
17	92372	319724	4	68
5	25507	319405	4	68
2	12283	320542	4	72
6	93479	326435	4	76
13	60787	321155	4	72
25	82773	327378	4	76
11	58019	320045	4	72
7	56016	317793	4	68
23	124198	320245	4	72
8	25664	320985	4	76
13	118853	326379	4	76
3	14504	321797	4	72
9	52340	321530	4	72
10	30545	320681	4	76
6	11009	320037	4	72
3	24468	318698	4	68
3	5889	319236	4	68
4	27468	319494	4	72
6	26510	319705	4	68
20	114800	319232	4	68
2	5769	320563	4	68
7	27959	319559	4	72
5	21951	320288	4	72
9	49348	320715	4	72
7	40330	320071	4	68
4	7625	318512	4	64
20	96914	319475	4	72
19	85518	319978	4	72
4	10001	318186	4	68
10	36865	318385	4	72
4	32885	319418	4	68
8	60274	320232	4	72
9	94554	320994	4	72
10	84399	321298	4	72
20	95921	326914	4	80
4	18545	318706	4	64
8	63412	326633	4	76
9	65234	322430	4	72
4	26679	318526	4	68
12	112082	321034	4	72
39	160038	320065	4	72
9	69378	320262	4	68
21	73341	328409	4	80
7	21841	319656	4	68
22	116632	321319	4	76
15	110177	321978	4	76
8	40959	320550	4	72
3	26317	324901	4	76
4	17439	319527	4	68
