# Supplementary material for: Impact of truck contamination and information sharing on foot-and-mouth disease spreading in beef cattle production systems
Source: PLoS One. 2020 Oct 16;15(10):e0240819. doi: 10.1371/journal.pone.0240819 (PMC7567383; doi:10.1371/journal.pone.0240819)
Supplement: S1 Data — (ZIP) [file pone.0240819.s001.zip › FMD ABM data/sensitivity analysis/Sensitivity on contamination period h.xlsx]

## Sheet: contamination period h
1 day	4 day	7 day	10 day	13 day	16 day	19 day	22 day
52	45	75	86	91	80	75	76
25	54	76	67	88	58	72	59
42	60	55	92	59	53	78	73
28	48	64	71	82	66	62	75
27	72	57	72	101	68	75	93
30	51	72	92	76	62	48	69
21	81	76	68	62	80	100	66
66	73	63	96	50	83	76	77
40	63	71	76	56	102	72	57
21	46	65	98	62	65	109	66
26	50	79	66	99	116	51	53
31	40	74	74	73	61	87	72
34	80	64	70	71	59	105	88
24	49	72	60	81	44	68	72
35	73	51	53	63	69	81	51
29	62	62	77	89	83	95	90
43	46	79	68	86	48	78	42
37	65	79	68	77	59	66	79
26	48	74	84	71	69	88	73
15	49	55	92	98	63	93	51
33	48	43	73	80	73	103	71
39	63	66	83	59	93	82	108
37	39	46	83	47	92	82	75
31	28	57	100	68	77	117	102
44	80	84	63	63	71	78	49
33	34	83	92	102	104	43	79
40	63	53	54	61	69	73	62
49	73	69	83	60	75	88	76
30	65	77	65	65	68	72	93
39	46	76	69	79	83	84	83
26	64	50	74	53	84	73	78
39	65	81	74	70	63	76	86
58	75	48	78	72	79	82	91
23	44	72	62	80	64	103	84
30	30	90	49	95	105	46	94
43	33	72	83	91	65	53	114
36	64	60	65	67	107	82	73
37	51	40	44	130	100	71	67
39	51	80	77	76	68	56	93
55	62	83	66	48	56	82	73
25	64	60	66	76	76	45	94
35	74	68	63	113	76	93	70
21	53	55	83	96	73	62	63
48	66	65	62	75	83	74	85
34	87	69	2	86	74	83	111
44	67	75	88	3	76	79	80
63	60	72	42	91	102	82	70
29	82	68	46	76	68	81	57
30	49	104	63	63	79	79	60
34	71	52	86	60	62	91	70
35	51	69	82	69	71	98	81
34	44	84	90	3	47	97	65
39	34	44	82	49	41	56	7
23	68	44	3	66	87	61	60
36	31	62	3	82	54	51	89
44	58	108	3	62	3	96	62
42	31	73	1	81	2	85	84
44	2	58	79	81	1	70	99
19	72	67	56	84	2	61	68
14	2	92	83	77	2	79	65
23	10	67	85	1	74	80	79
31	52	77	3	2	85	54	78
47	36	81	96	3	74	72	69
35	45	62	89	88	3	64	5
28	83	65	74	64	46	88	2
24	54	72	64	3	3	64	67
37	44	61	63	81	66	80	1
41	57	74	3	104	55	38	46
54	2	78	66	49	91	95	88
38	2	79	72	3	63	80	102
28	2	68	88	61	1	3	76
39	4	10	95	74	86	76	1
2	52	63	53	66	82	80	82
45	2	50	84	85	2	70	88
28	76	77	2	53	58	88	82
34	49	52	65	108	1	57	1
35	57	74	3	71	63	91	62
35	46	89	68	1	43	68	70
45	62	49	4	73	2	56	132
31	70	57	2	11	2	62	36
43	2	69	67	91	59	4	97
25	16	56	57	105	72	1	48
28	3	61	111	61	67	38	123
34	54	89	84	1	89	2	49
46	73	74	98	44	85	4	45
42	62	71	85	68	68	3	80
16	33	93	74	58	73	48	50
34	1	69	50	2	94	74	84
40	67	60	84	8	2	84	78
42	70	68	93	74	2	85	67
51	7	53	59	3	80	78	37
36	10	76	100	60	88	61	2
23	36	59	1	1	61	5	89
18	48	106	88	81	83	84	87
27	49	105	61	1	70	84	96
31	1	2	88	59	63	73	65
4	46	49	60	69	82	5	2
51	3	60	36	64	68	64	77
29	1	80	5	77	71	2	88
22	28	92	86	95	4	79	83
51	49	63	64	1	71	41	74
15	79	51	47	95	70	75	72
27	40	70	71	73	51	2	53
27	63	62	72	130	50	6	96
49	62	72	61	86	53	68	76
37	72	60	55	71	55	72	3
32	70	45	79	54	82	1	59
51	57	59	81	57	110	86	52
26	2	76	83	70	97	66	51
59	65	78	1	69	61	67	64
42	46	57	90	85	79	57	60
40	71	79	65	48	82	95	3
15	58	53	68	72	86	80	87
29	48	63	45	92	2	1	75
45	61	56	59	55	68	72	65
38	85	50	88	80	88	81	71
31	41	76	62	43	107	79	88
32	72	55	89	84	53	87	102
3	55	51	2	3	51	1	72
4	67	57	57	96	62	42	89
38	65	61	84	73	76	67	103
25	65	42	63	87	2	59	2
42	63	95	80	80	88	75	55
48	52	73	98	71	105	68	71
30	64	52	66	50	75	68	86
20	66	49	96	1	2	36	66
48	2	66	67	80	66	54	86
60	65	59	4	2	84	59	72
30	71	57	71	3	50	44	2
28	50	75	111	72	2	75	59
38	46	76	56	70	77	63	44
45	67	80	61	71	13	46	3
10	53	73	87	1	1	59	3
37	63	45	69	2	63	2	69
30	55	60	81	64	58	60	2
48	68	39	63	57	81	93	52
31	47	68	93	78	4	80	103
40	57	61	3	2	4	91	72
40	63	49	3	3	51	102	84
52	59	40	51	82	56	86	87
32	49	73	95	78	3	1	67
48	70	56	5	3	2	102	68
38	74	41	80	92	43	69	2
51	67	72	1	74	1	88	79
24	48	75	84	80	2	87	75
26	74	66	52	89	1	3	89
36	60	52	66	71	62	68	62
32	45	95	72	80	85	80	78
28	2	68	100	69	80	81	81
34	2	70	76	86	90	1	66
48	60	64	69	2	83	3	69
33	44	59	52	86	68	104	79
34	43	110	88	81	87	72	68
40	2	66	76	72	3	68	52
40	63	55	90	69	49	91	71
26	69	65	60	84	73	96	2
38	1	80	4	4	95	2	90
55	66	69	78	30	105	77	68
42	52	89	60	54	96	2	2
7	5	77	3	4	1	4	2
38	79	72	27	2	65	75	103
19	50	62	76	61	2	1	63
52	62	68	68	98	85	74	97
35	90	40	96	70	73	73	74
24	22	88	69	58	52	58	1
23	49	67	69	80	71	93	110
29	77	63	60	73	93	2	102
36	60	52	78	105	88	74	62
20	45	89	76	3	3	59	93
38	51	75	99	70	99	119	95
28	61	65	92	66	98	1	71
29	60	93	78	117	106	86	1
42	1	59	96	71	14	5	89
42	70	66	60	83	84	54	104
44	3	46	65	43	88	84	66
39	2	71	87	55	65	91	68
48	69	47	76	106	2	72	4
37	64	50	54	92	116	74	76
40	3	68	95	2	83	61	2
35	52	67	68	75	69	74	78
54	65	66	44	94	5	50	74
33	49	79	58	70	1	98	5
40	53	65	56	8	89	113	57
31	64	54	74	97	95	2	87
27	11	74	55	4	42	64	73
21	59	64	63	52	97	79	72
21	53	83	78	52	91	56	2
30	62	70	80	3	1	2	95
55	58	79	79	60	64	77	2
41	62	95	65	3	99	4	89
41	73	72	51	81	85	4	74
40	56	72	74	77	3	117	1
27	61	78	96	64	48	59	54
40	56	90	95	93	3	80	108
49	76	52	68	63	83	4	83
24	63	71	61	106	97	64	75
27	3	62	77	84	2	80	1
41	56	67	57	90	3	90	88
48	2	39	64	80	2	88	71
36	59	68	79	55	96	1	79
75	63	82	48	93	56	3	72
29	46	73	58	99	104	63	54
19	74	71	41	70	57	70	90
35	45	76	90	93	72	71	1
43	4	58	84	4	107	60	76
49	81	86	80	68	2	85	88
34	48	67	55	58	2	109	85
24	39	66	66	106	2	75	2
47	2	76	53	61	91	59	83
39	55	72	78	100	69	68	81
30	38	54	61	3	79	51	82
40	3	65	82	64	70	1	59
32	1	62	54	64	56	76	83
36	3	56	10	97	59	2	80
38	55	85	81	42	85	50	70
45	66	54	70	68	68	83	60
49	80	76	94	3	81	78	82
41	2	86	62	2	87	64	82
25	56	73	82	81	4	53	50
22	2	88	45	70	82	53	76
33	41	76	67	87	52	69	59
42	51	55	96	2	70	77	115
49	77	38	73	53	62	43	87
32	74	78	83	2	82	58	1
14	54	74	2	102	63	3	2
47	65	65	1	62	58	40	80
46	44	58	83	85	90	77	85
4	74	54	52	89	4	71	90
36	3	82	1	2	60	82	60
15	59	70	69	95	81	73	73
36	60	73	60	51	62	3	2
45	48	62	84	79	58	58	84
38	2	49	72	86	92	85	46
30	70	59	2	71	71	1	6
33	61	47	2	2	11	96	94
48	11	47	4	77	76	21	3
61	55	47	3	64	2	1	86
36	2	38	3	79	71	98	59
43	60	56	2	71	89	59	68
39	71	97	85	1	3	1	59
2	1	100	6	76	81	58	81
33	91	51	3	105	1	58	76
33	57	72	99	49	76	62	54
41	63	56	71	5	71	82	2
11	1	64	73	77	2	55	2
70	44	109	80	82	74	85	1
30	3	52	82	2	70	67	2
32	77	58	3	42	61	88	76
44	90	68	75	81	2	2	66
26	59	71	64	81	78	70	91
36	76	58	49	67	68	94	79
36	59	66	80	82	76	68	99
19	52	70	79	41	101	60	1
26	50	65	66	98	90	76	65
25	82	89	1	68	72	132	95
33	60	78	57	76	77	2	71
22	50	80	84	90	100	104	3
35	65	83	59	62	63	78	102
51	52	67	79	73	63	69	116
37	2	61	68	2	74	103	60
45	1	85	82	106	2	3	76
41	53	61	79	2	78	106	101
56	69	71	2	105	83	3	84
21	47	65	99	79	3	77	88
41	80	40	65	80	68	2	93
22	60	57	54	92	79	63	101
34	66	85	67	94	1	61	63
39	64	57	111	3	33	66	66
54	3	68	2	74	81	66	2
28	67	84	74	61	108	1	84
45	52	54	71	86	90	55	68
32	83	77	85	75	86	91	2
26	61	53	3	79	4	3	3
27	1	71	2	96	4	83	102
27	94	75	92	91	89	111	85
4	51	67	82	70	91	68	84
46	68	44	85	94	79	85	101
53	48	79	67	77	69	53	66
35	45	73	70	70	4	4	87
36	63	76	81	70	92	81	1
20	2	63	50	67	50	2	75
27	2	79	1	59	50	85	65
44	70	99	53	3	3	85	72
17	2	53	4	1	80	82	101
32	48	81	71	3	86	45	97
22	91	52	4	2	64	69	102
31	2	88	65	91	62	4	58
28	1	63	77	4	1	98	87
28	17	65	77	52	55	55	2
32	1	69	94	84	84	86	110
28	55	46	82	82	42	73	100
32	46	68	3	50	3	2	97
38	46	63	66	52	2	71	82
41	54	87	68	92	4	78	76
14	61	72	62	2	65	91	71
61	3	84	2	66	82	66	67
42	64	87	74	60	4	82	67
36	57	59	2	66	4	54	70
39	66	37	3	82	81	73	2
33	44	53	4	92	67	59	72
29	74	74	81	57	77	76	4
32	50	86	95	2	57	73	102
38	48	82	65	74	89	91	66
35	6	86	84	3	123	110	98
31	70	97	3	4	54	66	60
54	82	71	100	113	3	58	54
39	66	87	71	57	88	2	67
45	56	92	64	2	82	98	81
39	50	47	83	2	2	5	70
24	72	48	2	2	66	66	101
43	3	70	58	79	75	57	3
50	60	57	61	75	91	91	60
39	66	79	54	3	52	86	77
34	34	69	1	2	82	69	58
45	58	78	2	3	85	44	78
39	1	56	2	2	1	43	93
21	7	85	63	75	3	88	61
43	5	48	84	4	3	70	1
19	86	74	68	63	67	101	2
31	53	87	64	2	100	69	66
52	59	63	3	1	3	72	54
29	4	53	42	54	99	50	4
28	62	84	2	79	73	3	2
30	55	90	71	87	2	46	78
31	85	43	89	62	106	71	78
25	1	74	76	104	76	52	65
38	62	88	1	71	69	81	59
50	60	76	91	1	71	95	69
30	27	47	2	99	91	72	101
31	54	95	4	56	1	88	68
41	75	79	3	65	4	4	78
35	74	66	113	92	4	79	94
37	3	70	90	73	60	90	83
29	3	67	2	105	3	56	3
33	54	58	1	64	70	102	43
30	4	82	83	54	79	85	4
39	64	31	112	67	1	58	55
30	52	74	54	12	81	3	75
26	59	52	70	69	84	3	3
36	56	49	60	65	64	65	78
30	72	53	90	2	55	68	89
58	58	38	56	4	12	70	83
36	2	85	59	86	84	87	64
21	52	80	73	3	1	66	70
46	2	45	66	89	84	90	87
42	8	38	79	73	77	55	69
34	36	57	75	91	65	97	87
32	5	69	62	101	51	88	4
18	53	91	51	43	64	46	61
31	56	59	60	94	3	50	67
45	3	90	85	3	61	1	1
43	57	62	2	57	1	92	70
37	45	78	83	81	76	80	2
33	70	69	1	60	71	53	73
34	52	59	92	96	1	70	44
28	64	82	68	2	101	2	2
40	61	75	38	77	60	84	104
41	68	67	49	13	3	79	3
64	3	58	48	69	93	63	73
29	61	62	77	50	66	71	49
29	49	69	60	91	3	82	87
31	81	59	78	87	87	61	75
25	89	79	86	6	80	91	74
44	44	76	84	72	47	80	81
45	73	80	6	72	72	60	2
33	70	88	60	76	107	60	11
50	62	78	2	75	77	64	100
23	72	89	38	92	4	102	84
11	73	56	53	96	4	61	5
42	67	69	1	5	2	1	53
30	69	77	57	58	89	79	83
38	72	64	77	63	2	51	72
28	3	61	1	76	74	63	43
24	63	37	72	2	72	74	102
42	42	65	50	72	109	85	74
22	52	69	7	90	51	95	102
46	52	61	3	69	3	82	74
34	60	75	3	84	71	69	82
30	58	80	80	109	1	71	59
28	45	50	5	79	63	1	2
27	42	69	66	79	52	89	71
28	44	50	76	111	73	87	87
47	2	59	2	22	4	77	90
25	4	59	5	57	54	73	51
28	58	80	91	5	4	90	2
28	5	61	60	2	71	91	95
30	73	91	68	4	76	93	91
46	55	62	94	62	2	68	76
33	34	70	71	89	82	2	80
38	53	76	64	67	2	62	52
50	77	44	91	71	93	73	68
38	42	64	66	58	110	2	71
29	55	71	64	73	101	4	70
28	76	56	67	3	3	99	78
30	4	91	3	2	2	73	84
29	2	25	76	75	2	75	64
31	67	81	96	33	96	89	76
43	59	45	66	2	70	1	49
18	45	60	55	109	81	99	94
44	4	49	72	70	56	65	52
32	73	61	71	73	6	72	99
51	72	46	2	65	90	94	59
47	1	62	1	44	89	77	54
40	59	56	81	90	77	1	71
23	59	68	1	79	61	79	95
36	72	57	2	92	79	86	104
25	67	69	2	89	2	75	79
28	6	59	87	68	84	58	81
29	50	77	4	66	3	3	3
27	68	71	54	74	89	50	63
16	41	49	61	5	58	2	66
25	61	73	2	2	81	63	75
35	3	71	78	71	66	76	63
17	59	74	61	83	44	65	3
34	51	65	58	2	93	86	75
28	60	73	68	71	83	3	91
30	82	93	95	92	2	50	4
37	54	59	90	54	64	2	66
21	75	77	3	55	91	100	62
45	68	83	2	58	60	75	1
46	4	49	87	86	96	68	2
35	2	93	61	70	75	45	35
26	64	88	55	89	62	76	70
30	3	60	2	79	61	70	83
41	67	75	81	63	76	109	101
38	69	54	86	87	78	73	87
30	62	42	84	62	82	75	91
33	66	73	88	64	74	95	45
47	52	83	97	66	2	92	66
37	2	72	54	2	69	1	97
42	69	57	74	71	67	90	100
35	4	63	88	3	79	72	45
52	2	57	81	1	63	2	68
36	86	87	59	73	55	84	68
31	3	64	2	100	55	51	68
29	43	86	84	84	95	75	3
7	58	73	73	84	80	2	2
65	63	52	59	89	56	1	68
32	53	58	16	76	87	95	58
7	45	72	62	76	65	99	46
36	4	73	2	48	77	1	48
30	62	77	64	92	78	78	59
4	49	99	73	4	48	4	2
42	3	40	3	74	77	4	49
3	47	46	63	60	63	70	52
38	75	82	82	91	8	91	65
37	2	49	61	54	108	53	10
33	7	50	50	79	69	103	90
65	90	57	68	87	88	68	49
36	41	79	53	66	74	63	55
11	57	70	66	41	2	2	72
19	1	75	87	1	2	109	1
25	48	75	65	62	79	68	90
38	84	80	3	58	69	2	73
31	50	84	3	66	120	56	1
32	3	64	80	89	102	64	4
25	61	95	2	57	50	89	92
54	61	89	77	55	2	4	83
42	36	67	76	2	2	66	72
26	3	62	56	1	69	50	88
32	31	72	78	61	2	71	1
38	3	65	66	77	77	83	1
26	3	108	53	136	116	87	3
33	2	75	81	58	96	2	67
21	58	68	1	75	75	3	61
20	79	62	92	80	73	94	2
34	55	59	77	86	71	81	81
30	2	51	1	3	84	3	60
43	3	53	93	2	78	90	3
32	77	81	70	53	83	76	69
50	60	75	54	66	2	69	59
36	64	67	102	51	94	76	93
33	3	81	59	4	4	92	1
49	56	96	57	84	74	85	88
42	75	55	77	51	90	85	77
40	66	88	81	70	2	80	37
34	62	51	3	33	3	101	5
40	73	1	82	87	56	61	2
28	50	78	76	82	89	8	4
35	55	37	4	50	3	72	53
12	65	56	83	102	85	83	31
25	69	96	96	73	37	82	71
28	11	64	91	94	85	73	2
44	50	81	58	60	6	52	73
33	2	38	90	110	79	85	4
31	58	38	92	102	104	1	63
45	51	64	87	90	2	52	2
33	9	84	54	58	79	71	64
31	64	87	2	56	84	87	74
52	39	72	1	76	65	60	51
27	51	44	56	51	44	2	2
33	1	67	67	2	81	71	1
45	68	46	2	60	60	1	2
43	49	53	64	105	3	67	2
40	3	72	69	82	1	66	1
26	5	68	61	90	74	86	80
21	67	63	55	21	12	40	3
27	64	82	81	55	1	63	80
50	60	85	3	63	106	64	106
36	51	43	73	77	71	104	116
