# Supplementary material for: Impact of truck contamination and information sharing on foot-and-mouth disease spreading in beef cattle production systems
Source: PLoS One. 2020 Oct 16;15(10):e0240819. doi: 10.1371/journal.pone.0240819 (PMC7567383; doi:10.1371/journal.pone.0240819)
Supplement: S1 Data — (ZIP) [file pone.0240819.s001.zip › FMD ABM data/sensitivity analysis/Sensitivity on indirect probability.xlsx]

## Sheet: indirect_probability
Pro_0.05	Pro_0.1	Pro_0.15	Pro_0.2	Pro_0.25	Pro_0.3	Pro_0.35	Pro_0.4	Pro_0.45	Pro_0.5
15	22	60	105	103	143	163	154	168	176
51	36	76	83	146	132	156	161	167	202
18	50	99	70	110	119	152	183	177	199
19	34	65	109	99	129	138	155	172	179
18	38	90	93	108	151	137	199	169	172
15	53	47	108	89	149	120	164	159	184
47	44	88	71	113	140	131	155	176	158
13	46	54	101	134	125	171	190	175	185
11	56	65	89	138	134	138	176	178	190
16	40	70	81	100	133	136	145	191	159
21	22	51	126	133	147	143	166	179	183
17	53	106	105	124	124	170	158	168	177
21	36	68	107	107	165	154	161	177	161
18	41	69	87	144	117	152	175	185	172
17	44	67	81	107	115	162	150	162	177
21	49	75	99	115	151	138	153	161	167
16	60	44	82	122	122	133	176	191	195
11	35	89	109	120	114	127	158	184	223
13	38	84	111	124	143	169	152	165	181
19	55	85	133	108	118	179	185	171	194
9	42	41	104	133	158	134	159	167	193
8	53	70	109	131	138	136	195	157	185
13	39	63	115	124	139	152	173	182	186
25	41	86	93	113	140	127	171	174	177
28	48	69	82	97	127	172	151	175	191
18	61	75	89	95	130	157	157	179	178
17	32	92	92	140	153	134	157	185	168
23	49	71	93	116	120	117	155	172	197
21	52	68	113	140	148	175	163	202	165
16	54	68	93	103	129	145	179	194	166
19	51	65	118	149	126	144	158	173	188
19	68	79	123	122	127	154	162	173	171
42	69	61	74	119	119	145	163	168	197
17	45	59	116	134	125	137	167	171	150
11	44	87	105	119	119	157	163	164	148
7	61	94	96	114	131	158	168	156	180
16	32	51	127	141	116	148	188	134	169
6	63	97	83	136	117	137	165	158	176
20	63	53	113	99	139	151	166	177	184
17	53	100	122	152	143	137	160	163	194
13	9	68	101	132	127	150	130	182	199
9	50	77	68	146	123	144	125	175	195
13	58	69	97	139	138	158	117	179	171
7	21	70	71	115	135	136	177	162	164
2	45	87	101	122	153	154	143	181	167
11	45	44	84	138	2	154	184	180	181
6	37	81	129	127	83	146	174	159	178
24	48	92	85	95	155	112	164	175	182
11	35	50	119	135	82	141	170	185	163
25	29	56	2	128	120	150	194	153	160
25	27	77	67	132	116	141	156	192	184
38	43	65	115	150	127	162	179	185	185
29	36	52	69	102	111	108	164	144	186
19	55	82	131	93	133	128	157	170	184
26	47	78	62	131	123	148	159	174	178
24	54	67	74	97	172	130	160	203	200
28	57	83	113	85	129	142	158	137	182
16	80	77	92	168	160	172	162	165	160
14	31	84	134	133	151	167	165	190	177
29	25	67	103	145	122	164	163	167	181
16	40	67	108	129	127	140	178	174	174
2	48	96	86	124	114	178	172	181	186
17	53	29	108	123	108	150	159	157	189
27	66	90	96	111	122	164	141	163	176
25	52	49	90	120	172	123	171	181	177
18	37	67	120	116	111	128	152	163	183
35	32	68	86	134	152	148	146	177	179
20	44	58	95	123	153	185	192	184	145
25	44	91	100	138	120	132	143	155	193
26	38	80	71	138	127	160	111	182	200
14	30	65	66	142	124	136	149	170	137
27	46	97	85	128	161	172	161	155	178
15	54	75	91	113	124	133	179	181	146
19	41	64	96	135	149	152	156	169	196
22	28	66	95	134	121	146	174	172	179
30	38	79	96	114	176	159	174	165	196
34	42	89	123	97	136	142	164	165	197
21	23	56	86	106	154	158	138	184	175
11	46	85	100	108	112	158	193	168	184
27	50	95	89	133	138	146	169	155	182
19	32	63	110	123	149	143	172	163	178
24	32	68	87	112	121	154	196	178	161
49	34	54	85	123	127	144	159	190	196
21	3	79	134	88	166	174	197	170	172
25	43	79	98	106	148	4	185	185	180
13	33	52	84	137	152	152	2	192	208
21	70	60	97	139	140	167	161	193	191
27	68	70	96	140	118	147	133	156	181
19	41	58	121	133	153	150	185	188	190
18	58	78	101	128	155	151	168	153	185
18	31	53	128	131	164	156	158	167	202
17	70	94	100	103	156	148	162	164	162
36	62	75	102	135	133	132	151	178	198
37	61	81	64	108	115	161	168	169	198
38	29	52	101	109	119	3	168	165	185
26	56	89	105	114	139	3	116	167	184
24	38	89	101	134	139	162	150	167	191
3	48	75	91	100	146	3	152	166	206
20	31	61	74	130	130	148	147	184	176
37	39	74	113	113	152	132	179	174	184
18	30	68	93	111	121	154	181	189	166
28	55	77	87	134	125	165	171	179	167
15	62	74	76	147	130	2	168	158	183
9	42	99	93	86	144	147	171	151	201
32	70	72	82	128	114	140	155	165	174
27	26	84	106	119	140	168	144	164	166
8	54	80	70	89	138	134	146	172	172
18	41	106	105	137	124	2	162	173	183
7	45	83	118	127	93	151	157	191	160
13	53	84	93	138	124	132	179	162	183
28	44	100	107	140	158	142	170	184	188
16	40	64	92	112	147	137	178	179	185
21	50	62	83	104	137	113	1	146	170
16	51	59	74	101	126	125	165	134	177
13	54	74	102	134	132	183	161	170	176
17	33	78	81	153	130	129	155	178	179
25	38	72	109	113	137	3	166	177	176
25	33	84	95	82	117	3	165	183	175
3	41	92	107	68	149	2	139	205	181
34	67	62	117	105	143	118	149	182	170
25	26	69	95	100	109	3	146	195	207
33	57	66	103	150	138	139	169	166	197
24	35	69	98	92	115	165	174	173	187
11	46	73	83	124	123	134	135	147	172
28	47	100	90	114	132	180	158	170	177
24	24	70	92	114	130	129	155	158	190
19	38	74	86	134	125	154	175	177	200
19	46	57	75	130	150	153	145	158	204
15	36	2	96	133	146	128	171	171	166
11	75	49	96	142	107	133	165	168	179
10	42	61	90	119	155	122	162	174	185
14	39	82	91	86	146	155	184	192	3
12	5	73	67	118	125	146	149	182	205
14	32	73	123	120	152	112	182	189	191
14	52	70	129	103	97	143	169	177	187
5	50	45	102	127	139	146	160	165	187
7	37	79	108	112	111	125	152	186	189
23	71	1	118	128	146	150	179	159	180
27	38	53	113	113	137	146	171	176	161
19	50	45	110	93	127	143	156	169	192
15	53	54	99	135	128	140	157	183	177
24	45	104	117	86	155	146	150	195	183
16	46	69	96	69	115	159	171	207	170
25	34	78	105	116	161	148	183	193	204
17	19	69	110	115	110	150	183	154	161
7	44	75	91	114	145	1	157	188	196
14	41	71	53	115	149	151	168	170	193
18	32	59	71	107	135	125	186	162	194
15	74	99	104	130	132	135	165	167	179
21	41	51	102	123	145	125	188	152	215
14	48	70	86	133	157	157	191	191	205
25	55	43	100	126	137	178	171	166	191
23	58	39	120	92	124	144	174	212	176
14	57	82	87	109	149	171	152	162	1
12	45	61	67	101	118	126	166	205	183
10	43	84	113	132	133	166	159	173	175
17	61	63	101	144	137	157	166	167	182
10	41	84	65	135	139	140	164	186	195
24	31	73	87	115	146	3	152	161	195
10	52	40	99	89	170	141	139	158	192
17	44	74	102	130	125	131	169	144	184
40	32	83	75	114	130	138	161	179	184
1	33	71	87	122	127	2	166	163	170
2	74	122	114	89	152	145	144	150	184
17	30	61	100	142	128	141	144	178	152
23	47	86	101	125	127	129	149	153	180
12	52	72	104	118	144	4	143	174	188
19	35	69	98	99	170	152	174	165	176
14	47	67	99	141	178	143	178	156	185
14	36	107	88	144	132	156	182	178	184
4	48	66	101	94	156	147	161	168	172
18	40	78	80	142	146	137	183	190	193
24	49	66	125	96	136	167	154	184	203
18	67	75	97	134	122	144	180	188	192
24	30	69	130	82	151	170	165	180	209
30	49	2	95	105	168	168	166	176	166
20	26	78	84	146	150	3	162	189	184
20	53	72	100	95	128	137	157	192	165
22	43	82	93	108	122	172	165	161	179
26	47	77	97	132	107	163	176	169	163
19	41	86	113	97	154	157	164	188	185
12	23	73	110	100	139	154	164	202	192
16	48	70	73	145	2	1	158	169	217
25	48	75	80	113	124	161	173	175	196
13	44	96	59	109	146	126	146	161	184
18	34	97	105	130	169	175	184	180	199
3	40	58	109	151	114	3	169	198	189
28	32	69	80	100	158	154	153	188	174
24	56	45	114	2	149	143	167	189	204
20	52	82	106	97	137	139	159	167	180
8	51	79	102	101	139	164	169	193	190
22	41	64	107	128	157	140	170	173	174
10	38	68	118	113	115	141	144	176	185
29	34	74	91	157	140	126	158	152	190
24	43	59	96	103	150	2	169	183	162
18	15	71	79	123	155	117	158	188	190
14	49	99	90	99	157	142	174	161	206
18	51	85	91	100	145	137	168	184	214
12	36	69	83	114	153	1	170	150	162
12	40	93	131	135	145	174	181	169	194
31	60	72	98	125	128	1	171	164	193
8	59	98	84	117	143	153	183	171	165
11	25	38	109	116	117	147	175	178	172
14	43	67	103	111	129	169	125	183	163
11	33	72	106	96	123	2	157	191	184
22	50	61	91	111	125	165	156	181	204
29	32	94	75	97	126	3	197	160	186
43	38	75	110	112	131	162	171	193	193
15	44	76	87	116	159	116	178	204	183
17	35	74	102	135	140	146	157	162	183
26	30	86	91	91	155	147	169	131	170
22	50	62	98	137	135	134	158	146	193
4	36	94	90	132	129	172	180	173	168
12	37	59	93	117	119	160	164	188	170
23	43	75	101	131	143	172	158	171	194
29	57	83	98	97	129	2	138	187	185
4	49	91	81	118	163	144	175	170	175
28	39	65	110	104	128	153	174	182	180
12	25	80	102	130	119	161	178	169	171
19	35	67	115	146	129	2	178	180	156
23	49	68	70	141	105	146	170	166	177
17	5	93	85	139	137	155	176	193	180
22	24	68	107	113	125	127	152	167	187
13	68	70	88	108	145	170	176	187	163
6	46	49	127	125	112	1	171	170	190
18	51	76	97	116	126	163	184	178	177
12	51	89	87	156	138	129	162	172	168
27	49	78	94	108	139	170	158	163	202
25	34	47	97	117	128	164	151	164	200
36	43	68	119	90	142	153	150	169	196
30	44	60	138	117	106	166	184	162	197
24	59	102	90	118	140	169	152	191	191
17	49	81	123	94	116	1	188	161	190
22	31	57	71	127	121	146	166	164	190
12	30	99	90	107	117	163	174	161	204
9	45	82	117	140	119	146	170	164	179
40	57	79	99	145	125	169	149	178	180
17	47	59	120	140	147	169	163	171	192
14	51	66	145	123	148	160	154	173	172
23	36	83	76	123	135	155	184	160	203
3	42	77	92	113	144	2	171	182	185
13	54	62	99	113	149	176	199	178	175
7	48	60	116	113	148	169	173	179	189
17	50	77	96	108	146	123	162	185	192
45	34	62	73	122	152	171	173	179	182
32	42	37	109	127	152	146	164	181	150
20	40	76	105	112	159	171	163	164	165
21	44	63	94	3	136	5	193	189	201
17	27	67	102	133	122	160	137	202	191
6	40	55	121	134	120	125	185	206	179
12	45	62	106	96	155	133	151	165	195
17	41	91	128	129	114	139	153	202	162
24	45	59	105	115	124	134	118	184	191
27	59	80	97	122	135	3	158	184	174
20	67	74	105	148	133	135	150	169	181
19	41	88	71	119	149	139	167	174	186
16	52	70	102	110	134	178	168	185	192
17	47	70	103	130	113	109	167	185	201
16	46	69	103	126	128	2	158	185	206
26	25	92	119	103	124	151	153	160	181
16	61	71	105	96	136	2	164	174	199
14	52	100	81	130	120	169	183	193	203
19	51	69	102	85	136	156	175	193	179
18	48	86	80	94	170	136	134	159	195
26	27	96	115	131	149	174	168	133	189
27	34	68	103	111	125	156	176	174	188
17	46	90	76	118	152	159	186	187	173
24	38	79	114	98	155	157	171	189	206
26	33	79	73	140	147	161	151	195	177
28	31	55	110	120	172	156	178	188	187
23	40	84	92	137	94	141	155	172	187
20	43	79	106	139	121	152	161	163	167
30	42	84	112	149	128	130	160	166	191
13	45	55	85	124	137	144	160	149	176
26	40	52	96	110	142	163	164	181	184
33	54	93	96	141	110	169	171	197	190
12	32	70	100	111	135	152	192	157	205
22	36	50	83	131	124	157	179	190	169
24	58	66	122	93	102	149	152	177	178
11	46	49	107	99	120	176	148	175	179
33	48	97	114	116	154	149	160	193	177
20	69	58	114	135	95	143	190	155	187
17	78	78	113	130	99	134	158	177	201
34	41	102	78	122	173	151	163	164	170
38	42	72	126	132	139	144	145	176	192
11	52	102	113	100	124	157	185	165	179
21	23	81	87	127	135	106	151	164	169
13	58	71	86	121	138	154	172	181	184
23	37	90	87	113	114	143	160	184	190
20	59	76	92	138	175	152	145	168	168
34	42	90	88	147	130	149	153	174	173
31	25	64	142	137	159	116	194	167	198
12	36	72	101	115	157	167	161	172	182
16	42	77	88	112	152	142	156	195	148
26	53	68	117	129	2	148	144	131	197
18	26	54	109	129	131	140	140	185	210
9	45	90	89	130	140	152	165	192	181
12	71	56	1	119	144	157	176	159	168
20	38	91	91	141	121	142	180	201	197
19	44	94	110	134	168	159	137	185	187
26	27	55	82	119	133	165	176	188	185
2	40	98	113	133	138	129	172	194	161
5	36	47	106	114	140	128	157	174	167
21	55	84	86	115	166	145	157	164	182
20	38	45	103	112	126	124	128	168	180
13	28	86	74	132	125	143	178	196	167
34	37	72	93	112	147	180	151	168	180
5	42	78	73	140	110	146	175	166	182
6	36	73	101	104	139	126	161	158	180
3	48	70	108	110	162	147	163	188	182
20	60	98	133	119	106	2	145	197	195
17	46	73	81	98	117	166	175	169	156
22	61	57	80	134	117	171	179	164	207
32	51	83	99	123	125	156	163	170	176
19	46	75	91	121	147	153	156	183	177
21	28	51	106	110	130	196	156	164	178
28	46	51	81	126	130	3	172	162	201
21	31	88	90	132	131	111	166	163	181
30	38	75	90	102	143	153	153	184	171
16	32	78	98	123	130	144	183	159	185
27	37	46	104	75	106	1	174	194	181
13	66	71	96	98	134	173	164	184	196
15	36	61	63	123	131	161	171	167	163
14	59	69	106	119	133	169	169	176	180
19	43	87	102	110	149	165	149	147	177
29	26	82	122	131	144	146	156	188	183
13	69	67	87	105	126	149	170	182	175
7	44	95	131	147	112	157	168	193	195
35	37	59	116	89	137	146	168	164	202
39	45	94	45	115	158	146	173	196	181
38	58	93	80	127	141	170	162	157	186
10	54	55	127	102	132	2	189	171	194
11	48	52	80	110	169	165	174	164	159
22	41	49	108	112	148	145	172	185	182
21	46	73	91	130	174	1	173	168	167
23	51	77	84	115	135	127	158	182	173
15	34	69	96	122	144	145	181	202	186
11	41	85	82	130	107	135	146	176	144
30	67	74	97	130	124	5	166	173	192
14	40	79	110	87	146	142	181	174	166
18	40	74	73	124	149	162	154	153	213
12	61	73	102	123	144	130	187	190	187
18	44	61	78	117	138	147	168	165	185
23	51	91	71	111	144	136	152	152	174
21	34	65	96	109	141	148	155	182	196
21	45	71	85	111	115	150	197	143	181
21	36	69	86	118	159	138	179	185	171
8	46	53	112	104	123	163	160	165	183
7	53	76	99	129	122	129	138	161	170
21	35	101	88	135	131	154	158	181	158
27	34	60	96	121	136	179	168	186	209
34	61	69	117	121	147	147	187	183	177
14	29	74	96	112	128	2	154	207	170
13	51	66	107	109	164	5	156	180	197
16	52	95	105	121	109	142	138	159	187
24	44	76	88	118	123	151	159	175	187
21	49	73	105	126	158	163	137	169	181
9	30	84	99	147	111	160	165	175	177
30	53	67	94	90	110	155	163	211	170
20	42	69	87	123	147	142	152	186	158
30	67	107	99	96	147	143	185	167	176
26	67	58	108	110	137	1	190	152	162
7	23	56	100	84	173	144	160	168	185
7	48	47	68	131	140	152	153	189	181
12	58	77	3	93	131	141	156	161	181
17	35	81	98	114	149	142	167	192	174
30	36	92	119	99	130	149	145	176	202
28	40	45	108	112	128	152	139	191	184
17	55	92	84	133	126	121	183	162	185
18	50	56	94	119	141	109	165	171	177
15	55	61	102	121	140	2	138	173	177
22	46	72	97	113	138	155	171	173	200
13	63	68	81	113	126	144	156	161	168
17	23	79	91	89	141	115	190	175	168
13	38	83	83	105	132	133	157	155	190
12	38	38	87	117	134	139	149	176	189
16	45	40	106	120	134	121	156	165	174
13	58	89	82	131	132	164	157	173	190
18	35	78	96	109	122	122	160	173	169
13	69	93	92	103	104	160	154	173	204
38	42	46	101	145	151	158	168	165	198
32	56	82	61	120	151	138	154	156	198
13	26	2	112	98	155	155	168	153	210
17	48	67	133	123	158	169	170	168	191
32	44	90	131	136	125	161	167	175	185
19	3	61	109	123	153	154	154	164	211
42	37	63	66	135	146	150	2	164	185
13	38	73	92	91	151	144	143	187	181
10	47	69	79	126	154	146	172	192	192
16	36	75	72	127	134	176	150	183	177
10	46	40	94	125	112	151	150	202	182
15	35	81	88	102	169	131	132	162	181
32	57	79	90	101	1	173	152	188	194
20	65	49	111	117	133	112	154	186	166
33	49	70	66	132	153	149	150	201	180
15	41	72	74	100	135	129	159	148	141
14	54	71	103	128	136	157	159	184	190
17	56	61	82	136	137	1	172	183	218
22	38	74	101	124	107	162	175	187	175
22	30	103	58	2	135	169	157	162	205
17	44	80	111	117	144	146	166	184	186
26	42	71	132	136	141	146	171	168	203
30	39	63	123	109	133	171	146	200	200
32	47	75	117	131	147	158	163	171	166
26	34	86	91	118	147	150	183	189	192
17	42	66	93	116	134	140	153	182	162
7	54	38	98	135	138	166	167	190	210
13	68	53	100	110	153	131	151	151	170
31	32	45	108	97	134	118	154	176	188
37	33	62	72	130	163	134	164	187	180
16	62	81	108	130	119	142	171	185	192
17	45	79	107	118	131	2	183	167	195
37	75	85	114	114	150	163	152	149	169
57	47	59	83	118	139	173	187	165	206
21	48	85	83	95	137	152	151	189	166
32	34	71	82	143	137	151	165	177	174
42	31	81	105	121	137	141	144	176	199
6	39	64	108	125	133	161	191	191	151
26	34	74	87	97	137	149	182	196	155
17	34	71	105	109	143	130	164	207	156
7	45	86	94	110	147	164	164	168	184
23	70	79	102	142	145	120	146	199	171
14	62	110	78	85	157	143	134	181	181
23	35	73	89	97	145	155	157	180	185
51	44	100	87	112	149	2	162	199	167
17	32	69	121	129	150	142	179	187	182
9	46	72	94	130	127	1	150	176	165
16	27	94	83	3	146	121	172	150	200
21	42	77	89	94	127	143	174	172	184
21	11	98	113	115	151	149	161	170	192
30	40	70	80	114	151	148	179	191	196
32	26	75	88	132	121	138	160	158	169
23	36	47	86	131	137	129	151	170	179
17	44	64	96	118	157	171	194	140	175
13	35	88	92	115	142	3	164	176	210
21	41	109	92	147	139	164	187	190	169
10	50	60	116	133	104	1	189	165	171
12	48	62	100	132	147	136	159	175	179
19	59	72	90	106	140	3	176	145	194
17	66	49	93	121	123	131	186	165	195
21	23	66	89	135	152	137	186	190	202
11	55	61	87	135	149	158	171	189	183
23	51	80	97	113	142	2	160	173	192
19	25	68	77	112	121	148	172	164	179
34	41	76	84	130	152	132	148	165	196
13	58	88	97	97	164	166	150	179	180
36	37	79	77	94	132	163	161	168	196
28	36	52	110	133	154	148	160	166	181
29	37	76	103	146	130	165	153	167	184
11	29	71	118	111	143	144	184	181	198
19	50	61	99	131	151	3	178	178	166
24	51	106	99	137	133	119	187	157	175
21	30	54	89	108	156	2	157	158	149
19	73	64	105	131	150	156	2	186	196
29	38	75	111	121	118	1	182	188	176
6	41	74	87	115	129	151	166	196	164
21	37	58	86	110	135	152	165	167	188
20	50	68	111	99	142	1	152	169	179
10	51	64	135	136	139	124	150	184	173
12	39	61	97	119	123	118	174	181	190
20	46	49	108	118	130	142	170	187	160
23	56	61	82	3	164	155	157	176	186
23	57	70	92	159	141	151	180	173	167
7	30	56	103	134	112	112	140	185	185
29	52	78	98	151	106	110	148	184	193
22	43	57	83	112	150	119	159	171	167
25	54	85	109	2	2	139	156	167	202
8	34	74	95	139	147	1	143	167	159
13	50	72	73	96	121	2	180	178	158
33	30	79	86	126	154	159	154	153	169
30	53	68	99	120	126	4	156	199	183
11	44	52	95	125	130	141	170	161	195
18	42	49	99	116	133	151	177	197	181
20	48	70	84	136	130	112	164	171	174
34	38	84	104	118	127	130	183	165	195
27	45	80	119	110	155	1	170	191	214
13	49	47	89	123	119	142	143	182	179
32	53	45	108	126	149	157	169	158	174
12	14	54	75	131	157	155	158	191	183
19	53	80	87	109	146	1	161	179	173
16	49	57	106	3	149	130	172	174	180
8	62	80	110	145	115	164	160	166	169
26	49	63	81	90	154	135	153	192	173
21	45	80	77	131	154	146	182	183	187
24	45	71	113	148	136	165	169	178	198
7	52	47	69	135	145	170	139	184	167
17	43	88	92	128	138	158	146	173	177
33	32	52	2	132	132	114	174	173	203
15	35	105	89	98	119	3	156	157	190
17	33	63	103	139	167	2	170	172	193
23	41	56	112	123	147	157	169	153	195
27	48	66	81	124	159	153	146	194	174
22	28	61	77	77	157	150	143	172	174
5	65	76	117	106	121	2	172	171	165
16	34	53	73	112	161	135	163	182	188
26	34	58	136	107	139	146	190	165	166
18	61	69	90	94	153	2	167	168	173
28	42	64	132	85	114	153	153	203	178
20	77	62	90	121	150	3	156	171	179
31	64	83	99	112	117	167	157	167	178
