# Supplementary material for: Impact of truck contamination and information sharing on foot-and-mouth disease spreading in beef cattle production systems
Source: PLoS One. 2020 Oct 16;15(10):e0240819. doi: 10.1371/journal.pone.0240819 (PMC7567383; doi:10.1371/journal.pone.0240819)
Supplement: S1 Data — (ZIP) [file pone.0240819.s001.zip › FMD ABM data/sensitivity analysis/Sensitivity on number of days to trace forward and back.xlsx]

## Sheet: scenario8_D&IN_B_P
Sensitivity on number of days to trace forward and back
1 day	7 day	14 day	21 day
60	38	26	25
60	34	41	16
50	21	34	30
72	37	35	11
60	32	24	24
61	32	21	25
59	40	17	25
71	47	15	37
57	29	12	41
56	28	10	29
68	40	34	17
73	29	43	28
81	29	16	17
53	32	8	34
66	36	26	19
69	48	39	19
64	21	15	13
67	44	34	29
84	26	23	30
92	37	17	22
75	30	27	21
74	42	16	24
73	36	23	15
73	38	31	13
64	39	14	26
69	24	14	14
62	22	29	23
83	36	9	42
47	42	12	22
61	36	8	9
55	22	27	23
63	25	26	11
77	33	9	21
68	28	31	22
66	44	6	31
52	32	11	27
78	40	18	22
70	37	28	16
88	33	31	17
68	34	25	23
49	44	44	10
72	32	9	12
67	30	10	21
62	18	37	11
80	43	3	30
88	26	15	18
81	33	7	31
67	26	25	7
54	38	21	13
44	30	37	17
72	30	16	16
51	40	10	2
74	26	16	29
62	40	7	6
66	24	42	26
50	50	6	5
70	7	17	14
58	43	18	26
52	34	22	8
73	45	12	32
80	32	3	12
89	41	12	26
57	41	22	21
44	51	14	19
67	4	20	18
65	25	21	8
55	41	3	13
45	23	22	18
73	4	7	12
56	35	17	36
73	19	13	16
57	33	11	24
66	53	29	24
49	5	36	25
56	33	23	29
70	45	9	12
57	19	35	29
57	33	18	20
65	30	31	26
41	5	14	20
59	47	8	15
57	26	47	18
46	49	16	21
53	41	2	8
74	33	30	19
69	19	13	6
57	47	13	4
62	6	3	3
65	26	15	11
85	26	26	17
89	33	12	34
60	1	7	29
53	35	17	26
79	2	24	9
72	42	10	17
74	42	17	18
74	27	30	15
77	47	39	23
57	37	19	6
62	33	26	12
69	34	26	35
86	31	4	6
77	9	9	34
43	25	16	24
58	21	27	20
88	30	6	23
63	40	43	12
47	35	2	4
83	28	25	3
51	40	8	28
69	39	13	8
68	24	11	14
83	31	26	24
71	24	19	19
62	26	23	26
61	20	13	18
50	27	15	4
58	30	14	20
65	31	9	5
55	24	33	10
73	47	2	12
64	29	24	48
67	43	36	28
73	47	2	25
75	38	11	27
72	22	24	12
39	41	20	3
57	26	37	4
99	29	8	34
72	43	19	27
89	30	19	23
73	33	19	8
62	30	6	14
82	34	18	23
79	31	30	17
55	37	25	3
71	36	27	20
53	33	33	24
76	29	38	3
62	31	40	29
78	30	23	19
91	38	9	31
55	27	24	45
76	29	15	18
75	27	10	15
60	48	26	15
68	23	21	4
75	36	6	28
65	39	15	21
38	27	17	25
77	36	12	23
67	40	14	39
53	30	3	15
88	34	22	8
65	33	4	19
40	34	30	16
64	35	7	7
84	40	17	27
52	36	33	29
68	41	27	21
43	30	4	17
88	28	30	21
69	24	3	21
52	26	36	7
61	25	14	1
62	52	34	44
67	7	25	12
66	66	15	3
64	4	9	15
96	19	3	29
65	39	13	19
61	54	9	33
73	41	14	8
70	32	17	25
90	34	29	7
81	21	13	15
67	27	19	16
66	36	18	25
78	39	21	7
64	33	6	19
67	42	20	22
35	44	16	5
56	29	23	28
90	26	20	15
60	55	26	15
82	28	5	7
43	36	16	34
72	24	13	7
58	21	28	32
102	36	43	24
65	23	8	11
75	49	9	22
38	29	14	14
44	29	13	17
73	37	28	43
77	26	9	19
63	29	7	20
56	25	33	35
92	42	42	18
32	29	29	11
66	31	11	10
86	46	20	28
69	30	16	37
78	52	29	2
80	3	29	16
61	36	16	17
51	44	20	25
64	44	12	24
53	50	7	4
72	5	11	13
73	40	7	11
55	49	28	29
74	29	22	3
58	38	5	5
63	26	7	4
66	45	15	31
69	22	29	21
65	43	16	11
71	30	30	14
70	4	23	21
93	24	31	19
50	48	27	19
57	30	19	35
88	37	30	28
54	31	36	18
79	39	17	22
81	41	31	13
78	27	18	9
64	27	27	19
85	29	25	3
74	23	19	2
55	46	17	12
53	27	31	26
66	4	15	15
63	30	41	3
63	44	13	34
63	27	6	7
60	28	14	2
56	33	22	24
72	31	26	30
76	28	32	17
81	36	14	5
2	57	14	19
102	37	11	4
74	30	29	6
70	20	13	17
67	22	17	26
60	56	11	20
48	24	25	11
51	47	5	9
84	34	21	16
87	33	6	23
76	5	25	10
82	3	26	41
73	38	24	21
60	52	21	3
46	35	19	33
37	41	22	12
77	35	52	27
75	30	22	28
88	36	2	26
76	34	33	22
62	23	24	22
59	25	18	22
69	32	13	19
76	40	17	28
67	40	23	14
70	21	19	20
77	30	10	20
96	18	23	4
84	27	25	22
90	25	19	20
51	25	32	13
96	43	1	20
82	42	34	19
54	19	24	13
63	41	23	40
60	36	30	12
86	33	30	27
56	3	49	21
49	35	5	31
72	42	20	18
91	27	3	13
44	33	14	8
57	41	17	10
1	36	25	33
58	48	20	14
71	16	3	29
62	28	17	16
77	29	5	4
55	25	20	17
58	41	12	14
75	5	23	48
88	31	26	11
71	43	6	30
80	39	4	34
53	33	14	5
73	56	19	20
52	24	29	16
79	31	4	3
58	39	31	18
42	27	4	23
63	27	14	12
70	31	3	10
58	4	26	20
63	39	13	2
50	32	3	5
63	24	16	31
53	21	30	23
50	38	16	9
72	5	17	17
65	28	7	38
57	26	17	20
56	23	23	16
81	5	26	14
88	34	17	20
65	36	19	12
75	37	36	22
70	36	40	21
66	28	22	20
52	16	15	32
38	22	11	31
59	35	16	6
42	28	26	9
64	38	20	66
80	53	4	29
82	59	5	29
70	33	19	23
60	30	21	26
72	5	10	39
40	12	25	23
64	28	23	13
81	36	25	12
60	37	30	2
80	40	20	2
77	31	25	25
76	31	18	17
59	45	15	34
89	29	25	27
50	16	25	14
75	34	40	20
50	25	28	21
52	28	23	2
3	34	24	10
80	26	37	15
51	49	21	23
62	14	12	20
74	7	29	18
69	28	24	19
72	21	7	14
52	50	15	18
52	23	14	17
60	31	12	16
51	36	4	4
56	28	42	14
58	50	14	13
80	36	38	29
73	32	3	15
57	8	2	16
84	29	24	21
45	30	13	16
42	27	28	19
78	39	15	4
58	34	22	17
70	23	25	26
73	34	39	33
67	48	4	19
54	21	14	24
75	24	37	22
58	3	14	17
66	25	21	7
83	51	42	9
73	12	17	5
85	18	22	6
74	37	24	26
77	2	11	4
78	31	17	27
53	48	18	12
61	36	33	24
50	42	33	26
98	26	13	14
59	4	5	31
44	29	30	36
63	24	17	5
71	14	21	16
57	47	41	23
73	35	34	13
63	5	10	21
64	24	22	13
78	41	29	10
38	7	20	20
64	34	9	3
74	26	7	29
70	24	12	12
42	31	35	6
78	32	46	14
59	39	37	19
53	42	31	29
87	38	33	26
116	2	17	36
76	35	12	32
63	36	21	19
92	37	55	28
77	36	23	28
52	4	40	23
62	31	26	12
51	32	20	33
64	44	10	30
64	38	20	37
59	13	11	28
84	35	37	7
56	13	16	20
39	31	29	35
80	47	40	30
54	21	4	4
77	35	18	23
79	27	22	6
55	35	13	10
88	32	22	4
70	31	23	12
89	28	32	12
78	38	25	28
75	31	11	17
59	56	26	17
92	32	21	16
69	32	28	29
65	26	15	14
40	41	22	27
78	45	10	35
45	49	26	2
78	29	28	13
81	42	25	4
77	35	5	27
53	39	22	3
79	32	19	7
61	44	16	21
78	20	3	21
71	36	17	19
59	15	8	20
71	35	18	19
42	4	18	24
93	31	23	13
56	24	26	2
64	40	13	14
85	29	19	5
50	27	20	17
66	19	28	10
96	26	32	30
62	15	37	34
64	37	11	26
77	25	11	16
78	9	25	3
76	39	9	9
47	35	29	4
75	49	29	27
49	30	13	35
55	16	20	16
51	18	13	9
73	28	17	21
78	26	11	17
101	52	40	25
75	31	7	10
55	49	10	11
43	35	5	23
59	28	24	18
75	26	3	15
106	20	24	12
67	29	19	11
63	31	17	30
71	40	15	1
59	36	27	15
57	21	30	25
75	47	24	24
58	32	14	20
73	36	19	28
62	37	17	23
73	10	33	14
92	47	34	13
61	5	32	5
64	23	3	18
87	35	30	35
77	7	15	16
63	27	7	16
91	18	12	31
53	22	24	8
111	30	7	34
74	35	28	8
52	28	2	21
84	31	19	8
41	2	10	10
83	27	3	12
55	28	2	28
67	21	6	16
75	43	3	11
82	40	3	25
38	20	1	20
56	50	3	15
45	42	4	25
54	35	6	10
69	3	19	37

## Sheet: scenario9_D&IN_B_PP
Sensitivity on number of days to trace forward and back
1 day	7 day	14 day	21 day
12	6	4	3
18	6	4	6
6	7	2	5
25	4	6	5
19	11	6	6
51	7	23	2
38	5	7	2
46	21	7	13
32	12	5	12
44	7	1	3
38	6	5	21
47	22	6	10
32	12	6	5
24	7	3	12
45	7	5	8
31	25	12	13
54	6	8	6
57	4	5	7
48	6	18	16
35	4	19	5
86	4	12	18
66	6	7	9
54	4	5	13
63	8	19	15
36	9	7	3
55	5	5	5
14	6	5	9
32	8	7	8
22	4	4	10
4	8	14	3
36	5	5	7
35	9	8	16
46	21	5	4
59	4	3	2
59	9	5	24
50	23	12	10
50	5	4	8
73	12	14	7
56	3	4	10
66	5	8	5
43	7	7	5
61	9	4	4
67	4	5	14
65	6	9	6
4	9	18	4
61	9	5	5
88	8	6	2
62	5	9	6
22	2	7	6
93	15	4	4
14	5	4	5
60	17	7	8
56	6	21	5
31	13	6	6
39	6	12	5
37	15	20	10
10	11	5	7
56	5	9	25
54	4	3	2
18	9	10	4
50	17	10	5
77	11	6	12
38	9	7	6
22	18	2	6
80	5	6	7
37	4	15	6
24	5	15	24
22	8	16	19
7	2	9	6
44	5	25	12
15	6	8	12
67	7	5	15
76	6	28	17
7	21	1	6
49	5	6	13
78	21	18	3
57	6	8	6
76	14	5	9
5	3	5	8
43	13	5	7
26	19	5	5
39	4	9	6
49	3	7	6
21	5	5	11
75	6	4	17
14	2	8	5
78	4	2	18
61	3	12	3
61	11	6	4
36	23	13	6
16	9	6	4
48	15	22	12
66	5	12	6
61	6	6	5
34	8	3	15
72	24	3	6
43	4	7	13
48	16	6	11
68	29	4	10
33	12	29	4
71	12	2	11
58	6	7	7
8	7	7	5
15	23	11	5
73	3	10	7
15	4	6	6
58	24	5	7
47	4	8	7
78	7	12	4
25	10	10	4
19	7	9	6
1	14	5	3
2	7	6	13
57	9	9	5
54	5	4	3
60	18	3	18
69	6	4	6
14	26	5	3
24	4	7	5
63	9	10	3
52	5	8	2
14	25	3	4
9	7	12	11
23	24	9	10
55	11	8	5
34	24	6	12
65	7	22	3
58	7	5	15
49	12	3	8
55	16	11	7
45	8	29	4
56	5	10	6
55	11	8	8
71	9	10	3
21	3	4	10
62	10	8	1
30	4	5	21
66	9	4	8
49	11	4	9
48	2	5	8
49	11	16	8
57	4	13	8
54	8	7	10
10	17	5	7
31	6	4	6
45	9	16	3
71	4	9	13
41	5	6	12
79	3	5	9
40	2	2	2
41	11	6	10
58	14	19	16
61	30	8	24
48	14	5	15
73	24	8	7
72	9	8	6
58	13	5	7
66	6	11	9
66	5	5	4
54	6	18	1
51	9	5	6
53	11	7	6
49	5	8	21
64	10	8	8
43	5	5	13
45	26	3	10
82	4	4	4
68	5	34	4
79	6	7	5
62	5	8	5
23	5	4	6
63	6	3	6
11	4	9	5
50	10	15	3
43	5	4	3
43	27	7	6
13	8	13	4
6	5	9	11
19	8	11	4
11	8	3	11
12	9	6	6
34	5	4	5
32	7	15	7
29	14	4	23
42	6	4	15
29	11	7	8
29	8	16	4
47	6	16	5
57	7	10	7
36	5	12	11
60	7	21	4
24	20	8	14
95	7	11	23
59	21	5	11
90	18	9	5
60	15	5	12
70	15	7	4
62	3	6	9
59	4	2	9
67	8	3	14
7	10	5	6
88	7	22	4
34	2	17	7
23	5	4	10
25	14	6	9
17	2	4	5
66	7	8	8
40	8	6	5
28	7	10	6
45	6	5	19
40	8	3	21
103	9	6	4
52	4	8	10
6	8	3	7
83	8	2	7
66	9	6	3
36	7	16	6
75	7	15	10
8	30	7	10
76	4	10	12
42	4	5	4
73	3	7	8
65	25	12	13
48	11	5	6
47	14	5	7
13	5	6	1
55	12	15	11
14	6	2	7
26	4	10	11
56	7	4	4
68	3	5	7
43	6	4	3
69	6	6	7
37	8	12	11
70	8	6	12
59	8	6	8
62	8	5	6
29	9	3	2
44	8	4	5
83	22	9	13
62	4	11	4
52	8	16	6
55	6	19	7
48	8	3	3
24	3	7	8
19	10	15	24
51	34	7	9
3	23	4	17
39	28	4	8
48	26	15	4
87	9	19	4
68	7	7	8
45	8	8	7
75	6	5	5
56	5	10	3
71	7	5	6
10	16	5	9
6	7	6	11
60	8	8	4
62	10	10	7
67	4	6	5
15	13	8	4
74	16	6	5
59	9	13	6
56	23	6	2
28	6	9	4
10	7	4	17
86	4	4	10
60	5	9	3
34	6	6	14
51	21	10	4
40	8	6	4
64	3	10	5
46	5	7	6
64	5	2	12
69	12	12	6
89	10	4	2
60	5	16	6
73	5	8	26
69	2	9	19
2	2	4	18
42	6	9	4
30	14	3	6
45	13	8	14
19	38	7	10
7	6	4	6
77	22	8	4
46	4	8	7
18	8	14	9
42	3	7	14
54	8	1	7
55	24	17	5
15	12	6	4
73	5	4	5
61	4	10	6
61	11	13	9
75	7	4	13
4	8	4	33
63	5	4	2
94	10	24	7
65	4	15	10
48	27	6	14
48	5	5	8
27	5	7	5
29	18	5	6
49	29	5	6
27	7	2	10
56	21	3	16
76	8	4	10
13	7	16	6
57	9	6	2
58	21	4	5
70	8	28	7
51	12	4	5
20	3	5	22
28	9	7	10
18	11	11	4
45	7	4	6
50	5	5	4
18	10	10	11
23	10	12	8
80	3	3	3
67	5	7	9
14	4	6	5
8	12	9	4
41	6	4	3
65	5	2	23
59	8	3	6
41	8	6	11
52	5	4	3
42	7	9	4
75	3	10	6
36	7	4	4
65	8	3	6
38	2	5	4
65	5	4	4
41	6	2	10
63	14	3	16
71	27	24	9
29	6	11	22
33	5	3	6
77	18	5	19
57	20	15	4
28	10	5	6
68	8	18	19
24	9	8	8
72	4	5	13
85	3	13	5
36	26	4	5
57	5	7	10
67	25	4	6
53	20	20	4
54	7	30	10
28	2	12	11
61	9	17	10
61	6	2	5
35	6	12	5
60	9	9	5
47	3	4	15
60	3	7	6
17	19	4	5
38	7	9	23
59	22	9	13
74	12	3	6
65	5	6	5
18	20	6	4
54	13	4	8
41	12	6	16
15	8	6	3
57	4	3	3
57	7	5	3
37	18	6	5
58	4	38	7
26	15	4	6
62	4	20	15
63	7	15	5
83	7	2	6
16	10	5	5
13	7	6	8
73	23	5	6
24	14	2	12
41	5	9	23
61	3	5	2
71	2	15	2
88	9	2	8
76	6	4	7
59	6	6	20
15	8	7	20
16	8	6	3
49	10	6	4
17	13	5	4
29	2	32	5
41	11	16	6
16	8	10	9
3	16	5	8
24	8	5	12
64	24	5	18
77	5	3	6
24	4	7	3
38	17	4	6
56	6	2	12
62	7	14	8
59	12	6	5
36	10	6	7
45	5	4	10
25	9	9	6
35	20	9	4
32	13	4	11
26	4	9	4
49	26	10	6
43	20	13	10
63	6	6	6
46	6	5	20
62	4	25	3
63	12	3	3
71	11	4	6
38	8	5	10
56	5	4	7
22	3	8	3
26	5	4	10
70	4	7	6
61	6	5	6
25	3	8	16
22	4	18	10
72	8	15	3
33	3	8	3
34	14	5	14
54	6	4	15
89	8	7	3
48	3	3	6
64	30	36	6
65	4	3	23
23	11	14	7
70	41	2	16
60	6	8	9
61	19	4	5
14	18	8	5
53	6	11	24
82	5	13	5
43	6	4	19
25	4	15	3
10	6	13	15
10	13	11	11
52	8	7	25
12	7	25	10
25	6	4	12
22	6	14	6
79	27	8	11
72	9	8	8
78	5	4	10
62	30	7	11
45	6	17	2
7	16	5	14
75	5	2	4
57	5	6	6
64	11	13	15
40	13	25	6
61	2	11	31
39	9	7	5
79	9	23	9
24	5	8	4
48	9	13	8
59	11	3	10
23	12	9	5
40	7	10	6
5	7	6	29
23	4	3	4
35	9	3	6
84	10	4	4
31	1	6	7
41	4	20	5
75	21	2	5
75	12	7	4
49	7	5	5
72	4	9	8
72	12	7	18
49	9	4	17
47	5	20	5
53	3	19	10
25	18	4	22
22	13	10	19
23	2	4	2
49	7	8	5
79	45	9	4
69	9	10	7
26	4	20	5
54	4	4	5
52	5	8	8
13	6	9	5
18	17	4	5
33	3	12	22
58	4	39	11
49	3	9	9
31	3	21	5
78	5	7	3
31	2	22	13
61	8	15	9
57	10	8	5
72	8	3	4
47	9	4	15
